# Supplementary material for: Exploring the Core Bacteria and Functional Traits in Pecan (Carya illinoinensis) Rhizosphere
Source: Microbiol Spectr. 2023 Jun 13;11(4):e00110-23. doi: 10.1128/spectrum.00110-23 (PMC10433825; doi:10.1128/spectrum.00110-23)
Supplement: Supplemental file 1 — Data Set S1. Download spectrum.00110-23-s0001.xls, XLS file, 0.2 MB [file spectrum.00110-23-s0001.xls]

## Sheet: Sheet1
#Taxonomy(phylum）	Genus
d__Bacteria;k__unclassified_d__Bacteria;p__Rhodothermaeota	g__Abditibacterium
d__Bacteria;k__unclassified_d__Bacteria;p__candidate_division_KD3-62	g__Acidipila
d__Bacteria;k__unclassified_d__Bacteria;p__Candidatus_Melainabacteria	g__Acidisarcina
d__Bacteria;k__unclassified_d__Bacteria;p__candidate_division_WOR-3	g__Acidobacterium
d__Bacteria;k__unclassified_d__Bacteria;p__Candidatus_Sumerlaeota	g__Bryocella
d__Bacteria;k__unclassified_d__Bacteria;p__Candidatus_Amesbacteria	g__Candidatus_Koribacter
d__Bacteria;k__unclassified_d__Bacteria;p__Candidatus_Jacksonbacteria	g__Candidatus_Sulfotelmatobacter
d__Bacteria;k__unclassified_d__Bacteria;p__Candidatus_Goldbacteria	g__Candidatus_Sulfotelmatomonas
d__Bacteria;k__unclassified_d__Bacteria;p__Candidatus_Wildermuthbacteria	g__Edaphobacter
d__Bacteria;k__unclassified_d__Bacteria;p__Actinobacteria	g__Granulicella
d__Bacteria;k__unclassified_d__Bacteria;p__Candidatus_Doudnabacteria	g__Occallatibacter
d__Bacteria;k__unclassified_d__Bacteria;p__Candidatus_Rokubacteria	g__Silvibacterium
d__Bacteria;k__unclassified_d__Bacteria;p__Candidatus_Microgenomates	g__Terracidiphilus
d__Bacteria;k__unclassified_d__Bacteria;p__Candidatus_Kerfeldbacteria	g__Terriglobus
d__Bacteria;k__unclassified_d__Bacteria;p__Candidatus_Eremiobacteraeota	g__unclassified_f__Acidobacteriaceae
d__Bacteria;k__unclassified_d__Bacteria;p__Candidatus_Blackburnbacteria	g__unclassified_o__Acidobacteriales
d__Bacteria;k__unclassified_d__Bacteria;p__Candidatus_Peregrinibacteria	g__Bryobacter
d__Bacteria;k__unclassified_d__Bacteria;p__Gemmatimonadetes_d__Bacteria	g__unclassified_f__Bryobacteraceae
d__Bacteria;k__unclassified_d__Bacteria;p__Kiritimatiellaeota	g__Candidatus_Solibacter
d__Bacteria;k__unclassified_d__Bacteria;p__Candidatus_Dormibacteraeota	g__Candidatus_Sulfopaludibacter
d__Bacteria;k__unclassified_d__Bacteria;p__Candidatus_Schekmanbacteria	g__unclassified_o__Bryobacterales
d__Bacteria;k__unclassified_d__Bacteria;p__Chlamydiae	g__unclassified_c__Acidobacteriia
d__Bacteria;k__unclassified_d__Bacteria;p__Tenericutes	g__Pyrinomonas
d__Bacteria;k__unclassified_d__Bacteria;p__Balneolaeota	g__unclassified_f__Pyrinomonadaceae
d__Bacteria;k__unclassified_d__Bacteria;p__Proteobacteria	g__Chloracidobacterium
d__Bacteria;k__unclassified_d__Bacteria;p__Candidatus_Staskawiczbacteria	g__unclassified_c__Blastocatellia
d__Bacteria;k__unclassified_d__Bacteria;p__Lentisphaerae	g__Geothrix
d__Bacteria;k__unclassified_d__Bacteria;p__Candidatus_Bipolaricaulota	g__Holophaga
d__Bacteria;k__unclassified_d__Bacteria;p__Candidatus_Calescamantes	g__unclassified_f__Holophagaceae
d__Bacteria;k__unclassified_d__Bacteria;p__Candidatus_Wirthbacteria	g__unclassified_o__Holophagales
d__Bacteria;k__unclassified_d__Bacteria;p__Caldiserica	g__unclassified_c__Holophagae
d__Bacteria;k__unclassified_d__Bacteria;p__Candidatus_Fraserbacteria	g__Thermoanaerobaculum
d__Bacteria;k__unclassified_d__Bacteria;p__Candidatus_Nomurabacteria	g__unclassified_f__Thermoanaerobaculaceae
d__Bacteria;k__unclassified_d__Bacteria;p__Candidatus_Dadabacteria	g__unclassified_c__Thermoanaerobaculia
d__Bacteria;k__unclassified_d__Bacteria;p__Candidatus_Aminicenantes	g__Luteitalea
d__Bacteria;k__unclassified_d__Bacteria;p__Candidatus_Woykebacteria	g__unclassified_p__Acidobacteria
d__Bacteria;k__unclassified_d__Bacteria;p__Candidatus_Latescibacteria	g__Acidiferrimicrobium
d__Bacteria;k__unclassified_d__Bacteria;p__Candidatus_Hydrogenedentes	g__Acidimicrobium
d__Bacteria;k__unclassified_d__Bacteria;p__Candidatus_Omnitrophica	g__Acidithrix
d__Bacteria;k__unclassified_d__Bacteria;p__Candidatus_Tagabacteria	g__Ferrimicrobium
d__Bacteria;k__unclassified_d__Bacteria;p__Candidatus_Kapabacteria	g__Ferrithrix
d__Bacteria;k__unclassified_d__Bacteria;p__Spirochaetes	g__unclassified_f__Acidimicrobiaceae
d__Bacteria;k__unclassified_d__Bacteria;p__Candidatus_Margulisbacteria	g__unclassified_f__Iamiaceae
d__Bacteria;k__unclassified_d__Bacteria;p__Fusobacteria	g__Desertimonas
d__Bacteria;k__unclassified_d__Bacteria;p__Candidatus_Taylorbacteria	g__Ilumatobacter
d__Bacteria;k__unclassified_d__Bacteria;p__Candidatus_Kaiserbacteria	g__unclassified_f__Ilumatobacteraceae
d__Bacteria;k__unclassified_d__Bacteria;p__Ignavibacteriae	g__Candidatus_Microthrix
d__Bacteria;k__unclassified_d__Bacteria;p__Candidatus_Abawacabacteria	g__unclassified_o__Acidimicrobiales
d__Bacteria;k__unclassified_d__Bacteria;p__Deferribacteres	g__unclassified_c__Acidimicrobiia
d__Bacteria;k__unclassified_d__Bacteria;p__Candidatus_Marinimicrobia	g__Acidothermus
d__Bacteria;k__unclassified_d__Bacteria;p__Candidatus_Aerophobetes	g__Actinobaculum
d__Bacteria;k__unclassified_d__Bacteria;p__Candidatus_Saccharibacteria	g__Actinomyces
d__Bacteria;k__unclassified_d__Bacteria;p__Candidatus_Glassbacteria	g__Actinotignum
d__Bacteria;k__unclassified_d__Bacteria;p__Candidatus_Firestonebacteria	g__Ancrocorticia
d__Bacteria;k__unclassified_d__Bacteria;p__Nitrospirae	g__Arcanobacterium
d__Bacteria;k__unclassified_d__Bacteria;p__Candidatus_Nealsonbacteria	g__Flaviflexus
d__Bacteria;k__unclassified_d__Bacteria;p__Candidatus_Buchananbacteria	g__Gleimia
d__Bacteria;k__unclassified_d__Bacteria;p__Candidatus_Delongbacteria	g__Mobiluncus
d__Bacteria;k__unclassified_d__Bacteria;p__Aquificae	g__Neoactinobaculum
d__Bacteria;k__unclassified_d__Bacteria;p__Candidatus_Handelsmanbacteria	g__Peptidiphaga
d__Bacteria;k__unclassified_d__Bacteria;p__Candidatus_Collierbacteria	g__Schaalia
d__Bacteria;k__unclassified_d__Bacteria;p__Bacteroidetes	g__Trueperella
d__Bacteria;k__unclassified_d__Bacteria;p__Abditibacteriota	g__Varibaculum
d__Bacteria;k__unclassified_d__Bacteria;p__Candidatus_Fischerbacteria	g__unclassified_f__Actinomycetaceae
d__Bacteria;k__unclassified_d__Bacteria;p__Candidatus_Giovannonibacteria	g__unclassified_o__Actinomycetales
d__Bacteria;k__unclassified_d__Bacteria;p__Candidatus_Colwellbacteria	g__Actinopolyspora
d__Bacteria;k__unclassified_d__Bacteria;p__Candidatus_Aureabacteria	g__Aeriscardovia
d__Bacteria;k__unclassified_d__Bacteria;p__Firmicutes	g__Alloscardovia
d__Bacteria;k__unclassified_d__Bacteria;p__Candidatus_Moranbacteria	g__Bifidobacterium
d__Bacteria;k__unclassified_d__Bacteria;p__Candidatus_Sungbacteria	g__Gardnerella
d__Bacteria;k__unclassified_d__Bacteria;p__Candidatus_Yonathbacteria	g__Parascardovia
d__Bacteria;k__unclassified_d__Bacteria;p__Candidatus_Veblenbacteria	g__Pseudoscardovia
d__Bacteria;k__unclassified_d__Bacteria;p__Planctomycetes	g__unclassified_f__Bifidobacteriaceae
d__Bacteria;k__unclassified_d__Bacteria;p__Chrysiogenetes_d__Bacteria	g__unclassified_o__Candidatus_Actinomarinales
d__Bacteria;k__unclassified_d__Bacteria;p__Candidatus_Azambacteria	g__Candidatus_Nanopelagicus
d__Bacteria;k__unclassified_d__Bacteria;p__Candidatus_Berkelbacteria	g__Candidatus_Planktophila
d__Bacteria;k__unclassified_d__Bacteria;p__Synergistetes	g__unclassified_f__Candidatus_Nanopelagicaceae
d__Bacteria;k__unclassified_d__Bacteria;p__Candidatus_Campbellbacteria	g__unclassified_o__Candidatus_Nanopelagicales
d__Bacteria;k__unclassified_d__Bacteria;p__Elusimicrobia	g__Actinospica
d__Bacteria;k__unclassified_d__Bacteria;p__Candidatus_Abyssubacteria	g__Catenulispora
d__Bacteria;k__unclassified_d__Bacteria;p__Candidatus_Zambryskibacteria	g__Corynebacterium
d__Bacteria;k__unclassified_d__Bacteria;p__candidate_division_CPR1	g__unclassified_f__Corynebacteriaceae
d__Bacteria;k__unclassified_d__Bacteria;p__candidate_division_CPR3	g__Dietzia
d__Bacteria;k__unclassified_d__Bacteria;p__Candidatus_Adlerbacteria	g__Gordonia_f__Gordoniaceae
d__Bacteria;k__unclassified_d__Bacteria;p__Candidatus_Falkowbacteria	g__Millisia
d__Bacteria;k__unclassified_d__Bacteria;p__Candidatus_Kuenenbacteria	g__Skermania
d__Bacteria;k__unclassified_d__Bacteria;p__candidate_division_LCP-89	g__Hoyosella
d__Bacteria;k__unclassified_d__Bacteria;p__Armatimonadetes	g__Mycobacterium
d__Bacteria;k__unclassified_d__Bacteria;p__Candidatus_Lindowbacteria	g__Mycobacteroides
d__Bacteria;k__unclassified_d__Bacteria;p__unclassified_d__Bacteria	g__Mycolicibacillus
d__Bacteria;k__unclassified_d__Bacteria;p__Candidatus_Parcubacteria	g__Mycolicibacter
d__Bacteria;k__unclassified_d__Bacteria;p__Candidatus_Pacebacteria	g__Mycolicibacterium
d__Bacteria;k__unclassified_d__Bacteria;p__Candidatus_Fermentibacteria	g__unclassified_f__Mycobacteriaceae
d__Bacteria;k__unclassified_d__Bacteria;p__Candidatus_Roizmanbacteria	g__Nocardia
d__Bacteria;k__unclassified_d__Bacteria;p__Candidatus_Wolfebacteria	g__Rhodococcus_f__Nocardiaceae
d__Bacteria;k__unclassified_d__Bacteria;p__Candidatus_Levybacteria	g__Smaragdicoccus
d__Bacteria;k__unclassified_d__Bacteria;p__Candidatus_Ryanbacteria	g__Williamsia
d__Bacteria;k__unclassified_d__Bacteria;p__candidate_division_Zixibacteria	g__unclassified_f__Nocardiaceae
d__Bacteria;k__unclassified_d__Bacteria;p__Chlorobi	g__Segniliparus
d__Bacteria;k__unclassified_d__Bacteria;p__Candidatus_Andersenbacteria	g__Tsukamurella
d__Bacteria;k__unclassified_d__Bacteria;p__Candidatus_Brennerbacteria	g__Lawsonella
d__Bacteria;k__unclassified_d__Bacteria;p__Coprothermobacterota	g__Tomitella
d__Bacteria;k__unclassified_d__Bacteria;p__Candidatus_Cryosericota	g__unclassified_o__Corynebacteriales
d__Bacteria;k__unclassified_d__Bacteria;p__Candidatus_Woesebacteria	g__Cryptosporangium
d__Bacteria;k__unclassified_d__Bacteria;p__Candidatus_Harrisonbacteria	g__Fodinicola
d__Bacteria;k__unclassified_d__Bacteria;p__Candidatus_Beckwithbacteria	g__Frankia
d__Bacteria;k__unclassified_d__Bacteria;p__Candidatus_Hydrothermae	g__Jatrophihabitans
d__Bacteria;k__unclassified_d__Bacteria;p__Deinococcus-Thermus	g__Motilibacter
d__Bacteria;k__unclassified_d__Bacteria;p__Candidatus_Gracilibacteria	g__Antricoccus
d__Bacteria;k__unclassified_d__Bacteria;p__Candidatus_Portnoybacteria	g__unclassified_o__Frankiales
d__Bacteria;k__unclassified_d__Bacteria;p__Fibrobacteres	g__Blastococcus
d__Bacteria;k__unclassified_d__Bacteria;p__Thermotogae	g__Cumulibacter
d__Bacteria;k__unclassified_d__Bacteria;p__Chloroflexi	g__Geodermatophilus
d__Bacteria;k__unclassified_d__Bacteria;p__Candidatus_Spechtbacteria	g__Klenkia
d__Bacteria;k__unclassified_d__Bacteria;p__Calditrichaeota	g__Modestobacter
d__Bacteria;k__unclassified_d__Bacteria;p__Thermodesulfobacteria_d__Bacteria	g__unclassified_f__Geodermatophilaceae
d__Bacteria;k__unclassified_d__Bacteria;p__candidate_division_WWE3	g__Glycomyces
d__Bacteria;k__unclassified_d__Bacteria;p__Acidobacteria	g__Haloglycomyces
d__Bacteria;k__unclassified_d__Bacteria;p__Cyanobacteria	g__Stackebrandtia
d__Bacteria;k__unclassified_d__Bacteria;p__Candidatus_Desantisbacteria	g__Haloactinopolyspora
d__Bacteria;k__unclassified_d__Bacteria;p__Candidatus_Atribacteria	g__Jiangella
d__Bacteria;k__unclassified_d__Bacteria;p__Candidatus_Cerribacteria	g__Phytoactinopolyspora
d__Bacteria;k__unclassified_d__Bacteria;p__Candidatus_Shapirobacteria	g__Angustibacter
d__Bacteria;k__unclassified_d__Bacteria;p__Candidatus_Gottesmanbacteria	g__Kineococcus
d__Bacteria;k__unclassified_d__Bacteria;p__Candidatus_Poribacteria	g__Kineosporia
d__Bacteria;k__unclassified_d__Bacteria;p__Candidatus_Magasanikbacteria	g__Pseudokineococcus
d__Bacteria;k__unclassified_d__Bacteria;p__Candidatus_Edwardsbacteria	g__Quadrisphaera
d__Bacteria;k__unclassified_d__Bacteria;p__Candidatus_Niyogibacteria	g__unclassified_f__Kineosporiaceae
d__Bacteria;k__unclassified_d__Bacteria;p__Dictyoglomi	g__Beutenbergia
d__Bacteria;k__unclassified_d__Bacteria;p__Candidatus_Cloacimonetes	g__Miniimonas
d__Bacteria;k__unclassified_d__Bacteria;p__Candidatus_Uhrbacteria	g__Salana
d__Bacteria;k__unclassified_d__Bacteria;p__Candidatus_Lloydbacteria	g__Serinibacter
d__Bacteria;k__unclassified_d__Bacteria;p__Verrucomicrobia	g__Bogoriella_f__Bogoriellaceae
d__Bacteria;k__unclassified_d__Bacteria;p__Candidatus_Chisholmbacteria	g__Georgenia
d__Bacteria;k__unclassified_d__Bacteria;p__Candidatus_Vogelbacteria	g__Brevibacterium
d__Bacteria;k__unclassified_d__Bacteria;p__Candidatus_Tectomicrobia	g__Actinotalea
d__Bacteria;k__unclassified_d__Bacteria;p__Candidatus_Coatesbacteria	g__Cellulomonas
d__Bacteria;k__unclassified_d__Bacteria;p__candidate_division_NC10	g__Oerskovia
d__Bacteria;k__unclassified_d__Bacteria;p__Candidatus_Curtissbacteria	g__Paraoerskovia
d__Bacteria;k__unclassified_d__Bacteria;p__Candidatus_Mcinerneyibacteriota	g__Pseudactinotalea
d__Bacteria;k__unclassified_d__Bacteria;p__Candidatus_Kryptonia	g__Sediminihabitans
d__Bacteria;k__unclassified_d__Bacteria;p__Candidatus_Komeilibacteria	g__unclassified_f__Cellulomonadaceae
d__Bacteria;k__unclassified_d__Bacteria;p__Candidatus_Raymondbacteria	g__Demequina
d__Bacteria;k__unclassified_d__Bacteria;p__Candidatus_Jorgensenbacteria	g__Lysinimicrobium
d__Bacteria;k__unclassified_d__Bacteria;p__Candidatus_Riflebacteria	g__Brachybacterium
d__Bacteria;k__unclassified_d__Bacteria;p__Nitrospinae	g__Dermabacter
d__Bacteria;k__unclassified_d__Bacteria;p__Candidatus_Eisenbacteria	g__Devriesea
d__Bacteria;k__unclassified_d__Bacteria;p__Candidatus_Daviesbacteria	g__Helcobacillus
d__Bacteria;k__unclassified_d__Bacteria;p__candidate_division_CPR2	g__Barrientosiimonas
d__Bacteria;k__unclassified_d__Bacteria;p__Candidatus_Terrybacteria	g__Branchiibius
d__Bacteria;k__unclassified_d__Bacteria;p__Candidatus_Yanofskybacteria	g__Calidifontibacter
d__Bacteria;k__unclassified_d__Bacteria;p__Candidatus_Wallbacteria	g__Demetria
d__Bacteria;k__unclassified_d__Bacteria;p__Candidatus_Liptonbacteria	g__Dermacoccus
	g__Flexivirga
	g__Kytococcus
	g__Leekyejoonella
	g__Luteipulveratus
	g__Rudaeicoccus
	g__Yimella
	g__Austwickia
	g__Dermatophilus
	g__Kineosphaera
	g__Mobilicoccus
	g__Piscicoccus
	g__Arsenicicoccus
	g__Humibacillus
	g__Intrasporangium
	g__Janibacter
	g__Knoellia
	g__Kribbia
	g__Lapillicoccus
	g__Marihabitans
	g__Ornithinibacter
	g__Ornithinicoccus
	g__Ornithinimicrobium
	g__Oryzihumus
	g__Phycicoccus
	g__Segeticoccus
	g__Serinicoccus
	g__Terrabacter
	g__Terracoccus
	g__Tetrasphaera
	g__unclassified_f__Intrasporangiaceae
	g__Flavimobilis
	g__Jonesia
	g__Agreia
	g__Agrococcus
	g__Agromyces
	g__Amnibacterium
	g__Aurantimicrobium
	g__Candidatus_Aquiluna
	g__Candidatus_Lumbricidophila
	g__Chryseoglobus
	g__Clavibacter
	g__Cnuibacter
	g__Compostimonas
	g__Cryobacterium
	g__Cryocola
	g__Curtobacterium
	g__Diaminobutyricibacter
	g__Diaminobutyricimonas
	g__Frigoribacterium
	g__Frondihabitans
	g__Galbitalea
	g__Glaciibacter
	g__Glaciihabitans
	g__Gryllotalpicola
	g__Gulosibacter
	g__Herbiconiux
	g__Homoserinibacter
	g__Homoserinimonas
	g__Humibacter
	g__Klugiella
	g__Labedella
	g__Lacisediminihabitans
	g__Leifsonia
	g__Leucobacter
	g__Lysinibacter
	g__Lysinimonas
	g__Marisediminicola
	g__Microbacterium
	g__Microcella
	g__Microterricola
	g__Mycetocola
	g__Naasia
	g__Okibacterium
	g__Planctomonas
	g__Plantibacter
	g__Pontimonas
	g__Protaetiibacter
	g__Pseudoclavibacter
	g__Rathayibacter
	g__Rhodoglobus
	g__Rhodoluna
	g__Salinibacterium
	g__Schumannella
	g__Subtercola
	g__Yonghaparkia
	g__unclassified_f__Microbacteriaceae
	g__Acaricomes
	g__Arthrobacter
	g__Auritidibacter
	g__Citricoccus
	g__Enteractinococcus
	g__Galactobacter
	g__Glutamicibacter
	g__Haematomicrobium
	g__Kocuria
	g__Micrococcus
	g__Neomicrococcus
	g__Nesterenkonia
	g__Paenarthrobacter
	g__Paeniglutamicibacter
	g__Pseudarthrobacter
	g__Pseudoglutamicibacter
	g__Psychromicrobium
	g__Renibacterium
	g__Rothia_f__Micrococcaceae
	g__Sinomonas
	g__Tersicoccus
	g__Yaniella
	g__Zhihengliuella
	g__unclassified_f__Micrococcaceae
	g__Antribacter
	g__Cellulosimicrobium
	g__Isoptericola
	g__Krasilnikoviella
	g__Myceligenerans
	g__Promicromonospora
	g__Xylanibacterium
	g__Xylanimicrobium
	g__Xylanimonas
	g__unclassified_f__Promicromonosporaceae
	g__Rarobacter
	g__Haloactinobacterium
	g__Ruania
	g__unclassified_f__Ruaniaceae
	g__Sanguibacter
	g__Luteimicrobium
	g__Timonella
	g__Tropheryma
	g__unclassified_o__Micrococcales
	g__Actinocatenispora
	g__Actinoplanes
	g__Allorhizocola
	g__Asanoa
	g__Catellatospora
	g__Catelliglobosispora
	g__Catenuloplanes
	g__Couchioplanes
	g__Dactylosporangium
	g__Hamadaea
	g__Jishengella
	g__Krasilnikovia
	g__Longispora_f__Micromonosporaceae
	g__Micromonospora
	g__Phytohabitans
	g__Planosporangium
	g__Plantactinospora
	g__Polymorphospora
	g__Pseudosporangium
	g__Salinispora
	g__Verrucosispora
	g__Xiangella
	g__unclassified_f__Micromonosporaceae
	g__Nakamurella
	g__Actinopolymorpha
	g__Aeromicrobium
	g__Friedmanniella
	g__Kribbella
	g__Marmoricola
	g__Micropruina
	g__Mumia
	g__Nocardioides
	g__Pimelobacter
	g__Propionicicella
	g__Propionicimonas
	g__Thermasporomyces
	g__unclassified_f__Nocardioidaceae
	g__Acidipropionibacterium
	g__Aestuariimicrobium
	g__Auraticoccus
	g__Brevilactibacter
	g__Brooklawnia
	g__Cutibacterium
	g__Desertihabitans
	g__Granulicoccus
	g__Luteococcus
	g__Microlunatus
	g__Naumannella
	g__Nigerium
	g__Ponticoccus_f__Propionibacteriaceae
	g__Propionibacterium
	g__Propioniciclava
	g__Propioniferax
	g__Propionimicrobium
	g__Pseudopropionibacterium
	g__Raineyella
	g__Tessaracoccus
	g__unclassified_f__Propionibacteriaceae
	g__unclassified_o__Propionibacteriales
	g__Actinoalloteichus
	g__Actinocrispum
	g__Actinokineospora
	g__Actinomycetospora
	g__Actinophytocola
	g__Actinosynnema
	g__Alloactinosynnema
	g__Allokutzneria
	g__Amycolatopsis
	g__Crossiella
	g__Gandjariella
	g__Goodfellowiella
	g__Haloechinothrix
	g__Herbihabitans
	g__Kibdelosporangium
	g__Kutzneria
	g__Labedaea
	g__Lechevalieria
	g__Lentzea
	g__Prauserella
	g__Pseudonocardia
	g__Saccharomonospora
	g__Saccharopolyspora
	g__Saccharothrix
	g__Sciscionella
	g__Streptoalloteichus
	g__Tamaricihabitans
	g__Thermocrispum
	g__Umezawaea
	g__Yuhushiella
	g__unclassified_f__Pseudonocardiaceae
	g__unclassified_o__Pseudonocardiales
	g__Epidermidibacterium
	g__Sporichthya
	g__Embleya
	g__Kitasatospora
	g__Streptacidiphilus
	g__Streptomyces
	g__unclassified_f__Streptomycetaceae
	g__Actinorugispora
	g__Allosalinactinospora
	g__Haloactinospora
	g__Marinactinospora
	g__Marinitenerispora
	g__Murinocardiopsis
	g__Nocardiopsis
	g__Streptomonospora
	g__Thermobifida
	g__unclassified_f__Nocardiopsaceae
	g__Acrocarpospora
	g__Desertiactinospora
	g__Herbidospora
	g__Microbispora
	g__Microtetraspora
	g__Nonomuraea
	g__Planobispora
	g__Planomonospora
	g__Sinosporangium
	g__Sphaerisporangium
	g__Streptosporangium
	g__Thermoactinospora
	g__Thermopolyspora
	g__unclassified_f__Streptosporangiaceae
	g__Actinoallomurus
	g__Actinocorallia
	g__Actinomadura
	g__Spirillospora
	g__Thermomonospora
	g__Thermostaphylospora
	g__unclassified_f__Thermomonosporaceae
	g__Allonocardiopsis
	g__unclassified_o__Streptosporangiales
	g__Halopolyspora
	g__Thermobispora
	g__unclassified_c__Actinobacteria
	g__Atopobium
	g__Olsenella
	g__Parolsenella
	g__Collinsella
	g__Coriobacterium
	g__Enorma
	g__Parvibacter
	g__Senegalimassilia
	g__unclassified_f__Coriobacteriaceae
	g__unclassified_o__Coriobacteriales
	g__Adlercreutzia
	g__Arabia
	g__Asaccharobacter
	g__Cryptobacterium
	g__Eggerthella
	g__Ellagibacter
	g__Enterorhabdus
	g__Gordonibacter
	g__Paraeggerthella
	g__Raoultibacter
	g__Slackia
	g__unclassified_f__Eggerthellaceae
	g__unclassified_o__Eggerthellales
	g__unclassified_c__Coriobacteriia
	g__Egibacter
	g__Egicoccus
	g__Euzebya
	g__Nitriliruptor
	g__unclassified_f__Nitriliruptoraceae
	g__unclassified_o__Nitriliruptorales
	g__Gaiella
	g__unclassified_o__Gaiellales
	g__Baekduia
	g__Rubrobacter
	g__Conexibacter
	g__Patulibacter
	g__Solirubrobacter
	g__unclassified_o__Solirubrobacterales
	g__Thermoleophilum
	g__unclassified_c__Thermoleophilia
	g__unclassified_p__Actinobacteria
	g__Aquifex
	g__Hydrogenivirga
	g__Hydrogenobacter
	g__Hydrogenobaculum
	g__Thermocrinis
	g__unclassified_f__Aquificaceae
	g__Hydrogenothermus
	g__Persephonella
	g__Sulfurihydrogenibium
	g__unclassified_f__Hydrogenothermaceae
	g__Thermosulfidibacter
	g__unclassified_o__Aquificales
	g__Balnearium
	g__Desulfurobacterium
	g__Phorcysia
	g__Thermovibrio
	g__unclassified_c__Aquificae
	g__unclassified_p__Aquificae
	g__Capsulimonas
	g__Chthonomonas
	g__unclassified_o__Chthonomonadales
	g__unclassified_c__Chthonomonadetes
	g__Fimbriimonas
	g__unclassified_p__Armatimonadetes
	g__Anaerorhabdus
	g__Bacteroides
	g__Mediterranea
	g__unclassified_f__Bacteroidaceae
	g__Balneicella
	g__Barnesiella
	g__Coprobacter
	g__Dysgonomonas
	g__Fermentimonas
	g__Petrimonas
	g__Proteiniphilum
	g__unclassified_f__Dysgonomonadaceae
	g__Lentimicrobium
	g__unclassified_f__Lentimicrobiaceae
	g__Candidatus_Amulumruptor
	g__Duncaniella
	g__Muribaculum
	g__unclassified_f__Muribaculaceae
	g__Butyricimonas
	g__Culturomica
	g__Odoribacter
	g__unclassified_f__Odoribacteraceae
	g__Paludibacter
	g__Lascolabacillus
	g__Macellibacteroides
	g__Massilibacteroides
	g__Microbacter
	g__Porphyromonas
	g__Sanguibacteroides
	g__unclassified_f__Porphyromonadaceae
	g__Alloprevotella
	g__Paraprevotella
	g__Prevotella
	g__Prevotellamassilia
	g__unclassified_f__Prevotellaceae
	g__Acetobacteroides
	g__Alistipes
	g__Millionella
	g__Mucinivorans
	g__Rikenella
	g__unclassified_f__Rikenellaceae
	g__Parabacteroides
	g__Tannerella
	g__Williamwhitmania
	g__Candidatus_Symbiothrix
	g__Phocaeicola
	g__unclassified_o__Bacteroidales
	g__Ancylomarina
	g__Labilibaculum
	g__Marinifilum
	g__unclassified_f__Marinifilaceae
	g__Alkaliflexus
	g__Alkalitalea
	g__Anaerophaga
	g__Breznakibacter
	g__Carboxylicivirga
	g__Geofilum
	g__Labilibacter
	g__Marinilabilia
	g__Natronoflexus
	g__Saccharicrinis
	g__Thermophagus
	g__unclassified_f__Marinilabiliaceae
	g__Draconibacterium
	g__Mangrovibacterium
	g__Maribellus
	g__Mariniphaga
	g__Prolixibacter
	g__Puteibacter
	g__Sunxiuqinia
	g__Tangfeifania
	g__unclassified_f__Prolixibacteraceae
	g__Salinivirga
	g__unclassified_f__Salinivirgaceae
	g__unclassified_o__Marinilabiliales
	g__unclassified_c__Bacteroidia
	g__Arachidicoccus
	g__Asinibacterium
	g__Chitinophaga
	g__Cnuella
	g__Deminuibacter
	g__Dinghuibacter
	g__Edaphocola
	g__Ferruginibacter
	g__Filimonas
	g__Flaviaesturariibacter
	g__Flavihumibacter
	g__Flavipsychrobacter
	g__Flavisolibacter
	g__Gynurincola
	g__Hydrobacter
	g__Hydrotalea
	g__Ilyomonas
	g__Lacibacter
	g__Niabella
	g__Niastella
	g__Panacibacter
	g__Paracnuella
	g__Parafilimonas
	g__Paraflavitalea
	g__Pseudobacter
	g__Pseudoflavitalea
	g__Sediminibacterium
	g__Segetibacter
	g__Taibaiella
	g__Terrimonas
	g__Thermoflavifilum
	g__unclassified_f__Chitinophagaceae
	g__unclassified_o__Chitinophagales
	g__unclassified_c__Chitinophagia
	g__Candidatus_Amoebophilus
	g__Candidatus_Cardinium
	g__Bernardetia
	g__Hugenholtzia
	g__Catalinimonas
	g__Cesiribacter
	g__Nafulsella
	g__Algoriphagus
	g__Aquiflexum
	g__Belliella
	g__Cecembia
	g__Cyclobacterium
	g__Echinicola
	g__Indibacter
	g__Litoribacter
	g__Lunatimonas
	g__Mariniradius
	g__Mongoliibacter
	g__Negadavirga
	g__Nitritalea
	g__unclassified_f__Cyclobacteriaceae
	g__Allopseudarcicella
	g__Anditalea
	g__Aquirufa
	g__Arcicella
	g__Arcticibacterium
	g__Arsenicibacter
	g__Arundinibacter
	g__Candidatus_Nephrothrix
	g__Chryseotalea
	g__Cytophaga
	g__Dyadobacter
	g__Emticicia
	g__Fibrella
	g__Fibrisoma
	g__Flectobacillus
	g__Jiulongibacter
	g__Larkinella
	g__Leadbetterella
	g__Pseudarcicella
	g__Rhodocytophaga
	g__Rhodonellum
	g__Rudanella
	g__Runella
	g__Siphonobacter
	g__Spirosoma
	g__Sporocytophaga
	g__unclassified_f__Cytophagaceae
	g__Flammeovirga
	g__Flexithrix
	g__Imperialibacter
	g__Sediminitomix
	g__unclassified_f__Flammeovirgaceae
	g__Flexibacter
	g__Chryseolinea
	g__Fulvivirga
	g__Ohtaekwangia
	g__Adhaeribacter
	g__Botryobacter
	g__Hymenobacter
	g__Nibribacter
	g__Pontibacter
	g__Rufibacter
	g__Siccationidurans
	g__Marivirga
	g__Eisenibacter
	g__Microscilla
	g__unclassified_f__Microscillaceae
	g__Persicobacter
	g__Raineya
	g__Ekhidna
	g__Marinoscillum
	g__Reichenbachiella
	g__Roseivirga
	g__Thermoflexibacter
	g__Thermonema
	g__Solirubrum
	g__unclassified_o__Cytophagales
	g__unclassified_c__Cytophagia
	g__Brumimicrobium
	g__Crocinitomix
	g__Fluviicola
	g__Lishizhenia
	g__unclassified_f__Crocinitomicaceae
	g__Cryomorpha
	g__Luteibaculum
	g__Owenweeksia
	g__Phaeocystidibacter
	g__Salibacter
	g__Vicingus
	g__unclassified_f__Cryomorphaceae
	g__Aequorivita
	g__Algibacter
	g__Altibacter
	g__Antarcticibacterium
	g__Aquimarina
	g__Arenibacter
	g__Arenitalea
	g__Aurantibacter
	g__Aureibaculum
	g__Aureicoccus
	g__Aureitalea
	g__Bizionia
	g__Capnocytophaga
	g__Cellulophaga
	g__Changchengzhania
	g__Cochleicola
	g__Confluentibacter
	g__Croceibacter
	g__Croceitalea
	g__Croceivirga
	g__Dokdonia
	g__Eudoraea
	g__Euzebyella
	g__Flagellimonas
	g__Flavicella
	g__Flavimarina
	g__Flaviramulus
	g__Flavivirga
	g__Flavobacterium
	g__Formosa
	g__Gaetbulibacter
	g__Galbibacter
	g__Gelidibacter
	g__Gillisia
	g__Gilvibacter
	g__Gramella
	g__Hanstruepera
	g__Hyunsoonleella
	g__Ichthyenterobacterium
	g__Imtechella
	g__Jejuia
	g__Joostella
	g__Kordia
	g__Kriegella
	g__Lacinutrix
	g__Leeuwenhoekiella
	g__Leptobacterium
	g__Lutibacter
	g__Mangrovimonas
	g__Maribacter
	g__Mariniflexile
	g__Marinirhabdus
	g__Marixanthomonas
	g__Meridianimaribacter
	g__Mesoflavibacter
	g__Mesonia
	g__Muricauda
	g__Muriicola
	g__Myroides
	g__Nonlabens
	g__Oceanihabitans
	g__Ochrovirga
	g__Olleya
	g__Polaribacter
	g__Pricia
	g__Pseudozobellia
	g__Psychroflexus
	g__Psychroserpens
	g__Pustulibacterium
	g__Robertkochia
	g__Robiginitalea
	g__Salegentibacter
	g__Salinimicrobium
	g__Saonia
	g__Sediminibacter
	g__Sediminicola
	g__Seonamhaeicola
	g__Siansivirga
	g__Sinomicrobium
	g__Spongiivirga
	g__Subsaximicrobium
	g__Tamlana
	g__Tenacibaculum
	g__Ulvibacter
	g__Ulvibacterium
	g__Urechidicola
	g__Vaginella
	g__Wenyingzhuangia
	g__Winogradskyella
	g__Xanthomarina
	g__Yeosuana
	g__Zeaxanthinibacter
	g__Zhouia
	g__Zobellia
	g__Zunongwangia
	g__unclassified_f__Flavobacteriaceae
	g__Schleiferia
	g__Thermaurantimonas
	g__Algoriella
	g__Apibacter
	g__Bergeyella
	g__Chishuiella
	g__Chryseobacterium
	g__Cloacibacterium
	g__Cruoricaptor
	g__Elizabethkingia
	g__Empedobacter
	g__Moheibacter
	g__Ornithobacterium
	g__Riemerella
	g__Soonwooa
	g__Weeksella
	g__unclassified_o__Flavobacteriales
	g__unclassified_c__Flavobacteriia
	g__Haliscomenobacter
	g__Phaeodactylibacter
	g__Flavilitoribacter
	g__Lewinella
	g__unclassified_f__Lewinellaceae
	g__Aureispira
	g__Saprospira
	g__unclassified_f__Saprospiraceae
	g__unclassified_o__Saprospirales
	g__Albibacterium
	g__Anseongella
	g__Arcticibacter
	g__Daejeonella
	g__Mucilaginibacter
	g__Nubsella
	g__Olivibacter
	g__Parapedobacter
	g__Pararcticibacter
	g__Pedobacter
	g__Pelobium
	g__Pseudopedobacter
	g__Solitalea
	g__Sphingobacterium
	g__unclassified_f__Sphingobacteriaceae
	g__unclassified_o__Sphingobacteriales
	g__unclassified_c__Sphingobacteriia
	g__Longibacter
	g__Longimonas
	g__Rhodothermus
	g__Salinibacter
	g__Salisaeta
	g__unclassified_f__Rhodothermaceae
	g__unclassified_p__Bacteroidetes
	g__Aliifodinibius
	g__Balneola
	g__Fodinibius
	g__Gracilimonas
	g__Rhodohalobacter
	g__unclassified_f__Balneolaceae
	g__Candidatus_Cyclonatronum
	g__Caldisericum
	g__unclassified_o__Caldisericales
	g__unclassified_p__Caldiserica
	g__Caldithrix
	g__unclassified_o__Calditrichales
	g__unclassified_c__Calditrichae
	g__unclassified_p__Calditrichaeota
	g__unclassified_p__Candidatus_Abawacabacteria
	g__unclassified_p__Candidatus_Abyssubacteria
	g__unclassified_p__Candidatus_Adlerbacteria
	g__unclassified_p__Candidatus_Aerophobetes
	g__unclassified_p__Candidatus_Amesbacteria
	g__Candidatus_Saccharicenans
	g__unclassified_p__Candidatus_Aminicenantes
	g__unclassified_p__Candidatus_Andersenbacteria
	g__Candidatus_Caldatribacterium
	g__unclassified_p__Candidatus_Atribacteria
	g__unclassified_p__Candidatus_Aureabacteria
	g__unclassified_p__Candidatus_Azambacteria
	g__unclassified_p__Candidatus_Beckwithbacteria
	g__unclassified_p__Candidatus_Berkelbacteria
	g__Candidatus_Acetothermum
	g__Candidatus_Bipolaricaulis
	g__unclassified_p__Candidatus_Bipolaricaulota
	g__unclassified_p__Candidatus_Blackburnbacteria
	g__unclassified_p__Candidatus_Brennerbacteria
	g__unclassified_p__Candidatus_Buchananbacteria
	g__unclassified_p__Candidatus_Calescamantes
	g__unclassified_p__Candidatus_Campbellbacteria
	g__unclassified_p__Candidatus_Cerribacteria
	g__unclassified_p__Candidatus_Chisholmbacteria
	g__Candidatus_Cloacimonas
	g__Candidatus_Syntrophosphaera
	g__unclassified_p__Candidatus_Cloacimonetes
	g__unclassified_p__Candidatus_Coatesbacteria
	g__unclassified_p__Candidatus_Collierbacteria
	g__unclassified_p__Candidatus_Colwellbacteria
	g__Candidatus_Cryosericum
	g__unclassified_p__Candidatus_Curtissbacteria
	g__unclassified_p__Candidatus_Dadabacteria
	g__unclassified_p__Candidatus_Daviesbacteria
	g__unclassified_p__Candidatus_Delongbacteria
	g__unclassified_p__Candidatus_Desantisbacteria
	g__Candidatus_Dormibacter
	g__unclassified_p__Candidatus_Dormibacteraeota
	g__unclassified_p__Candidatus_Doudnabacteria
	g__unclassified_p__Candidatus_Edwardsbacteria
	g__unclassified_p__Candidatus_Eisenbacteria
	g__Candidatus_Eremiobacter
	g__unclassified_p__Candidatus_Eremiobacteraeota
	g__unclassified_p__Candidatus_Falkowbacteria
	g__Candidatus_Fermentibacter
	g__unclassified_p__Candidatus_Fermentibacteria
	g__unclassified_p__Candidatus_Firestonebacteria
	g__unclassified_p__Candidatus_Fischerbacteria
	g__unclassified_p__Candidatus_Fraserbacteria
	g__unclassified_p__Candidatus_Giovannonibacteria
	g__unclassified_p__Candidatus_Glassbacteria
	g__unclassified_p__Candidatus_Goldbacteria
	g__unclassified_p__Candidatus_Gottesmanbacteria
	g__unclassified_p__Candidatus_Gracilibacteria
	g__unclassified_p__Candidatus_Handelsmanbacteria
	g__unclassified_p__Candidatus_Harrisonbacteria
	g__Candidatus_Hydrogenedens
	g__unclassified_p__Candidatus_Hydrogenedentes
	g__unclassified_p__Candidatus_Hydrothermae
	g__unclassified_p__Candidatus_Jacksonbacteria
	g__unclassified_p__Candidatus_Jorgensenbacteria
	g__unclassified_p__Candidatus_Kaiserbacteria
	g__unclassified_p__Candidatus_Kapabacteria
	g__unclassified_p__Candidatus_Kerfeldbacteria
	g__unclassified_p__Candidatus_Komeilibacteria
	g__Candidatus_Chrysopegis
	g__Candidatus_Kryptobacter
	g__Candidatus_Kryptonium
	g__Candidatus_Thermokryptus
	g__unclassified_p__Candidatus_Kryptonia
	g__unclassified_p__Candidatus_Kuenenbacteria
	g__unclassified_p__Candidatus_Latescibacteria
	g__unclassified_p__Candidatus_Levybacteria
	g__unclassified_p__Candidatus_Lindowbacteria
	g__unclassified_p__Candidatus_Liptonbacteria
	g__unclassified_p__Candidatus_Lloydbacteria
	g__unclassified_p__Candidatus_Magasanikbacteria
	g__unclassified_c__Candidatus_Marinamargulisbacteria
	g__unclassified_c__Candidatus_Riflemargulisbacteria
	g__Candidatus_Termititenax
	g__unclassified_p__Candidatus_Margulisbacteria
	g__unclassified_p__Candidatus_Marinimicrobia
	g__Candidatus_Mcinerneyibacterium
	g__unclassified_o__Candidatus_Caenarcaniphilales
	g__unclassified_o__Candidatus_Gastranaerophilales
	g__unclassified_p__Candidatus_Melainabacteria
	g__unclassified_p__Candidatus_Microgenomates
	g__unclassified_p__Candidatus_Moranbacteria
	g__unclassified_p__Candidatus_Nealsonbacteria
	g__unclassified_p__Candidatus_Niyogibacteria
	g__unclassified_p__Candidatus_Nomurabacteria
	g__Candidatus_Omnitrophus
	g__unclassified_p__Candidatus_Omnitrophica
	g__unclassified_p__Candidatus_Pacebacteria
	g__unclassified_p__Candidatus_Parcubacteria
	g__Candidatus_Peribacter
	g__unclassified_o__Candidatus_Peribacterales
	g__unclassified_c__Candidatus_Peribacteria
	g__unclassified_p__Candidatus_Peregrinibacteria
	g__unclassified_p__Candidatus_Poribacteria
	g__unclassified_p__Candidatus_Portnoybacteria
	g__unclassified_p__Candidatus_Raymondbacteria
	g__unclassified_p__Candidatus_Riflebacteria
	g__unclassified_p__Candidatus_Roizmanbacteria
	g__unclassified_p__Candidatus_Rokubacteria
	g__unclassified_p__Candidatus_Ryanbacteria
	g__Candidatus_Saccharimonas
	g__unclassified_p__Candidatus_Saccharibacteria
	g__unclassified_p__Candidatus_Schekmanbacteria
	g__unclassified_p__Candidatus_Shapirobacteria
	g__unclassified_p__Candidatus_Spechtbacteria
	g__unclassified_p__Candidatus_Staskawiczbacteria
	g__Candidatus_Sumerlaea
	g__unclassified_p__Candidatus_Sumerlaeota
	g__unclassified_p__Candidatus_Sungbacteria
	g__unclassified_p__Candidatus_Tagabacteria
	g__unclassified_p__Candidatus_Taylorbacteria
	g__Candidatus_Entotheonella
	g__unclassified_p__Candidatus_Tectomicrobia
	g__unclassified_p__Candidatus_Terrybacteria
	g__unclassified_p__Candidatus_Uhrbacteria
	g__unclassified_p__Candidatus_Veblenbacteria
	g__unclassified_p__Candidatus_Vogelbacteria
	g__unclassified_p__Candidatus_Wallbacteria
	g__unclassified_p__Candidatus_Wildermuthbacteria
	g__unclassified_p__Candidatus_Wirthbacteria
	g__unclassified_p__Candidatus_Woesebacteria
	g__unclassified_p__Candidatus_Wolfebacteria
	g__unclassified_p__Candidatus_Woykebacteria
	g__unclassified_p__Candidatus_Yanofskybacteria
	g__unclassified_p__Candidatus_Yonathbacteria
	g__unclassified_p__Candidatus_Zambryskibacteria
	g__unclassified_o__Anoxychlamydiales
	g__Candidatus_Rubidus
	g__Chlamydia
	g__unclassified_o__Chlamydiales
	g__Criblamydia
	g__Estrella
	g__Candidatus_Protochlamydia
	g__Neochlamydia
	g__Parachlamydia
	g__unclassified_f__Parachlamydiaceae
	g__Candidatus_Rhabdochlamydia
	g__Simkania
	g__unclassified_f__Simkaniaceae
	g__Waddlia
	g__unclassified_f__Waddliaceae
	g__unclassified_o__Parachlamydiales
	g__unclassified_c__Chlamydiia
	g__unclassified_p__Chlamydiae
	g__Candidatus_Thermochlorobacter
	g__unclassified_f__Candidatus_Thermochlorobacteriaceae
	g__Chlorobaculum
	g__Chlorobium
	g__Chloroherpeton
	g__Pelodictyon
	g__Prosthecochloris
	g__unclassified_f__Chlorobiaceae
	g__unclassified_p__Chlorobi
	g__Anaerolinea
	g__Bellilinea
	g__Brevefilum
	g__Flexilinea
	g__Leptolinea
	g__Levilinea
	g__Longilinea
	g__Ornatilinea
	g__Pelolinea
	g__Thermanaerothrix
	g__unclassified_f__Anaerolineaceae
	g__unclassified_o__Anaerolineales
	g__unclassified_c__Anaerolineae
	g__Ardenticatena
	g__Candidatus_Promineofilum
	g__unclassified_o__Ardenticatenales
	g__unclassified_c__Ardenticatenia
	g__Caldilinea
	g__Litorilinea
	g__unclassified_f__Caldilineaceae
	g__unclassified_c__Caldilineae
	g__Candidatus_Roseilinea
	g__unclassified_c__Candidatus_Thermofonsia
	g__Chloroflexus
	g__unclassified_f__Chloroflexaceae
	g__Candidatus_Chloroploca
	g__Candidatus_Viridilinea
	g__Oscillochloris
	g__Kouleothrix
	g__Roseiflexus
	g__unclassified_o__Chloroflexales
	g__Herpetosiphon
	g__Kallotenue
	g__unclassified_c__Chloroflexia
	g__Dehalococcoides
	g__unclassified_f__Dehalococcoidaceae
	g__unclassified_o__Dehalococcoidales
	g__Dehalogenimonas
	g__unclassified_c__Dehalococcoidia
	g__Dictyobacter
	g__Tengunoibacter
	g__Ktedonobacter
	g__Ktedonosporobacter
	g__Thermosporothrix
	g__Thermogemmatispora
	g__Tepidiforma
	g__unclassified_c__Tepidiformia
	g__Thermoflexus
	g__unclassified_c__Thermoflexia
	g__Nitrolancea
	g__Sphaerobacter
	g__unclassified_f__Sphaerobacteraceae
	g__Thermomicrobium
	g__unclassified_o__Thermomicrobiales
	g__Thermorudis
	g__unclassified_c__Thermomicrobia
	g__unclassified_p__Chloroflexi
	g__Chrysiogenes
	g__Desulfurispirillum
	g__unclassified_o__Chrysiogenales
	g__Coprothermobacter
	g__unclassified_f__Coprothermobacteraceae
	g__Gloeobacter
	g__Aphanothece
	g__Candidatus_Atelocyanobacterium
	g__Crocosphaera
	g__Euhalothece
	g__Gloeothece
	g__Halothece
	g__Rippkaea
	g__Rubidibacter
	g__Chondrocystis
	g__Chroogloeocystis
	g__Cyanosarcina
	g__Geminocystis
	g__Gloeocapsa
	g__Gloeocapsopsis
	g__Cyanobacterium
	g__Chlorogloea
	g__Microcystis
	g__unclassified_o__Chroococcales
	g__Aliterella
	g__Chroococcidiopsis
	g__Gloeomargarita
	g__Anabaenopsis
	g__Aphanizomenon
	g__Chrysosporum
	g__Cuspidothrix
	g__Cylindrospermopsis
	g__Dolichospermum
	g__Nodularia_f__Aphanizomenonaceae
	g__Raphidiopsis
	g__Sphaerospermopsis
	g__unclassified_f__Aphanizomenonaceae
	g__Calothrix
	g__Chlorogloeopsis
	g__Fortiea
	g__Fischerella
	g__Hapalosiphon
	g__Mastigocladus
	g__Mastigocoleus
	g__Westiellopsis
	g__unclassified_f__Hapalosiphonaceae
	g__Anabaena
	g__Cylindrospermum
	g__Nostoc
	g__Richelia
	g__Trichormus
	g__unclassified_f__Nostocaceae
	g__Microchaete
	g__Rivularia_f__Rivulariaceae
	g__Brasilonema
	g__Scytonema
	g__unclassified_f__Scytonemataceae
	g__Mastigocladopsis
	g__Hassallia
	g__Tolypothrix
	g__unclassified_o__Nostocales
	g__Coleofasciculus
	g__Geitlerinema
	g__Roseofilum
	g__unclassified_f__Coleofasciculaceae
	g__Cyanothece
	g__Desertifilum
	g__Jacksonvillea
	g__Crinalium
	g__Hormoscilla
	g__Arthrospira
	g__Hydrocoleum
	g__Kamptonema
	g__Limnospira
	g__Microcoleus
	g__Oxynema
	g__Planktothricoides
	g__Planktothrix
	g__Symploca
	g__Symplocastrum
	g__Trichodesmium
	g__Tychonema
	g__unclassified_f__Microcoleaceae
	g__Limnoraphis
	g__Lyngbya
	g__Moorea
	g__Okeania
	g__Oscillatoria
	g__Phormidium
	g__unclassified_f__Oscillatoriaceae
	g__Microseira
	g__unclassified_o__Oscillatoriales
	g__Stanieria
	g__Hydrococcus_f__Hydrococcaceae
	g__Hyella
	g__Myxosarcina
	g__Pleurocapsa
	g__unclassified_f__Hyellaceae
	g__Xenococcus
	g__Spirulina
	g__unclassified_f__Spirulinaceae
	g__Acaryochloris
	g__unclassified_f__Acaryochloridaceae
	g__Chamaesiphon
	g__Snowella
	g__Alkalinema
	g__Leptolyngbya
	g__Myxacorys
	g__Neosynechococcus
	g__Phormidesmis
	g__Plectolyngbya
	g__Stenomitos
	g__unclassified_f__Leptolyngbyaceae
	g__Aphanocapsa
	g__Merismopedia
	g__Synechocystis
	g__Thermoleptolyngbya
	g__Prochlorococcus
	g__Halomicronema
	g__Nodosilinea
	g__Prochlorothrix
	g__Limnothrix
	g__Pseudanabaena
	g__Cyanobium
	g__Dactylococcopsis
	g__Synechococcus
	g__Thermosynechococcus
	g__Vulcanococcus
	g__unclassified_f__Synechococcaceae
	g__unclassified_o__Synechococcales
	g__unclassified_p__Cyanobacteria
	g__Calditerrivibrio
	g__Deferribacter
	g__Denitrovibrio
	g__Flexistipes
	g__Geovibrio
	g__Mucispirillum
	g__Seleniivibrio
	g__unclassified_f__Deferribacteraceae
	g__unclassified_c__Deferribacteres
	g__Deinococcus
	g__unclassified_o__Deinococcales
	g__Calidithermus
	g__Marinithermus
	g__Meiothermus
	g__Oceanithermus
	g__Thermus
	g__unclassified_f__Thermaceae
	g__unclassified_o__Thermales
	g__Truepera
	g__unclassified_f__Trueperaceae
	g__unclassified_p__Deinococcus-Thermus
	g__Dictyoglomus
	g__unclassified_p__Dictyoglomi
	g__Elusimicrobium
	g__Endomicrobium
	g__unclassified_p__Elusimicrobia
	g__Chitinispirillum
	g__Chitinivibrio
	g__Fibrobacter
	g__unclassified_p__Fibrobacteres
	g__Alicyclobacillus
	g__Effusibacillus
	g__Kyrpidia
	g__Tumebacillus
	g__unclassified_f__Alicyclobacillaceae
	g__Aeribacillus
	g__Alkalibacillus
	g__Alkalicoccus
	g__Alkalihalobacillus
	g__Allobacillus
	g__Alteribacillus
	g__Amphibacillus
	g__Anaerobacillus
	g__Anoxybacillus
	g__Aquibacillus
	g__Aquisalibacillus
	g__Aureibacillus
	g__Bacillus_f__Bacillaceae
	g__Caldalkalibacillus
	g__Caldibacillus
	g__Calditerricola
	g__Cerasibacillus
	g__Cytobacillus
	g__Domibacillus
	g__Edaphobacillus
	g__Falsibacillus
	g__Fictibacillus
	g__Filobacillus
	g__Geobacillus
	g__Gracilibacillus
	g__Halalkalibacillus
	g__Halobacillus
	g__Halolactibacillus
	g__Hydrogenibacillus
	g__Lentibacillus
	g__Lottiidibacillus
	g__Lysinibacillus
	g__Marinococcus
	g__Massilibacterium
	g__Melghiribacillus
	g__Mesobacillus
	g__Metabacillus
	g__Natribacillus
	g__Neobacillus
	g__Numidum
	g__Oceanobacillus
	g__Ornithinibacillus
	g__Parageobacillus
	g__Paraliobacillus
	g__Paucisalibacillus
	g__Pelagirhabdus
	g__Peribacillus
	g__Piscibacillus
	g__Pontibacillus
	g__Pradoshia
	g__Pseudogracilibacillus
	g__Psychrobacillus
	g__Pueribacillus
	g__Quasibacillus
	g__Rubeoparvulum
	g__Saccharococcus
	g__Salibacterium
	g__Salicibibacter
	g__Salimicrobium
	g__Salinibacillus
	g__Salipaludibacillus
	g__Salirhabdus
	g__Salisediminibacterium
	g__Saliterribacillus
	g__Salsuginibacillus
	g__Sediminibacillus
	g__Streptohalobacillus
	g__Tenuibacillus
	g__Tepidibacillus
	g__Terribacillus
	g__Terrilactibacillus
	g__Thalassobacillus
	g__Thermolongibacillus
	g__Virgibacillus
	g__Vulcanibacillus
	g__unclassified_f__Bacillaceae
	g__Thermicanus
	g__Brochothrix
	g__Listeria
	g__Ammoniphilus
	g__Aneurinibacillus
	g__Brevibacillus
	g__Chengkuizengella
	g__Cohnella
	g__Fontibacillus
	g__Gorillibacterium
	g__Longirhabdus
	g__Paenibacillus
	g__Saccharibacillus
	g__Thermobacillus
	g__unclassified_f__Paenibacillaceae
	g__Pasteuria
	g__Bhargavaea
	g__Caryophanon
	g__Chryseomicrobium
	g__Filibacter
	g__Indiicoccus
	g__Jeotgalibacillus
	g__Kurthia
	g__Metalysinibacillus
	g__Metasolibacillus
	g__Paenisporosarcina
	g__Planococcus_f__Planococcaceae
	g__Planomicrobium
	g__Rummeliibacillus
	g__Solibacillus
	g__Sporosarcina
	g__Tetzosporium
	g__Ureibacillus
	g__Viridibacillus
	g__unclassified_f__Planococcaceae
	g__Caenibacillus
	g__Scopulibacillus
	g__Sinobaca
	g__Sporolactobacillus
	g__Tuberibacillus
	g__unclassified_f__Sporolactobacillaceae
	g__Auricoccus
	g__Jeotgalicoccus
	g__Macrococcus
	g__Nosocomiicoccus
	g__Salinicoccus
	g__Staphylococcus
	g__Baia
	g__Desmospora
	g__Hazenella
	g__Kroppenstedtia
	g__Laceyella
	g__Lihuaxuella
	g__Marininema
	g__Melghirimyces
	g__Novibacillus
	g__Paludifilum
	g__Planifilum
	g__Risungbinella
	g__Seinonella
	g__Shimazuella
	g__Staphylospora
	g__Thermoactinomyces
	g__Thermoflavimicrobium
	g__unclassified_f__Thermoactinomycetaceae
	g__Acidibacillus
	g__Candidatus_Carbobacillus
	g__Desulfuribacillus
	g__Exiguobacterium
	g__Gemella
	g__Geomicrobium
	g__unclassified_o__Bacillales
	g__Abiotrophia
	g__Aerococcus
	g__Dolosicoccus
	g__Eremococcus_f__Aerococcaceae
	g__Facklamia
	g__Fundicoccus
	g__Globicatella
	g__Suicoccus
	g__Vaginisenegalia
	g__Agitococcus
	g__Alkalibacterium
	g__Alloiococcus
	g__Atopobacter
	g__Atopococcus
	g__Carnobacterium
	g__Desemzia
	g__Dolosigranulum
	g__Granulicatella
	g__Jeotgalibaca
	g__Marinilactibacillus
	g__Trichococcus
	g__Enterococcus
	g__Melissococcus
	g__Pilibacter
	g__Tetragenococcus
	g__Vagococcus
	g__Lactobacillus
	g__Pediococcus
	g__Fructobacillus
	g__Leuconostoc
	g__Oenococcus
	g__Weissella
	g__Floricoccus
	g__Lactococcus
	g__Streptococcus
	g__unclassified_c__Bacilli
	g__Caldicoprobacter
	g__Catabacter
	g__Christensenella
	g__unclassified_f__Christensenellaceae
	g__Abyssisolibacter
	g__Alkaliphilus
	g__Anaeromicrobium
	g__Beduini
	g__Butyricicoccus
	g__Caldisalinibacter
	g__Caloramator
	g__Caloranaerobacter
	g__Caminicella
	g__Candidatus_Arthromitus
	g__Clostridiisalibacter
	g__Clostridium
	g__Crassaminicella
	g__Desnuesiella
	g__Fervidicella
	g__Fonticella
	g__Geosporobacter
	g__Haloimpatiens
	g__Hathewaya
	g__Hungatella
	g__Inediibacterium
	g__Lactonifactor
	g__Lutispora
	g__Maledivibacter
	g__Natronincola
	g__Oxobacter
	g__Paramaledivibacter
	g__Sarcina
	g__Senegalia_f__Clostridiaceae
	g__Serpentinicella
	g__Thermobrachium
	g__Thermohalobacter
	g__Thermotalea
	g__Tindallia
	g__Youngiibacter
	g__unclassified_f__Clostridiaceae
	g__Acidaminobacter
	g__Fusibacter
	g__Alterileibacterium
	g__Aminipila
	g__Anaerovorax
	g__Bacilliculturomica
	g__Mogibacterium
	g__unclassified_f__Clostridiales_Family_XIII._Incertae_Sedis
	g__Carboxydocella
	g__Sulfobacillus
	g__Thermaerobacter
	g__unclassified_f__Clostridiales_Family_XVII._Incertae_Sedis
	g__Defluviitalea
	g__Acetobacterium
	g__Alkalibacter
	g__Alkalibaculum
	g__Anaerofustis
	g__Eubacterium
	g__Garciella
	g__Intestinibacillus
	g__Pseudoramibacter
	g__unclassified_f__Eubacteriaceae
	g__Gracilibacter
	g__unclassified_f__Gracilibacteraceae
	g__Heliobacillus
	g__Heliobacterium
	g__Heliophilum
	g__Heliorestis
	g__Anaerobacterium
	g__Fastidiosipila
	g__Hungateiclostridium
	g__Mageeibacillus
	g__Petroclostridium
	g__Pseudobacteroides
	g__Pseudoclostridium
	g__Ruminiclostridium
	g__Thermoclostridium
	g__unclassified_f__Hungateiclostridiaceae
	g__Acetatifactor
	g__Anaerobium
	g__Anaerobutyricum
	g__Anaerocolumna
	g__Anaerosacchariphilus
	g__Anaerosporobacter
	g__Anaerostipes
	g__Bariatricus
	g__Blautia
	g__Butyrivibrio
	g__Candidatus_Galacturonibacter
	g__Catonella
	g__Cellulosilyticum
	g__Coprococcus
	g__Cuneatibacter
	g__Dorea
	g__Eisenbergiella
	g__Enterocloster
	g__Epulopiscium
	g__Faecalicatena
	g__Frisingicoccus
	g__Herbinix
	g__Hespellia
	g__Kineothrix
	g__Lachnoanaerobaculum
	g__Lachnoclostridium
	g__Lachnospira
	g__Lachnotalea
	g__Lacrimispora
	g__Marvinbryantia
	g__Mediterraneibacter
	g__Mobilisporobacter
	g__Murimonas
	g__Niameybacter
	g__Oribacterium
	g__Parasporobacterium
	g__Pseudobutyrivibrio
	g__Robinsoniella
	g__Roseburia
	g__Schaedlerella
	g__Tyzzerella
	g__unclassified_f__Lachnospiraceae
	g__Dysosmobacter
	g__Oscillibacter
	g__unclassified_f__Oscillospiraceae
	g__Candidatus_Desulforudis
	g__Candidatus_Dichloromethanomonas
	g__Dehalobacter
	g__Dehalobacterium
	g__Desulfallas
	g__Desulfitibacter
	g__Desulfitobacterium
	g__Desulfocucumis
	g__Desulfofarcimen
	g__Desulfofundulus
	g__Desulfohalotomaculum
	g__Desulfonispora
	g__Desulfosporosinus
	g__Desulfotomaculum
	g__Desulfurispora
	g__Pelotomaculum
	g__Peptococcus
	g__Sporotomaculum
	g__Syntrophobotulus
	g__Thermincola
	g__Thermoanaerosceptrum
	g__unclassified_f__Peptococcaceae
	g__Acetoanaerobium
	g__Asaccharospora
	g__Clostridioides
	g__Criibacterium
	g__Filifactor
	g__Intestinibacter
	g__Paeniclostridium
	g__Paraclostridium
	g__Peptacetobacter
	g__Peptoclostridium
	g__Peptostreptococcus
	g__Proteocatella
	g__Romboutsia
	g__Tepidibacter
	g__Terrisporobacter
	g__unclassified_f__Peptostreptococcaceae
	g__Anaerobranca
	g__Acetanaerobacterium
	g__Acutalibacter
	g__Agathobaculum
	g__Anaerofilum
	g__Anaerolactibacter
	g__Anaeromassilibacillus
	g__Anaerotruncus
	g__Angelakisella
	g__Bittarella
	g__Candidatus_Soleaferrea
	g__Caprobacter
	g__Caproiciproducens
	g__Ethanoligenens
	g__Faecalibacterium
	g__Flavonifractor
	g__Fournierella
	g__Gemmiger
	g__Hydrogenoanaerobacterium
	g__Marasmitruncus
	g__Massilimaliae
	g__Negativibacillus
	g__Neglecta
	g__Neobittarella
	g__Papillibacter
	g__Phocea
	g__Pseudoflavonifractor
	g__Ruminococcus
	g__Ruthenibacterium
	g__Sporobacter
	g__Subdoligranulum
	g__unclassified_f__Ruminococcaceae
	g__Symbiobacterium
	g__Candidatus_Syntrophocurvum
	g__Candidatus_Syntrophonatronum
	g__Dethiobacter
	g__Syntrophomonas
	g__Syntrophothermus
	g__Thermosyntropha
	g__unclassified_f__Syntrophomonadaceae
	g__Petrocella
	g__Vallitalea
	g__Xylanivirga
	g__Anaerovirgula
	g__Evtepia
	g__Flintibacter
	g__Intestinimonas
	g__Levyella
	g__Massilistercora
	g__Monoglobus
	g__Natranaerovirga
	g__Proteiniborus
	g__unclassified_o__Clostridiales
	g__Halanaerobium
	g__Halarsenatibacter
	g__Halocella
	g__Halothermothrix
	g__unclassified_f__Halanaerobiaceae
	g__Acetohalobium
	g__Candidatus_Frackibacter
	g__Halobacteroides
	g__Halonatronum
	g__Orenia
	g__Selenihalanaerobacter
	g__Anoxybacter
	g__Natranaerobius
	g__Ammonifex
	g__Brockia
	g__Caldanaerobacter
	g__Caldanaerobius
	g__Calderihabitans
	g__Calorimonas
	g__Carboxydothermus
	g__Desulfovirgula
	g__Fervidicola
	g__Gelria
	g__Moorella
	g__Tepidanaerobacter
	g__Thermacetogenium
	g__Thermanaeromonas
	g__Thermoanaerobacter
	g__Thermodesulfitimonas
	g__unclassified_f__Thermoanaerobacteraceae
	g__Caldanaerovirga
	g__Caldicellulosiruptor
	g__Syntrophaceticus
	g__Thermoanaerobacterium
	g__Thermosediminibacter
	g__Thermovenabulum
	g__Mahella
	g__Thermodesulfobium
	g__Zhaonella
	g__unclassified_o__Thermoanaerobacterales
	g__unclassified_c__Clostridia
	g__Absicoccus
	g__Allobaculum
	g__Amedibacillus
	g__Breznakia
	g__Candidatus_Stoquefichus
	g__Catenibacterium
	g__Coprobacillus
	g__Dielma
	g__Erysipelatoclostridium
	g__Erysipelothrix
	g__Faecalibaculum
	g__Faecalicoccus
	g__Kandleria
	g__Lactimicrobium
	g__Massilimicrobiota
	g__Traorella
	g__Turicibacter
	g__unclassified_f__Erysipelotrichaceae
	g__unclassified_o__Erysipelotrichales
	g__unclassified_c__Erysipelotrichia
	g__Limnochorda
	g__Acidaminococcus
	g__Phascolarctobacterium
	g__Succiniclasticum
	g__Succinispira
	g__Anaerovibrio
	g__Megamonas
	g__Mitsuokella
	g__Pectinatus
	g__Propionispira
	g__Schwartzia_f__Selenomonadaceae
	g__Selenomonas
	g__Acetonema
	g__Anaeroarcus
	g__Anaeromusa
	g__Anaerospora
	g__Anaerosporomusa
	g__Dendrosporobacter
	g__Methylomusa
	g__Pelosinus
	g__Propionispora
	g__Sporolituus
	g__Sporomusa
	g__Thermosinus
	g__unclassified_f__Sporomusaceae
	g__unclassified_o__Selenomonadales
	g__Allisonella
	g__Anaeroglobus
	g__Dialister
	g__Lucifera
	g__Massilibacillus
	g__Megasphaera
	g__Negativicoccus
	g__Veillonella
	g__unclassified_f__Veillonellaceae
	g__unclassified_c__Negativicutes
	g__Andreesenia
	g__Gottschalkia
	g__Anaerococcus
	g__Finegoldia
	g__Gallicola
	g__Helcococcus
	g__Miniphocibacter
	g__Murdochiella
	g__Parvimonas
	g__Peptoniphilus
	g__Urinicoccus
	g__Anaerosalibacter
	g__Gudongella
	g__Keratinibaculum
	g__Soehngenia
	g__Sporanaerobacter
	g__Tepidimicrobium
	g__Tissierella
	g__unclassified_f__Tissierellaceae
	g__unclassified_o__Tissierellales
	g__Dethiosulfatibacter
	g__Ezakiella
	g__Kallipyga
	g__Sedimentibacter
	g__unclassified_c__Tissierellia
	g__Hydrogenispora
	g__Ndongobacter
	g__unclassified_p__Firmicutes
	g__Cetobacterium
	g__Fusobacterium
	g__Psychrilyobacter
	g__Caviibacter
	g__Leptotrichia
	g__Oceanivirga
	g__Sebaldella
	g__Streptobacillus
	g__unclassified_c__Fusobacteriia
	g__unclassified_p__Fusobacteria
	g__Gemmatimonas
	g__Gemmatirosa
	g__unclassified_f__Gemmatimonadaceae
	g__unclassified_o__Gemmatimonadales
	g__Longimicrobium
	g__unclassified_p__Gemmatimonadetes_d__Bacteria
	g__Ignavibacterium
	g__unclassified_f__Ignavibacteriaceae
	g__Melioribacter
	g__unclassified_f__Melioribacteraceae
	g__unclassified_o__Ignavibacteriales
	g__unclassified_c__Ignavibacteria
	g__unclassified_p__Ignavibacteriae
	g__Kiritimatiella
	g__unclassified_f__Kiritimatiellaceae
	g__unclassified_o__Kiritimatiellales
	g__unclassified_c__Kiritimatiellae
	g__unclassified_p__Kiritimatiellaeota
	g__Lentisphaera
	g__unclassified_f__Lentisphaeraceae
	g__unclassified_o__Lentisphaerales
	g__Victivallis
	g__unclassified_f__Victivallaceae
	g__unclassified_o__Victivallales
	g__unclassified_c__Lentisphaeria
	g__unclassified_f__Oligosphaeraceae
	g__unclassified_p__Lentisphaerae
	g__Nitrospina
	g__unclassified_f__Nitrospinaceae
	g__unclassified_p__Nitrospinae
	g__Candidatus_Magnetobacterium
	g__Candidatus_Magnetoovum
	g__Candidatus_Manganitrophus
	g__Candidatus_Sulfobium
	g__Leptospirillum
	g__Nitrospira
	g__Thermodesulfovibrio
	g__unclassified_f__Nitrospiraceae
	g__unclassified_o__Nitrospirales
	g__unclassified_c__Nitrospira
	g__unclassified_p__Nitrospirae
	g__Candidatus_Brocadia
	g__Candidatus_Jettenia
	g__Candidatus_Kuenenia
	g__Candidatus_Scalindua
	g__unclassified_f__Candidatus_Brocadiaceae
	g__unclassified_c__Candidatus_Brocadiae
	g__Phycisphaera
	g__unclassified_f__Phycisphaeraceae
	g__unclassified_o__Phycisphaerales
	g__Anaerohalosphaera
	g__Limihaloglobus
	g__Sedimentisphaera
	g__unclassified_c__Phycisphaerae
	g__Fimbriiglobus
	g__Gemmata
	g__Limnoglobus
	g__Tuwongella
	g__Zavarzinella
	g__unclassified_f__Gemmataceae
	g__Aquisphaera
	g__Isosphaera
	g__Paludisphaera
	g__Singulisphaera
	g__Tautonia
	g__unclassified_f__Isosphaeraceae
	g__Bythopirellula
	g__Lacipirellula
	g__unclassified_f__Lacipirellulaceae
	g__Blastopirellula
	g__Candidatus_Anammoximicrobium
	g__Mariniblastus
	g__Pirellula
	g__Rhodopirellula
	g__Roseimaritima
	g__Rubripirellula
	g__unclassified_f__Pirellulaceae
	g__Thermogutta
	g__Alienimonas
	g__Bremerella
	g__Crateriforma
	g__Fuerstia_f__Planctomycetaceae
	g__Gimesia
	g__Planctomicrobium
	g__Planctomyces
	g__Planctopirus
	g__Rubinisphaera
	g__Schlesneria
	g__unclassified_f__Planctomycetaceae
	g__unclassified_o__Planctomycetales
	g__unclassified_c__Planctomycetia
	g__unclassified_p__Planctomycetes
	g__Acidithiobacillus
	g__Thermithiobacillus
	g__unclassified_o__Acidithiobacillales
	g__Aquidulcibacter
	g__Asticcacaulis
	g__Brevundimonas
	g__Caulobacter
	g__Phenylobacterium
	g__Woodsholea
	g__unclassified_f__Caulobacteraceae
	g__unclassified_o__Caulobacterales
	g__Emcibacter
	g__Caedimonas
	g__Candidatus_Nucleicultrix
	g__Candidatus_Paracaedimonas
	g__unclassified_f__Caedimonadaceae
	g__Candidatus_Finniella
	g__Candidatus_Odyssella
	g__Candidatus_Paracaedibacter
	g__Holospora
	g__unclassified_f__Holosporaceae
	g__unclassified_o__Holosporales
	g__Kiloniella
	g__unclassified_f__Kiloniellaceae
	g__Eilatimonas
	g__Kordiimonas
	g__unclassified_o__Kordiimonadales
	g__Candidatus_Magnetaquicoccus
	g__Magnetococcus
	g__Magnetofaba
	g__unclassified_o__Magnetococcales
	g__Rhizomicrobium
	g__Minwuia
	g__Amphiplicatus
	g__Marinicaulis
	g__Parvularcula
	g__unclassified_f__Parvularculaceae
	g__Candidatus_Pelagibacter
	g__unclassified_f__Pelagibacteraceae
	g__Candidatus_Fonsibacter
	g__unclassified_o__Pelagibacterales
	g__Aestuariivirga
	g__Siculibacillus
	g__Aurantimonas
	g__Aureimonas
	g__Consotaella
	g__Fulvimarina
	g__Jiella
	g__Mangrovicella
	g__Martelella
	g__unclassified_f__Aurantimonadaceae
	g__Bartonella
	g__Beijerinckia
	g__Methylocapsa
	g__Methylocella
	g__Methyloferula
	g__Methylovirgula
	g__Pseudochelatococcus
	g__Rhodoblastus
	g__unclassified_f__Beijerinckiaceae
	g__Afipia
	g__Bosea_f__Bradyrhizobiaceae
	g__Bradyrhizobium
	g__Nitrobacter
	g__Oligotropha
	g__Rhodopseudomonas
	g__Tardiphaga
	g__Variibacter
	g__unclassified_f__Bradyrhizobiaceae
	g__Brucella
	g__Falsochrobactrum
	g__Mycoplana
	g__Ochrobactrum
	g__Pseudochrobactrum
	g__unclassified_f__Brucellaceae
	g__Camelimonas
	g__Chelatococcus
	g__Breoghania
	g__Cohaesibacter
	g__Aquabacter
	g__Arsenicitalea
	g__Blastochloris
	g__Cucumibacter
	g__Devosia
	g__Dichotomicrobium
	g__Filomicrobium
	g__Hyphomicrobium
	g__Maritalea
	g__Pelagibacterium
	g__Prosthecomicrobium
	g__Rhodomicrobium
	g__Rhodoplanes
	g__Youhaiella
	g__unclassified_f__Hyphomicrobiaceae
	g__Lichenibacterium
	g__Lichenihabitans
	g__Enterovirga
	g__Methylobacterium
	g__Methylorubrum
	g__Microvirga
	g__Neomegalonema
	g__unclassified_f__Methylobacteriaceae
	g__Hansschlegelia
	g__Methylocystis
	g__Methylopila
	g__Methylosinus
	g__Oharaeibacter
	g__Pleomorphomonas
	g__Terasakiella
	g__unclassified_f__Methylocystaceae
	g__Notoacmeibacter
	g__Aliihoeflea
	g__Aminobacter
	g__Aquamicrobium
	g__Chelativorans
	g__Hoeflea
	g__Lentilitoribacter
	g__Mesorhizobium
	g__Nitratireductor
	g__Oceaniradius
	g__Oricola
	g__Paramesorhizobium
	g__Phyllobacterium
	g__Pseudaminobacter
	g__Pseudohoeflea
	g__Roseitalea
	g__Salaquimonas
	g__Thalassocella
	g__Zhengella
	g__unclassified_f__Phyllobacteriaceae
	g__Rhabdaerophilum
	g__Agrobacterium
	g__Ciceribacter
	g__Ensifer
	g__Georhizobium
	g__Kaistia
	g__Liberibacter
	g__Neorhizobium
	g__Pararhizobium
	g__Pseudorhizobium
	g__Rhizobium
	g__Shinella
	g__Sinorhizobium
	g__unclassified_f__Rhizobiaceae
	g__Afifella
	g__Amorphus
	g__Anderseniella
	g__Candidatus_Phaeomarinobacter
	g__Lutibaculum
[truncated: 1,377 more rows]
