# Supplementary material for: Exploring the Core Bacteria and Functional Traits in Pecan (Carya illinoinensis) Rhizosphere
Source: Microbiol Spectr. 2023 Jun 13;11(4):e00110-23. doi: 10.1128/spectrum.00110-23 (PMC10433825; doi:10.1128/spectrum.00110-23)
Supplement: Supplemental file 2 — Data Set S2. Download spectrum.00110-23-s0002.xls, XLS file, 0.02 MB [file spectrum.00110-23-s0002.xls]

## Sheet: Sheet1
	unigene	annotation to KO	annotation to kegg_pathway
unigene number	6945332	3126403	2068170
percent%		0.450144	0.661517
