# Supplementary material for: Exploring the Core Bacteria and Functional Traits in Pecan (Carya illinoinensis) Rhizosphere
Source: Microbiol Spectr. 2023 Jun 13;11(4):e00110-23. doi: 10.1128/spectrum.00110-23 (PMC10433825; doi:10.1128/spectrum.00110-23)
Supplement: Supplemental file 3 — Data Set S3. Download spectrum.00110-23-s0003.xls, XLS file, 0.06 MB [file spectrum.00110-23-s0003.xls]

## Sheet: Pecan-Rhizosphere
phylum	Log2 Flodchange	P-value	Adjust P-value	Pecan-Rhizosphere Enriched/Depleted
p__Actinobacteria	1.10885	3.77082e-06	0.0001086	enriched
p__Candidatus_Chisholmbacteria	2.78083	2.783e-05	0.00036432	enriched
p__Candidatus_Colwellbacteria	1.59172	0.00421595	0.0224851	enriched
p__Candidatus_Daviesbacteria	1.32744	0.00141467	0.0104297	enriched
p__Candidatus_Jacksonbacteria	3.56458	0.000201928	0.00193851	enriched
p__Candidatus_Melainabacteria	2.89318	0.00209965	0.0143976	enriched
p__Candidatus_Moranbacteria	2.04884	5.44865e-06	0.000112086	enriched
p__Candidatus_Nomurabacteria	1.60877	0.00144857	0.0104297	enriched
p__Candidatus_Saccharibacteria	4.80131	2.11293e-13	3.04262e-11	enriched
p__Candidatus_Shapirobacteria	1.39816	0.00401208	0.0222208	enriched
p__Candidatus_Terrybacteria	3.14591	4.93362e-06	0.000112086	enriched
p__Candidatus_Wallbacteria	1.13864	0.000742599	0.00594079	enriched
p__Candidatus_Woesebacteria	1.40495	0.000475806	0.00403036	enriched
p__Proteobacteria	1.19257	1.90238e-06	0.0001086	enriched
p__Tenericutes	1.7845	0.00401083	0.0222208	enriched
p__candidate_division_CPR3	3.30354	1.60107e-05	0.000256171	enriched
p__Candidatus_Azambacteria	-2.17116	0.000306617	0.00275955	depleted
p__Ignavibacteriae	-1.48839	0.00013806	0.00142005	depleted
p__Abditibacteriota	0.334143	0.162728	0.31213	No significant
p__Acidobacteria	0.00852467	0.964506	0.985028	No significant
p__Aquificae	-0.22642	0.144992	0.293572	No significant
p__Armatimonadetes	-0.236623	0.293056	0.458696	No significant
p__Bacteroidetes	0.999467	0.0598174	0.156613	No significant
p__Balneolaeota	-0.261375	0.012885	0.0567483	No significant
p__Caldiserica	-0.317912	0.0814732	0.19233	No significant
p__Calditrichaeota	-0.382276	6.26358e-05	0.000693812	No significant
p__Candidatus_Abawacabacteria	-0.641816	0.266936	1	No significant
p__Candidatus_Abyssubacteria	-0.49989	0.0616956	0.158646	No significant
p__Candidatus_Adlerbacteria	-0.140678	0.867506	0.918536	No significant
p__Candidatus_Aerophobetes	0.146052	0.512524	0.686862	No significant
p_+A15:M17_Candidatus_Amesbacteria	0.126844	0.835177	0.890855	No significant
p__Candidatus_Aminicenantes	0.0950227	0.467506	0.641151	No significant
p__Candidatus_Andersenbacteria	-0.0657643	0.903249	0.949401	No significant
p__Candidatus_Atribacteria	-0.375602	0.00636077	0.0295468	No significant
p__Candidatus_Aureabacteria	-0.619105	0.186441	0.344198	No significant
p__Candidatus_Beckwithbacteria	-0.188582	0.515146	0.686862	No significant
p__Candidatus_Berkelbacteria	-0.707659	0.0768854	0.184525	No significant
p__Candidatus_Bipolaricaulota	0.014032	0.940629	0.974465	No significant
p__Candidatus_Blackburnbacteria	-0.0148116	0.976368	0.99012	No significant
p__Candidatus_Brennerbacteria	-0.346888	0.562762	1	No significant
p__Candidatus_Buchananbacteria	-0.526616	0.222539	0.395625	No significant
p__Candidatus_Calescamantes	0.337968	0.571244	0.721572	No significant
p__Candidatus_Campbellbacteria	0.205491	0.803488	0.86345	No significant
p__Candidatus_Cerribacteria	-0.938817	0.14807	0.293572	No significant
p__Candidatus_Cloacimonetes	0.223423	0.143344	0.293572	No significant
p__Candidatus_Coatesbacteria	-0.594794	0.00525868	0.0261121	No significant
p__Candidatus_Collierbacteria	1.268	0.0297192	0.0995246	No significant
p__Candidatus_Cryosericota	-0.290267	0.5068	0.686862	No significant
p__Candidatus_Curtissbacteria	-0.336082	0.409789	0.578526	No significant
p__Candidatus_Dadabacteria	-0.476287	0.0046862	0.0241004	No significant
p__Candidatus_Delongbacteria	0.289021	0.666691	0.798339	No significant
p__Candidatus_Desantisbacteria	-0.787233	0.0130048	0.0567483	No significant
p__Candidatus_Dormibacteraeota	0.471563	0.00324676	0.0212515	No significant
p__Candidatus_Doudnabacteria	-0.589461	0.161604	0.31213	No significant
p__Candidatus_Edwardsbacteria	-0.184525	0.610868	0.764913	No significant
p__Candidatus_Eisenbacteria	0.265408	0.543001	0.705575	No significant
p__Candidatus_Eremiobacteraeota	0.252879	0.249793	0.418258	No significant
p__Candidatus_Falkowbacteria	0.384516	0.312502	0.470394	No significant
p__Candidatus_Fermentibacteria	0.0023747	0.992965	0.994484	No significant
p__Candidatus_Firestonebacteria	-0.21145	0.795419	0.86252	No significant
p__Candidatus_Fischerbacteria	0.546178	0.164735	0.31213	No significant
p__Candidatus_Fraserbacteria	0.147201	0.297885	0.461242	No significant
p__Candidatus_Giovannonibacteria	-0.635146	0.13077	0.276925	No significant
p__Candidatus_Glassbacteria	-0.285204	0.323397	0.480094	No significant
p__Candidatus_Goldbacteria	-0.762563	0.0569236	0.151796	No significant
p__Candidatus_Gottesmanbacteria	-0.524743	0.23144	0.406431	No significant
p__Candidatus_Gracilibacteria	0.697687	0.00366511	0.0222208	No significant
p__Candidatus_Handelsmanbacteria	0.168174	0.249458	0.418258	No significant
p__Candidatus_Harrisonbacteria	-0.543827	0.0488766	0.140464	No significant
p__Candidatus_Hydrogenedentes	-0.17547	0.0938876	0.212009	No significant
p__Candidatus_Hydrothermae	0.387914	0.238346	0.413516	No significant
p__Candidatus_Jorgensenbacteria	0.146717	0.656459	0.798339	No significant
p__Candidatus_Kaiserbacteria	0.812916	0.287286	0.45631	No significant
p__Candidatus_Kapabacteria	-0.0875441	0.796633	0.86252	No significant
p__Candidatus_Kerfeldbacteria	1.21277	0.0208684	0.0812176	No significant
p__Candidatus_Komeilibacteria	-0.33183	0.750982	0.838306	No significant
p__Candidatus_Kryptonia	-0.644686	0.00373341	0.0222208	No significant
p__Candidatus_Kuenenbacteria	-1.40323	0.0497475	0.140464	No significant
p__Candidatus_Latescibacteria	-0.622344	0.148825	0.293572	No significant
p__Candidatus_Levybacteria	1.22967	0.013543	0.0573585	No significant
p__Candidatus_Lindowbacteria	-0.471554	0.178652	0.334102	No significant
p__Candidatus_Liptonbacteria	-0.260146	0.529016	0.698884	No significant
p__Candidatus_Lloydbacteria	1.04459	0.026787	0.0918412	No significant
p__Candidatus_Magasanikbacteria	1.25751	0.0511936	0.141767	No significant
p__Candidatus_Margulisbacteria	-0.179443	0.404105	0.578526	No significant
p__Candidatus_Marinimicrobia	-0.359539	0.00620495	0.0295468	No significant
p__Candidatus_Mcinerneyibacteriota	-1.39295	0.178483	1	No significant
p__Candidatus_Microgenomates	1.25872	0.069138	0.173891	No significant
p__Candidatus_Nealsonbacteria	-0.622737	1.45957e-05	0.000256171	No significant
p__Candidatus_Niyogibacteria	0.588124	0.250755	1	No significant
p__Candidatus_Omnitrophica	-0.704525	0.0456058	0.139728	No significant
p__Candidatus_Pacebacteria	0.666938	0.287698	0.45631	No significant
p__Candidatus_Parcubacteria	-0.240325	0.747154	0.838306	No significant
p__Candidatus_Peregrinibacteria	0.304245	0.330925	0.486257	No significant
p__Candidatus_Poribacteria	0.304509	0.0333335	0.109091	No significant
p__Candidatus_Portnoybacteria	-0.634862	0.267168	0.44221	No significant
p__Candidatus_Raymondbacteria	0.231686	0.54878	0.705575	No significant
p__Candidatus_Riflebacteria	0.0113449	0.961719	0.985028	No significant
p__Candidatus_Roizmanbacteria	0.614735	0.313596	0.470394	No significant
p__Candidatus_Rokubacteria	-0.161892	0.288363	0.45631	No significant
p__Candidatus_Ryanbacteria	-0.587074	0.196671	0.358489	No significant
p__Candidatus_Schekmanbacteria	-0.0544971	0.704693	0.818353	No significant
p__Candidatus_Spechtbacteria	-1.51996	0.198319	1	No significant
p__Candidatus_Staskawiczbacteria	1.03977	0.126159	0.271147	No significant
p__Candidatus_Sumerlaeota	-0.330733	0.0492733	0.140464	No significant
p__Candidatus_Sungbacteria	1.45792	0.0199662	0.0798647	No significant
p__Candidatus_Tagabacteria	1.15596	0.166385	1	No significant
p__Candidatus_Taylorbacteria	0.291093	0.62196	0.772089	No significant
p__Candidatus_Tectomicrobia	-0.0832461	0.544549	0.705575	No significant
p__Candidatus_Uhrbacteria	-0.980521	5.46125e-05	0.000655351	No significant
p__Candidatus_Veblenbacteria	-1.62356	0.115164	1	No significant
p__Candidatus_Vogelbacteria	0.328333	0.673263	0.798339	No significant
p__Candidatus_Wildermuthbacteria	0.12719	0.67637	0.798339	No significant
p__Candidatus_Wirthbacteria	0.221972	0.778254	1	No significant
p__Candidatus_Wolfebacteria	0.172305	0.760965	0.842915	No significant
p__Candidatus_Woykebacteria	1.51918	0.0248426	0.0872521	No significant
p__Candidatus_Yanofskybacteria	-1.27723	0.0177791	0.0731483	No significant
p__Candidatus_Yonathbacteria	0.904711	0.0942261	0.212009	No significant
p__Candidatus_Zambryskibacteria	0.483663	0.3112	0.470394	No significant
p__Chlamydiae	0.340709	0.136539	0.284951	No significant
p__Chlorobi	-0.043382	0.776595	0.853661	No significant
p__Chloroflexi	0.0824194	0.668184	0.798339	No significant
p__Chrysiogenetes_d__Bacteria	-0.0864538	0.731924	0.829898	No significant
p__Coprothermobacterota	0.0406276	0.914799	0.954573	No significant
p__Cyanobacteria	0.142614	0.287091	0.45631	No significant
p__Deferribacteres	0.0577982	0.711279	0.819394	No significant
p__Deinococcus-Thermus	-0.152388	0.702136	0.818353	No significant
p__Dictyoglomi	0.163981	0.634584	0.781027	No significant
p__Elusimicrobia	-0.297145	0.0468019	0.140406	No significant
p__Fibrobacteres	-0.341279	0.0225803	0.0855673	No significant
p__Firmicutes	0.868665	2.10685e-05	0.000303387	No significant
p__Fusobacteria	0.704706	0.0391856	0.125394	No significant
p__Gemmatimonadetes_d__Bacteria	-0.221903	0.406841	0.578526	No significant
p__Kiritimatiellaeota	0.0011982	0.994484	0.994484	No significant
p__Lentisphaerae	-0.0735676	0.564189	0.718967	No significant
p__Nitrospinae	-0.290376	0.0524886	0.142611	No significant
p__Nitrospirae	-0.36816	0.0865736	0.201074	No significant
p__Planctomycetes	-0.498773	2.46837e-06	0.0001086	No significant
p__Rhodothermaeota	0.127549	0.447357	0.619418	No significant
p__Spirochaetes	-0.0925085	0.433835	0.606527	No significant
p__Synergistetes	0.0612426	0.728493	0.829898	No significant
p__Thermodesulfobacteria_d__Bacteria	-0.346963	0.0247362	0.0872521	No significant
p__Thermotogae	0.173777	0.204941	0.368893	No significant
p__Verrucomicrobia	0.709641	0.122511	0.267297	No significant
p__candidate_division_CPR1	-0.846928	0.0712392	0.173891	No significant
p__candidate_division_CPR2	0.0525654	0.955286	1	No significant
p__candidate_division_KD3-62	0.562409	0.408156	0.578526	No significant
p__candidate_division_LCP-89	0.472134	0.0455726	0.139728	No significant
p__candidate_division_NC10	-0.172885	0.249774	0.418258	No significant
p__candidate_division_WOR-3	-0.370723	0.0237731	0.0872521	No significant
p__candidate_division_WWE3	1.00811	0.0712468	0.173891	No significant
p__candidate_division_Zixibacteria	-0.346963	0.097826	0.216722	No significant
p__unclassified_d__Bacteria	0.278755	3.7383e-06	0.0001086	No significant

## Sheet: Hickory-Rhizosphere
phylum	Log2 Flodchange	P-value	Adjust P-value	hickory-Rhizosphere Enriched/Depleted
p__Actinobacteria	1.27509	1.58571e-07	1.19721e-05	enriched
p__candidate_division_LCP-89	1.30523	0.000361069	0.0109043	enriched
p__Candidatus_Adlerbacteria	-1.90482	0.000192824	0.00727912	depleted
p__Candidatus_Campbellbacteria	-1.95387	0.00127679	0.0262295	depleted
p__Candidatus_Collierbacteria	-1.38129	0.0011267	0.0262295	depleted
p__Candidatus_Kaiserbacteria	-1.41213	4.32143e-07	2.17512e-05	depleted
p__Candidatus_Parcubacteria	-2.37908	1.70299e-09	2.57152e-07	depleted
p__Abditibacteriota	0.568796	0.227939	0.435681	No significant
p__Acidobacteria	0.723933	0.00759305	0.0716594	No significant
p__Aquificae	0.0899219	0.826954	0.918162	No significant
p__Armatimonadetes	0.134603	0.498329	0.696738	No significant
p__Bacteroidetes	0.0960477	0.730407	0.854973	No significant
p__Balneolaeota	0.169529	0.543499	0.718094	No significant
p__Caldiserica	0.496292	0.170645	0.379564	No significant
p__Calditrichaeota	0.116506	0.524803	0.713922	No significant
p__Candidatus_Abawacabacteria	0.471199	0.53696	0.71753	No significant
p__Candidatus_Abyssubacteria	0.320386	0.331556	0.544184	No significant
p__Candidatus_Aerophobetes	1.07784	0.0235561	0.13108	No significant
p_+A15:M17_Candidatus_Amesbacteria	-0.114386	0.808544	0.904372	No significant
p__Candidatus_Aminicenantes	0.461975	0.0649408	0.234245	No significant
p__Candidatus_Andersenbacteria	-1.07098	0.0121186	0.0914954	No significant
p__Candidatus_Atribacteria	-0.0486463	0.871408	0.933787	No significant
p__Candidatus_Aureabacteria	0.58897	0.347331	0.549287	No significant
p__Candidatus_Azambacteria	0.478346	0.207781	0.423986	No significant
p__Candidatus_Beckwithbacteria	-0.506124	0.10744	0.275995	No significant
p__Candidatus_Berkelbacteria	-0.219065	0.589686	0.73589	No significant
p__Candidatus_Bipolaricaulota	0.0323712	0.884668	0.940738	No significant
p__Candidatus_Blackburnbacteria	-0.664175	0.167934	0.379564	No significant
p__Candidatus_Brennerbacteria	0.544694	0.579376	0.735621	No significant
p__Candidatus_Buchananbacteria	-0.360944	0.321343	0.543215	No significant
p__Candidatus_Calescamantes	-0.185526	0.774841	0.879446	No significant
p__Candidatus_Cerribacteria	0.427882	0.510555	0.700853	No significant
no+A15:M17	-0.182595	0.710671	0.844971	No significant
p__Candidatus_Cloacimonetes	-0.388108	0.177923	0.384926	No significant
p__Candidatus_Coatesbacteria	-0.548723	0.28877	0.507026	No significant
p__Candidatus_Colwellbacteria	0.338722	0.580843	0.735621	No significant
p__Candidatus_Cryosericota	-0.251688	0.493439	0.696732	No significant
p__Candidatus_Curtissbacteria	0.0630542	0.871591	0.933787	No significant
p__Candidatus_Dadabacteria	0.302067	0.162883	0.37839	No significant
p__Candidatus_Daviesbacteria	-0.351186	0.224629	0.434859	No significant
p__Candidatus_Delongbacteria	-0.059349	0.920762	0.965521	No significant
p__Candidatus_Desantisbacteria	-0.180053	0.631579	0.770354	No significant
p__Candidatus_Dormibacteraeota	0.405345	0.0819885	0.254933	No significant
p__Candidatus_Doudnabacteria	-0.508904	0.118681	0.29868	No significant
p__Candidatus_Edwardsbacteria	0.732575	0.17093	0.379564	No significant
p__Candidatus_Eisenbacteria	0.404243	0.0872376	0.254933	No significant
p__Candidatus_Eremiobacteraeota	0.0553395	0.847984	0.933787	No significant
p__Candidatus_Falkowbacteria	-0.194983	0.493711	0.696732	No significant
p__Candidatus_Fermentibacteria	-0.156842	0.632609	0.770354	No significant
p__Candidatus_Firestonebacteria	-0.747649	0.24845	0.468949	No significant
p__Candidatus_Fischerbacteria	0.667259	0.107839	0.275995	No significant
p__Candidatus_Fraserbacteria	0.161043	0.580248	0.735621	No significant
p__Candidatus_Giovannonibacteria	-0.995175	0.0177304	0.121695	No significant
p__Candidatus_Glassbacteria	0.63148	0.0838235	0.254933	No significant
p__Candidatus_Goldbacteria	-0.749918	0.147934	0.349032	No significant
p__Candidatus_Gottesmanbacteria	-0.260123	0.375151	0.578039	No significant
p__Candidatus_Gracilibacteria	1.19959	0.00499614	0.062868	No significant
p__Candidatus_Handelsmanbacteria	0.10907	0.661384	0.798952	No significant
p__Candidatus_Harrisonbacteria	-0.904116	0.0326696	0.145092	No significant
p__Candidatus_Hydrogenedentes	0.343725	0.267867	0.481522	No significant
p__Candidatus_Hydrothermae	-0.605683	0.21652	0.430192	No significant
p__Candidatus_Jacksonbacteria	-0.990069	0.0359235	0.150679	No significant
p__Candidatus_Jorgensenbacteria	-0.572707	0.264202	0.481522	No significant
p__Candidatus_Kapabacteria	-0.0296148	0.929803	0.968278	No significant
p__Candidatus_Kerfeldbacteria	-0.642629	0.0892233	0.254933	No significant
p__Candidatus_Komeilibacteria	-0.649184	0.132253	0.3221	No significant
p__Candidatus_Kryptonia	0.240262	0.426475	0.63135	No significant
p__Candidatus_Kuenenbacteria	-0.540255	0.335568	0.544848	No significant
p__Candidatus_Latescibacteria	0.298191	0.32762	0.543633	No significant
p__Candidatus_Levybacteria	-0.0689243	0.766659	0.877012	No significant
p__Candidatus_Lindowbacteria	-0.308191	0.465434	0.669339	No significant
p__Candidatus_Liptonbacteria	-0.88934	0.021266	0.123506	No significant
p__Candidatus_Lloydbacteria	-0.950956	0.00584302	0.0630212	No significant
p__Candidatus_Magasanikbacteria	-0.491036	0.1308	0.3221	No significant
p__Candidatus_Margulisbacteria	-0.233674	0.412621	0.617447	No significant
p__Candidatus_Marinimicrobia	0.49097	0.102297	0.27239	No significant
p__Candidatus_Mcinerneyibacteriota	0.128084	0.937532	0.969639	No significant
p__Candidatus_Melainabacteria	1.13739	0.00324171	0.0543887	No significant
p__Candidatus_Microgenomates	1.10003	0.0372809	0.152147	No significant
p__Candidatus_Moranbacteria	0.408591	0.358573	0.558191	No significant
p__Candidatus_Nealsonbacteria	0.042041	0.871947	0.933787	No significant
p__Candidatus_Niyogibacteria	-1.21105	0.0280193	0.14458	No significant
p__Candidatus_Nomurabacteria	-0.219872	0.5846	0.735621	No significant
p__Candidatus_Omnitrophica	0.00805104	0.97191	0.97191	No significant
p__Candidatus_Pacebacteria	-0.772697	0.0147395	0.105984	No significant
p__Candidatus_Peregrinibacteria	0.0104619	0.965382	0.97191	No significant
p__Candidatus_Poribacteria	0.129729	0.581337	0.735621	No significant
p__Candidatus_Portnoybacteria	-0.789598	0.0911682	0.254933	No significant
p__Candidatus_Raymondbacteria	0.512094	0.181902	0.386861	No significant
p__Candidatus_Riflebacteria	1.11531	1	1	No significant
p__Candidatus_Roizmanbacteria	-0.0151506	0.962501	0.97191	No significant
p__Candidatus_Rokubacteria	0.252957	0.343306	0.549287	No significant
p__Candidatus_Ryanbacteria	-0.89576	0.0243063	0.13108	No significant
p__Candidatus_Saccharibacteria	0.878091	0.00380001	0.0573802	No significant
p__Candidatus_Schekmanbacteria	-0.0597939	0.863284	0.933787	No significant
p__Candidatus_Shapirobacteria	-0.852817	0.0115347	0.0914954	No significant
p__Candidatus_Spechtbacteria	0.999848	0.505576	0.700386	No significant
p__Candidatus_Staskawiczbacteria	0.0271255	0.94865	0.97191	No significant
p__Candidatus_Sumerlaeota	0.451285	0.0294492	0.14458	No significant
p__Candidatus_Sungbacteria	0.110701	0.740289	0.859874	No significant
p__Candidatus_Tagabacteria	1.31837	0.26413	0.481522	No significant
p__Candidatus_Taylorbacteria	-0.821597	0.00903661	0.0758071	No significant
p__Candidatus_Tectomicrobia	0.473272	0.0313457	0.14458	No significant
p__Candidatus_Terrybacteria	0.590047	0.0999563	0.27239	No significant
p__Candidatus_Uhrbacteria	-0.311555	0.32377	0.543215	No significant
p__Candidatus_Veblenbacteria	-2.12637	0.066745	0.234245	No significant
p__Candidatus_Vogelbacteria	0.759754	1	1	No significant
p__Candidatus_Wallbacteria	0.85126	0.102823	0.27239	No significant
p__Candidatus_Wildermuthbacteria	-1.03032	0.0682568	0.234245	No significant
p__Candidatus_Wirthbacteria	0.987481	0.0764091	0.250821	No significant
p__Candidatus_Woesebacteria	-0.39705	0.178442	0.384926	No significant
p__Candidatus_Wolfebacteria	-0.123491	0.725114	0.854973	No significant
p__Candidatus_Woykebacteria	-0.74801	0.0563727	0.216939	No significant
p__Candidatus_Yanofskybacteria	-0.588363	0.0782874	0.251519	No significant
p__Candidatus_Yonathbacteria	-0.969076	0.00884656	0.0758071	No significant
p__Candidatus_Zambryskibacteria	-0.708704	0.029716	0.14458	No significant
p__Chlamydiae	2.58886	0.00418983	0.0575149	No significant
p__Chlorobi	0.300839	0.186154	0.390406	No significant
p__Chloroflexi	-0.0594837	0.763771	0.877012	No significant
p__Chrysiogenetes_d__Bacteria	0.300774	0.412994	0.617447	No significant
p__Coprothermobacterota	0.44899	0.308234	0.528902	No significant
p__Cyanobacteria	0.546857	0.00710045	0.0714779	No significant
p__Deferribacteres	-0.451698	0.0871764	0.254933	No significant
p__Deinococcus-Thermus	-0.666691	0.0352713	0.150679	No significant
p__Dictyoglomi	0.868905	0.0056082	0.0630212	No significant
p__Elusimicrobia	0.140404	0.616125	0.762582	No significant
p__Fibrobacteres	-0.077939	0.780435	0.879446	No significant
p__Firmicutes	0.322934	0.192222	0.397609	No significant
p__Fusobacteria	0.222496	0.532073	0.717348	No significant
p__Gemmatimonadetes_d__Bacteria	-0.251548	0.298375	0.517869	No significant
p__Ignavibacteriae	-0.231974	0.434788	0.637408	No significant
p__Kiritimatiellaeota	0.592236	0.018883	0.121801	No significant
p__Lentisphaerae	0.326702	0.0900918	0.254933	No significant
p__Nitrospinae	0.0851266	0.69943	0.838206	No significant
p__Nitrospirae	0.572736	0.070588	0.236862	No significant
p__Planctomycetes	0.211285	0.411218	0.617447	No significant
p__Proteobacteria	0.608634	0.00138964	0.0262295	No significant
p__Rhodothermaeota	0.525703	0.0658746	0.234245	No significant
p__Spirochaetes	0.250287	0.220653	0.43271	No significant
p__Synergistetes	0.461944	0.0205253	0.123506	No significant
p__Tenericutes	0.0386714	0.902595	0.95309	No significant
p__Thermodesulfobacteria_d__Bacteria	0.598368	0.019359	0.121801	No significant
p__Thermotogae	0.269153	0.349215	0.549287	No significant
p__Verrucomicrobia	0.332645	0.212285	0.4274	No significant
p__candidate_division_CPR1	0.439828	0.447104	0.649161	No significant
p__candidate_division_CPR2	-0.0234585	0.966331	0.97191	No significant
p__candidate_division_CPR3	-1.55741	0.0574674	0.216939	No significant
p__candidate_division_KD3-62	-1.16137	0.031597	0.14458	No significant
p__candidate_division_NC10	0.221245	0.276115	0.49051	No significant
p__candidate_division_WOR-3	-0.138957	0.546893	0.718094	No significant
p__candidate_division_WWE3	-0.507647	0.0456753	0.181499	No significant
p__candidate_division_Zixibacteria	0.265371	0.265184	0.481522	No significant
p__unclassified_d__Bacteria	0.275758	0.139682	0.334793	No significant
