# Supplementary material for: Exploring the Core Bacteria and Functional Traits in Pecan (Carya illinoinensis) Rhizosphere
Source: Microbiol Spectr. 2023 Jun 13;11(4):e00110-23. doi: 10.1128/spectrum.00110-23 (PMC10433825; doi:10.1128/spectrum.00110-23)
Supplement: Supplemental file 4 — Data Set S4. Download spectrum.00110-23-s0004.xls, XLS file, 0.5 MB [file spectrum.00110-23-s0004.xls]

## Sheet: pecan
phylum	genus	Log2.Flodchange	P-value	Adjust.P-value	Pecan-Rhizosphere.Enriched/Depleted	note
p__Proteobacteria	g__'Geomonas'_Khan_et_al._2020	2.05978	2.54967e-09	8.86817e-08	enriched	core rhizosphere bacteria
p__Proteobacteria	g__Acidovorax	4.95497	1.04794e-23	2.11404e-21	enriched	core rhizosphere bacteria
p__Actinobacteria	g__Actinoplanes	1.25664	0.000249852	0.00254563	enriched	NA
p__Actinobacteria	g__Aeromicrobium	2.09643	2.75475e-06	4.96182e-05	enriched	NA
p__Proteobacteria	g__Aestuariicella	3.58924	7.75616e-12	4.60199e-10	enriched	NA
p__Proteobacteria	g__Aestuariisphingobium	4.2613	7.28528e-28	3.67421e-25	enriched	core rhizosphere bacteria
p__Proteobacteria	g__Aestuariivirga	1.94921	3.58234e-07	7.63392e-06	enriched	NA
p__Proteobacteria	g__Agrobacterium	5.07348	6.33802e-24	1.4753e-21	enriched	NA
p__Proteobacteria	g__Ahniella	1.13241	0.00295501	0.0193547	enriched	NA
p__Proteobacteria	g__Alicycliphilus	1.09575	0.00173509	0.0128371	enriched	NA
p__Proteobacteria	g__Aliishimia	1.22232	0.00658364	0.0352851	enriched	NA
p__Proteobacteria	g__Altererythrobacter	2.12153	1.71042e-12	1.05627e-10	enriched	NA
p__Proteobacteria	g__Aminobacter	1.37088	6.80836e-05	0.000848822	enriched	NA
p__Bacteroidetes	g__Apibacter	2.66687	0.0012878	0.0101769	enriched	core rhizosphere bacteria
p__Proteobacteria	g__Aquabacterium	1.39146	1.29119e-07	3.10091e-06	enriched	NA
p__Proteobacteria	g__Aquincola	2.27074	3.37527e-08	9.11927e-07	enriched	core rhizosphere bacteria
p__Proteobacteria	g__Arenimonas	2.35144	1.23628e-08	3.59711e-07	enriched	core rhizosphere bacteria
p__Actinobacteria	g__Arthrobacter	1.39413	5.6e-05	0.000715004	enriched	NA
p__Proteobacteria	g__Azohydromonas	1.77719	6.15458e-08	1.61946e-06	enriched	NA
p__Proteobacteria	g__Azonexus	1.20786	0.000966464	0.00788281	enriched	core rhizosphere bacteria
p__Bacteroidetes	g__Bergeyella	3.23031	0.00940744	0.0459582	enriched	NA
p__Proteobacteria	g__Blastomonas	2.97631	5.26314e-11	2.45019e-09	enriched	core rhizosphere bacteria
p__Proteobacteria	g__Bombella	1.52643	0.00662059	0.0353956	enriched	core rhizosphere bacteria
p__Proteobacteria	g__Bosea_f__Bradyrhizobiaceae	1.12253	8.84473e-05	0.00104547	enriched	NA
p__Spirochaetes	g__Brachyspira	1.52301	0.00758886	0.0394568	enriched	core rhizosphere bacteria
p__Proteobacteria	g__Brenneria	3.20869	1.66716e-14	1.32759e-12	enriched	NA
p__Proteobacteria	g__Brucella	1.11462	0.00113173	0.00908388	enriched	NA
p__Firmicutes	g__Caenibacillus	1.73401	0.00817944	0.0419101	enriched	NA
p__Proteobacteria	g__Caenimonas	2.46293	4.6967e-11	2.22066e-09	enriched	NA
p__Proteobacteria	g__Caldimonas	1.82392	5.08701e-09	1.69157e-07	enriched	NA
p__Proteobacteria	g__Candidatus_Methylopumilus	2.20955	4.04713e-06	6.95831e-05	enriched	NA
p__Proteobacteria	g__Candidatus_Micropelagos	1.44712	0.0019579	0.0141737	enriched	NA
p__Bacteroidetes	g__Candidatus_Nephrothrix	2.81973	0.000535372	0.00486497	enriched	NA
p__Candidatus_Saccharibacteria	g__Candidatus_Saccharimonas	4.73668	1.13438e-06	2.21602e-05	enriched	core rhizosphere bacteria
p__Proteobacteria	g__Candidatus_Symbiobacter	1.50891	3.54302e-07	7.60367e-06	enriched	core rhizosphere bacteria
p__Firmicutes	g__Carnobacterium	3.37979	0.000762248	0.00653417	enriched	core rhizosphere bacteria
p__Proteobacteria	g__Caulobacter	3.79167	8.09869e-15	6.93225e-13	enriched	core rhizosphere bacteria
p__Proteobacteria	g__Celeribacter	1.77313	3.60838e-11	1.76112e-09	enriched	NA
p__Proteobacteria	g__Cellvibrio	1.47716	0.00361617	0.0225619	enriched	core rhizosphere bacteria
p__Proteobacteria	g__Chakrabartia	2.86766	5.45191e-10	2.17072e-08	enriched	core rhizosphere bacteria
p__Proteobacteria	g__Ciceribacter	2.48561	4.1483e-08	1.10112e-06	enriched	core rhizosphere bacteria
p__Proteobacteria	g__Citromicrobium	2.11543	1.2166e-08	3.57419e-07	enriched	core rhizosphere bacteria
p__Proteobacteria	g__Comamonas	1.51982	3.96015e-06	6.86393e-05	enriched	core rhizosphere bacteria
p__Verrucomicrobia	g__Coraliomargarita	1.05742	0.00375566	0.023058	enriched	NA
p__Proteobacteria	g__Corticimicrobacter	1.0915	0.00296928	0.0193643	enriched	core rhizosphere bacteria
p__Proteobacteria	g__Croceibacterium	1.47076	4.04399e-08	1.08293e-06	enriched	core rhizosphere bacteria
p__Proteobacteria	g__Croceicoccus	3.97503	8.64943e-26	3.27165e-23	enriched	core rhizosphere bacteria
p__Proteobacteria	g__Cupriavidus	1.78305	1.36008e-14	1.11233e-12	enriched	NA
p__Proteobacteria	g__Curvibacter	2.92449	3.87768e-10	1.57171e-08	enriched	core rhizosphere bacteria
p__Proteobacteria	g__Dasania	4.63214	4.33107e-19	5.63391e-17	enriched	NA
p__Proteobacteria	g__Dechloromonas	1.31258	0.000144886	0.00160312	enriched	core rhizosphere bacteria
p__Proteobacteria	g__Delftia	1.75871	6.13478e-07	1.2459e-05	enriched	core rhizosphere bacteria
p__Proteobacteria	g__Denitratisoma	2.29329	8.47542e-09	2.5958e-07	enriched	core rhizosphere bacteria
p__Proteobacteria	g__Devosia	1.73612	2.942e-09	1.00645e-07	enriched	NA
p__Proteobacteria	g__Diaphorobacter	1.98862	2.59406e-06	4.72868e-05	enriched	NA
p__Proteobacteria	g__Donghicola	1.3718	0.00069741	0.00604688	enriched	core rhizosphere bacteria
p__Proteobacteria	g__Duganella	1.51342	1.37599e-06	2.61871e-05	enriched	NA
p__Bacteroidetes	g__Dysgonomonas	1.34885	0.0102244	0.0494144	enriched	NA
p__Bacteroidetes	g__Elizabethkingia	1.73361	0.00311965	0.0201086	enriched	NA
p__Proteobacteria	g__Ensifer	3.36792	6.39772e-23	1.07553e-20	enriched	core rhizosphere bacteria
p__Actinobacteria	g__Epidermidibacterium	1.13213	0.000185726	0.00196506	enriched	NA
p__Proteobacteria	g__Erythrobacter	1.69941	9.20192e-08	2.32042e-06	enriched	core rhizosphere bacteria
p__Bacteroidetes	g__Euzebyella	2.73943	0.0026283	0.0177608	enriched	core rhizosphere bacteria
p__Proteobacteria	g__Extensimonas	1.45664	2.4225e-05	0.000338813	enriched	NA
p__Proteobacteria	g__Fertoebacter	1.10819	4.7116e-05	0.000617199	enriched	core rhizosphere bacteria
p__Actinobacteria	g__Flaviflexus	1.22396	0.00219475	0.0155171	enriched	NA
p__Bacteroidetes	g__Flavobacterium	1.26795	0.00551537	0.0308494	enriched	core rhizosphere bacteria
p__Proteobacteria	g__Gemmobacter	1.49572	1.56025e-07	3.65994e-06	enriched	NA
p__Proteobacteria	g__Gluconacetobacter	1.33764	8.01719e-05	0.000966535	enriched	NA
p__Proteobacteria	g__Gluconobacter	1.05019	1.46928e-05	0.000220102	enriched	NA
p__Actinobacteria	g__Glutamicibacter	2.01075	7.95407e-05	0.000962761	enriched	core rhizosphere bacteria
p__Actinobacteria	g__Glycomyces	3.66702	0.00170237	0.0126259	enriched	NA
p__Firmicutes	g__Gorillibacterium	1.3897	0.000117796	0.0013451	enriched	NA
p__Actinobacteria	g__Granulicoccus	1.18647	0.000433106	0.00412131	enriched	core rhizosphere bacteria
p__Proteobacteria	g__Haliea	2.30101	1.81967e-07	4.17145e-06	enriched	NA
p__Proteobacteria	g__Halioglobus	1.10799	0.00270893	0.0180954	enriched	NA
p__Verrucomicrobia	g__Haloferula	5.09631	4.60808e-24	1.26764e-21	enriched	core rhizosphere bacteria
p__Proteobacteria	g__Hephaestia	2.37833	3.89552e-10	1.57171e-08	enriched	core rhizosphere bacteria
p__Actinobacteria	g__Herbiconiux	2.17495	0.000215844	0.00223679	enriched	NA
p__Proteobacteria	g__Herminiimonas	1.42219	1.51834e-05	0.000226329	enriched	core rhizosphere bacteria
p__Proteobacteria	g__Hydrogenophaga	3.55535	7.11611e-10	2.69167e-08	enriched	NA
p__Proteobacteria	g__Hylemonella	2.34868	8.97575e-10	3.31227e-08	enriched	core rhizosphere bacteria
p__Proteobacteria	g__Ideonella	3.32902	3.32674e-14	2.45529e-12	enriched	core rhizosphere bacteria
p__Proteobacteria	g__Inhella	1.73972	1.07087e-05	0.000166177	enriched	core rhizosphere bacteria
p__Proteobacteria	g__Iodobacter	1.05076	0.00435065	0.0258139	enriched	NA
p__Proteobacteria	g__Ketogulonicigenium	1.21511	0.00851736	0.0432585	enriched	NA
p__Proteobacteria	g__Kineobactrum	1.22328	0.00145807	0.0111137	enriched	NA
p__Proteobacteria	g__Kinneretia	2.07733	6.57088e-09	2.11526e-07	enriched	NA
p__Proteobacteria	g__Klebsiella	1.20063	1.01305e-05	0.000158014	enriched	core rhizosphere bacteria
p__Actinobacteria	g__Klugiella	2.57336	0.00223337	0.0156802	enriched	NA
p__Bacteroidetes	g__Lacibacter	4.87819	1.40798e-06	2.64631e-05	enriched	core rhizosphere bacteria
p__Proteobacteria	g__Leclercia	1.49278	0.00275806	0.0183424	enriched	NA
p__Proteobacteria	g__Leptothrix_r__root	2.15987	8.12128e-11	3.66791e-09	enriched	core rhizosphere bacteria
p__Proteobacteria	g__Limnohabitans	1.02333	0.000218006	0.00225149	enriched	NA
p__Proteobacteria	g__Litoricola	2.97805	0.00276391	0.0183424	enriched	NA
p__Proteobacteria	g__Lonsdalea	2.61767	9.46364e-05	0.00110568	enriched	NA
p__Verrucomicrobia	g__Luteolibacter	4.80485	3.86541e-22	6.15618e-20	enriched	core rhizosphere bacteria
p__Proteobacteria	g__Lysobacter	1.42039	0.000657062	0.00577986	enriched	core rhizosphere bacteria
p__Proteobacteria	g__Macromonas	1.16744	0.00265103	0.0178532	enriched	NA
p__Proteobacteria	g__Malikia	1.95498	0.00051487	0.00470694	enriched	core rhizosphere bacteria
p__Proteobacteria	g__Marinimicrobium	1.47369	0.00169026	0.0125669	enriched	NA
p__Proteobacteria	g__Marortus	4.37897	3.03257e-11	1.50436e-09	enriched	NA
p__Proteobacteria	g__Martelella	1.17713	9.10206e-06	0.000143452	enriched	NA
p__Proteobacteria	g__Massilia	1.62872	6.01189e-06	9.88694e-05	enriched	core rhizosphere bacteria
p__Firmicutes	g__Massilimaliae	2.13023	0.00899486	0.0445474	enriched	NA
p__Proteobacteria	g__Melaminivora	1.14287	0.00375664	0.023058	enriched	NA
p__Proteobacteria	g__Mesorhizobium	1.81117	1.60116e-07	3.72701e-06	enriched	NA
p__Proteobacteria	g__Methylibium	2.38028	2.04666e-10	8.60165e-09	enriched	core rhizosphere bacteria
p__Proteobacteria	g__Methylobacillus	3.84304	4.74989e-17	4.79105e-15	enriched	core rhizosphere bacteria
p__Proteobacteria	g__Methylophilus	1.58755	2.96344e-05	0.000405763	enriched	core rhizosphere bacteria
p__Proteobacteria	g__Methylotenera	2.0332	3.77552e-06	6.64228e-05	enriched	core rhizosphere bacteria
p__Proteobacteria	g__Methylovorus	2.83425	4.01387e-07	8.4347e-06	enriched	core rhizosphere bacteria
p__Proteobacteria	g__Micavibrio	4.82281	2.53398e-11	1.29963e-09	enriched	core rhizosphere bacteria
p__Actinobacteria	g__Microbacterium	2.10973	0.00131132	0.010321	enriched	NA
p__Proteobacteria	g__Mitsuaria	2.53964	2.36101e-09	8.30745e-08	enriched	core rhizosphere bacteria
p__Proteobacteria	g__Motiliproteus	1.74803	0.000276815	0.00277383	enriched	NA
p__Proteobacteria	g__Mycoplana	1.75273	5.27586e-07	1.09348e-05	enriched	NA
p__Proteobacteria	g__Neorhizobium	3.3413	1.97653e-24	5.98098e-22	enriched	core rhizosphere bacteria
p__Proteobacteria	g__Neptunomonas	1.90927	3.03058e-06	5.42636e-05	enriched	core rhizosphere bacteria
p__Proteobacteria	g__Niveibacterium	1.01763	0.0090848	0.0449193	enriched	NA
p__Cyanobacteria	g__Nostoc	1.2521	0.00622691	0.0338288	enriched	NA
p__Proteobacteria	g__Novimethylophilus	2.34597	1.81422e-10	7.82517e-09	enriched	NA
p__Proteobacteria	g__Novosphingobium	5.95186	2.46811e-44	1.86713e-41	enriched	core rhizosphere bacteria
p__Proteobacteria	g__Novosphingopyxis	1.30703	0.00308919	0.0200598	enriched	core rhizosphere bacteria
p__Proteobacteria	g__Oblitimonas	2.3744	0.00862506	0.0434267	enriched	NA
p__Proteobacteria	g__Oceanicoccus	5.35558	1.86284e-23	3.31585e-21	enriched	NA
p__Proteobacteria	g__Ochrobactrum	1.58603	8.16416e-08	2.09362e-06	enriched	NA
p__Bacteroidetes	g__Ohtaekwangia	4.02114	1.98205e-05	0.00028425	enriched	core rhizosphere bacteria
p__Actinobacteria	g__Ornithinibacter	1.17435	0.000138898	0.00155094	enriched	core rhizosphere bacteria
p__Proteobacteria	g__Oryzisolibacter	1.77806	0.00199941	0.0144397	enriched	NA
p__Proteobacteria	g__Ottowia	1.09336	0.00469259	0.0273599	enriched	NA
p__Proteobacteria	g__Oxalobacter	1.29296	8.13146e-05	0.000976421	enriched	core rhizosphere bacteria
p__Actinobacteria	g__Paenarthrobacter	1.40031	2.14024e-05	0.000304054	enriched	NA
p__Firmicutes	g__Paenibacillus	1.65615	3.07658e-05	0.000417477	enriched	core rhizosphere bacteria
p__Proteobacteria	g__Paenimaribius	1.14675	0.00280012	0.0183815	enriched	core rhizosphere bacteria
p__Proteobacteria	g__Pantoea	1.39609	0.000194739	0.00204611	enriched	NA
p__Bacteroidetes	g__Parabacteroides	1.1359	0.00587492	0.0323638	enriched	NA
p__Proteobacteria	g__Parahaliea	1.23444	0.00419053	0.0251598	enriched	NA
p__Bacteroidetes	g__Paraprevotella	2.48262	0.00452557	0.0266427	enriched	NA
p__Proteobacteria	g__Pararhizobium	3.33234	2.69382e-30	1.6303e-27	enriched	core rhizosphere bacteria
p__Proteobacteria	g__Pararhodobacter	1.0747	4.53519e-05	0.000596673	enriched	NA
p__Proteobacteria	g__Parasedimentitalea	2.37459	0.00998819	0.0483588	enriched	NA
p__Proteobacteria	g__Parashewanella	1.3381	0.00930316	0.0456262	enriched	core rhizosphere bacteria
p__Proteobacteria	g__Parasphingopyxis	1.57861	1.89989e-07	4.32261e-06	enriched	core rhizosphere bacteria
p__Proteobacteria	g__Parasphingorhabdus	3.38481	1.78685e-14	1.38641e-12	enriched	core rhizosphere bacteria
p__Proteobacteria	g__Paucibacter	2.02269	7.27648e-10	2.71835e-08	enriched	core rhizosphere bacteria
p__Proteobacteria	g__Pelagibaca	2.37922	1.9473e-11	1.01595e-09	enriched	NA
p__Proteobacteria	g__Pelagibacterium	1.88097	3.13969e-14	2.37518e-12	enriched	core rhizosphere bacteria
p__Proteobacteria	g__Pelomonas	1.84297	1.25221e-07	3.03134e-06	enriched	core rhizosphere bacteria
p__Proteobacteria	g__Phenylobacterium	2.12135	1.24146e-06	2.39278e-05	enriched	core rhizosphere bacteria
p__Proteobacteria	g__Phyllobacterium	1.17927	3.75167e-07	7.93885e-06	enriched	NA
p__Actinobacteria	g__Pimelobacter	1.0548	0.000179383	0.00190918	enriched	NA
p__Proteobacteria	g__Piscinibacter	1.55429	0.0001533	0.00166865	enriched	NA
p__Proteobacteria	g__Planktotalea	1.35407	0.000212699	0.00221941	enriched	core rhizosphere bacteria
p__Proteobacteria	g__Polaromonas	3.07572	3.08295e-08	8.4045e-07	enriched	core rhizosphere bacteria
p__Proteobacteria	g__Polymorphobacter	2.03706	2.12711e-09	7.57252e-08	enriched	NA
p__Proteobacteria	g__Porphyrobacter	1.81264	5.55884e-10	2.18455e-08	enriched	NA
p__Proteobacteria	g__Porticoccus	2.52018	5.5825e-07	1.14139e-05	enriched	NA
p__Bacteroidetes	g__Proteiniphilum	3.41514	7.83518e-05	0.000956903	enriched	NA
p__Proteobacteria	g__Pseudacidovorax	1.81398	3.21567e-09	1.08118e-07	enriched	core rhizosphere bacteria
p__Actinobacteria	g__Pseudarthrobacter	2.7385	1.97128e-07	4.45157e-06	enriched	core rhizosphere bacteria
p__Proteobacteria	g__Pseudoduganella	1.4048	6.87375e-08	1.7931e-06	enriched	NA
p__Proteobacteria	g__Pseudogemmobacter	1.76454	8.03872e-06	0.000129389	enriched	core rhizosphere bacteria
p__Proteobacteria	g__Pseudohaliea	1.56125	0.00800098	0.0411052	enriched	NA
p__Proteobacteria	g__Pseudomaricurvus	3.01469	1.49984e-09	5.40301e-08	enriched	NA
p__Proteobacteria	g__Pseudomethylobacillus	2.75629	1.71395e-07	3.95908e-06	enriched	core rhizosphere bacteria
p__Proteobacteria	g__Pseudomonas	3.04786	2.24651e-15	2.12435e-13	enriched	NA
p__Proteobacteria	g__Pseudorhizobium	1.40129	0.00220619	0.0155616	enriched	NA
p__Proteobacteria	g__Pseudorhodobacter	1.51073	5.83063e-06	9.69422e-05	enriched	core rhizosphere bacteria
p__Proteobacteria	g__Pseudorhodoferax	2.49254	2.88629e-07	6.23851e-06	enriched	NA
p__Proteobacteria	g__Pseudorivibacter	3.67494	2.2185e-20	3.05145e-18	enriched	NA
p__Proteobacteria	g__Psychrobacter	1.15528	0.00855158	0.0433286	enriched	NA
p__Proteobacteria	g__Qipengyuania	2.16305	1.15829e-05	0.000177918	enriched	core rhizosphere bacteria
p__Proteobacteria	g__Ralstonia	1.77429	2.33399e-06	4.28039e-05	enriched	NA
p__Proteobacteria	g__Ramlibacter	2.03506	6.2387e-15	5.7207e-13	enriched	core rhizosphere bacteria
p__Verrucomicrobia	g__Rariglobus	4.37343	2.76015e-11	1.39204e-09	enriched	core rhizosphere bacteria
p__Actinobacteria	g__Rathayibacter	1.23544	0.000201303	0.00210777	enriched	NA
p__Proteobacteria	g__Rhizobium	5.58733	2.54532e-66	3.85107e-63	enriched	core rhizosphere bacteria
p__Proteobacteria	g__Rhizorhabdus	3.71975	9.70609e-24	2.0979e-21	enriched	core rhizosphere bacteria
p__Proteobacteria	g__Rhodobacter	2.1048	1.47021e-09	5.36008e-08	enriched	core rhizosphere bacteria
p__Proteobacteria	g__Rhodocyclus	1.06975	0.00208267	0.0149695	enriched	core rhizosphere bacteria
p__Proteobacteria	g__Rhodoferax	1.77173	2.5811e-07	5.70102e-06	enriched	core rhizosphere bacteria
p__Actinobacteria	g__Rhodoluna	2.38431	0.000167507	0.00181027	enriched	NA
p__Proteobacteria	g__Rickettsia	2.31757	1.03559e-06	2.07529e-05	enriched	core rhizosphere bacteria
p__Proteobacteria	g__Rivibacter	1.97353	8.8113e-06	0.000139597	enriched	NA
p__Proteobacteria	g__Roseateles	1.82648	8.49254e-09	2.5958e-07	enriched	NA
p__Proteobacteria	g__Roseicyclus	1.13038	0.00593882	0.0325559	enriched	NA
p__Proteobacteria	g__Rouxiella	1.67532	0.00862012	0.0434267	enriched	NA
p__Proteobacteria	g__Rubrivivax	1.81611	8.04723e-09	2.53655e-07	enriched	NA
p__Proteobacteria	g__Rugosibacter	1.04643	0.00119175	0.00951512	enriched	NA
p__Proteobacteria	g__Salinibius	2.10063	0.00243184	0.0168008	enriched	NA
p__Proteobacteria	g__Sandarakinorhabdus	1.26078	2.13003e-05	0.000304032	enriched	NA
p__Proteobacteria	g__Schlegelella	1.66954	9.72528e-09	2.91373e-07	enriched	NA
p__Actinobacteria	g__Sediminihabitans	1.33616	6.85621e-05	0.000848822	enriched	NA
p__Firmicutes	g__Shimazuella	4.08207	1.01504e-08	3.01127e-07	enriched	NA
p__Proteobacteria	g__Shinella	3.06863	9.09605e-21	1.37623e-18	enriched	NA
p__Proteobacteria	g__Simiduia	3.09713	5.26524e-09	1.73181e-07	enriched	NA
p__Proteobacteria	g__Simplicispira	1.983	8.57228e-06	0.000136525	enriched	NA
p__Proteobacteria	g__Sinirhodobacter	1.5606	5.93953e-12	3.59461e-10	enriched	NA
p__Proteobacteria	g__Sinobacterium	2.90636	6.60836e-10	2.53125e-08	enriched	NA
p__Proteobacteria	g__Sinorhizobium	3.10738	1.57015e-20	2.26252e-18	enriched	NA
p__Bacteroidetes	g__Soonwooa	3.02565	0.000378912	0.00366322	enriched	NA
p__Proteobacteria	g__Sphaerotilus	2.52651	1.80983e-10	7.82517e-09	enriched	NA
p__Proteobacteria	g__Sphingobium	6.09389	1.91298e-76	5.78868e-73	enriched	NA
p__Proteobacteria	g__Sphingomonas	2.67023	8.24723e-15	6.93225e-13	enriched	NA
p__Proteobacteria	g__Sphingopyxis	2.7914	1.56182e-08	4.41687e-07	enriched	NA
p__Proteobacteria	g__Sphingorhabdus	3.17722	2.43836e-17	2.73277e-15	enriched	NA
p__Proteobacteria	g__Sphingosinicella	1.59718	3.52035e-05	0.000467218	enriched	NA
p__Proteobacteria	g__Sphingosinithalassobacter	4.20014	3.07207e-17	3.32003e-15	enriched	NA
p__Proteobacteria	g__Spongiibacter	3.81134	3.55439e-13	2.33817e-11	enriched	NA
p__Actinobacteria	g__Sporichthya	2.32956	7.03123e-08	1.81851e-06	enriched	NA
p__Proteobacteria	g__Stakelama	3.52839	1.7314e-11	9.35575e-10	enriched	NA
p__Proteobacteria	g__Starkeya	2.4318	1.22912e-05	0.000187845	enriched	NA
p__Proteobacteria	g__Sterolibacterium	2.56066	3.50365e-10	1.45234e-08	enriched	NA
p__Actinobacteria	g__Streptomyces	2.98869	4.2878e-11	2.05951e-09	enriched	NA
p__Proteobacteria	g__Sulfuricurvum	1.87422	9.29555e-05	0.00109024	enriched	NA
p__Proteobacteria	g__Sulfurisoma	2.60819	6.557e-09	2.11526e-07	enriched	NA
p__Proteobacteria	g__Sulfuritalea	2.4919	8.65928e-09	2.6203e-07	enriched	NA
p__Proteobacteria	g__Tabrizicola	2.0407	7.10612e-09	2.26349e-07	enriched	NA
p__Bacteroidetes	g__Tannerella	3.84691	1.81671e-05	0.000263032	enriched	NA
p__Proteobacteria	g__Tardibacter	3.17643	1.44344e-18	1.74714e-16	enriched	NA
p__Proteobacteria	g__Tateyamaria	1.09632	0.00194662	0.0141258	enriched	NA
p__Proteobacteria	g__Tepidicella	1.32704	1.62077e-05	0.000239242	enriched	NA
p__Verrucomicrobia	g__Terrimicrobium	2.03005	3.17607e-05	0.000427146	enriched	NA
p__Proteobacteria	g__Thalassobium	1.7394	0.00777422	0.0401447	enriched	NA
p__Firmicutes	g__Thermoanaerosceptrum	1.57054	0.000949274	0.00776352	enriched	NA
p__Proteobacteria	g__Thermomonas	1.84283	9.51925e-08	2.3806e-06	enriched	NA
p__Proteobacteria	g__Variovorax	4.83345	4.46841e-19	5.63391e-17	enriched	NA
p__Proteobacteria	g__Verminephrobacter	1.53005	0.000893889	0.00741071	enriched	NA
p__Proteobacteria	g__Verticiella	1.13489	0.000469763	0.00436044	enriched	NA
p__Proteobacteria	g__Vitreoscilla	3.73279	7.04473e-14	5.07556e-12	enriched	NA
p__Actinobacteria	g__Williamsia	2.01029	5.54006e-07	1.14042e-05	enriched	NA
p__Proteobacteria	g__Xenophilus	2.32856	9.188e-08	2.32042e-06	enriched	NA
p__Proteobacteria	g__Xinfangfangia	2.32147	1.35685e-08	3.91031e-07	enriched	NA
p__Proteobacteria	g__Xylophilus	3.09561	6.39162e-10	2.47962e-08	enriched	NA
p__Firmicutes	g__Youngiibacter	2.38266	0.000301058	0.00299672	enriched	NA
p__Actinobacteria	g__Zhihengliuella	1.54449	0.00568036	0.031597	enriched	NA
p__Proteobacteria	g__Zhizhongheella	2.03123	1.24786e-10	5.55296e-09	enriched	NA
p__Proteobacteria	g__Zhongshania	3.10639	1.94154e-11	1.01595e-09	enriched	NA
p__Proteobacteria	g__Zymomonas	2.57545	6.66916e-06	0.000108499	enriched	NA
p__Verrucomicrobia	g__unclassified_c__Verrucomicrobiae	1.71125	0.000115362	0.00132229	enriched	NA
p__Proteobacteria	g__unclassified_f__Alcanivoracaceae	1.24977	0.00667446	0.0355579	enriched	NA
p__Proteobacteria	g__unclassified_f__Brucellaceae	2.46825	0.00644858	0.0347833	enriched	NA
p__Proteobacteria	g__unclassified_f__Caulobacteraceae	1.39169	0.000297519	0.00297127	enriched	NA
p__Firmicutes	g__unclassified_f__Clostridiales_Family_XIII._Incertae_Sedis	3.19133	1.15544e-05	0.000177918	enriched	NA
p__Proteobacteria	g__unclassified_f__Comamonadaceae	2.11708	8.68289e-12	5.03281e-10	enriched	NA
p__Actinobacteria	g__unclassified_f__Corynebacteriaceae	1.48901	0.000460023	0.00430569	enriched	NA
p__Proteobacteria	g__unclassified_f__Endozoicomonadaceae	4.43016	8.1752e-05	0.000977793	enriched	NA
p__Proteobacteria	g__unclassified_f__Erythrobacteraceae	2.53538	1.48161e-11	8.15156e-10	enriched	NA
p__Proteobacteria	g__unclassified_f__Methylophilaceae	1.94607	2.89558e-05	0.000398275	enriched	NA
p__Actinobacteria	g__unclassified_f__Micrococcaceae	1.49586	1.63871e-05	0.000240715	enriched	NA
p__Actinobacteria	g__unclassified_f__Mycobacteriaceae	2.29015	1.20834e-23	2.28527e-21	enriched	NA
p__Actinobacteria	g__unclassified_f__Nocardioidaceae	1.48745	0.000179814	0.00190918	enriched	NA
p__Proteobacteria	g__unclassified_f__Phyllobacteriaceae	1.72833	0.00016933	0.00182346	enriched	NA
p__Proteobacteria	g__unclassified_f__Rhizobiaceae	2.86302	1.76536e-13	1.18711e-11	enriched	NA
p__Proteobacteria	g__unclassified_f__Rhodocyclaceae	1.60936	6.38247e-06	0.000104396	enriched	NA
p__Proteobacteria	g__unclassified_f__Sphingomonadaceae	5.24286	1.74799e-62	1.76314e-59	enriched	NA
p__Proteobacteria	g__unclassified_f__Spongiibacteraceae	3.49744	1.12232e-11	6.28917e-10	enriched	NA
p__Proteobacteria	g__unclassified_f__Sterolibacteriaceae	1.95287	1.23865e-07	3.0227e-06	enriched	NA
p__Verrucomicrobia	g__unclassified_f__Verrucomicrobiaceae	1.89377	6.87249e-05	0.000848822	enriched	NA
p__Firmicutes	g__unclassified_o__Bacillales	2.67218	6.01606e-05	0.000764899	enriched	NA
p__Proteobacteria	g__unclassified_o__Burkholderiales	2.13354	1.5398e-05	0.000228404	enriched	NA
p__Proteobacteria	g__unclassified_o__Caulobacterales	4.08623	1.70747e-15	1.66671e-13	enriched	NA
p__Proteobacteria	g__unclassified_o__Cellvibrionales	1.35725	0.00266676	0.0178532	enriched	NA
p__Proteobacteria	g__unclassified_o__Rhodocyclales	1.65217	7.0493e-06	0.000114071	enriched	NA
p__Proteobacteria	g__unclassified_o__Sphingomonadales	1.09197	0.000582642	0.00527867	enriched	NA
p__Candidatus_Chisholmbacteria	g__unclassified_p__Candidatus_Chisholmbacteria	2.48274	1.93875e-05	0.000279365	enriched	NA
p__Candidatus_Daviesbacteria	g__unclassified_p__Candidatus_Daviesbacteria	1.00086	0.0099808	0.0483588	enriched	NA
p__Candidatus_Jacksonbacteria	g__unclassified_p__Candidatus_Jacksonbacteria	3.25207	0.00147825	0.0112391	enriched	NA
p__Candidatus_Moranbacteria	g__unclassified_p__Candidatus_Moranbacteria	1.72434	2.26842e-05	0.000320759	enriched	NA
p__Candidatus_Nomurabacteria	g__unclassified_p__Candidatus_Nomurabacteria	1.258	0.00487078	0.0281816	enriched	NA
p__Candidatus_Saccharibacteria	g__unclassified_p__Candidatus_Saccharibacteria	4.42908	7.46629e-15	6.645e-13	enriched	NA
p__Candidatus_Terrybacteria	g__unclassified_p__Candidatus_Terrybacteria	2.81034	2.63261e-06	4.77023e-05	enriched	NA
p__Candidatus_Woesebacteria	g__unclassified_p__Candidatus_Woesebacteria	1.07788	0.00296248	0.0193617	enriched	NA
p__Tenericutes	g__unclassified_p__Tenericutes	2.514	0.000670274	0.00586199	enriched	NA
p__candidate_division_CPR3	g__unclassified_p__candidate_division_CPR3	2.9794	4.6932e-06	7.8898e-05	enriched	NA
p__Synergistetes	g__Acetomicrobium	-1.06992	0.00630305	0.0341199	depleted	NA
p__Proteobacteria	g__Achromatium	-1.03645	0.00775837	0.0401313	depleted	NA
p__Bacteroidetes	g__Albibacterium	-1.24435	0.00881152	0.0439994	depleted	NA
p__Proteobacteria	g__Aliiglaciecola	-1.56539	0.00222754	0.0156757	depleted	NA
p__Proteobacteria	g__Allofrancisella	-3.29239	1.06086e-06	2.11194e-05	depleted	NA
p__Bacteroidetes	g__Anditalea	-1.54986	0.00500753	0.0287676	depleted	NA
p__Proteobacteria	g__Arenicella	-1.13162	0.000122346	0.0013918	depleted	NA
p__Proteobacteria	g__Bradymonas	-1.49998	1.24778e-13	8.78088e-12	depleted	NA
p__Proteobacteria	g__Byssovorax	-1.06031	0.000877847	0.00731781	depleted	NA
p__Planctomycetes	g__Bythopirellula	-1.40681	0.000356877	0.00346125	depleted	NA
p__unclassified_d__Bacteria	g__Candidatus_Aegiribacteria	-2.44214	1.06875e-06	2.11376e-05	depleted	NA
p__Planctomycetes	g__Candidatus_Kuenenia	-1.03053	0.00191521	0.0139313	depleted	NA
p__Candidatus_Omnitrophica	g__Candidatus_Omnitrophus	-1.9413	0.00411815	0.0248238	depleted	NA
p__Candidatus_Sumerlaeota	g__Candidatus_Sumerlaea	-1.05097	0.00164315	0.0122467	depleted	NA
p__Bacteroidetes	g__Candidatus_Symbiothrix	-2.87604	0.00217067	0.0154552	depleted	NA
p__Candidatus_Kryptonia	g__Candidatus_Thermokryptus	-1.40548	0.000694772	0.00604132	depleted	NA
p__Proteobacteria	g__Chromatium	-1.59307	7.90249e-05	0.000960359	depleted	NA
p__Proteobacteria	g__Citrobacter	-1.07755	0.00597058	0.0326709	depleted	NA
p__Bacteroidetes	g__Cloacibacterium	-3.07614	8.25219e-07	1.66474e-05	depleted	NA
p__Proteobacteria	g__Deferrisoma	-1.16525	0.00181939	0.0133305	depleted	NA
p__Actinobacteria	g__Demequina	-1.30232	4.18547e-06	7.1555e-05	depleted	NA
p__Proteobacteria	g__Desulfobotulus	-1.05133	0.00646115	0.034789	depleted	NA
p__Proteobacteria	g__Desulfohalobium	-1.3106	0.00340072	0.0216644	depleted	NA
p__Proteobacteria	g__Desulfosoma	-1.35915	0.00406651	0.0245614	depleted	NA
p__Proteobacteria	g__Desulfotignum	-1.01797	0.000256754	0.00260717	depleted	NA
p__Proteobacteria	g__Desulfurivibrio	-1.10701	0.000820211	0.00689433	depleted	NA
p__Bacteroidetes	g__Ekhidna	-1.29748	0.00189592	0.0138242	depleted	NA
p__Proteobacteria	g__Enhygromyxa	-2.17685	2.26695e-27	9.79971e-25	depleted	NA
p__Bacteroidetes	g__Flavilitoribacter	-1.06306	3.84385e-06	6.7234e-05	depleted	NA
p__Firmicutes	g__Flavonifractor	-2.52762	0.000214403	0.0022295	depleted	NA
p__Firmicutes	g__Globicatella	-3.19586	0.00024233	0.00248573	depleted	NA
p__Firmicutes	g__Gracilibacter	-2.49094	0.00112118	0.00902312	depleted	NA
p__Bacteroidetes	g__Gynurincola	-2.11836	0.000495614	0.00455845	depleted	NA
p__Bacteroidetes	g__Hugenholtzia	-1.88944	0.000103781	0.00119407	depleted	NA
p__Ignavibacteriae	g__Ignavibacterium	-1.68655	0.000132323	0.00148851	depleted	NA
p__Bacteroidetes	g__Ilyomonas	-1.29449	0.000246599	0.00252097	depleted	NA
p__Bacteroidetes	g__Imperialibacter	-1.39982	0.000798555	0.00678255	depleted	NA
p__Proteobacteria	g__Kofleria	-1.28146	0.00653546	0.0351266	depleted	NA
p__Proteobacteria	g__Lujinxingia	-1.88003	4.16054e-17	4.34131e-15	depleted	NA
p__Actinobacteria	g__Lysinimicrobium	-1.13949	5.01052e-05	0.000645184	depleted	NA
p__Bacteroidetes	g__Mariniphaga	-1.65791	2.51242e-08	6.91145e-07	depleted	NA
p__Thermotogae	g__Marinitoga	-2.05939	0.0027849	0.0183597	depleted	NA
p__Ignavibacteriae	g__Melioribacter	-1.23702	0.00247054	0.0169541	depleted	NA
p__Proteobacteria	g__Methylomarinum	-1.10851	0.00122279	0.00973726	depleted	NA
p__Proteobacteria	g__Necropsobacter	-2.43169	0.00727446	0.0381499	depleted	NA
p__Bacteroidetes	g__Negadavirga	-1.15608	0.00217586	0.0154557	depleted	NA
p__Proteobacteria	g__Nissabacter	-1.5998	0.00927865	0.0455938	depleted	NA
p__Proteobacteria	g__Octadecabacter	-1.07131	0.000305143	0.00301752	depleted	NA
p__Chloroflexi	g__Ornatilinea	-1.22209	0.000592541	0.00533639	depleted	NA
p__Firmicutes	g__Ornithinibacillus	-2.48715	8.73066e-05	0.00103604	depleted	NA
p__Firmicutes	g__Paeniclostridium	-2.06242	0.00766506	0.0397166	depleted	NA
p__Proteobacteria	g__Pajaroellobacter	-1.71326	2.84493e-07	6.19336e-06	depleted	NA
p__Bacteroidetes	g__Parafilimonas	-1.63797	2.13086e-07	4.77628e-06	depleted	NA
p__Verrucomicrobia	g__Pedosphaera	-1.07623	2.40056e-05	0.000337864	depleted	NA
p__Bacteroidetes	g__Phaeodactylibacter	-1.16172	7.84243e-05	0.000956903	depleted	NA
p__Planctomycetes	g__Phycisphaera	-1.82462	4.62968e-06	7.82649e-05	depleted	NA
p__Proteobacteria	g__Plesiocystis	-1.89826	1.11636e-25	3.75347e-23	depleted	NA
p__Proteobacteria	g__Pseudenhygromyxa	-2.03807	6.0741e-24	1.4753e-21	depleted	NA
p__Firmicutes	g__Pseudobacteroides	-1.3814	0.00142808	0.0109871	depleted	NA
p__Firmicutes	g__Psychrobacillus	-1.69812	0.00266129	0.0178532	depleted	NA
p__Bacteroidetes	g__Puteibacter	-1.77336	0.00528978	0.0299194	depleted	NA
p__Cyanobacteria	g__Rippkaea	-2.04195	1.15155e-07	2.83301e-06	depleted	NA
p__Proteobacteria	g__Saliniradius	-1.9581	0.000806032	0.006813	depleted	NA
p__Proteobacteria	g__Sandaracinus	-1.6657	5.92192e-11	2.71511e-09	depleted	NA
p__Bacteroidetes	g__Schleiferia	-2.54289	4.4582e-05	0.000589105	depleted	NA
p__Bacteroidetes	g__Sediminicola	-3.16117	0.00014516	0.00160312	depleted	NA
p__Proteobacteria	g__Sorangium	-1.06504	1.7884e-06	3.32007e-05	depleted	NA
p__Proteobacteria	g__Sulfuriflexus	-1.18284	0.00017248	0.0018508	depleted	NA
p__Thermodesulfobacteria_d__Bacteria	g__Thermodesulfatator	-1.10287	0.00462724	0.0270309	depleted	NA
p__Bacteroidetes	g__Thermoflavifilum	-1.53043	0.00501009	0.0287676	depleted	NA
p__Bacteroidetes	g__Thermonema	-1.13585	0.00211165	0.0150894	depleted	NA
p__Bacteroidetes	g__Ulvibacterium	-1.86852	0.0021143	0.0150894	depleted	NA
p__Proteobacteria	g__Vulgatibacter	-1.00356	1.11451e-07	2.76435e-06	depleted	NA
p__Bacteroidetes	g__Williamwhitmania	-1.77029	0.00385395	0.0235122	depleted	NA
p__Bacteroidetes	g__Xanthomarina	-1.81097	0.000595304	0.00534537	depleted	NA
p__Chloroflexi	g__unclassified_c__Anaerolineae	-1.47873	8.81491e-12	5.03281e-10	depleted	NA
p__Candidatus_Margulisbacteria	g__unclassified_c__Candidatus_Marinamargulisbacteria	-1.44621	0.000933066	0.00765165	depleted	NA
p__Ignavibacteriae	g__unclassified_c__Ignavibacteria	-1.90589	1.44414e-07	3.41403e-06	depleted	NA
p__Nitrospirae	g__unclassified_c__Nitrospira	-1.00271	7.08886e-05	0.000871988	depleted	NA
p__Chloroflexi	g__unclassified_c__Tepidiformia	-2.79193	1.85262e-17	2.15617e-15	depleted	NA
p__Chloroflexi	g__unclassified_f__Anaerolineaceae	-1.48144	1.53356e-13	1.05467e-11	depleted	NA
p__Aquificae	g__unclassified_f__Aquificaceae	-1.77645	0.000447732	0.00422068	depleted	NA
p__Planctomycetes	g__unclassified_f__Candidatus_Brocadiaceae	-1.07223	0.000131527	0.00148507	depleted	NA
p__Bacteroidetes	g__unclassified_f__Dysgonomonadaceae	-2.72792	0.000475274	0.0043981	depleted	NA
p__Bacteroidetes	g__unclassified_f__Flammeovirgaceae	-1.08969	0.00563005	0.0313748	depleted	NA
p__Proteobacteria	g__unclassified_f__Halothiobacillaceae	-1.03325	0.000639269	0.0056895	depleted	NA
p__Aquificae	g__unclassified_f__Hydrogenothermaceae	-2.85776	0.000468885	0.00436044	depleted	NA
p__Ignavibacteriae	g__unclassified_f__Ignavibacteriaceae	-1.50502	0.00160861	0.0120189	depleted	NA
p__Lentisphaerae	g__unclassified_f__Lentisphaeraceae	-2.17289	0.00403652	0.024429	depleted	NA
p__Nitrospinae	g__unclassified_f__Nitrospinaceae	-1.02332	0.00144561	0.0110465	depleted	NA
p__Planctomycetes	g__unclassified_f__Pirellulaceae	-1.05763	0.000143231	0.00159345	depleted	NA
p__Proteobacteria	g__unclassified_f__Polyangiaceae	-1.49856	8.38197e-09	2.5958e-07	depleted	NA
p__Proteobacteria	g__unclassified_f__Salinisphaeraceae	-1.09837	3.04634e-05	0.000415236	depleted	NA
p__Proteobacteria	g__unclassified_f__Sandaracinaceae	-1.72822	6.25876e-13	4.02958e-11	depleted	NA
p__Bacteroidetes	g__unclassified_f__Saprospiraceae	-1.59399	1.83604e-10	7.82517e-09	depleted	NA
p__Verrucomicrobia	g__unclassified_f__Verrucomicrobia_subdivision_6	-1.31607	0.00433857	0.0258139	depleted	NA
p__Chloroflexi	g__unclassified_o__Anaerolineales	-1.29915	1.60328e-12	1.01073e-10	depleted	NA
p__Aquificae	g__unclassified_o__Aquificales	-1.78507	3.1073e-05	0.000419763	depleted	NA
p__Proteobacteria	g__unclassified_o__Bradymonadales	-1.22768	1.21524e-06	2.35726e-05	depleted	NA
p__Calditrichaeota	g__unclassified_o__Calditrichales	-1.67847	1.36054e-07	3.24172e-06	depleted	NA
p__Candidatus_Melainabacteria	g__unclassified_o__Candidatus_Gastranaerophilales	-3.04843	2.96014e-09	1.00645e-07	depleted	NA
p__Candidatus_Peregrinibacteria	g__unclassified_o__Candidatus_Peribacterales	-1.50255	3.39548e-05	0.000454633	depleted	NA
p__Proteobacteria	g__unclassified_o__Cardiobacteriales	-1.66059	0.00818534	0.0419101	depleted	NA
p__Bacteroidetes	g__unclassified_o__Cytophagales	-1.20819	0.00224352	0.015715	depleted	NA
p__Ignavibacteriae	g__unclassified_o__Ignavibacteriales	-1.81428	5.34753e-05	0.000685662	depleted	NA
p__Proteobacteria	g__unclassified_o__Methylococcales	-1.17608	6.78193e-05	0.000848822	depleted	NA
p__Proteobacteria	g__unclassified_o__Myxococcales	-1.39884	1.39756e-08	3.98964e-07	depleted	NA
p__Proteobacteria	g__unclassified_o__Oligoflexales	-1.01462	0.000530482	0.00483506	depleted	NA
p__Planctomycetes	g__unclassified_o__Phycisphaerales	-1.31166	1.13511e-06	2.21602e-05	depleted	NA
p__Bacteroidetes	g__unclassified_o__Saprospirales	-1.42642	3.713e-06	6.57048e-05	depleted	NA
p__Verrucomicrobia	g__unclassified_o__Verrucomicrobiales	-1.34581	0.000146723	0.00160864	depleted	NA
p__Bacteroidetes	g__unclassified_p__Bacteroidetes	-1.21079	3.33861e-06	5.94272e-05	depleted	NA
p__Candidatus_Azambacteria	g__unclassified_p__Candidatus_Azambacteria	-2.45574	4.24943e-06	7.22404e-05	depleted	NA
p__Candidatus_Desantisbacteria	g__unclassified_p__Candidatus_Desantisbacteria	-1.08008	0.000811882	0.00684333	depleted	NA
p__Candidatus_Kryptonia	g__unclassified_p__Candidatus_Kryptonia	-2.11685	5.864e-06	9.69643e-05	depleted	NA
p__Candidatus_Omnitrophica	g__unclassified_p__Candidatus_Omnitrophica	-1.00358	0.00663988	0.0354361	depleted	NA
p__Candidatus_Uhrbacteria	g__unclassified_p__Candidatus_Uhrbacteria	-1.31834	1.53571e-06	2.86855e-05	depleted	NA
p__Candidatus_Yanofskybacteria	g__unclassified_p__Candidatus_Yanofskybacteria	-1.63673	0.00101996	0.00823038	depleted	NA
p__Ignavibacteriae	g__unclassified_p__Ignavibacteriae	-1.37182	5.08135e-07	1.06043e-05	depleted	NA
p__Planctomycetes	g__unclassified_p__Planctomycetes	-1.09809	2.14335e-08	6.00535e-07	depleted	NA
p__Proteobacteria	g__'Geomonas'_Xu_et_al._2019	-0.29131	0.281398	0.473325	No significant	NA
p__Abditibacteriota	g__Abditibacterium	0.0252715	0.919537	0.958907	No significant	NA
p__Firmicutes	g__Abiotrophia	-0.413101	0.748413	1	No significant	NA
p__Firmicutes	g__Absicoccus	0.397175	0.779988	1	No significant	NA
p__Proteobacteria	g__Abyssibacter	-0.732593	0.0488324	0.147619	No significant	NA
p__Firmicutes	g__Abyssisolibacter	0.688517	0.246284	0.431501	No significant	NA
p__Actinobacteria	g__Acaricomes	0.405976	0.775331	1	No significant	NA
p__Cyanobacteria	g__Acaryochloris	-0.230415	0.283755	0.474651	No significant	NA
p__Firmicutes	g__Acetanaerobacterium	0.00766305	0.992522	0.996474	No significant	NA
p__Firmicutes	g__Acetatifactor	-0.10765	0.942261	1	No significant	NA
p__Firmicutes	g__Acetoanaerobium	-0.499788	0.658979	1	No significant	NA
p__Proteobacteria	g__Acetobacter	0.728685	0.00460839	0.0269729	No significant	NA
p__Firmicutes	g__Acetobacterium	-0.363098	0.498652	0.675737	No significant	NA
p__Bacteroidetes	g__Acetobacteroides	-0.905288	0.315045	0.511427	No significant	NA
p__Firmicutes	g__Acetohalobium	-0.738265	0.335158	0.531309	No significant	NA
p__Firmicutes	g__Acetonema	0.129715	0.77598	0.872883	No significant	NA
p__Tenericutes	g__Acholeplasma	2.1641	0.0220636	0.0869327	No significant	NA
p__Proteobacteria	g__Achromobacter	3.35335	1	1	No significant	NA
p__Firmicutes	g__Acidaminobacter	0.421556	0.549896	0.713721	No significant	NA
p__Firmicutes	g__Acidaminococcus	-0.438399	0.595417	0.749161	No significant	NA
p__Firmicutes	g__Acidibacillus	0.0625551	0.897314	0.948537	No significant	NA
p__Proteobacteria	g__Acidibrevibacterium	-0.132766	0.538181	0.706902	No significant	NA
p__Proteobacteria	g__Acidicaldus	-0.283739	0.28322	0.474651	No significant	NA
p__Actinobacteria	g__Acidiferrimicrobium	0.517556	0.00533655	0.0300715	No significant	NA
p__Proteobacteria	g__Acidiferrobacter	-0.538974	0.0842281	0.21953	No significant	NA
p__Proteobacteria	g__Acidihalobacter	-0.653434	0.013439	0.0603132	No significant	NA
p__Proteobacteria	g__Acidimangrovimonas	-0.076929	0.846504	0.916466	No significant	NA
p__Actinobacteria	g__Acidimicrobium	0.0192157	0.950695	0.975849	No significant	NA
p__Proteobacteria	g__Acidiphilium	-0.367221	0.0759035	0.204207	No significant	NA
p__Acidobacteria	g__Acidipila	-0.229933	0.283583	0.474651	No significant	NA
p__Actinobacteria	g__Acidipropionibacterium	0.629208	0.0456487	0.141709	No significant	NA
p__Acidobacteria	g__Acidisarcina	-0.495268	0.0302747	0.108895	No significant	NA
p__Proteobacteria	g__Acidisoma	-0.0792898	0.737485	0.854703	No significant	NA
p__Proteobacteria	g__Acidisphaera	-0.0527296	0.780284	0.875794	No significant	NA
p__Proteobacteria	g__Acidithiobacillus	-0.227178	0.222558	0.410396	No significant	NA
p__Actinobacteria	g__Acidithrix	0.805168	0.0048346	0.0280442	No significant	NA
p__Acidobacteria	g__Acidobacterium	-0.430805	0.159264	0.335374	No significant	NA
p__Proteobacteria	g__Acidocella	0.862467	0.00132859	0.0104153	No significant	NA
p__Proteobacteria	g__Acidomonas	0.42355	0.282284	0.474024	No significant	NA
p__Actinobacteria	g__Acidothermus	0.609933	0.0287983	0.105463	No significant	NA
p__Proteobacteria	g__Acinetobacter	0.979849	0.00354596	0.0222267	No significant	NA
p__Actinobacteria	g__Acrocarpospora	0.122889	0.626669	0.775583	No significant	NA
p__Proteobacteria	g__Actibacterium	-0.0594706	0.852862	0.919698	No significant	NA
p__Actinobacteria	g__Actinoallomurus	0.949207	9.96429e-05	0.00115084	No significant	NA
p__Actinobacteria	g__Actinoalloteichus	0.544119	0.0109841	0.0519466	No significant	NA
p__Proteobacteria	g__Actinobacillus	0.130919	0.534054	0.704466	No significant	NA
p__Actinobacteria	g__Actinobaculum	0.972405	0.177491	0.354748	No significant	NA
p__Actinobacteria	g__Actinocatenispora	0.571882	0.00873945	0.0439295	No significant	NA
p__Actinobacteria	g__Actinocorallia	0.679083	0.010452	0.0502507	No significant	NA
p__Actinobacteria	g__Actinocrispum	0.196564	0.464624	0.647001	No significant	NA
p__Actinobacteria	g__Actinokineospora	0.650847	0.000893688	0.00741071	No significant	NA
p__Actinobacteria	g__Actinomadura	0.40281	0.0701914	0.19274	No significant	NA
p__Actinobacteria	g__Actinomyces	0.0317476	0.844322	0.915085	No significant	NA
p__Actinobacteria	g__Actinomycetospora	0.308215	0.147708	0.319488	No significant	NA
p__Actinobacteria	g__Actinophytocola	0.420381	0.0579506	0.168147	No significant	NA
p__Actinobacteria	g__Actinopolymorpha	0.377037	0.135396	0.300867	No significant	NA
p__Actinobacteria	g__Actinopolyspora	0.951946	0.0664413	0.185301	No significant	NA
p__Actinobacteria	g__Actinorugispora	0.707644	0.000901346	0.0074318	No significant	NA
p__Actinobacteria	g__Actinospica	0.953602	0.0479639	0.145868	No significant	NA
p__Actinobacteria	g__Actinosynnema	0.363644	0.0773317	0.206536	No significant	NA
p__Actinobacteria	g__Actinotalea	0.12958	0.578008	0.73655	No significant	NA
p__Actinobacteria	g__Actinotignum	1.49926	0.0896302	0.228501	No significant	NA
p__Firmicutes	g__Acutalibacter	-1.48361	0.0874656	0.22506	No significant	NA
p__Proteobacteria	g__Acuticoccus	-0.138531	0.540717	0.707907	No significant	NA
p__Bacteroidetes	g__Adhaeribacter	-0.82188	0.00541707	0.030412	No significant	NA
p__Actinobacteria	g__Adlercreutzia	-0.73075	0.195552	0.378248	No significant	NA
p__Proteobacteria	g__Advenella	0.999561	0.00211387	0.0150894	No significant	NA
p__Bacteroidetes	g__Aequorivita	-0.397303	0.165252	0.341566	No significant	NA
p__Firmicutes	g__Aeribacillus	0.38001	0.452905	0.637438	No significant	NA
p__Actinobacteria	g__Aeriscardovia	1.36885	0.136628	0.302883	No significant	NA
p__Firmicutes	g__Aerococcus	-0.55555	0.0116022	0.0542617	No significant	NA
p__Proteobacteria	g__Aeromonas	0.188284	0.438061	0.625565	No significant	NA
p__Proteobacteria	g__Aerosticca	-0.30188	0.325624	0.52112	No significant	NA
p__Proteobacteria	g__Aestuariibacter	-0.133161	0.826346	0.905659	No significant	NA
p__Actinobacteria	g__Aestuariimicrobium	0.739242	0.0747313	0.202269	No significant	NA
p__Proteobacteria	g__Aestuariirhabdus	1.29536	0.010815	0.0512951	No significant	NA
p__Proteobacteria	g__Aestuariispira	-0.768039	0.00265803	0.0178532	No significant	NA
p__Proteobacteria	g__Aestuariivita	-0.248233	0.422021	0.611608	No significant	NA
p__Proteobacteria	g__Aetherobacter	-1.49412	0.0911976	0.231126	No significant	NA
p__Proteobacteria	g__Afifella	-0.150064	0.369055	0.565449	No significant	NA
p__Proteobacteria	g__Afipia	0.0593518	0.770466	0.871563	No significant	NA
p__Proteobacteria	g__Agaribacter	1.83578	0.177486	1	No significant	NA
p__Proteobacteria	g__Agaribacterium	0.476228	0.244634	0.429386	No significant	NA
p__Proteobacteria	g__Agarilytica	-0.98086	0.00538387	0.0302818	No significant	NA
p__Proteobacteria	g__Agarivorans	1.1182	0.0392841	0.128639	No significant	NA
p__Firmicutes	g__Agathobaculum	1.73949	0.197674	1	No significant	NA
p__Proteobacteria	g__Aggregatibacter	1.19549	0.0136616	0.0610385	No significant	NA
p__Proteobacteria	g__Aggregicoccus	-0.526013	0.0118043	0.0547311	No significant	NA
p__Firmicutes	g__Agitococcus	1.02563	0.0375726	0.125491	No significant	NA
p__Actinobacteria	g__Agreia	0.451517	0.16245	0.338911	No significant	NA
p__Actinobacteria	g__Agrococcus	0.489454	0.0629834	0.179292	No significant	NA
p__Actinobacteria	g__Agromyces	1.39172	0.0203784	0.08222	No significant	NA
p__Proteobacteria	g__Ahrensia	0.14581	0.479499	0.657438	No significant	NA
p__Proteobacteria	g__Aidingimonas	-0.526539	0.0460153	0.142292	No significant	NA
p__Verrucomicrobia	g__Akkermansia	0.782079	0.120712	0.279903	No significant	NA
p__Proteobacteria	g__Albidovulum	-0.17572	0.584518	0.741304	No significant	NA
p__Proteobacteria	g__Albimonas	0.270934	0.312775	0.510362	No significant	NA
p__Proteobacteria	g__Alcaligenes	1.06178	0.031038	0.110365	No significant	NA
p__Proteobacteria	g__Alcanivorax	0.449778	0.209901	0.395001	No significant	NA
p__Bacteroidetes	g__Algibacter	0.498269	0.338703	0.53449	No significant	NA
p__Proteobacteria	g__Algicola	-0.64153	0.0319809	0.113186	No significant	NA
p__Proteobacteria	g__Alginatibacterium	1.76333	0.077008	0.205853	No significant	NA
p__Proteobacteria	g__Algiphilus	-0.936424	0.00312993	0.0201086	No significant	NA
p__Bacteroidetes	g__Algoriella	-1.29568	0.302907	1	No significant	NA
p__Bacteroidetes	g__Algoriphagus	-0.367585	0.404634	0.597964	No significant	NA
p__Proteobacteria	g__Aliagarivorans	0.999264	0.124423	0.2848	No significant	NA
p__Firmicutes	g__Alicyclobacillus	0.187283	0.334325	0.531309	No significant	NA
p__Planctomycetes	g__Alienimonas	-0.353016	0.171437	0.348265	No significant	NA
p__Proteobacteria	g__Aliidiomarina	-0.527806	0.0440761	0.138787	No significant	NA
p__Balneolaeota	g__Aliifodinibius	-0.86376	0.00017747	0.00189761	No significant	NA
p__Proteobacteria	g__Aliihoeflea	0.439442	0.0379127	0.126067	No significant	NA
p__Proteobacteria	g__Aliikangiella	-0.0865437	0.672141	0.808707	No significant	NA
p__Proteobacteria	g__Aliiroseovarius	0.256958	0.215688	0.403133	No significant	NA
p__Proteobacteria	g__Aliivibrio	1.31639	0.0417871	0.134091	No significant	NA
p__Proteobacteria	g__Alishewanella	-0.501632	0.372057	0.568034	No significant	NA
p__Bacteroidetes	g__Alistipes	0.253921	0.42624	0.616245	No significant	NA
p__Cyanobacteria	g__Aliterella	0.188805	0.415668	0.606759	No significant	NA
p__Firmicutes	g__Alkalibacillus	1.53951	0.263317	1	No significant	NA
p__Firmicutes	g__Alkalibacter	-1.62184	0.208431	1	No significant	NA
p__Firmicutes	g__Alkalibacterium	1.40532	0.0832025	0.21759	No significant	NA
p__Firmicutes	g__Alkalibaculum	-1.0323	0.216377	0.40417	No significant	NA
p__Firmicutes	g__Alkalicoccus	1.3884	0.107993	0.259974	No significant	NA
p__Bacteroidetes	g__Alkaliflexus	-0.623838	0.446275	0.632519	No significant	NA
p__Firmicutes	g__Alkalihalobacillus	-0.233793	0.412146	0.605709	No significant	NA
p__Proteobacteria	g__Alkalilacustris	-0.223246	0.34508	0.540762	No significant	NA
p__Proteobacteria	g__Alkalilimnicola	-0.388743	0.0134539	0.0603132	No significant	NA
p__Proteobacteria	g__Alkalimonas	-0.439476	0.393023	0.58934	No significant	NA
p__Cyanobacteria	g__Alkalinema	-0.463328	0.0930474	0.233661	No significant	NA
p__Firmicutes	g__Alkaliphilus	0.8886	0.0677027	0.187953	No significant	NA
p__Proteobacteria	g__Alkalispirillum	-0.646593	0.041596	0.134091	No significant	NA
p__Spirochaetes	g__Alkalispirochaeta	-0.150574	0.695909	0.824519	No significant	NA
p__Bacteroidetes	g__Alkalitalea	2.95591	0.0290037	0.105614	No significant	NA
p__Proteobacteria	g__Alkanindiges	0.116479	0.79786	0.886817	No significant	NA
p__Firmicutes	g__Allisonella	-1.95333	0.127787	1	No significant	NA
p__Actinobacteria	g__Alloactinosynnema	0.404355	0.0639968	0.180479	No significant	NA
p__Firmicutes	g__Allobacillus	-0.127976	0.919865	1	No significant	NA
p__Firmicutes	g__Allobaculum	1.07405	0.450178	1	No significant	NA
p__Proteobacteria	g__Allochromatium	-0.437529	0.146046	0.317091	No significant	NA
p__Firmicutes	g__Alloiococcus	-0.10765	0.942261	1	No significant	NA
p__Actinobacteria	g__Allokutzneria	0.60198	0.0294574	0.106836	No significant	NA
p__Actinobacteria	g__Allonocardiopsis	0.532029	0.0351189	0.119539	No significant	NA
p__Bacteroidetes	g__Alloprevotella	-2.40052	0.0110306	1	No significant	NA
p__Bacteroidetes	g__Allopseudarcicella	0.421388	0.485131	0.663356	No significant	NA
p__Actinobacteria	g__Allorhizocola	-1.3174	0.0382504	0.126775	No significant	NA
p__Actinobacteria	g__Allosalinactinospora	0.232316	0.3567	0.551827	No significant	NA
p__Actinobacteria	g__Alloscardovia	-2.58293	0.013954	1	No significant	NA
p__Proteobacteria	g__Alsobacter	0.00117815	0.994963	0.996939	No significant	NA
p__Firmicutes	g__Alteribacillus	0.389878	0.314777	0.511427	No significant	NA
p__Firmicutes	g__Alterileibacterium	-1.66809	0.196573	1	No significant	NA
p__Proteobacteria	g__Alteromonas	-0.125998	0.679254	0.814181	No significant	NA
p__Bacteroidetes	g__Altibacter	-0.0999335	0.924781	0.960985	No significant	NA
p__Proteobacteria	g__Alysiella	-0.275667	0.655233	0.79564	No significant	NA
p__Proteobacteria	g__Amantichitinum	0.875564	0.0051175	0.029218	No significant	NA
p__Proteobacteria	g__Amaricoccus	0.18987	0.595027	0.74903	No significant	NA
p__Firmicutes	g__Amedibacillus	2.36055	0.0692055	1	No significant	NA
p__Synergistetes	g__Aminiphilus	-1.83721	0.0128376	0.0584581	No significant	NA
p__Firmicutes	g__Aminipila	-0.366311	0.674223	0.810423	No significant	NA
p__Synergistetes	g__Aminivibrio	-0.880055	0.205873	0.391068	No significant	NA
p__Synergistetes	g__Aminobacterium	-0.624342	0.506779	0.682168	No significant	NA
p__Synergistetes	g__Aminomonas	-0.933548	0.120147	0.279022	No significant	NA
p__Firmicutes	g__Ammonifex	-0.0720443	0.766248	0.869717	No significant	NA
p__Firmicutes	g__Ammoniphilus	0.418243	0.311696	0.509558	No significant	NA
p__Actinobacteria	g__Amnibacterium	0.233596	0.503874	0.679094	No significant	NA
p__Proteobacteria	g__Amnimonas	0.304626	0.519163	0.69298	No significant	NA
p__Proteobacteria	g__Amorphus	-0.194914	0.375505	0.57128	No significant	NA
p__Firmicutes	g__Amphibacillus	-0.941403	0.16025	0.336666	No significant	NA
p__Proteobacteria	g__Amphiplicatus	-0.764836	6.72111e-05	0.00084742	No significant	NA
p__Proteobacteria	g__Amphritea	0.71878	0.0680316	0.18852	No significant	NA
p__Actinobacteria	g__Amycolatopsis	0.313136	0.207977	0.393336	No significant	NA
p__Proteobacteria	g__Amylibacter	0.22211	0.538236	0.706902	No significant	NA
p__Cyanobacteria	g__Anabaena	-0.209679	0.41236	0.60573	No significant	NA
p__Cyanobacteria	g__Anabaenopsis	-0.717345	0.144773	0.315167	No significant	NA
p__Firmicutes	g__Anaeroarcus	-0.398322	0.630173	0.777976	No significant	NA
p__Firmicutes	g__Anaerobacillus	0.220338	0.680917	0.815032	No significant	NA
p__Firmicutes	g__Anaerobacterium	0.797675	0.209489	0.394716	No significant	NA
p__Proteobacteria	g__Anaerobiospirillum	-0.424645	0.724271	1	No significant	NA
p__Firmicutes	g__Anaerobium	0.58355	0.448696	0.633535	No significant	NA
p__Firmicutes	g__Anaerobranca	0.315495	0.410433	0.604659	No significant	NA
p__Firmicutes	g__Anaerobutyricum	0.343864	0.748129	0.85886	No significant	NA
p__Firmicutes	g__Anaerococcus	1.5067	0.0237897	0.0919381	No significant	NA
p__Firmicutes	g__Anaerocolumna	-0.138761	0.789359	0.881694	No significant	NA
p__Firmicutes	g__Anaerofilum	-1.68642	0.17168	1	No significant	NA
p__Firmicutes	g__Anaerofustis	-0.803971	0.490605	1	No significant	NA
p__Firmicutes	g__Anaeroglobus	0.794225	0.52703	1	No significant	NA
p__Planctomycetes	g__Anaerohalosphaera	0.228888	0.613276	0.766085	No significant	NA
p__Firmicutes	g__Anaerolactibacter	-1.41566	0.281413	1	No significant	NA
p__Chloroflexi	g__Anaerolinea	-0.138213	0.433738	0.621434	No significant	NA
p__Firmicutes	g__Anaeromassilibacillus	-0.343328	0.692643	0.822259	No significant	NA
p__Firmicutes	g__Anaeromicrobium	0.403203	0.733917	1	No significant	NA
p__Firmicutes	g__Anaeromusa	-0.969567	0.158696	0.334644	No significant	NA
p__Proteobacteria	g__Anaeromyxobacter	-0.712968	3.46756e-05	0.000462239	No significant	NA
p__Bacteroidetes	g__Anaerophaga	-1.00665	0.115144	0.272634	No significant	NA
p__Bacteroidetes	g__Anaerorhabdus	0.410512	0.772935	1	No significant	NA
p__Firmicutes	g__Anaerosacchariphilus	0.509579	0.694829	1	No significant	NA
p__Firmicutes	g__Anaerosalibacter	0.293357	0.724386	0.846983	No significant	NA
p__Firmicutes	g__Anaerospora	-0.298724	0.456241	0.639829	No significant	NA
p__Firmicutes	g__Anaerosporobacter	0.240085	0.787264	0.881014	No significant	NA
p__Firmicutes	g__Anaerosporomusa	0.505246	0.219502	0.406994	No significant	NA
p__Firmicutes	g__Anaerostipes	1.1998	0.0193707	0.0788905	No significant	NA
p__Firmicutes	g__Anaerotruncus	-0.318457	0.415109	0.606759	No significant	NA
p__Firmicutes	g__Anaerovibrio	-1.24495	0.132948	0.29712	No significant	NA
p__Firmicutes	g__Anaerovirgula	0.0261382	0.980526	0.990178	No significant	NA
p__Firmicutes	g__Anaerovorax	-0.922466	0.118595	0.276905	No significant	NA
p__Proteobacteria	g__Anaplasma	-0.10765	0.942261	1	No significant	NA
p__Actinobacteria	g__Ancrocorticia	0.554542	0.249902	0.436607	No significant	NA
p__Proteobacteria	g__Ancylobacter	0.703872	0.0431698	0.136931	No significant	NA
p__Bacteroidetes	g__Ancylomarina	-0.580123	0.314488	0.511427	No significant	NA
p__Proteobacteria	g__Anderseniella	0.195126	0.446807	0.632562	No significant	NA
p__Firmicutes	g__Andreesenia	-0.841341	0.484173	1	No significant	NA
p__Proteobacteria	g__Andreprevotia	0.962817	0.0149466	0.065077	No significant	NA
p__Firmicutes	g__Aneurinibacillus	-0.30399	0.402328	0.595618	No significant	NA
p__Firmicutes	g__Angelakisella	-0.204904	0.873108	1	No significant	NA
p__Actinobacteria	g__Angustibacter	0.137918	0.708872	0.833675	No significant	NA
p__Firmicutes	g__Anoxybacillus	0.200698	0.449295	0.633535	No significant	NA
p__Firmicutes	g__Anoxybacter	-0.0194024	0.953164	0.977426	No significant	NA
p__Bacteroidetes	g__Anseongella	-1.06674	0.0222677	0.0872823	No significant	NA
p__Bacteroidetes	g__Antarcticibacterium	0.423422	0.533853	0.704466	No significant	NA
p__Proteobacteria	g__Antarctobacter	0.732034	0.0343081	0.118383	No significant	NA
p__Actinobacteria	g__Antribacter	0.649672	0.077611	0.206917	No significant	NA
p__Actinobacteria	g__Antricoccus	0.347745	0.290614	0.482655	No significant	NA
p__Cyanobacteria	g__Aphanizomenon	0.926462	0.00966793	0.047034	No significant	NA
p__Cyanobacteria	g__Aphanocapsa	-0.23157	0.42693	0.616411	No significant	NA
p__Cyanobacteria	g__Aphanothece	0.034567	0.879318	0.936581	No significant	NA
p__Proteobacteria	g__Aquabacter	-0.406115	0.0144868	0.0634401	No significant	NA
p__Proteobacteria	g__Aquamicrobium	0.577557	0.00543198	0.0304392	No significant	NA
p__Proteobacteria	g__Aquaspirillum	0.102404	0.701865	0.828009	No significant	NA
p__Firmicutes	g__Aquibacillus	-0.630142	0.313368	0.510362	No significant	NA
p__Proteobacteria	g__Aquicella	0.476362	0.127533	0.289944	No significant	NA
p__Proteobacteria	g__Aquicoccus	0.667502	0.27985	0.471244	No significant	NA
p__Proteobacteria	g__Aquidulcibacter	-0.573885	0.116117	0.274097	No significant	NA
p__Aquificae	g__Aquifex	-0.0136646	0.980127	0.990178	No significant	NA
p__Bacteroidetes	g__Aquiflexum	-0.119067	0.774755	0.872825	No significant	NA
p__Bacteroidetes	g__Aquimarina	0.138396	0.682378	0.815512	No significant	NA
p__Proteobacteria	g__Aquimixticola	0.699985	0.146123	0.317091	No significant	NA
p__Proteobacteria	g__Aquimonas	0.493064	0.0941437	0.235827	No significant	NA
p__Bacteroidetes	g__Aquirufa	-1.44361	0.0135284	0.0605576	No significant	NA
p__Firmicutes	g__Aquisalibacillus	0.126185	0.906201	1	No significant	NA
p__Proteobacteria	g__Aquisalimonas	-0.535539	0.0438224	0.138276	No significant	NA
p__Planctomycetes	g__Aquisphaera	-0.511554	0.00252939	0.0172398	No significant	NA
p__Proteobacteria	g__Aquitalea	0.944795	0.00827411	0.0422217	No significant	NA
p__Actinobacteria	g__Arabia	0.405976	0.775331	1	No significant	NA
p__Bacteroidetes	g__Arachidicoccus	0.370776	0.310692	0.508466	No significant	NA
p__Proteobacteria	g__Arboricoccus	-0.305931	0.329901	0.525965	No significant	NA
p__Actinobacteria	g__Arcanobacterium	1.20557	0.12244	0.281751	No significant	NA
p__Proteobacteria	g__Archangium	-0.45113	0.0338511	0.117604	No significant	NA
p__Bacteroidetes	g__Arcicella	-1.00682	0.177098	0.354664	No significant	NA
p__Proteobacteria	g__Arcobacter	-1.01784	0.0235758	0.0913448	No significant	NA
p__Bacteroidetes	g__Arcticibacter	-0.616819	0.1618	0.338409	No significant	NA
p__Bacteroidetes	g__Arcticibacterium	-1.16153	0.0718953	0.196527	No significant	NA
p__Chloroflexi	g__Ardenticatena	-0.196909	0.400931	0.594179	No significant	NA
p__Bacteroidetes	g__Arenibacter	-0.736422	0.151608	0.325422	No significant	NA
p__Bacteroidetes	g__Arenitalea	0.783276	0.566215	1	No significant	NA
p__Proteobacteria	g__Arhodomonas	-0.597155	0.0340482	0.118018	No significant	NA
p__Proteobacteria	g__Aromatoleum	0.478664	0.0234517	0.0912145	No significant	NA
p__Bacteroidetes	g__Arsenicibacter	-0.365855	0.334346	0.531309	No significant	NA
p__Actinobacteria	g__Arsenicicoccus	0.682028	0.00494774	0.0285723	No significant	NA
p__Proteobacteria	g__Arsenicitalea	0.105023	0.595065	0.74903	No significant	NA
p__Proteobacteria	g__Arsenophonus	1.92062	0.102141	1	No significant	NA
p__Proteobacteria	g__Arsukibacterium	-0.662956	0.126903	0.289091	No significant	NA
p__Cyanobacteria	g__Arthrospira	-0.329327	0.467645	0.648385	No significant	NA
p__Bacteroidetes	g__Arundinibacter	-0.0584502	0.909852	0.953993	No significant	NA
p__Actinobacteria	g__Asaccharobacter	1.06215	0.190685	0.372266	No significant	NA
p__Firmicutes	g__Asaccharospora	-1.01596	0.0738292	0.200365	No significant	NA
p__Proteobacteria	g__Asaia	0.622652	0.147442	0.319423	No significant	NA
p__Actinobacteria	g__Asanoa	0.105232	0.669003	0.806856	No significant	NA
p__Proteobacteria	g__Ascidiaceihabitans	-0.374261	0.66448	0.803001	No significant	NA
p__Bacteroidetes	g__Asinibacterium	1.47657	0.051012	0.15226	No significant	NA
p__Proteobacteria	g__Asticcacaulis	1.40364	0.0117433	0.0546272	No significant	NA
p__Thermotogae	g__Athalassotoga	0.9573	0.474289	1	No significant	NA
p__Proteobacteria	g__Atlantibacter	-0.897046	0.257625	0.446492	No significant	NA
p__Firmicutes	g__Atopobacter	-0.10765	0.942261	1	No significant	NA
p__Actinobacteria	g__Atopobium	0.564188	0.529092	0.700978	No significant	NA
p__Firmicutes	g__Atopococcus	-1.29878	0.274477	1	No significant	NA
p__Bacteroidetes	g__Aurantibacter	-2.29068	0.0299388	1	No significant	NA
p__Actinobacteria	g__Aurantimicrobium	0.653911	0.182445	0.361309	No significant	NA
p__Proteobacteria	g__Aurantimonas	-0.182851	0.282198	0.474024	No significant	NA
p__Actinobacteria	g__Auraticoccus	0.44477	0.111734	0.266959	No significant	NA
p__Firmicutes	g__Aureibacillus	1.0629	0.107078	0.258181	No significant	NA
p__Bacteroidetes	g__Aureibaculum	-1.26477	0.0888764	0.227529	No significant	NA
p__Bacteroidetes	g__Aureicoccus	1.14894	0.406733	1	No significant	NA
p__Proteobacteria	g__Aureimonas	0.456727	0.00372531	0.0229588	No significant	NA
p__Bacteroidetes	g__Aureispira	0.250021	0.623121	0.774359	No significant	NA
p__Bacteroidetes	g__Aureitalea	-1.47728	0.0625651	0.178606	No significant	NA
p__Firmicutes	g__Auricoccus	0.452442	0.613017	0.766085	No significant	NA
p__Actinobacteria	g__Auritidibacter	-0.362439	0.690484	0.821307	No significant	NA
p__Actinobacteria	g__Austwickia	0.593099	0.072643	0.198034	No significant	NA
p__Proteobacteria	g__Avibacterium	0.615465	0.362426	0.557834	No significant	NA
p__Proteobacteria	g__Azoarcus	0.576857	0.0375411	0.125491	No significant	NA
p__Proteobacteria	g__Azomonas	1.00429	0.0325644	0.114466	No significant	NA
p__Proteobacteria	g__Azorhizobium	-0.131076	0.495724	0.672866	No significant	NA
p__Proteobacteria	g__Azospira	-0.128326	0.767619	0.870677	No significant	NA
p__Proteobacteria	g__Azospirillum	0.040504	0.802483	0.890798	No significant	NA
p__Proteobacteria	g__Azotobacter	0.772261	0.0569059	0.166535	No significant	NA
p__Proteobacteria	g__Azovibrio	0.826312	0.00899051	0.0445474	No significant	NA
p__Firmicutes	g__Bacilliculturomica	-0.7953	0.287668	0.479713	No significant	NA
p__Firmicutes	g__Bacillus_f__Bacillaceae	0.704595	0.0128471	0.0584581	No significant	NA
p__Proteobacteria	g__Bacterioplanes	0.142084	0.820212	0.90024	No significant	NA
p__Proteobacteria	g__Bacteriovorax	0.206608	0.689916	0.820954	No significant	NA
p__Bacteroidetes	g__Bacteroides	0.557662	0.210805	0.396208	No significant	NA
p__Actinobacteria	g__Baekduia	0.433544	0.11565	0.273403	No significant	NA
p__Firmicutes	g__Baia	-0.375554	0.565277	0.724809	No significant	NA
p__Aquificae	g__Balnearium	-1.87717	0.10436	1	No significant	NA
p__Proteobacteria	g__Balneatrix	0.491801	0.188268	0.36903	No significant	NA
p__Bacteroidetes	g__Balneicella	-0.10765	0.942261	1	No significant	NA
p__Balneolaeota	g__Balneola	-0.368695	0.11412	0.270845	No significant	NA
p__Firmicutes	g__Bariatricus	-1.50075	0.185349	1	No significant	NA
p__Bacteroidetes	g__Barnesiella	-0.100603	0.870804	0.93209	No significant	NA
p__Actinobacteria	g__Barrientosiimonas	0.245036	0.458698	0.642007	No significant	NA
p__Proteobacteria	g__Bartonella	1.15632	0.0292993	0.106434	No significant	NA
p__Proteobacteria	g__Basilea	1.55587	0.259183	1	No significant	NA
p__Proteobacteria	g__Bauldia	-0.275056	0.341555	0.536906	No significant	NA
p__Proteobacteria	g__Bdellovibrio	0.93008	0.0510721	0.15226	No significant	NA
p__Firmicutes	g__Beduini	2.03683	0.149755	1	No significant	NA
p__Proteobacteria	g__Beggiatoa	-0.610967	0.0157975	0.0674234	No significant	NA
p__Proteobacteria	g__Beijerinckia	0.475564	0.0127636	0.0584305	No significant	NA
p__Bacteroidetes	g__Belliella	0.146839	0.848247	0.917696	No significant	NA
p__Chloroflexi	g__Bellilinea	-0.580212	0.0479324	0.145868	No significant	NA
p__Proteobacteria	g__Belnapia	0.137444	0.528885	0.700978	No significant	NA
p__Proteobacteria	g__Bergeriella_f__Neisseriaceae	2.19533	0.109598	1	No significant	NA
p__Proteobacteria	g__Bermanella	0.983903	0.175906	0.353128	No significant	NA
p__Bacteroidetes	g__Bernardetia	-1.29961	0.0573874	0.167577	No significant	NA
p__Actinobacteria	g__Beutenbergia	0.311668	0.229393	0.415655	No significant	NA
p__Firmicutes	g__Bhargavaea	-0.135361	0.699824	0.827439	No significant	NA
p__Proteobacteria	g__Bibersteinia	0.493038	0.615132	1	No significant	NA
p__Actinobacteria	g__Bifidobacterium	0.0551794	0.874348	0.934002	No significant	NA
p__Proteobacteria	g__Bilophila	-0.0932892	0.904934	0.951139	No significant	NA
p__Proteobacteria	g__Biostraticola	1.17902	0.0456598	0.141709	No significant	NA
p__Firmicutes	g__Bittarella	-0.10765	0.942261	1	No significant	NA
p__Bacteroidetes	g__Bizionia	-0.354735	0.44827	0.63327	No significant	NA
p__Proteobacteria	g__Blastochloris	0.0531251	0.825906	0.905505	No significant	NA
p__Actinobacteria	g__Blastococcus	0.366558	0.16089	0.337624	No significant	NA
p__Planctomycetes	g__Blastopirellula	-0.743812	1.8652e-06	3.44152e-05	No significant	NA
p__Firmicutes	g__Blautia	0.522078	0.0325821	0.114466	No significant	NA
p__Actinobacteria	g__Bogoriella_f__Bogoriellaceae	0.321278	0.484756	0.663143	No significant	NA
p__Proteobacteria	g__Bordetella	0.428977	0.0268654	0.100488	No significant	NA
p__Spirochaetes	g__Borrelia	1.30828	0.125315	0.286315	No significant	NA
p__Proteobacteria	g__Boseongicola	-0.351781	0.141058	0.309081	No significant	NA
p__Bacteroidetes	g__Botryobacter	-0.486998	0.0644518	0.180773	No significant	NA
p__Proteobacteria	g__Bowmanella	0.467797	0.144104	0.313938	No significant	NA
p__Actinobacteria	g__Brachybacterium	0.454376	0.035914	0.121542	No significant	NA
p__Proteobacteria	g__Brachymonas	0.842779	0.0470908	0.144814	No significant	NA
p__Proteobacteria	g__Brackiella	-3.03496	0.0147711	0.0644055	No significant	NA
p__Proteobacteria	g__Bradyrhizobium	0.523909	0.0444228	0.139588	No significant	NA
p__Actinobacteria	g__Branchiibius	0.877615	0.0250816	0.0954122	No significant	NA
p__Cyanobacteria	g__Brasilonema	-0.447569	0.041732	0.134091	No significant	NA
p__Planctomycetes	g__Bremerella	-0.859551	3.96956e-06	6.86393e-05	No significant	NA
p__Proteobacteria	g__Breoghania	-0.176682	0.51635	0.690749	No significant	NA
p__Chloroflexi	g__Brevefilum	-0.837565	0.469344	1	No significant	NA
p__Firmicutes	g__Brevibacillus	0.063783	0.732836	0.852253	No significant	NA
p__Actinobacteria	g__Brevibacterium	0.864587	0.00570091	0.0316531	No significant	NA
p__Verrucomicrobia	g__Brevifollis	0.997285	0.0900268	0.229121	No significant	NA
p__Actinobacteria	g__Brevilactibacter	0.626064	0.118266	0.276563	No significant	NA
p__Proteobacteria	g__Brevirhabdus	-0.841036	0.0187149	0.0773652	No significant	NA
p__Proteobacteria	g__Brevundimonas	0.812095	0.00781647	0.0402941	No significant	NA
p__Firmicutes	g__Breznakia	-2.44795	0.0232649	1	No significant	NA
p__Bacteroidetes	g__Breznakibacter	-0.0644813	0.939776	1	No significant	NA
p__Firmicutes	g__Brochothrix	1.91152	0.110127	0.263852	No significant	NA
p__Firmicutes	g__Brockia	0.0623601	0.90977	0.953993	No significant	NA
p__Actinobacteria	g__Brooklawnia	0.806758	0.0221887	0.0870854	No significant	NA
p__Bacteroidetes	g__Brumimicrobium	0.177335	0.84898	0.91816	No significant	NA
p__Acidobacteria	g__Bryobacter	-0.520563	0.0348724	0.118833	No significant	NA
p__Acidobacteria	g__Bryocella	-0.317282	0.177905	0.355192	No significant	NA
p__Proteobacteria	g__Budvicia	1.68402	0.154523	1	No significant	NA
p__Proteobacteria	g__Burkholderia	0.742051	0.00588238	0.0323638	No significant	NA
p__Proteobacteria	g__Buttiauxella	-0.270429	0.619283	0.770221	No significant	NA
p__Firmicutes	g__Butyricicoccus	-0.198251	0.523272	0.697235	No significant	NA
p__Bacteroidetes	g__Butyricimonas	-1.37701	0.157184	1	No significant	NA
p__Firmicutes	g__Butyrivibrio	0.769838	0.116306	0.274097	No significant	NA
p__Proteobacteria	g__Caballeronia	0.442102	0.0323204	0.114121	No significant	NA
p__Proteobacteria	g__Caedibacter	1.33893	0.327053	1	No significant	NA
p__Proteobacteria	g__Caedimonas	0.599136	0.406476	0.599706	No significant	NA
p__Proteobacteria	g__Caenispirillum	-0.421224	0.026026	0.0982406	No significant	NA
p__Firmicutes	g__Caldalkalibacillus	-0.376193	0.297813	0.491374	No significant	NA
p__Firmicutes	g__Caldanaerobacter	-0.0415255	0.901727	0.949445	No significant	NA
p__Firmicutes	g__Caldanaerobius	-0.0159768	0.959983	0.979733	No significant	NA
p__Firmicutes	g__Caldanaerovirga	-0.0181706	0.97791	0.988362	No significant	NA
p__Firmicutes	g__Calderihabitans	-0.0198813	0.959676	0.979733	No significant	NA
p__Firmicutes	g__Caldibacillus	-1.30363	0.118943	0.277502	No significant	NA
p__Firmicutes	g__Caldicellulosiruptor	-0.081588	0.87474	0.934002	No significant	NA
p__Firmicutes	g__Caldicoprobacter	0.1143	0.747136	0.85886	No significant	NA
p__Chloroflexi	g__Caldilinea	-0.240721	0.238314	0.423255	No significant	NA
p__Thermodesulfobacteria_d__Bacteria	g__Caldimicrobium	-2.20224	0.0220291	1	No significant	NA
p__Firmicutes	g__Caldisalinibacter	-0.0135579	0.986066	0.993141	No significant	NA
p__Caldiserica	g__Caldisericum	-2.04352	1	1	No significant	NA
p__Firmicutes	g__Calditerricola	0.434278	0.207512	0.392702	No significant	NA
p__Deferribacteres	g__Calditerrivibrio	-0.271828	0.464832	0.647001	No significant	NA
p__Calditrichaeota	g__Caldithrix	-0.694031	8.46327e-05	0.00100826	No significant	NA
p__Actinobacteria	g__Calidifontibacter	0.412811	0.225037	0.412954	No significant	NA
p__Deinococcus-Thermus	g__Calidithermus	-0.196344	0.2278	0.414085	No significant	NA
p__Firmicutes	g__Caloramator	-0.0556191	0.919613	0.958907	No significant	NA
p__Firmicutes	g__Caloranaerobacter	0.0622728	0.910519	0.953993	No significant	NA
p__Firmicutes	g__Calorimonas	-2.51599	0.0117206	0.0546272	No significant	NA
p__Cyanobacteria	g__Calothrix	-0.155388	0.427552	0.616964	No significant	NA
p__Proteobacteria	g__Camelimonas	-0.179872	0.538477	0.706912	No significant	NA
p__Proteobacteria	g__Caminibacter	0.204378	0.838524	0.911805	No significant	NA
p__Firmicutes	g__Caminicella	-0.775862	0.191502	0.37339	No significant	NA
p__Proteobacteria	g__Campylobacter	-0.0808831	0.866203	0.92882	No significant	NA
p__Proteobacteria	g__Candidatus_Accumulibacter	0.160127	0.423722	0.612933	No significant	NA
p__Candidatus_Bipolaricaulota	g__Candidatus_Acetothermum	-0.312213	0.31914	0.51387	No significant	NA
p__Proteobacteria	g__Candidatus_Acididesulfobacter	-1.44465	0.0428368	0.13659	No significant	NA
p__Proteobacteria	g__Candidatus_Acidulodesulfobacterium	0.125991	0.895804	1	No significant	NA
p__Bacteroidetes	g__Candidatus_Amoebophilus	0.871109	0.073269	0.199297	No significant	NA
p__Bacteroidetes	g__Candidatus_Amulumruptor	1.0875	0.438366	1	No significant	NA
p__Planctomycetes	g__Candidatus_Anammoximicrobium	-0.919929	1.40684e-06	2.64631e-05	No significant	NA
p__Actinobacteria	g__Candidatus_Aquiluna	-0.476034	0.316448	0.512118	No significant	NA
p__Proteobacteria	g__Candidatus_Arcanobacter	1.53758	0.22827	1	No significant	NA
p__Firmicutes	g__Candidatus_Arthromitus	0.378293	0.790005	1	No significant	NA
p__Cyanobacteria	g__Candidatus_Atelocyanobacterium	-0.297593	0.790228	1	No significant	NA
p__unclassified_d__Bacteria	g__Candidatus_Babela	0.114383	0.838531	0.911805	No significant	NA
p__Proteobacteria	g__Candidatus_Berkiella	0.170948	0.651869	0.793978	No significant	NA
p__Candidatus_Bipolaricaulota	g__Candidatus_Bipolaricaulis	-0.443508	0.271561	0.463325	No significant	NA
p__Planctomycetes	g__Candidatus_Brocadia	-0.554692	0.00370333	0.02287	No significant	NA
p__Candidatus_Atribacteria	g__Candidatus_Caldatribacterium	-0.0951773	0.852033	0.919698	No significant	NA
p__Firmicutes	g__Candidatus_Carbobacillus	0.70946	0.180172	0.357744	No significant	NA
p__Bacteroidetes	g__Candidatus_Cardinium	-0.10765	0.942261	1	No significant	NA
p__unclassified_d__Bacteria	g__Candidatus_Chazhemtobacterium	-0.664928	0.488834	0.666311	No significant	NA
p__Chloroflexi	g__Candidatus_Chloroploca	-0.155805	0.396433	0.592106	No significant	NA
p__Candidatus_Kryptonia	g__Candidatus_Chrysopegis	-0.799565	0.121872	0.28119	No significant	NA
p__Candidatus_Cloacimonetes	g__Candidatus_Cloacimonas	-0.558857	0.188296	0.36903	No significant	NA
p__Proteobacteria	g__Candidatus_Competibacter	0.0419438	0.839548	0.912526	No significant	NA
p__Proteobacteria	g__Candidatus_Contendobacter	-0.489119	0.04084	0.132974	No significant	NA
p__Candidatus_Cryosericota	g__Candidatus_Cryosericum	-0.626706	0.164528	0.340534	No significant	NA
p__Balneolaeota	g__Candidatus_Cyclonatronum	0.317192	0.368139	0.564904	No significant	NA
p__Proteobacteria	g__Candidatus_Dactylopiibacterium	0.535494	0.110404	0.264307	No significant	NA
p__Proteobacteria	g__Candidatus_Desulfofervidus	-0.515104	0.154591	0.328646	No significant	NA
p__Firmicutes	g__Candidatus_Desulforudis	0.127647	0.671216	0.808237	No significant	NA
p__Firmicutes	g__Candidatus_Dichloromethanomonas	1.02251	0.448142	1	No significant	NA
p__Proteobacteria	g__Candidatus_Doolittlea	-1.95333	0.127787	1	No significant	NA
p__Candidatus_Dormibacteraeota	g__Candidatus_Dormibacter	0.400924	0.133183	0.297425	No significant	NA
p__Proteobacteria	g__Candidatus_Electronema	-0.66427	0.0921321	0.232283	No significant	NA
p__Proteobacteria	g__Candidatus_Electrothrix	-0.846995	0.0576171	0.167805	No significant	NA
p__Proteobacteria	g__Candidatus_Endobugula	0.278086	0.593195	0.747919	No significant	NA
p__Proteobacteria	g__Candidatus_Endohaliclona	-0.10765	0.942261	1	No significant	NA
p__Proteobacteria	g__Candidatus_Endolissoclinum	-0.659459	0.0215842	0.0856644	No significant	NA
p__Candidatus_Tectomicrobia	g__Candidatus_Entotheonella	-0.389463	0.0264769	0.0992801	No significant	NA
p__Candidatus_Eremiobacteraeota	g__Candidatus_Eremiobacter	-0.275885	0.200326	0.383905	No significant	NA
p__Proteobacteria	g__Candidatus_Evansia	3.86379	1	1	No significant	NA
p__Candidatus_Fermentibacteria	g__Candidatus_Fermentibacter	0.0522141	0.928727	0.963476	No significant	NA
p__Proteobacteria	g__Candidatus_Finniella	0.0275774	0.971131	0.985791	No significant	NA
p__Proteobacteria	g__Candidatus_Fonsibacter	1.79747	0.028588	0.104985	No significant	NA
p__Firmicutes	g__Candidatus_Frackibacter	-0.47467	0.335545	0.531324	No significant	NA
p__Proteobacteria	g__Candidatus_Fukatsuia	-1.80009	0.165645	1	No significant	NA
p__Firmicutes	g__Candidatus_Galacturonibacter	-1.95333	0.127787	1	No significant	NA
p__Proteobacteria	g__Candidatus_Glomeribacter	-0.320132	0.573546	0.731991	No significant	NA
p__Proteobacteria	g__Candidatus_Hamiltonella	1.21235	0.267218	0.4577	No significant	NA
p__Proteobacteria	g__Candidatus_Hepatobacter	1.64093	0.196319	1	No significant	NA
p__Candidatus_Hydrogenedentes	g__Candidatus_Hydrogenedens	-0.235872	0.33477	0.531309	No significant	NA
p__Tenericutes	g__Candidatus_Izimaplasma	-0.941541	0.410552	1	No significant	NA
p__Planctomycetes	g__Candidatus_Jettenia	-0.54198	0.0755071	0.20364	No significant	NA
p__Proteobacteria	g__Candidatus_Jidaibacter	0.541347	0.616909	0.768489	No significant	NA
p__Proteobacteria	g__Candidatus_Kentron	-0.513546	0.00482243	0.0280442	No significant	NA
p__Acidobacteria	g__Candidatus_Koribacter	-0.46522	0.113097	0.269555	No significant	NA
p__Candidatus_Kryptonia	g__Candidatus_Kryptobacter	-0.913085	0.0159125	0.0678188	No significant	NA
p__Candidatus_Kryptonia	g__Candidatus_Kryptonium	-0.245829	0.639491	0.784394	No significant	NA
p__Actinobacteria	g__Candidatus_Lumbricidophila	1.00248	0.0262686	0.0988284	No significant	NA
p__Proteobacteria	g__Candidatus_Macondimonas	-0.164705	0.544422	0.710587	No significant	NA
p__Proteobacteria	g__Candidatus_Magnetaquicoccus	0.421967	0.319259	0.51387	No significant	NA
p__Nitrospirae	g__Candidatus_Magnetobacterium	-0.43753	0.170524	0.347479	No significant	NA
p__Proteobacteria	g__Candidatus_Magnetoglobus	-0.502537	0.167975	0.345308	No significant	NA
p__Proteobacteria	g__Candidatus_Magnetomorum	-0.164692	0.493947	0.671768	No significant	NA
p__Nitrospirae	g__Candidatus_Magnetoovum	-0.245473	0.670371	0.80754	No significant	NA
p__Nitrospirae	g__Candidatus_Manganitrophus	-0.497387	0.262494	0.451888	No significant	NA
p__Proteobacteria	g__Candidatus_Marithrix	-0.458015	0.385474	0.58009	No significant	NA
p__Candidatus_Mcinerneyibacteriota	g__Candidatus_Mcinerneyibacterium	-1.68373	0.167491	1	No significant	NA
p__candidate_division_NC10	g__Candidatus_Methylomirabilis	-0.680743	0.00449381	0.0265591	No significant	NA
p__Proteobacteria	g__Candidatus_Methylospira	0.295069	0.346853	0.542698	No significant	NA
p__Proteobacteria	g__Candidatus_Methyloumidiphilus	-0.20006	0.431159	0.619476	No significant	NA
p__Actinobacteria	g__Candidatus_Microthrix	0.0969093	0.679132	0.814181	No significant	NA
p__Proteobacteria	g__Candidatus_Midichloria	0.701134	0.604846	1	No significant	NA
p__Verrucomicrobia	g__Candidatus_Moanabacter	-0.679362	0.0885555	0.227285	No significant	NA
p__unclassified_d__Bacteria	g__Candidatus_Moduliflexus	-0.390515	0.152569	0.326733	No significant	NA
p__Actinobacteria	g__Candidatus_Nanopelagicus	1.996	0.12469	1	No significant	NA
p__Proteobacteria	g__Candidatus_Nitrosoglobus	0.163836	0.632297	0.778866	No significant	NA
p__Proteobacteria	g__Candidatus_Nitrotoga	0.132668	0.578335	0.73655	No significant	NA
p__Proteobacteria	g__Candidatus_Nucleicultrix	-0.346421	0.681168	0.815032	No significant	NA
p__Proteobacteria	g__Candidatus_Odyssella	1.56623	0.0393466	0.128639	No significant	NA
p__unclassified_d__Bacteria	g__Candidatus_Ozemobacter	-0.70098	0.0372974	0.124986	No significant	NA
p__Proteobacteria	g__Candidatus_Paracaedibacter	0.0451283	0.906959	0.952275	No significant	NA
p__Proteobacteria	g__Candidatus_Paracaedimonas	-0.0400399	0.957939	0.978688	No significant	NA
p__Proteobacteria	g__Candidatus_Pelagibacter	-0.621873	0.141358	0.309481	No significant	NA
p__Candidatus_Peregrinibacteria	g__Candidatus_Peribacter	-1.52951	0.0355966	0.121028	No significant	NA
p__Proteobacteria	g__Candidatus_Phaeomarinobacter	-0.49255	0.0959774	0.237666	No significant	NA
p__Proteobacteria	g__Candidatus_Phycorickettsia	1.33615	0.319055	1	No significant	NA
p__Proteobacteria	g__Candidatus_Phycosocius	-0.00834825	0.989615	0.994875	No significant	NA
p__Tenericutes	g__Candidatus_Phytoplasma	-0.591844	0.282513	0.474145	No significant	NA
p__Actinobacteria	g__Candidatus_Planktophila	0.0764297	0.83754	0.911805	No significant	NA
p__Proteobacteria	g__Candidatus_Profftella	0.325182	0.791129	1	No significant	NA
p__Chloroflexi	g__Candidatus_Promineofilum	-0.694247	0.0204841	0.0824266	No significant	NA
p__Chlamydiae	g__Candidatus_Protochlamydia	0.511966	0.129819	0.292563	No significant	NA
p__Proteobacteria	g__Candidatus_Puniceispirillum	-0.283227	0.562726	0.722928	No significant	NA
p__Proteobacteria	g__Candidatus_Purcelliella	2.62123	0.0613398	1	No significant	NA
p__Proteobacteria	g__Candidatus_Reidiella	-0.516675	0.264531	0.453737	No significant	NA
p__Chlamydiae	g__Candidatus_Rhabdochlamydia	-0.319149	0.666306	0.804566	No significant	NA
p__Chloroflexi	g__Candidatus_Roseilinea	-0.149184	0.544564	0.710587	No significant	NA
p__Chlamydiae	g__Candidatus_Rubidus	-0.590769	0.445132	0.631491	No significant	NA
p__Candidatus_Aminicenantes	g__Candidatus_Saccharicenans	-0.962815	0.0193196	0.0788905	No significant	NA
p__Planctomycetes	g__Candidatus_Scalindua	-0.410754	0.0530803	0.157163	No significant	NA
p__Firmicutes	g__Candidatus_Soleaferrea	-0.516651	0.667376	1	No significant	NA
p__Acidobacteria	g__Candidatus_Solibacter	-0.419799	0.100427	0.246466	No significant	NA
p__unclassified_d__Bacteria	g__Candidatus_Stahlbacteria	-0.796848	0.0344674	0.118386	No significant	NA
p__Firmicutes	g__Candidatus_Stoquefichus	2.87685	0.0141529	0.0623387	No significant	NA
p__Nitrospirae	g__Candidatus_Sulfobium	-0.301923	0.468309	0.64856	No significant	NA
p__Acidobacteria	g__Candidatus_Sulfopaludibacter	-0.434365	0.0693874	0.191226	No significant	NA
p__Acidobacteria	g__Candidatus_Sulfotelmatobacter	-0.171359	0.474832	0.653703	No significant	NA
p__Acidobacteria	g__Candidatus_Sulfotelmatomonas	0.126117	0.578678	0.736676	No significant	NA
p__Firmicutes	g__Candidatus_Syntrophocurvum	0.855817	0.468746	1	No significant	NA
p__Firmicutes	g__Candidatus_Syntrophonatronum	-1.5521	0.0685014	0.189475	No significant	NA
p__Candidatus_Cloacimonetes	g__Candidatus_Syntrophosphaera	0.23485	0.848391	1	No significant	NA
p__Proteobacteria	g__Candidatus_Tenderia	-0.721613	0.0211973	0.08451	No significant	NA
p__Candidatus_Margulisbacteria	g__Candidatus_Termititenax	0.572067	0.314588	0.511427	No significant	NA
p__Chlorobi	g__Candidatus_Thermochlorobacter	-0.750496	0.0099801	0.0483588	No significant	NA
p__Proteobacteria	g__Candidatus_Thiodiazotropha	-0.223325	0.58792	0.743656	No significant	NA
p__Proteobacteria	g__Candidatus_Thioglobus	-0.0706168	0.822876	0.902509	No significant	NA
p__Proteobacteria	g__Candidatus_Thiosymbion	-0.0824021	0.764575	0.868144	No significant	NA
p__Proteobacteria	g__Candidatus_Tokpelaia	0.876981	0.0867001	0.223491	No significant	NA
p__unclassified_d__Bacteria	g__Candidatus_Vecturithrix	-0.256832	0.351249	0.546563	No significant	NA
p__Proteobacteria	g__Candidatus_Vesicomyosocius	0.740848	0.599416	1	No significant	NA
p__Chloroflexi	g__Candidatus_Viridilinea	-0.241989	0.39873	0.59297	No significant	NA
p__Proteobacteria	g__Candidatus_Westeberhardia	-0.539329	0.661404	1	No significant	NA
p__Verrucomicrobia	g__Candidatus_Xiphinematobacter	2.34685	0.0361213	1	No significant	NA
p__Proteobacteria	g__Candidimonas	-0.03141	0.882781	0.938944	No significant	NA
p__Bacteroidetes	g__Capnocytophaga	0.818272	0.0903479	0.229604	No significant	NA
p__Firmicutes	g__Caprobacter	0.930591	0.376286	1	No significant	NA
p__Firmicutes	g__Caproiciproducens	-0.563828	0.275202	0.466272	No significant	NA
p__Armatimonadetes	g__Capsulimonas	0.468459	0.0207532	0.0830679	No significant	NA
p__Firmicutes	g__Carboxydocella	0.0245972	0.944834	0.972472	No significant	NA
p__Firmicutes	g__Carboxydothermus	-0.185424	0.68751	0.818558	No significant	NA
p__Bacteroidetes	g__Carboxylicivirga	-0.156292	0.846971	0.916643	No significant	NA
p__Proteobacteria	g__Cardiobacterium	0.762923	0.108935	0.261825	No significant	NA
p__Proteobacteria	g__Carideicomes	-0.544873	0.0520483	0.154866	No significant	NA
p__Proteobacteria	g__Carnimonas	-1.05191	0.296056	1	No significant	NA
p__Firmicutes	g__Caryophanon	-0.0982814	0.891654	0.944729	No significant	NA
p__Proteobacteria	g__Casimicrobium	0.789302	0.00179191	0.0132251	No significant	NA
p__Proteobacteria	g__Castellaniella	-0.187383	0.335077	0.531309	No significant	NA
p__Firmicutes	g__Catabacter	0.240445	0.833856	1	No significant	NA
p__Bacteroidetes	g__Catalinimonas	-0.186725	0.565442	0.724809	No significant	NA
p__Actinobacteria	g__Catellatospora	-0.381084	0.25032	0.436834	No significant	NA
p__Actinobacteria	g__Catelliglobosispora	0.117528	0.816822	0.898516	No significant	NA
p__Firmicutes	g__Catenibacterium	0.381501	0.527322	0.700095	No significant	NA
p__Proteobacteria	g__Catenovulum	0.675875	0.0864976	0.223491	No significant	NA
p__Actinobacteria	g__Catenulispora	0.47503	0.0250985	0.0954122	No significant	NA
p__Actinobacteria	g__Catenuloplanes	0.43755	0.0541042	0.15943	No significant	NA
p__Firmicutes	g__Catonella	1.04396	0.440011	1	No significant	NA
p__Fusobacteria	g__Caviibacter	-1.4325	0.0958001	0.237421	No significant	NA
p__Proteobacteria	g__Caviibacterium	0.378293	0.790005	1	No significant	NA
p__Bacteroidetes	g__Cecembia	-0.422336	0.244784	0.429401	No significant	NA
p__Proteobacteria	g__Cedecea	-0.214423	0.735672	0.852928	No significant	NA
p__Proteobacteria	g__Celerinatantimonas	0.54235	0.634959	1	No significant	NA
p__Actinobacteria	g__Cellulomonas	0.391962	0.113344	0.269777	No significant	NA
p__Bacteroidetes	g__Cellulophaga	0.0222114	0.938881	0.969974	No significant	NA
p__Firmicutes	g__Cellulosilyticum	0.0180413	0.982907	0.991095	No significant	NA
p__Actinobacteria	g__Cellulosimicrobium	0.181502	0.447003	0.632562	No significant	NA
p__Verrucomicrobia	g__Cephaloticoccus	0.456609	0.25358	0.44125	No significant	NA
p__Firmicutes	g__Cerasibacillus	0.722593	0.454484	0.638471	No significant	NA
p__Proteobacteria	g__Cereibacter	0.388199	0.217908	0.405926	No significant	NA
p__Bacteroidetes	g__Cesiribacter	-0.902719	0.00483776	0.0280442	No significant	NA
p__Fusobacteria	g__Cetobacterium	-1.51731	0.166301	1	No significant	NA
p__Proteobacteria	g__Chachezhania	0.0699999	0.864342	0.928759	No significant	NA
p__Cyanobacteria	g__Chamaesiphon	-0.575129	0.0526601	0.156378	No significant	NA
p__Bacteroidetes	g__Changchengzhania	0.547969	0.396308	0.592106	No significant	NA
p__Proteobacteria	g__Chania	1.15868	0.224843	0.412954	No significant	NA
p__Proteobacteria	g__Chelativorans	0.198532	0.169924	0.347191	No significant	NA
p__Proteobacteria	g__Chelatococcus	0.126291	0.512597	0.687248	No significant	NA
p__Firmicutes	g__Chengkuizengella	0.673603	0.276614	0.467418	No significant	NA
p__Proteobacteria	g__Chimaeribacter	-0.617123	0.434131	0.621434	No significant	NA
p__Bacteroidetes	g__Chishuiella	1.76874	0.228001	1	No significant	NA
p__Proteobacteria	g__Chitinibacter	0.736938	0.0763869	0.205099	No significant	NA
p__Proteobacteria	g__Chitinilyticum	0.346257	0.230972	0.416555	No significant	NA
p__Proteobacteria	g__Chitinimonas	0.55605	0.024662	0.0941074	No significant	NA
p__Proteobacteria	g__Chitiniphilus	-0.0537106	0.857323	0.923552	No significant	NA
p__Fibrobacteres	g__Chitinispirillum	-0.829455	0.0281555	0.103648	No significant	NA
p__Fibrobacteres	g__Chitinivibrio	-0.988034	0.0705922	0.193665	No significant	NA
p__Proteobacteria	g__Chitinivorax	0.330124	0.212007	0.397727	No significant	NA
p__Proteobacteria	g__Chitinolyticbacter	0.29689	0.469391	0.649464	No significant	NA
p__Bacteroidetes	g__Chitinophaga	0.893101	0.0418643	0.134196	No significant	NA
p__Chlamydiae	g__Chlamydia	0.767048	0.0177661	0.0738463	No significant	NA
p__Acidobacteria	g__Chloracidobacterium	-0.416024	0.0384035	0.127143	No significant	NA
p__Chlorobi	g__Chlorobaculum	-0.0611035	0.828924	0.907098	No significant	NA
p__Chlorobi	g__Chlorobium	0.0783597	0.781902	0.877285	No significant	NA
p__Chloroflexi	g__Chloroflexus	-0.171885	0.39948	0.593157	No significant	NA
p__Cyanobacteria	g__Chlorogloea	0.163232	0.71006	0.834453	No significant	NA
p__Cyanobacteria	g__Chlorogloeopsis	-0.346214	0.0922118	0.232283	No significant	NA
p__Chlorobi	g__Chloroherpeton	-0.425384	0.211899	0.397727	No significant	NA
p__Cyanobacteria	g__Chondrocystis	-0.150896	0.747049	0.85886	No significant	NA
p__Proteobacteria	g__Chondromyces	-0.929199	4.81357e-05	0.000625144	No significant	NA
p__Firmicutes	g__Christensenella	0.205918	0.728494	0.850525	No significant	NA
p__Proteobacteria	g__Chromatocurvus	-0.122827	0.681742	0.815073	No significant	NA
p__Proteobacteria	g__Chromobacterium	0.538705	0.0435325	0.137648	No significant	NA
p__Proteobacteria	g__Chromohalobacter	-0.0123735	0.963193	0.981355	No significant	NA
p__Cyanobacteria	g__Chroococcidiopsis	-0.472196	0.0173837	0.0728576	No significant	NA
p__Cyanobacteria	g__Chroogloeocystis	-0.743496	0.16978	0.347191	No significant	NA
p__Bacteroidetes	g__Chryseobacterium	0.543576	0.102536	0.250019	No significant	NA
p__Actinobacteria	g__Chryseoglobus	0.110794	0.748168	0.85886	No significant	NA
p__Bacteroidetes	g__Chryseolinea	-0.718927	0.440703	0.627267	No significant	NA
p__Firmicutes	g__Chryseomicrobium	-0.0916716	0.925499	0.961401	No significant	NA
p__Bacteroidetes	g__Chryseotalea	-0.11103	0.871101	0.93209	No significant	NA
p__Chrysiogenetes_d__Bacteria	g__Chrysiogenes	-0.268982	0.652101	0.793978	No significant	NA
p__Cyanobacteria	g__Chrysosporum	-0.285035	0.501333	0.677549	No significant	NA
p__Verrucomicrobia	g__Chthoniobacter	0.122609	0.731204	0.851158	No significant	NA
p__Armatimonadetes	g__Chthonomonas	-0.0449846	0.852817	0.919698	No significant	NA
p__Proteobacteria	g__Citreicella	0.913522	0.0620704	0.178033	No significant	NA
p__Proteobacteria	g__Citreimonas	-0.791944	0.0137249	0.0611658	No significant	NA
p__Actinobacteria	g__Citricoccus	0.0219321	0.92413	0.960638	No significant	NA
p__Actinobacteria	g__Clavibacter	0.698945	0.0784528	0.208754	No significant	NA
p__Synergistetes	g__Cloacibacillus	-0.613661	0.340606	0.535826	No significant	NA
p__Firmicutes	g__Clostridiisalibacter	-0.10765	0.942261	1	No significant	NA
p__Firmicutes	g__Clostridioides	-0.496522	0.185747	0.36575	No significant	NA
p__Firmicutes	g__Clostridium	0.237156	0.169882	0.347191	No significant	NA
p__Bacteroidetes	g__Cnuella	0.645708	0.254572	0.442467	No significant	NA
p__Actinobacteria	g__Cnuibacter	0.238462	0.503001	0.678894	No significant	NA
p__Proteobacteria	g__Cobetia	-0.63315	0.190532	0.372266	No significant	NA
p__Bacteroidetes	g__Cochleicola	-1.29588	0.178529	1	No significant	NA
p__Proteobacteria	g__Cocleimonas	-0.81987	0.129845	0.292563	No significant	NA
p__Proteobacteria	g__Cognatishimia	-0.286054	0.289677	0.481363	No significant	NA
p__Proteobacteria	g__Cognatiyoonia	-0.962028	0.0192631	0.0787707	No significant	NA
p__Proteobacteria	g__Cohaesibacter	-0.152998	0.572392	0.731879	No significant	NA
p__Firmicutes	g__Cohnella	0.509788	0.0365797	0.123126	No significant	NA
p__Cyanobacteria	g__Coleofasciculus	-0.103608	0.656106	0.79638	No significant	NA
p__Proteobacteria	g__Collimonas	0.620726	0.0113741	0.0532787	No significant	NA
p__Actinobacteria	g__Collinsella	0.173289	0.456367	0.639829	No significant	NA
p__Proteobacteria	g__Colwellia	-0.542189	0.0390903	0.128639	No significant	NA
p__Proteobacteria	g__Commensalibacter	0.278377	0.775332	0.872825	No significant	NA
p__Actinobacteria	g__Compostimonas	0.824231	0.0623843	0.178512	No significant	NA
p__Proteobacteria	g__Conchiformibius	-0.938694	0.149562	0.322118	No significant	NA
p__Actinobacteria	g__Conexibacter	0.337433	0.2407	0.425195	No significant	NA
p__Bacteroidetes	g__Confluentibacter	-0.697499	0.129335	0.292563	No significant	NA
p__Proteobacteria	g__Confluentimicrobium	0.106972	0.691645	0.821719	No significant	NA
p__Proteobacteria	g__Congregibacter	0.684589	0.0832681	0.21759	No significant	NA
p__Proteobacteria	g__Conservatibacter	-2.37769	0.0454837	1	No significant	NA
p__Proteobacteria	g__Consotaella	0.945543	0.00309749	0.0200706	No significant	NA
p__Firmicutes	g__Coprobacillus	1.0248	0.315772	0.511798	No significant	NA
p__Bacteroidetes	g__Coprobacter	0.828307	0.437719	0.625565	No significant	NA
p__Firmicutes	g__Coprococcus	-0.468023	0.609175	0.763614	No significant	NA
p__Coprothermobacterota	g__Coprothermobacter	-0.283792	0.530581	0.702255	No significant	NA
p__Proteobacteria	g__Corallincola	1.4773	0.0191595	0.078559	No significant	NA
p__Proteobacteria	g__Corallococcus	-0.459177	0.0251931	0.0956516	No significant	NA
p__Actinobacteria	g__Coriobacterium	0.310888	0.826174	1	No significant	NA
p__Proteobacteria	g__Corticibacter	1.37079	0.0215071	0.0855196	No significant	NA
p__Actinobacteria	g__Corynebacterium	0.18339	0.359078	0.553525	No significant	NA
p__Actinobacteria	g__Couchioplanes	0.785227	0.00228314	0.0159188	No significant	NA
p__Proteobacteria	g__Coxiella_f__Coxiellaceae	0.406558	0.462977	0.645609	No significant	NA
p__Firmicutes	g__Crassaminicella	-0.324776	0.80196	1	No significant	NA
p__Planctomycetes	g__Crateriforma	0.0406519	0.908844	0.953924	No significant	NA
p__Proteobacteria	g__Crenalkalicoccus	-0.143765	0.428705	0.618038	No significant	NA
p__Proteobacteria	g__Crenobacter	0.221548	0.400963	0.594179	No significant	NA
p__Proteobacteria	g__Crenothrix	-0.43121	0.0161484	0.0687273	No significant	NA
p__Chlamydiae	g__Criblamydia	-0.351143	0.507574	0.682631	No significant	NA
p__Proteobacteria	g__Cribrihabitans	-0.433724	0.369389	0.565674	No significant	NA
p__Proteobacteria	g__Cricetibacter	0.765606	0.419093	0.609114	No significant	NA
p__Firmicutes	g__Criibacterium	1.0875	0.438366	1	No significant	NA
p__Cyanobacteria	g__Crinalium	-0.4665	0.117622	0.275911	No significant	NA
p__Bacteroidetes	g__Croceibacter	-0.618925	0.600251	1	No significant	NA
p__Bacteroidetes	g__Croceitalea	-0.656022	0.519243	1	No significant	NA
p__Bacteroidetes	g__Croceivirga	-0.864159	0.430567	0.619137	No significant	NA
p__Bacteroidetes	g__Crocinitomix	0.51613	0.37447	0.570567	No significant	NA
p__Cyanobacteria	g__Crocosphaera	-0.469244	0.0733038	0.199297	No significant	NA
p__Proteobacteria	g__Cronobacter	-0.413707	0.29098	0.482733	No significant	NA
p__Actinobacteria	g__Crossiella	0.48056	0.105076	0.254571	No significant	NA
p__Bacteroidetes	g__Cruoricaptor	0.58815	0.568507	0.727708	No significant	NA
p__Actinobacteria	g__Cryobacterium	0.175114	0.464363	0.646945	No significant	NA
p__Actinobacteria	g__Cryocola	0.964771	0.0952035	0.237334	No significant	NA
p__Bacteroidetes	g__Cryomorpha	-0.890642	0.0983512	0.242552	No significant	NA
p__Actinobacteria	g__Cryptobacterium	-0.568458	0.577385	1	No significant	NA
p__Actinobacteria	g__Cryptosporangium	0.60631	0.00941643	0.0459582	No significant	NA
p__Proteobacteria	g__Cucumibacter	0.417951	0.0998596	0.245471	No significant	NA
p__Bacteroidetes	g__Culturomica	-0.10765	0.942261	1	No significant	NA
p__Actinobacteria	g__Cumulibacter	0.352228	0.207144	0.392497	No significant	NA
p__Firmicutes	g__Cuneatibacter	-0.120781	0.914901	1	No significant	NA
p__Actinobacteria	g__Curtobacterium	0.223599	0.246884	0.432083	No significant	NA
p__Cyanobacteria	g__Cuspidothrix	-0.329719	0.686941	0.818558	No significant	NA
p__Actinobacteria	g__Cutibacterium	0.425378	0.0578536	0.168147	No significant	NA
p__Cyanobacteria	g__Cyanobacterium	-0.891814	0.0301213	0.108638	No significant	NA
p__Cyanobacteria	g__Cyanobium	-0.222627	0.258574	0.447457	No significant	NA
p__Cyanobacteria	g__Cyanosarcina	-0.686629	0.0358518	0.121542	No significant	NA
p__Cyanobacteria	g__Cyanothece	-0.582343	0.000800188	0.00678255	No significant	NA
p__Bacteroidetes	g__Cyclobacterium	-0.600371	0.242621	0.427161	No significant	NA
p__Proteobacteria	g__Cycloclasticus	-0.0141004	0.970569	0.985791	No significant	NA
p__Cyanobacteria	g__Cylindrospermopsis	-0.451071	0.163576	0.339352	No significant	NA
p__Cyanobacteria	g__Cylindrospermum	-0.649625	0.0377819	0.126051	No significant	NA
p__Proteobacteria	g__Cysteiniphilum	-0.845704	0.246409	0.431501	No significant	NA
p__Proteobacteria	g__Cystobacter	-0.495072	0.0041792	0.0251416	No significant	NA
p__Firmicutes	g__Cytobacillus	-0.167092	0.597993	0.751777	No significant	NA
p__Bacteroidetes	g__Cytophaga	0.855257	0.15497	0.328646	No significant	NA
p__Cyanobacteria	g__Dactylococcopsis	0.0936622	0.865943	0.92882	No significant	NA
p__Actinobacteria	g__Dactylosporangium	0.214031	0.34994	0.545271	No significant	NA
p__Bacteroidetes	g__Daejeonella	-0.59725	0.199516	0.383788	No significant	NA
p__Proteobacteria	g__Dakarella	-1.5175	0.182138	1	No significant	NA
p__Proteobacteria	g__Dankookia	-0.153706	0.448244	0.63327	No significant	NA
p__Proteobacteria	g__Deefgea	-0.0152265	0.977076	0.988179	No significant	NA
p__Deferribacteres	g__Deferribacter	-0.0650329	0.911445	0.954231	No significant	NA
p__Proteobacteria	g__Defluviicoccus	-0.383164	0.0631363	0.179479	No significant	NA
p__Proteobacteria	g__Defluviimonas	0.804692	0.00128809	0.0101769	No significant	NA
p__Firmicutes	g__Defluviitalea	0.666813	0.247942	0.433683	No significant	NA
p__Thermotogae	g__Defluviitoga	-0.268668	0.799232	1	No significant	NA
p__Firmicutes	g__Dehalobacter	-0.0212457	0.94955	0.975646	No significant	NA
p__Firmicutes	g__Dehalobacterium	-1.74473	0.0730757	0.199034	No significant	NA
p__Chloroflexi	g__Dehalococcoides	-0.750587	0.103041	0.251048	No significant	NA
p__Chloroflexi	g__Dehalogenimonas	-0.247569	0.369804	0.566023	No significant	NA
p__Deinococcus-Thermus	g__Deinococcus	-0.136112	0.485643	0.663456	No significant	NA
p__Actinobacteria	g__Demetria	0.200877	0.705834	0.830748	No significant	NA
p__Bacteroidetes	g__Deminuibacter	0.338226	0.417765	0.608277	No significant	NA
p__Firmicutes	g__Dendrosporobacter	-0.494396	0.214926	0.40221	No significant	NA
p__Proteobacteria	g__Denitrobaculum	-0.61729	0.000191127	0.00201516	No significant	NA
p__Proteobacteria	g__Denitromonas	0.451867	0.0472089	0.144882	No significant	NA
p__Deferribacteres	g__Denitrovibrio	-0.288324	0.597592	0.751585	No significant	NA
p__Actinobacteria	g__Dermabacter	0.536885	0.187473	0.368373	No significant	NA
p__Actinobacteria	g__Dermacoccus	0.375358	0.300083	0.494312	No significant	NA
p__Actinobacteria	g__Dermatophilus	1.03435	0.086067	0.22317	No significant	NA
p__Proteobacteria	g__Derxia	0.795111	0.00181756	0.0133305	No significant	NA
p__Firmicutes	g__Desemzia	2.2323	0.0993662	1	No significant	NA
p__Actinobacteria	g__Desertiactinospora	0.331515	0.197135	0.38044	No significant	NA
p__Cyanobacteria	g__Desertifilum	-0.561361	0.105221	0.254718	No significant	NA
p__Actinobacteria	g__Desertihabitans	0.702879	0.00277734	0.0183498	No significant	NA
p__Actinobacteria	g__Desertimonas	0.183685	0.526051	0.69904	No significant	NA
p__Firmicutes	g__Desmospora	-0.356393	0.325557	0.52112	No significant	NA
p__Firmicutes	g__Desnuesiella	-0.0759646	0.951463	1	No significant	NA
p__Proteobacteria	g__Desulfacinum	0.0165798	0.962278	0.980996	No significant	NA
p__Firmicutes	g__Desulfallas	0.231592	0.263186	0.452757	No significant	NA
p__Proteobacteria	g__Desulfamplus	-0.929145	0.0641121	0.180636	No significant	NA
p__Proteobacteria	g__Desulfarculus	-0.400897	0.190331	0.372266	No significant	NA
p__Proteobacteria	g__Desulfatibacillum	0.255263	0.340691	0.535826	No significant	NA
p__Proteobacteria	g__Desulfatiglans	-0.78448	0.00517871	0.0295118	No significant	NA
p__Proteobacteria	g__Desulfatirhabdium	-0.349518	0.182871	0.361679	No significant	NA
p__Proteobacteria	g__Desulfatitalea	-0.748441	0.00039997	0.0038301	No significant	NA
p__Firmicutes	g__Desulfitibacter	0.557056	0.119239	0.277765	No significant	NA
p__Firmicutes	g__Desulfitobacterium	0.919031	0.00709776	0.0374178	No significant	NA
p__Proteobacteria	g__Desulfobacca	-0.239933	0.342611	0.537729	No significant	NA
p__Proteobacteria	g__Desulfobacter	-0.195931	0.396216	0.592106	No significant	NA
p__Proteobacteria	g__Desulfobacterium	-0.283599	0.185664	0.36575	No significant	NA
p__Proteobacteria	g__Desulfobacula	-0.687565	0.0837203	0.218583	No significant	NA
p__Proteobacteria	g__Desulfobaculum	-0.0713898	0.830357	0.907098	No significant	NA
p__Proteobacteria	g__Desulfobulbus	-0.496739	0.0287506	0.105454	No significant	NA
p__Proteobacteria	g__Desulfocapsa	-0.24825	0.554363	0.71745	No significant	NA
p__Proteobacteria	g__Desulfocarbo	-0.310607	0.250144	0.436777	No significant	NA
p__Proteobacteria	g__Desulfococcus	-0.260036	0.236035	0.421432	No significant	NA
p__Firmicutes	g__Desulfocucumis	-0.529769	0.203417	0.388353	No significant	NA
p__Proteobacteria	g__Desulfocurvibacter	-0.317822	0.34961	0.545038	No significant	NA
p__Proteobacteria	g__Desulfocurvus	-0.43785	0.292669	0.484738	No significant	NA
p__Firmicutes	g__Desulfofarcimen	-0.494475	0.175357	0.352343	No significant	NA
p__Firmicutes	g__Desulfofundulus	-0.631761	0.0277536	0.102418	No significant	NA
p__Proteobacteria	g__Desulfofustis	-0.61456	0.0957759	0.237421	No significant	NA
p__Proteobacteria	g__Desulfoglaeba	-0.661132	0.0862054	0.223337	No significant	NA
p__Firmicutes	g__Desulfohalotomaculum	-0.249505	0.565523	0.724809	No significant	NA
p__Proteobacteria	g__Desulfohalovibrio	0.0249411	0.957019	0.978688	No significant	NA
p__Proteobacteria	g__Desulfoluna	-0.222037	0.645447	0.789778	No significant	NA
p__Proteobacteria	g__Desulfomicrobium	-0.215311	0.358808	0.553525	No significant	NA
p__Proteobacteria	g__Desulfomonile	-0.0985198	0.742164	0.857314	No significant	NA
p__Proteobacteria	g__Desulfonatronospira	0.930474	0.20483	0.390066	No significant	NA
p__Proteobacteria	g__Desulfonatronovibrio	-0.317317	0.230991	0.416555	No significant	NA
p__Proteobacteria	g__Desulfonatronum	-0.242648	0.227842	0.414085	No significant	NA
p__Proteobacteria	g__Desulfonauticus	-0.518518	0.0553255	0.162697	No significant	NA
p__Proteobacteria	g__Desulfonema	-0.84434	0.00696028	0.0369505	No significant	NA
p__Firmicutes	g__Desulfonispora	-1.15716	0.205267	0.390653	No significant	NA
p__Proteobacteria	g__Desulfopila	-0.237519	0.31375	0.510708	No significant	NA
p__Proteobacteria	g__Desulfoplanes	-0.922108	0.0205452	0.0825627	No significant	NA
p__Proteobacteria	g__Desulforegula	0.272394	0.61441	0.766683	No significant	NA
p__Proteobacteria	g__Desulforhopalus	-0.540057	0.0341308	0.118169	No significant	NA
p__Proteobacteria	g__Desulfosarcina	-0.567863	0.068182	0.188764	No significant	NA
p__Proteobacteria	g__Desulfospira	-0.883069	0.0260373	0.0982406	No significant	NA
p__Firmicutes	g__Desulfosporosinus	-0.206365	0.357406	0.552355	No significant	NA
p__Proteobacteria	g__Desulfotalea	-0.107565	0.894868	0.946808	No significant	NA
p__Firmicutes	g__Desulfotomaculum	0.320637	0.207092	0.392497	No significant	NA
p__Proteobacteria	g__Desulfovermiculus	-1.13178	0.0953539	0.237334	No significant	NA
p__Proteobacteria	g__Desulfovibrio	-0.250846	0.157971	0.33358	No significant	NA
p__Firmicutes	g__Desulfovirgula	0.43093	0.218342	0.406336	No significant	NA
p__Proteobacteria	g__Desulfurella	-0.288384	0.759988	1	No significant	NA
p__Firmicutes	g__Desulfuribacillus	-0.17649	0.768532	0.870677	No significant	NA
p__Chrysiogenetes_d__Bacteria	g__Desulfurispirillum	-0.674466	0.379394	0.575173	No significant	NA
p__Firmicutes	g__Desulfurispora	-0.209522	0.632346	0.778866	No significant	NA
p__Aquificae	g__Desulfurobacterium	0.280678	0.587526	0.743639	No significant	NA
p__Proteobacteria	g__Desulfuromonas	-0.596619	9.81814e-05	0.00113916	No significant	NA
p__Proteobacteria	g__Desulfuromusa	-0.565968	0.254561	0.442467	No significant	NA
p__Firmicutes	g__Dethiobacter	0.111059	0.800055	0.888754	No significant	NA
p__Proteobacteria	g__Dethiosulfatarculus	-0.0827933	0.808117	0.893928	No significant	NA
p__Firmicutes	g__Dethiosulfatibacter	-1.0029	0.259509	0.448472	No significant	NA
p__Synergistetes	g__Dethiosulfovibrio	-0.215837	0.671538	0.808303	No significant	NA
p__Actinobacteria	g__Devriesea	-0.511973	0.414459	0.606759	No significant	NA
p__Firmicutes	g__Dialister	-0.607699	0.28917	0.480893	No significant	NA
p__Actinobacteria	g__Diaminobutyricibacter	0.813985	0.00743552	0.0387929	No significant	NA
p__Actinobacteria	g__Diaminobutyricimonas	0.112735	0.691031	0.821312	No significant	NA
p__Proteobacteria	g__Dichelobacter	-0.897895	0.507836	1	No significant	NA
p__Proteobacteria	g__Dichotomicrobium	-0.535494	0.0193486	0.0788905	No significant	NA
p__Proteobacteria	g__Dickeya	0.526697	0.137674	0.303868	No significant	NA
p__Chloroflexi	g__Dictyobacter	-0.370251	0.12235	0.281751	No significant	NA
p__Dictyoglomi	g__Dictyoglomus	-0.440813	0.235555	0.42127	No significant	NA
p__Firmicutes	g__Dielma	-1.60022	0.184845	1	No significant	NA
p__Actinobacteria	g__Dietzia	0.766568	0.0023147	0.0161018	No significant	NA
p__Bacteroidetes	g__Dinghuibacter	0.117556	0.84188	0.913093	No significant	NA
p__Proteobacteria	g__Dinoroseobacter	-0.0589119	0.878392	0.93658	No significant	NA
p__Proteobacteria	g__Diplorickettsia	-1.41566	0.281413	1	No significant	NA
p__Proteobacteria	g__Dissulfuribacter	-0.363781	0.561078	0.722143	No significant	NA
p__Proteobacteria	g__Dissulfurirhabdus	-0.501995	0.0169383	0.0713862	No significant	NA
p__Proteobacteria	g__Dokdonella	0.163636	0.488333	0.665929	No significant	NA
p__Bacteroidetes	g__Dokdonia	-0.0575797	0.954095	0.978012	No significant	NA
p__Cyanobacteria	g__Dolichospermum	0.176753	0.440332	0.62707	No significant	NA
p__Firmicutes	g__Dolosicoccus	-1.34535	0.285314	1	No significant	NA
p__Firmicutes	g__Dolosigranulum	0.978063	0.372565	1	No significant	NA
p__Firmicutes	g__Domibacillus	0.527861	0.103747	0.251756	No significant	NA
p__Proteobacteria	g__Dongia	-0.244534	0.162927	0.339201	No significant	NA
p__Firmicutes	g__Dorea	-0.130698	0.60194	0.756111	No significant	NA
p__Bacteroidetes	g__Draconibacterium	0.142163	0.750395	0.860111	No significant	NA
p__Bacteroidetes	g__Duncaniella	0.378293	0.790005	1	No significant	NA
p__Proteobacteria	g__Duodenibacillus	-0.833287	0.539153	1	No significant	NA
p__Bacteroidetes	g__Dyadobacter	0.718453	0.172988	0.349674	No significant	NA
p__Proteobacteria	g__Dyella	0.0514329	0.840558	0.912967	No significant	NA
p__Firmicutes	g__Dysosmobacter	1.15361	0.387529	1	No significant	NA
p__Bacteroidetes	g__Echinicola	-0.790111	0.0497466	0.149784	No significant	NA
p__Proteobacteria	g__Ectothiorhodosinus	-0.546945	0.463739	0.646372	No significant	NA
p__Proteobacteria	g__Ectothiorhodospira	-0.609549	0.0016008	0.0120189	No significant	NA
p__Firmicutes	g__Edaphobacillus	-0.717444	0.417399	1	No significant	NA
p__Acidobacteria	g__Edaphobacter	-0.297396	0.18223	0.361119	No significant	NA
p__Bacteroidetes	g__Edaphocola	0.932733	0.30006	0.494312	No significant	NA
p__Proteobacteria	g__Edaphovirga	-1.31111	0.317373	1	No significant	NA
p__Proteobacteria	g__Edwardsiella_f__Hafniaceae	0.799102	0.129547	0.292563	No significant	NA
p__Firmicutes	g__Effusibacillus	-0.11227	0.646095	0.790252	No significant	NA
p__Actinobacteria	g__Eggerthella	-0.163462	0.79214	0.882554	No significant	NA
p__Actinobacteria	g__Egibacter	-0.0343115	0.859634	0.925054	No significant	NA
p__Actinobacteria	g__Egicoccus	0.324897	0.17233	0.349275	No significant	NA
p__Proteobacteria	g__Ehrlichia	-0.0913578	0.927918	1	No significant	NA
p__Proteobacteria	g__Eikenella	0.136107	0.784846	0.878632	No significant	NA
p__Proteobacteria	g__Eilatimonas	-0.536191	0.0109867	0.0519466	No significant	NA
p__Firmicutes	g__Eisenbergiella	1.71635	0.150774	1	No significant	NA
p__Bacteroidetes	g__Eisenibacter	0.236299	0.739489	0.855779	No significant	NA
p__Proteobacteria	g__Eleftheria	1.53012	0.233692	1	No significant	NA
p__Proteobacteria	g__Elioraea	-0.248556	0.08778	0.225677	No significant	NA
p__Actinobacteria	g__Ellagibacter	-2.53229	0.0356314	1	No significant	NA
p__Proteobacteria	g__Elstera	-0.0917654	0.591471	0.746369	No significant	NA
p__Elusimicrobia	g__Elusimicrobium	0.125019	0.873524	0.934002	No significant	NA
p__Actinobacteria	g__Embleya	2.85305	1	1	No significant	NA
p__Proteobacteria	g__Emcibacter	0.109424	0.653838	0.794295	No significant	NA
p__Bacteroidetes	g__Empedobacter	0.616662	0.370358	0.566297	No significant	NA
p__Bacteroidetes	g__Emticicia	-0.14253	0.760286	0.866526	No significant	NA
p__Elusimicrobia	g__Endomicrobium	-1.0262	0.342289	0.537503	No significant	NA
p__Proteobacteria	g__Endozoicomonas	0.652904	0.0508842	0.15215	No significant	NA
p__Proteobacteria	g__Enhydrobacter	0.0596024	0.810884	0.895372	No significant	NA
p__Actinobacteria	g__Enorma	1.08243	0.291844	0.483636	No significant	NA
p__Actinobacteria	g__Enteractinococcus	0.129621	0.864919	0.928759	No significant	NA
p__Proteobacteria	g__Enterobacillus	0.902338	0.317574	0.51307	No significant	NA
p__Proteobacteria	g__Enterobacter	0.705124	0.197723	0.381332	No significant	NA
p__Firmicutes	g__Enterocloster	0.0536411	0.928497	0.963476	No significant	NA
p__Firmicutes	g__Enterococcus	-0.428642	0.273072	0.464545	No significant	NA
p__Actinobacteria	g__Enterorhabdus	-0.346805	0.720928	1	No significant	NA
p__Proteobacteria	g__Enterovibrio	0.226899	0.470815	0.649948	No significant	NA
p__Proteobacteria	g__Enterovirga	-0.075318	0.685642	0.818121	No significant	NA
p__Proteobacteria	g__Entomomonas	0.43288	0.653863	0.794295	No significant	NA
p__Proteobacteria	g__Eoetvoesia	0.297055	0.178337	0.355499	No significant	NA
p__Proteobacteria	g__Ephemeroptericola	0.763275	0.0296619	0.107365	No significant	NA
p__Proteobacteria	g__Epibacterium	-0.334224	0.378625	0.574296	No significant	NA
p__Firmicutes	g__Epulopiscium	-0.217414	0.625473	0.775583	No significant	NA
p__Verrucomicrobia	g__Ereboglobus	0.341006	0.440358	0.62707	No significant	NA
p__Firmicutes	g__Eremococcus_f__Aerococcaceae	0.0857005	0.934086	1	No significant	NA
p__Proteobacteria	g__Erwinia	-0.135465	0.644066	0.78904	No significant	NA
p__Firmicutes	g__Erysipelatoclostridium	-0.0212574	0.97535	0.987424	No significant	NA
p__Firmicutes	g__Erysipelothrix	0.910459	0.278327	0.469202	No significant	NA
p__Proteobacteria	g__Erythromicrobium	0.612417	0.554551	0.71745	No significant	NA
p__Proteobacteria	g__Escherichia	1.72774	1	1	No significant	NA
p__Chlamydiae	g__Estrella	0.0421103	0.940285	0.970431	No significant	NA
p__Firmicutes	g__Ethanoligenens	-0.31016	0.770953	0.871787	No significant	NA
p__Firmicutes	g__Eubacterium	0.397375	0.325657	0.52112	No significant	NA
p__Bacteroidetes	g__Eudoraea	-0.649435	0.359062	0.553525	No significant	NA
p__Cyanobacteria	g__Euhalothece	-1.05452	0.0224514	0.0877752	No significant	NA
p__Proteobacteria	g__Euryhalocaulis	-0.306207	0.173347	0.349932	No significant	NA
p__Actinobacteria	g__Euzebya	0.186092	0.239892	0.424262	No significant	NA
p__Firmicutes	g__Evtepia	-2.44794	0.0312467	1	No significant	NA
p__Proteobacteria	g__Ewingella	0.775947	0.162449	0.338911	No significant	NA
p__Firmicutes	g__Exiguobacterium	-0.459833	0.315181	0.511427	No significant	NA
p__Proteobacteria	g__Exilibacterium	0.788672	0.0693204	0.191216	No significant	NA
p__Firmicutes	g__Ezakiella	0.410512	0.772935	1	No significant	NA
p__Firmicutes	g__Facklamia	0.846472	0.494217	1	No significant	NA
p__Firmicutes	g__Faecalibacterium	-0.0707967	0.85281	0.919698	No significant	NA
p__Firmicutes	g__Faecalibaculum	-0.86385	0.383783	0.578949	No significant	NA
p__Firmicutes	g__Faecalicatena	0.22195	0.844477	1	No significant	NA
p__Firmicutes	g__Faecalicoccus	0.410512	0.772935	1	No significant	NA
p__Firmicutes	g__Falsibacillus	0.917369	0.0893814	0.228243	No significant	NA
p__Proteobacteria	g__Falsirhodobacter	-0.0814149	0.819695	0.899999	No significant	NA
p__Proteobacteria	g__Falsochrobactrum	0.485491	0.0357604	0.121449	No significant	NA
p__Proteobacteria	g__Fangia	2.10541	0.110614	1	No significant	NA
p__Proteobacteria	g__Fastidiosibacter	-2.05174	0.0463375	0.142642	No significant	NA
p__Firmicutes	g__Fastidiosipila	0.0714907	0.956063	1	No significant	NA
p__Bacteroidetes	g__Fermentimonas	-0.345511	0.53344	0.704466	No significant	NA
p__Actinobacteria	g__Ferrimicrobium	0.555967	0.123321	0.282927	No significant	NA
p__Proteobacteria	g__Ferrimonas	-0.0515923	0.887576	0.942228	No significant	NA
p__Proteobacteria	g__Ferriphaselus	0.254121	0.526244	0.69904	No significant	NA
p__Actinobacteria	g__Ferrithrix	0.9914	0.0486846	0.14732	No significant	NA
p__Proteobacteria	g__Ferrovibrio	0.174789	0.331114	0.52762	No significant	NA
p__Proteobacteria	g__Ferrovum	0.477498	0.0454743	0.141709	No significant	NA
p__Bacteroidetes	g__Ferruginibacter	0.137442	0.773244	0.872422	No significant	NA
p__Proteobacteria	g__Ferruginivarius	-0.534613	0.021633	0.0856825	No significant	NA
p__Firmicutes	g__Fervidicella	-0.973062	0.350887	1	No significant	NA
p__Firmicutes	g__Fervidicola	0.333529	0.62025	0.771107	No significant	NA
p__Thermotogae	g__Fervidobacterium	-0.64782	0.272852	0.464545	No significant	NA
p__Bacteroidetes	g__Fibrella	-0.507565	0.137547	0.303808	No significant	NA
p__Bacteroidetes	g__Fibrisoma	0.107786	0.652822	0.793986	No significant	NA
p__Fibrobacteres	g__Fibrobacter	-0.934071	0.000147673	0.0016132	No significant	NA
p__Firmicutes	g__Fictibacillus	0.167607	0.74594	0.85886	No significant	NA
p__Firmicutes	g__Filibacter	0.410512	0.772935	1	No significant	NA
p__Firmicutes	g__Filifactor	1.2972	0.290831	1	No significant	NA
p__Bacteroidetes	g__Filimonas	0.758892	0.0624642	0.178512	No significant	NA
p__Firmicutes	g__Filobacillus	-0.483917	0.3123	0.510216	No significant	NA
p__Proteobacteria	g__Filomicrobium	-0.401846	0.121692	0.28119	No significant	NA
p__Planctomycetes	g__Fimbriiglobus	-0.188732	0.509817	0.684735	No significant	NA
p__Armatimonadetes	g__Fimbriimonas	-0.700936	0.131843	0.296181	No significant	NA
p__Firmicutes	g__Finegoldia	-0.909852	0.145093	0.31541	No significant	NA
p__Cyanobacteria	g__Fischerella	-0.329364	0.0743937	0.201536	No significant	NA
p__Bacteroidetes	g__Flagellimonas	0.755279	0.153736	0.328303	No significant	NA
p__Bacteroidetes	g__Flammeovirga	-0.565038	0.232354	0.418016	No significant	NA
p__Bacteroidetes	g__Flaviaesturariibacter	-0.511794	0.230852	0.416555	No significant	NA
p__Bacteroidetes	g__Flavicella	-1.0334	0.372669	0.568682	No significant	NA
p__Bacteroidetes	g__Flavihumibacter	0.605333	0.173839	0.350295	No significant	NA
p__Proteobacteria	g__Flavimaricola	0.6298	0.0863673	0.223483	No significant	NA
p__Bacteroidetes	g__Flavimarina	-2.35778	0.0676484	1	No significant	NA
p__Actinobacteria	g__Flavimobilis	0.770983	0.0324368	0.114265	No significant	NA
p__Bacteroidetes	g__Flavipsychrobacter	0.274275	0.466864	0.647744	No significant	NA
p__Bacteroidetes	g__Flaviramulus	-0.321123	0.31644	0.512118	No significant	NA
p__Bacteroidetes	g__Flavisolibacter	0.158356	0.744006	0.857661	No significant	NA
p__Bacteroidetes	g__Flavivirga	0.113331	0.802207	0.890798	No significant	NA
p__Bacteroidetes	g__Flectobacillus	-0.324227	0.415542	0.606759	No significant	NA
p__Bacteroidetes	g__Flexibacter	0.41539	0.349607	0.545038	No significant	NA
p__Chloroflexi	g__Flexilinea	-0.294189	0.587265	0.743639	No significant	NA
p__Deferribacteres	g__Flexistipes	-1.31362	0.0414645	0.134051	No significant	NA
p__Bacteroidetes	g__Flexithrix	-0.253278	0.630846	0.778206	No significant	NA
p__Actinobacteria	g__Flexivirga	0.789298	0.0050033	0.0287676	No significant	NA
p__Firmicutes	g__Flintibacter	1.34398	0.292505	1	No significant	NA
p__Firmicutes	g__Floricoccus	0.63916	0.315571	0.511746	No significant	NA
p__Proteobacteria	g__Fluoribacter	-0.165347	0.703816	0.829341	No significant	NA
p__Proteobacteria	g__Fluviibacterium	-0.651156	0.147935	0.319752	No significant	NA
p__Proteobacteria	g__Fluviicoccus	0.494248	0.163099	0.339201	No significant	NA
p__Bacteroidetes	g__Fluviicola	3.13913	1	1	No significant	NA
p__Proteobacteria	g__Fluviispira	-1.45246	0.246672	1	No significant	NA
p__Balneolaeota	g__Fodinibius	-1.34999	0.0216001	0.0856644	No significant	NA
p__Actinobacteria	g__Fodinicola	0.790035	0.00400612	0.0242936	No significant	NA
p__Proteobacteria	g__Fodinicurvata	-0.389981	0.0504309	0.151393	No significant	NA
p__Firmicutes	g__Fontibacillus	1.30454	0.0701624	0.19274	No significant	NA
p__Firmicutes	g__Fonticella	0.0179278	0.982203	0.990715	No significant	NA
p__Proteobacteria	g__Fontimonas	-0.7842	0.0371513	0.124772	No significant	NA
p__Proteobacteria	g__Formivibrio	0.906959	0.026011	0.0982406	No significant	NA
p__Bacteroidetes	g__Formosa	2.07969	0.076927	0.205819	No significant	NA
p__Cyanobacteria	g__Fortiea	0.220252	0.717994	0.841306	No significant	NA
p__Firmicutes	g__Fournierella	0.790655	0.56282	1	No significant	NA
p__Proteobacteria	g__Francisella	0.350163	0.486911	0.664588	No significant	NA
p__Proteobacteria	g__Franconibacter	0.459695	0.613449	0.766085	No significant	NA
p__Actinobacteria	g__Frankia	0.745514	0.000260319	0.00263454	No significant	NA
p__Proteobacteria	g__Frateuria	-0.16471	0.520948	0.695057	No significant	NA
p__Synergistetes	g__Fretibacterium	-0.876274	0.0292637	0.106433	No significant	NA
p__Actinobacteria	g__Friedmanniella	0.850258	0.00137188	0.0106172	No significant	NA
p__Proteobacteria	g__Frigidibacter	0.927853	0.000850333	0.00710803	No significant	NA
p__Actinobacteria	g__Frigoribacterium	0.328555	0.148306	0.320284	No significant	NA
p__Firmicutes	g__Frisingicoccus	-1.75449	0.15209	1	No significant	NA
p__Actinobacteria	g__Frondihabitans	0.0862372	0.754378	0.861248	No significant	NA
p__Firmicutes	g__Fructobacillus	1.34826	0.34858	1	No significant	NA
p__Planctomycetes	g__Fuerstia_f__Planctomycetaceae	-0.536903	0.0038365	0.023453	No significant	NA
p__Proteobacteria	g__Fulvimarina	0.497565	0.0156673	0.0669622	No significant	NA
p__Proteobacteria	g__Fulvimonas	0.0260543	0.878091	0.93658	No significant	NA
p__Bacteroidetes	g__Fulvivirga	0.288719	0.57426	0.732593	No significant	NA
p__Firmicutes	g__Fundicoccus	-1.29568	0.302907	1	No significant	NA
p__Firmicutes	g__Fusibacter	0.125083	0.855494	0.92191	No significant	NA
p__Fusobacteria	g__Fusobacterium	-0.090487	0.835913	0.911521	No significant	NA
p__Bacteroidetes	g__Gaetbulibacter	-1.4489	0.183727	1	No significant	NA
p__Actinobacteria	g__Gaiella	0.119261	0.6486	0.791716	No significant	NA
p__Actinobacteria	g__Galactobacter	0.177883	0.806549	0.893282	No significant	NA
p__Bacteroidetes	g__Galbibacter	1.17178	1	1	No significant	NA
p__Actinobacteria	g__Galbitalea	0.051768	0.89561	0.947261	No significant	NA
p__Proteobacteria	g__Gallaecimonas	-0.219716	0.489597	0.666751	No significant	NA
p__Proteobacteria	g__Gallibacterium	-0.886854	0.280377	0.471868	No significant	NA
p__Firmicutes	g__Gallicola	-0.552889	0.583862	0.741093	No significant	NA
p__Proteobacteria	g__Gallionella	0.170812	0.511759	0.686428	No significant	NA
p__Actinobacteria	g__Gandjariella	0.766986	0.00364978	0.0227248	No significant	NA
p__Firmicutes	g__Garciella	1.76949	0.116294	0.274097	No significant	NA
p__Actinobacteria	g__Gardnerella	-0.289835	0.680102	0.814723	No significant	NA
p__Proteobacteria	g__Gayadomonas	-0.423529	0.397391	0.592659	No significant	NA
p__Cyanobacteria	g__Geitlerinema	-0.374708	0.195624	0.378248	No significant	NA
p__Bacteroidetes	g__Gelidibacter	-0.690319	0.128961	0.292563	No significant	NA
p__Firmicutes	g__Gelria	-1.56246	0.117551	1	No significant	NA
p__Firmicutes	g__Gemella	-1.24884	0.309291	1	No significant	NA
p__Proteobacteria	g__Geminicoccus	-0.350923	0.161823	0.338409	No significant	NA
p__Verrucomicrobia	g__Geminisphaera	1.07423	0.0715175	0.196025	No significant	NA
p__Cyanobacteria	g__Geminocystis	-0.421448	0.187684	0.368549	No significant	NA
p__Planctomycetes	g__Gemmata	0.0267151	0.900808	0.94911	No significant	NA
p__Gemmatimonadetes_d__Bacteria	g__Gemmatimonas	-0.633231	0.00345017	0.0218872	No significant	NA
p__Gemmatimonadetes_d__Bacteria	g__Gemmatirosa	-0.391445	0.147489	0.319423	No significant	NA
p__Firmicutes	g__Gemmiger	0.875034	0.165379	0.341596	No significant	NA
p__Proteobacteria	g__Geoalkalibacter	-0.724998	0.00709712	0.0374178	No significant	NA
p__Firmicutes	g__Geobacillus	-0.0267864	0.920682	0.959361	No significant	NA
p__Proteobacteria	g__Geobacter	-0.325984	0.0221588	0.0870812	No significant	NA
p__Actinobacteria	g__Geodermatophilus	0.519427	0.0221466	0.0870812	No significant	NA
p__Bacteroidetes	g__Geofilum	0.409124	0.514471	0.688845	No significant	NA
p__Firmicutes	g__Geomicrobium	-0.503845	0.234011	0.4195	No significant	NA
p__Proteobacteria	g__Geopsychrobacter	0.361264	0.268781	0.459508	No significant	NA
p__Actinobacteria	g__Georgenia	0.179798	0.477302	0.656001	No significant	NA
p__Proteobacteria	g__Georhizobium	0.594608	0.0275777	0.102017	No significant	NA
p__Firmicutes	g__Geosporobacter	0.031252	0.942952	0.971791	No significant	NA
p__Proteobacteria	g__Geothermobacter	-0.468593	0.038534	0.127436	No significant	NA
p__Acidobacteria	g__Geothrix	-0.293812	0.206778	0.392294	No significant	NA
p__Deferribacteres	g__Geovibrio	0.596561	0.208978	0.394244	No significant	NA
p__Proteobacteria	g__Ghiorsea	0.584441	0.365846	0.56235	No significant	NA
p__Proteobacteria	g__Gibbsiella	1.14437	0.141445	0.309481	No significant	NA
p__Proteobacteria	g__Giesbergeria	0.332563	0.498441	0.675737	No significant	NA
p__Proteobacteria	g__Gilliamella	0.142176	0.76133	0.867041	No significant	NA
p__Bacteroidetes	g__Gillisia	-0.142815	0.753883	0.861248	No significant	NA
p__Bacteroidetes	g__Gilvibacter	-0.793496	0.354451	0.549191	No significant	NA
p__Proteobacteria	g__Gilvimarinus	0.667928	0.048065	0.146029	No significant	NA
p__Planctomycetes	g__Gimesia	-0.821289	0.00189522	0.0138242	No significant	NA
p__Proteobacteria	g__Glaciecola	1.04446	0.117974	0.276222	No significant	NA
p__Actinobacteria	g__Glaciibacter	-0.0592552	0.829669	0.907098	No significant	NA
p__Actinobacteria	g__Glaciihabitans	0.0844227	0.808527	0.893928	No significant	NA
p__Proteobacteria	g__Glaciimonas	0.274626	0.121179	0.280771	No significant	NA
p__Proteobacteria	g__Glaesserella	1.57862	0.0403747	0.131795	No significant	NA
p__Actinobacteria	g__Gleimia	0.0586889	0.956852	0.978688	No significant	NA
p__Cyanobacteria	g__Gloeobacter	-0.4635	0.0139469	0.061701	No significant	NA
p__Cyanobacteria	g__Gloeocapsa	-0.483826	0.0154373	0.0665432	No significant	NA
p__Cyanobacteria	g__Gloeocapsopsis	-0.325758	0.352025	0.547113	No significant	NA
p__Cyanobacteria	g__Gloeomargarita	-0.338854	0.660828	0.799866	No significant	NA
p__Cyanobacteria	g__Gloeothece	-0.342856	0.172369	0.349275	No significant	NA
p__Proteobacteria	g__Glycocaulis	-0.354475	0.13542	0.300867	No significant	NA
p__Actinobacteria	g__Goodfellowiella	0.742615	0.00160618	0.0120189	No significant	NA
p__Actinobacteria	g__Gordonia_f__Gordoniaceae	0.46206	0.00532503	0.0300626	No significant	NA
p__Actinobacteria	g__Gordonibacter	-0.486468	0.394331	0.590716	No significant	NA
p__Firmicutes	g__Gottschalkia	0.465684	0.656812	0.796648	No significant	NA
p__Firmicutes	g__Gracilibacillus	-0.117446	0.769782	0.871123	No significant	NA
p__Balneolaeota	g__Gracilimonas	-0.651844	0.0360901	0.121705	No significant	NA
p__Bacteroidetes	g__Gramella	0.0544627	0.884338	0.939999	No significant	NA
p__Proteobacteria	g__Granulibacter	-0.0939482	0.754427	0.861248	No significant	NA
p__Firmicutes	g__Granulicatella	0.405976	0.775331	1	No significant	NA
p__Acidobacteria	g__Granulicella	-0.340066	0.0829958	0.217254	No significant	NA
p__Proteobacteria	g__Granulosicoccus	-0.431905	0.176156	0.353246	No significant	NA
p__Proteobacteria	g__Grimontia	-0.460272	0.312435	0.510216	No significant	NA
p__Actinobacteria	g__Gryllotalpicola	0.265277	0.326492	0.521904	No significant	NA
p__Firmicutes	g__Gudongella	0.239643	0.792104	0.882554	No significant	NA
p__Proteobacteria	g__Gulbenkiania	0.203785	0.515608	0.690062	No significant	NA
p__Actinobacteria	g__Gulosibacter	0.511025	0.020196	0.0817833	No significant	NA
p__Proteobacteria	g__Guyparkeria	-0.925968	0.0379534	0.126067	No significant	NA
p__Proteobacteria	g__Gynuella	0.623337	0.151849	0.325422	No significant	NA
p__Proteobacteria	g__Haematobacter	0.433436	0.137154	0.303604	No significant	NA
p__Actinobacteria	g__Haematomicrobium	-0.558203	0.354792	0.549437	No significant	NA
p__Proteobacteria	g__Haematospirillum	-0.289105	0.423746	0.612933	No significant	NA
p__Proteobacteria	g__Haemophilus	-0.0594905	0.874402	0.934002	No significant	NA
p__Proteobacteria	g__Hafnia	0.121179	0.788017	0.881205	No significant	NA
p__Proteobacteria	g__Hahella	0.525546	0.133953	0.298705	No significant	NA
p__Firmicutes	g__Halalkalibacillus	0.234902	0.743397	0.857661	No significant	NA
p__Firmicutes	g__Halanaerobium	0.482965	0.116598	0.274572	No significant	NA
p__Proteobacteria	g__Halarcobacter	-1.49821	0.0214101	0.0852459	No significant	NA
p__Firmicutes	g__Halarsenatibacter	-1.1085	0.271128	1	No significant	NA
p__Proteobacteria	g__Haliangium	-0.797657	0.000337692	0.00330698	No significant	NA
p__Bacteroidetes	g__Haliscomenobacter	-0.924882	0.0301928	0.108766	No significant	NA
p__Actinobacteria	g__Haloactinobacterium	0.0267556	0.913839	0.955851	No significant	NA
p__Actinobacteria	g__Haloactinopolyspora	0.306434	0.501093	0.677529	No significant	NA
p__Actinobacteria	g__Haloactinospora	0.453633	0.242275	0.427161	No significant	NA
p__Firmicutes	g__Halobacillus	0.447964	0.0689269	0.190304	No significant	NA
p__Proteobacteria	g__Halobacteriovorax	0.244849	0.523848	0.697696	No significant	NA
p__Firmicutes	g__Halobacteroides	-0.571559	0.426965	0.616411	No significant	NA
p__Firmicutes	g__Halocella	-0.172678	0.661816	0.800422	No significant	NA
p__Proteobacteria	g__Halochromatium	-0.565318	0.0786896	0.208942	No significant	NA
p__Proteobacteria	g__Halocynthiibacter	0.104406	0.772904	0.872364	No significant	NA
p__Proteobacteria	g__Halodesulfovibrio	1.29192	0.0314232	0.111473	No significant	NA
p__Actinobacteria	g__Haloechinothrix	0.399475	0.0814094	0.214213	No significant	NA
p__Proteobacteria	g__Halofilum_f__Ectothiorhodospiraceae	0.454776	0.0790598	0.209304	No significant	NA
p__Actinobacteria	g__Haloglycomyces	0.191633	0.652553	0.793978	No significant	NA
p__Firmicutes	g__Haloimpatiens	1.35452	0.227436	1	No significant	NA
p__Firmicutes	g__Halolactibacillus	-1.19389	0.199631	0.383788	No significant	NA
p__Cyanobacteria	g__Halomicronema	-0.511442	0.10978	0.263229	No significant	NA
p__Proteobacteria	g__Halomonas	-0.0217425	0.899266	0.948673	No significant	NA
p__Firmicutes	g__Halonatronum	0.474433	0.548821	0.713236	No significant	NA
p__Proteobacteria	g__Halopeptonella	-1.46534	0.0165874	0.0703537	No significant	NA
p__unclassified_d__Bacteria	g__Haloplasma	-2.40359	0.0262869	1	No significant	NA
p__Actinobacteria	g__Halopolyspora	0.215634	0.502327	0.678287	No significant	NA
p__Proteobacteria	g__Halorhodospira	-0.552032	0.10343	0.25159	No significant	NA
p__Proteobacteria	g__Halospina	-0.250594	0.636969	0.782569	No significant	NA
p__Proteobacteria	g__Halotalea	0.425372	0.122813	0.282396	No significant	NA
p__Cyanobacteria	g__Halothece	0.0207297	0.981777	0.990715	No significant	NA
p__Firmicutes	g__Halothermothrix	0.637712	0.155313	0.329116	No significant	NA
p__Proteobacteria	g__Halothiobacillus	0.540435	0.164767	0.340796	No significant	NA
p__Proteobacteria	g__Halovibrio	0.312495	0.536633	0.706039	No significant	NA
p__Proteobacteria	g__Halovulum	-0.135118	0.690838	0.821312	No significant	NA
p__Actinobacteria	g__Hamadaea	-0.768399	0.000613288	0.00547436	No significant	NA
p__Proteobacteria	g__Hankyongella	-0.0767954	0.878035	0.93658	No significant	NA
p__Proteobacteria	g__Hansschlegelia	0.355149	0.169707	0.347191	No significant	NA
p__Bacteroidetes	g__Hanstruepera	-0.336912	0.658788	0.798036	No significant	NA
p__Cyanobacteria	g__Hapalosiphon	2.1143	1	1	No significant	NA
p__Proteobacteria	g__Hartmannibacter	0.111119	0.54572	0.711481	No significant	NA
p__Proteobacteria	g__Hasllibacter	0.468929	0.376804	0.572682	No significant	NA
p__Cyanobacteria	g__Hassallia	-0.119546	0.704843	0.829904	No significant	NA
p__Firmicutes	g__Hathewaya	-0.833287	0.539153	1	No significant	NA
p__Firmicutes	g__Hazenella	0.550214	0.566987	0.726069	No significant	NA
p__Actinobacteria	g__Helcobacillus	1.21024	0.361166	1	No significant	NA
p__Firmicutes	g__Helcococcus	1.78321	0.15204	1	No significant	NA
p__Proteobacteria	g__Helicobacter	-0.546486	0.112462	0.268384	No significant	NA
p__Firmicutes	g__Heliobacillus	-0.209142	0.626025	0.775583	No significant	NA
p__Firmicutes	g__Heliobacterium	0.474901	0.0175164	0.07311	No significant	NA
p__Firmicutes	g__Heliophilum	0.506792	0.335876	0.531569	No significant	NA
p__Firmicutes	g__Heliorestis	-0.0916939	0.817454	0.898516	No significant	NA
p__Proteobacteria	g__Hellea	-0.381882	0.223416	0.411226	No significant	NA
p__Proteobacteria	g__Henriciella	0.44693	0.199292	0.383625	No significant	NA
p__Proteobacteria	g__Herbaspirillum	3.06828	1	1	No significant	NA
p__Actinobacteria	g__Herbidospora	0.253186	0.258401	0.447457	No significant	NA
p__Actinobacteria	g__Herbihabitans	0.336247	0.140508	0.308546	No significant	NA
p__Firmicutes	g__Herbinix	-0.59257	0.340099	0.535826	No significant	NA
p__Chloroflexi	g__Herpetosiphon	-0.18068	0.479992	0.657815	No significant	NA
p__Firmicutes	g__Hespellia	-1.4442	0.123325	0.282927	No significant	NA
p__Proteobacteria	g__Hippea	-0.986611	0.205411	0.39068	No significant	NA
p__Proteobacteria	g__Hirschia	-0.552704	0.177948	0.355192	No significant	NA
p__Proteobacteria	g__Histidinibacterium	-0.380621	0.204403	0.389563	No significant	NA
p__Proteobacteria	g__Histophilus	-0.738709	0.551003	1	No significant	NA
p__Proteobacteria	g__Hoeflea	0.725061	0.000900144	0.0074318	No significant	NA
p__Acidobacteria	g__Holophaga	-0.264204	0.477367	0.656001	No significant	NA
p__Proteobacteria	g__Holospora	0.607973	0.533389	0.704466	No significant	NA
p__Actinobacteria	g__Homoserinibacter	0.171372	0.581878	0.73912	No significant	NA
p__Actinobacteria	g__Homoserinimonas	0.63269	0.0243286	0.0931877	No significant	NA
p__Cyanobacteria	g__Hormoscilla	-0.58929	0.0211484	0.0844261	No significant	NA
p__Actinobacteria	g__Hoyosella	0.390943	0.0961696	0.237947	No significant	NA
p__Actinobacteria	g__Humibacillus	0.528614	0.0134218	0.0603132	No significant	NA
p__Actinobacteria	g__Humibacter	0.537318	0.0426023	0.136129	No significant	NA
p__Proteobacteria	g__Humitalea	0.164344	0.616448	0.768473	No significant	NA
p__Firmicutes	g__Hungateiclostridium	-0.772198	0.0304706	0.109137	No significant	NA
p__Firmicutes	g__Hungatella	0.3202	0.557038	0.719152	No significant	NA
p__Proteobacteria	g__Hwanghaeella	-0.293235	0.224129	0.412288	No significant	NA
p__Proteobacteria	g__Hwanghaeicola	-0.451619	0.270358	0.461945	No significant	NA
p__Proteobacteria	g__Hyalangium	-0.297416	0.447142	0.632562	No significant	NA
p__Bacteroidetes	g__Hydrobacter	0.202592	0.746922	0.85886	No significant	NA
p__Proteobacteria	g__Hydrocarboniclastica	1.03352	0.0528519	0.156642	No significant	NA
p__Proteobacteria	g__Hydrocarboniphaga	-0.781333	0.0143907	0.0631104	No significant	NA
p__Cyanobacteria	g__Hydrococcus_f__Hydrococcaceae	-0.665841	0.00846264	0.043111	No significant	NA
p__Cyanobacteria	g__Hydrocoleum	-0.518458	0.370739	0.566308	No significant	NA
p__Firmicutes	g__Hydrogenibacillus	-0.122765	0.761598	0.867041	No significant	NA
p__Proteobacteria	g__Hydrogenimonas	-0.753707	0.154983	0.328646	No significant	NA
p__Firmicutes	g__Hydrogenispora	-0.377815	0.184937	0.365048	No significant	NA
p__Aquificae	g__Hydrogenivirga	-0.73769	0.0639843	0.180479	No significant	NA
p__Firmicutes	g__Hydrogenoanaerobacterium	1.5672	0.25638	1	No significant	NA
p__Aquificae	g__Hydrogenobacter	-0.255511	0.743511	0.857661	No significant	NA
p__Aquificae	g__Hydrogenobaculum	-1.4292	0.170175	0.347341	No significant	NA
p__Proteobacteria	g__Hydrogenophilus	0.472604	0.465504	0.647097	No significant	NA
p__Aquificae	g__Hydrogenothermus	1.21155	0.286741	0.478586	No significant	NA
p__Proteobacteria	g__Hydrogenovibrio	-0.379492	0.373603	0.569819	No significant	NA
p__Proteobacteria	g__Hydromonas	0.872997	0.258841	0.447573	No significant	NA
p__Bacteroidetes	g__Hydrotalea	0.135934	0.841651	0.913093	No significant	NA
p__Cyanobacteria	g__Hyella	-0.913174	0.0414551	0.134051	No significant	NA
p__Bacteroidetes	g__Hymenobacter	-0.174394	0.283389	0.474651	No significant	NA
p__Proteobacteria	g__Hypericibacter	-0.527665	0.0288228	0.105463	No significant	NA
p__Proteobacteria	g__Hyphobacterium	-0.182118	0.640567	0.785395	No significant	NA
p__Proteobacteria	g__Hyphomicrobium	-0.031401	0.910801	0.953993	No significant	NA
p__Proteobacteria	g__Hyphomonas	-0.0330034	0.90215	0.949445	No significant	NA
p__Bacteroidetes	g__Hyunsoonleella	-1.43169	0.117965	0.276222	No significant	NA
p__Bacteroidetes	g__Ichthyenterobacterium	-1.50462	0.164229	1	No significant	NA
p__Proteobacteria	g__Idiomarina	-0.569835	0.0528524	0.156642	No significant	NA
p__Proteobacteria	g__Ignatzschineria	-0.614966	0.286649	0.478586	No significant	NA
p__Actinobacteria	g__Ilumatobacter	-0.0151232	0.973548	0.987424	No significant	NA
p__Proteobacteria	g__Imhoffiella	-0.902797	0.0018154	0.0133305	No significant	NA
p__Proteobacteria	g__Immundisolibacter	-0.31398	0.2209	0.408335	No significant	NA
p__Bacteroidetes	g__Imtechella	1.00865	0.391574	1	No significant	NA
p__Bacteroidetes	g__Indibacter	-1.13245	0.22729	0.414085	No significant	NA
p__Firmicutes	g__Indiicoccus	0.93905	0.213573	0.400167	No significant	NA
p__Proteobacteria	g__Indioceanicola	-0.458267	0.0170664	0.071826	No significant	NA
p__Firmicutes	g__Inediibacterium	-0.262944	0.530752	0.702255	No significant	NA
p__Proteobacteria	g__Inmirania	-0.682391	0.000352528	0.00343006	No significant	NA
p__Proteobacteria	g__Inquilinus	-0.259797	0.0410744	0.133359	No significant	NA
p__Proteobacteria	g__Insolitispirillum	0.0477717	0.841037	0.913093	No significant	NA
p__Firmicutes	g__Intestinibacillus	1.73791	0.154057	0.328646	No significant	NA
p__Firmicutes	g__Intestinibacter	-0.473005	0.394835	0.591177	No significant	NA
p__Firmicutes	g__Intestinimonas	0.121085	0.750125	0.860111	No significant	NA
p__Actinobacteria	g__Intrasporangium	0.564521	0.0324233	0.114265	No significant	NA
p__unclassified_d__Bacteria	g__Isachenkonia	0.397175	0.779988	1	No significant	NA
p__Actinobacteria	g__Isoptericola	0.371056	0.135799	0.301489	No significant	NA
p__Planctomycetes	g__Isosphaera	-0.442879	0.121373	0.281005	No significant	NA
p__Proteobacteria	g__Izhakiella	0.0189095	0.976639	0.988068	No significant	NA
p__Cyanobacteria	g__Jacksonvillea	-0.143928	0.665793	0.804268	No significant	NA
p__Proteobacteria	g__Jahnella	-0.339436	0.264166	0.45367	No significant	NA
p__Actinobacteria	g__Janibacter	0.700818	0.00933531	0.0457098	No significant	NA
p__Proteobacteria	g__Jannaschia	0.166526	0.499369	0.676406	No significant	NA
p__Proteobacteria	g__Janthinobacterium	0.616134	0.00233536	0.0162083	No significant	NA
p__Actinobacteria	g__Jatrophihabitans	0.687843	0.0103479	0.0498609	No significant	NA
p__Bacteroidetes	g__Jejuia	-1.58466	0.0603111	1	No significant	NA
p__Proteobacteria	g__Jeongeupia	-0.362239	0.180876	0.35867	No significant	NA
p__Firmicutes	g__Jeotgalibaca	-0.529447	0.658281	1	No significant	NA
p__Firmicutes	g__Jeotgalibacillus	0.112396	0.774743	0.872825	No significant	NA
p__Firmicutes	g__Jeotgalicoccus	-0.929984	0.245592	0.430569	No significant	NA
p__Proteobacteria	g__Jhaorihella	0.0891222	0.821506	0.901333	No significant	NA
p__Actinobacteria	g__Jiangella	0.304844	0.208972	0.394244	No significant	NA
p__Proteobacteria	g__Jiella	0.0944903	0.612406	0.766085	No significant	NA
p__Actinobacteria	g__Jishengella	0.26086	0.383989	0.578949	No significant	NA
p__Bacteroidetes	g__Jiulongibacter	0.214507	0.752486	0.861248	No significant	NA
p__Actinobacteria	g__Jonesia	0.708994	0.281722	0.473607	No significant	NA
p__Synergistetes	g__Jonquetella	0.385194	0.552596	0.716433	No significant	NA
p__Bacteroidetes	g__Joostella	-0.727676	0.414193	0.606759	No significant	NA
p__Proteobacteria	g__Kaistia	0.177096	0.559442	0.720985	No significant	NA
p__Firmicutes	g__Kallipyga	-0.10765	0.942261	1	No significant	NA
p__Chloroflexi	g__Kallotenue	-0.0320927	0.860243	0.92538	No significant	NA
p__Cyanobacteria	g__Kamptonema	-0.00255125	0.989173	0.994875	No significant	NA
p__Proteobacteria	g__Kandeliimicrobium	-0.0911859	0.755301	0.861817	No significant	NA
p__Firmicutes	g__Kandleria	-1.27436	0.330778	1	No significant	NA
p__Proteobacteria	g__Kangiella	-0.207508	0.453761	0.637752	No significant	NA
p__Firmicutes	g__Keratinibaculum	-1.35594	0.282401	1	No significant	NA
p__Proteobacteria	g__Kerstersia	0.784136	0.0824497	0.216198	No significant	NA
p__Proteobacteria	g__Ketobacter	0.922036	0.00922056	0.045442	No significant	NA
p__Actinobacteria	g__Kibdelosporangium	0.233726	0.418115	0.608277	No significant	NA
p__Proteobacteria	g__Kiloniella	-0.296788	0.17047	0.347479	No significant	NA
p__Actinobacteria	g__Kineococcus	0.472134	0.128999	0.292563	No significant	NA
p__Actinobacteria	g__Kineosphaera	0.335076	0.233642	0.419087	No significant	NA
p__Actinobacteria	g__Kineosporia	0.419997	0.0812262	0.213917	No significant	NA
p__Firmicutes	g__Kineothrix	1.57067	0.271928	1	No significant	NA
p__Proteobacteria	g__Kingella	-1.43064	0.0243198	0.0931877	No significant	NA
p__Kiritimatiellaeota	g__Kiritimatiella	-0.614656	0.232703	0.418146	No significant	NA
p__Actinobacteria	g__Kitasatospora	0.756266	0.00156798	0.0118322	No significant	NA
p__Actinobacteria	g__Klenkia	0.556861	0.0294805	0.106836	No significant	NA
p__Proteobacteria	g__Kluyvera	0.853862	0.057957	0.168147	No significant	NA
p__Actinobacteria	g__Knoellia	0.46213	0.200211	0.383905	No significant	NA
p__Actinobacteria	g__Kocuria	0.708829	0.013781	0.0613254	No significant	NA
p__Proteobacteria	g__Komagataeibacter	0.527889	0.0454106	0.141662	No significant	NA
p__Bacteroidetes	g__Kordia	-0.0111613	0.974772	0.987424	No significant	NA
p__Proteobacteria	g__Kordiimonas	-0.554975	0.0146194	0.0639283	No significant	NA
p__Proteobacteria	g__Kosakonia	1.09653	0.0374184	0.125252	No significant	NA
p__Thermotogae	g__Kosmotoga	0.312292	0.388848	0.583948	No significant	NA
p__Chloroflexi	g__Kouleothrix	-0.241769	0.319164	0.51387	No significant	NA
p__Proteobacteria	g__Kozakia	0.352114	0.46673	0.647744	No significant	NA
p__Actinobacteria	g__Krasilnikovia	0.744477	0.00131314	0.010321	No significant	NA
p__Actinobacteria	g__Krasilnikoviella	1.04931	0.0638953	0.180479	No significant	NA
p__Actinobacteria	g__Kribbella	0.327292	0.166477	0.342927	No significant	NA
p__Actinobacteria	g__Kribbia	0.628377	0.0131298	0.0594773	No significant	NA
p__Bacteroidetes	g__Kriegella	-1.18713	0.118459	0.2768	No significant	NA
p__Firmicutes	g__Kroppenstedtia	0.33622	0.442035	0.62798	No significant	NA
p__Chloroflexi	g__Ktedonobacter	-0.466668	0.062956	0.179292	No significant	NA
p__Chloroflexi	g__Ktedonosporobacter	-0.283035	0.230166	0.416059	No significant	NA
p__Firmicutes	g__Kurthia	0.918613	0.21797	0.405926	No significant	NA
p__Proteobacteria	g__Kushneria	-0.196385	0.535442	0.70556	No significant	NA
p__Actinobacteria	g__Kutzneria	0.579122	0.00928149	0.0455938	No significant	NA
p__Firmicutes	g__Kyrpidia	0.323596	0.126261	0.287917	No significant	NA
p__Actinobacteria	g__Kytococcus	0.740088	0.0223312	0.0874181	No significant	NA
p__Actinobacteria	g__Labedaea	0.503984	0.0456015	0.141709	No significant	NA
p__Actinobacteria	g__Labedella	0.112221	0.6465	0.790314	No significant	NA
p__Bacteroidetes	g__Labilibacter	-0.587126	0.382548	0.577753	No significant	NA
p__Bacteroidetes	g__Labilibaculum	0.175998	0.739545	0.855779	No significant	NA
p__Proteobacteria	g__Labilithrix	-0.681473	0.00713551	0.0375514	No significant	NA
p__Proteobacteria	g__Labrenzia	0.00574328	0.96718	0.98343	No significant	NA
p__Proteobacteria	g__Labrys_f__Xanthobacteraceae	0.530997	0.00879515	0.0439994	No significant	NA
p__Firmicutes	g__Laceyella	-0.0270517	0.956118	0.978688	No significant	NA
p__Firmicutes	g__Lachnoanaerobaculum	1.18522	0.319122	1	No significant	NA
p__Firmicutes	g__Lachnoclostridium	0.122633	0.72773	0.850322	No significant	NA
p__Firmicutes	g__Lachnospira	-0.145682	0.903205	1	No significant	NA
p__Firmicutes	g__Lachnotalea	0.965718	0.446694	1	No significant	NA
p__Proteobacteria	g__Lacimicrobium	-0.000393608	0.998956	0.999286	No significant	NA
p__Bacteroidetes	g__Lacinutrix	-0.274655	0.507265	0.682519	No significant	NA
p__Planctomycetes	g__Lacipirellula	-0.165645	0.68744	0.818558	No significant	NA
p__Actinobacteria	g__Lacisediminihabitans	0.153399	0.627712	0.775922	No significant	NA
p__Proteobacteria	g__Lacisediminimonas	0.0917002	0.676105	0.811862	No significant	NA
p__Firmicutes	g__Lacrimispora	-0.520308	0.430544	0.619137	No significant	NA
p__Firmicutes	g__Lactimicrobium	0.282018	0.829369	1	No significant	NA
p__Firmicutes	g__Lactobacillus	0.634774	0.115622	0.273403	No significant	NA
p__Firmicutes	g__Lactococcus	1.9749	0.042797	0.13659	No significant	NA
p__Firmicutes	g__Lactonifactor	-0.232062	0.753393	0.861248	No significant	NA
p__Verrucomicrobia	g__Lacunisphaera	0.953369	0.062677	0.178757	No significant	NA
p__Proteobacteria	g__Lamprocystis_f__Chromatiaceae	-0.486066	0.0307657	0.109784	No significant	NA
p__Proteobacteria	g__Lampropedia	0.561179	0.034733	0.118625	No significant	NA
p__Actinobacteria	g__Lapillicoccus	0.294181	0.313164	0.510362	No significant	NA
p__Proteobacteria	g__Laribacter	0.0358346	0.93423	0.967547	No significant	NA
p__Bacteroidetes	g__Larkinella	-0.210348	0.479238	0.657378	No significant	NA
p__Bacteroidetes	g__Lascolabacillus	-1.95333	0.127787	1	No significant	NA
p__Proteobacteria	g__Lautropia	-0.111997	0.469969	0.649669	No significant	NA
p__Actinobacteria	g__Lawsonella	0.198056	0.829264	0.907098	No significant	NA
p__Proteobacteria	g__Lawsonia_f__Desulfovibrionaceae	-0.264996	0.548451	0.713236	No significant	NA
p__Bacteroidetes	g__Leadbetterella	0.958013	0.117343	0.275683	No significant	NA
p__Proteobacteria	g__Lebetimonas	-0.810294	0.550528	1	No significant	NA
p__Actinobacteria	g__Lechevalieria	0.40039	0.0309653	0.110236	No significant	NA
p__Proteobacteria	g__Leeia	0.57127	0.0429406	0.136721	No significant	NA
p__Actinobacteria	g__Leekyejoonella	0.525345	0.0417503	0.134091	No significant	NA
p__Bacteroidetes	g__Leeuwenhoekiella	0.989942	0.0141049	0.0622178	No significant	NA
p__Proteobacteria	g__Legionella	0.234074	0.293537	0.48591	No significant	NA
p__Actinobacteria	g__Leifsonia	0.231524	0.417717	0.608277	No significant	NA
p__Proteobacteria	g__Leisingera	-0.0320831	0.852502	0.919698	No significant	NA
p__Proteobacteria	g__Lelliottia	2.52161	0.0627499	1	No significant	NA
p__Proteobacteria	g__Leminorella	-0.964623	0.0449748	0.140884	No significant	NA
p__Firmicutes	g__Lentibacillus	-0.611421	0.0867079	0.223491	No significant	NA
p__Proteobacteria	g__Lentibacter	-0.169652	0.853137	0.919698	No significant	NA
p__Proteobacteria	g__Lentilitoribacter	0.273569	0.601617	0.756018	No significant	NA
p__Bacteroidetes	g__Lentimicrobium	-0.814461	0.0759196	0.204207	No significant	NA
p__Verrucomicrobia	g__Lentimonas	0.361409	0.532282	0.703971	No significant	NA
p__Lentisphaerae	g__Lentisphaera	1.50846	0.0508402	0.15215	No significant	NA
p__Actinobacteria	g__Lentzea	0.332403	0.160026	0.33651	No significant	NA
p__Bacteroidetes	g__Leptobacterium	-0.240199	0.539027	0.707173	No significant	NA
p__Chloroflexi	g__Leptolinea	-0.141113	0.656853	0.796648	No significant	NA
p__Cyanobacteria	g__Leptolyngbya	-0.554491	0.000383494	0.00369571	No significant	NA
p__Spirochaetes	g__Leptonema_f__Leptospiraceae	-0.788622	0.000645527	0.00571159	No significant	NA
p__Spirochaetes	g__Leptospira	-0.303726	0.242802	0.427161	No significant	NA
p__Nitrospirae	g__Leptospirillum	-0.102185	0.700939	0.827562	No significant	NA
p__Fusobacteria	g__Leptotrichia	1.22186	0.0143343	0.0629543	No significant	NA
p__Actinobacteria	g__Leucobacter	0.812339	0.036652	0.123232	No significant	NA
p__Firmicutes	g__Leuconostoc	-0.530435	0.458196	0.641601	No significant	NA
p__Proteobacteria	g__Leucothrix	-0.0482667	0.892846	0.94533	No significant	NA
p__Chloroflexi	g__Levilinea	-0.734348	0.00679968	0.0361614	No significant	NA
p__Firmicutes	g__Levyella	-2.57312	0.0461108	1	No significant	NA
p__Bacteroidetes	g__Lewinella	-0.552965	0.0176798	0.0735888	No significant	NA
p__Proteobacteria	g__Liberibacter	0.215951	0.316572	0.512118	No significant	NA
p__Proteobacteria	g__Lichenibacterium	-0.00237951	0.990894	0.9955	No significant	NA
p__Proteobacteria	g__Lichenihabitans	-0.317929	0.0955394	0.237358	No significant	NA
p__Firmicutes	g__Lihuaxuella	-0.417566	0.275523	0.466554	No significant	NA
p__Planctomycetes	g__Limihaloglobus	-0.700917	0.261893	0.451561	No significant	NA
p__Proteobacteria	g__Limimaricola	-0.0150007	0.946767	0.973799	No significant	NA
p__Proteobacteria	g__Limimonas	-0.573151	0.0493079	0.148908	No significant	NA
p__Verrucomicrobia	g__Limisphaera	-0.877471	0.00450981	0.0266017	No significant	NA
p__Proteobacteria	g__Limnobacter	-0.237786	0.209305	0.394616	No significant	NA
p__Proteobacteria	g__Limnobaculum	-0.267496	0.727804	0.850322	No significant	NA
p__Firmicutes	g__Limnochorda	0.443969	0.0601476	0.17301	No significant	NA
p__Planctomycetes	g__Limnoglobus	-0.253056	0.228549	0.414622	No significant	NA
p__Cyanobacteria	g__Limnoraphis	-0.259832	0.542118	0.708572	No significant	NA
p__Cyanobacteria	g__Limnospira	-0.638421	0.195539	0.378248	No significant	NA
p__Cyanobacteria	g__Limnothrix	-0.117018	0.740702	0.85679	No significant	NA
p__Bacteroidetes	g__Lishizhenia	0.290829	0.797528	0.886817	No significant	NA
p__Firmicutes	g__Listeria	-0.342055	0.243477	0.427978	No significant	NA
p__Proteobacteria	g__Litoreibacter	0.0960671	0.72854	0.850525	No significant	NA
p__Bacteroidetes	g__Litoribacter	-1.53295	0.159128	0.335322	No significant	NA
p__Chloroflexi	g__Litorilinea	-0.414251	0.0462212	0.142429	No significant	NA
p__Proteobacteria	g__Litorilituus	-0.07017	0.935559	0.968195	No significant	NA
p__Proteobacteria	g__Litorimicrobium	1.54491	0.0330127	0.115523	No significant	NA
p__Proteobacteria	g__Litorimonas	-0.137701	0.767977	0.870677	No significant	NA
p__Proteobacteria	g__Loktanella	0.0763708	0.72127	0.843992	No significant	NA
p__Proteobacteria	g__Lonepinella	-0.0519827	0.938161	0.969851	No significant	NA
p__Bacteroidetes	g__Longibacter	0.427377	0.335286	0.531309	No significant	NA
p__Chloroflexi	g__Longilinea	-0.365152	0.163468	0.339352	No significant	NA
p__Gemmatimonadetes_d__Bacteria	g__Longimicrobium	-0.0479158	0.838295	0.911805	No significant	NA
p__Bacteroidetes	g__Longimonas	-1.14796	0.0218919	0.0865945	No significant	NA
p__Firmicutes	g__Longirhabdus	-0.324358	0.692115	0.821955	No significant	NA
p__Actinobacteria	g__Longispora_f__Micromonosporaceae	0.136687	0.587334	0.743639	No significant	NA
p__Firmicutes	g__Lottiidibacillus	0.365326	0.767768	1	No significant	NA
p__Firmicutes	g__Lucifera	-0.0968115	0.812012	0.896115	No significant	NA
p__Proteobacteria	g__Luminiphilus	0.204763	0.564147	0.724272	No significant	NA
p__Bacteroidetes	g__Lunatimonas	0.0727648	0.905608	0.951187	No significant	NA
p__Proteobacteria	g__Luteibacter	0.136824	0.513968	0.688781	No significant	NA
p__Bacteroidetes	g__Luteibaculum	1.93656	0.190468	1	No significant	NA
p__Actinobacteria	g__Luteimicrobium	0.0185906	0.956925	0.978688	No significant	NA
p__Proteobacteria	g__Luteimonas	0.963114	1	1	No significant	NA
p__Actinobacteria	g__Luteipulveratus	0.369007	0.219463	0.406994	No significant	NA
p__Acidobacteria	g__Luteitalea	-0.341703	0.134648	0.299591	No significant	NA
p__Actinobacteria	g__Luteococcus	0.801121	0.052657	0.156378	No significant	NA
p__Bacteroidetes	g__Lutibacter	-0.803328	0.00342308	0.021761	No significant	NA
p__Proteobacteria	g__Lutibaculum	-0.236838	0.238195	0.423255	No significant	NA
p__Proteobacteria	g__Lutimaribacter	0.21325	0.616607	0.768473	No significant	NA
p__Firmicutes	g__Lutispora	-2.30186	0.0344529	0.118386	No significant	NA
p__Cyanobacteria	g__Lyngbya	-0.317387	0.378504	0.574296	No significant	NA
p__Firmicutes	g__Lysinibacillus	0.0454839	0.891159	0.944535	No significant	NA
p__Actinobacteria	g__Lysinibacter	-0.621014	0.429501	0.618597	No significant	NA
p__Actinobacteria	g__Lysinimonas	0.00111065	0.997649	0.998969	No significant	NA
p__Bacteroidetes	g__Macellibacteroides	-0.833287	0.539153	1	No significant	NA
p__Firmicutes	g__Macrococcus	-0.560591	0.500595	0.677157	No significant	NA
p__Firmicutes	g__Mageeibacillus	-0.328973	0.799732	1	No significant	NA
p__Proteobacteria	g__Magnetococcus	-0.759804	0.000736165	0.00632851	No significant	NA
p__Proteobacteria	g__Magnetofaba	-0.548347	0.0890125	0.227685	No significant	NA
p__Proteobacteria	g__Magnetospira	-0.785433	0.000323411	0.00317741	No significant	NA
p__Proteobacteria	g__Magnetospirillum	0.0152143	0.917569	0.958427	No significant	NA
p__Proteobacteria	g__Magnetovibrio	-0.671845	0.000461019	0.00430569	No significant	NA
p__Firmicutes	g__Mahella	-0.235122	0.582063	0.73912	No significant	NA
p__Proteobacteria	g__Mailhella	-0.23684	0.831982	0.907677	No significant	NA
p__Firmicutes	g__Maledivibacter	0.797451	0.573488	1	No significant	NA
p__Proteobacteria	g__Maliponia	0.376897	0.236443	0.421612	No significant	NA
p__Proteobacteria	g__Malonomonas	-0.634055	0.00886393	0.0441882	No significant	NA
p__Proteobacteria	g__Mameliella	-0.420223	0.0451293	0.141076	No significant	NA
p__Proteobacteria	g__Mangrovibacter	-0.448545	0.478494	0.656953	No significant	NA
p__Bacteroidetes	g__Mangrovibacterium	-0.153566	0.707172	0.831999	No significant	NA
p__Proteobacteria	g__Mangrovicella	0.624904	0.0206117	0.0827203	No significant	NA
p__Proteobacteria	g__Mangrovicoccus	0.0752805	0.803117	0.890847	No significant	NA
p__Bacteroidetes	g__Mangrovimonas	-1.37769	0.0122582	0.056202	No significant	NA
p__Proteobacteria	g__Mangrovitalea	0.75763	0.0828761	0.217128	No significant	NA
p__Proteobacteria	g__Mannheimia	-1.32532	0.176528	0.353758	No significant	NA
p__Firmicutes	g__Marasmitruncus	0.259097	0.810228	1	No significant	NA
p__Bacteroidetes	g__Maribacter	-0.727196	0.0122401	0.056202	No significant	NA
p__Bacteroidetes	g__Maribellus	0.424764	0.396963	0.592312	No significant	NA
p__Proteobacteria	g__Maribius	-0.204877	0.661224	0.800026	No significant	NA
p__Proteobacteria	g__Maricaulis	-0.381078	0.152681	0.326742	No significant	NA
p__Proteobacteria	g__Marichromatium	-0.325568	0.12013	0.279022	No significant	NA
p__Actinobacteria	g__Marihabitans	-0.125768	0.731618	0.851163	No significant	NA
p__Proteobacteria	g__Marimonas	0.396386	0.205812	0.391068	No significant	NA
p__Actinobacteria	g__Marinactinospora	0.608423	0.0138829	0.0616677	No significant	NA
p__Proteobacteria	g__Marinagarivorans	0.00426623	0.994647	0.996939	No significant	NA
p__Proteobacteria	g__Marinibacterium	0.377461	0.300848	0.495263	No significant	NA
p__Planctomycetes	g__Mariniblastus	-0.555006	0.0274442	0.101897	No significant	NA
p__Proteobacteria	g__Marinicauda	0.00644746	0.982136	0.990715	No significant	NA
p__Proteobacteria	g__Marinicaulis	-0.33323	0.04486	0.14067	No significant	NA
p__Proteobacteria	g__Marinicella	-0.427667	0.0900281	0.229121	No significant	NA
p__Bacteroidetes	g__Marinifilum	-0.402209	0.228234	0.414298	No significant	NA
p__Bacteroidetes	g__Mariniflexile	0.486358	0.637976	0.782949	No significant	NA
p__Bacteroidetes	g__Marinilabilia	0.106841	0.865549	0.928777	No significant	NA
p__Firmicutes	g__Marinilactibacillus	-1.31111	0.317373	1	No significant	NA
p__Firmicutes	g__Marininema	-0.835958	0.182708	0.361593	No significant	NA
p__Bacteroidetes	g__Mariniradius	-1.08824	0.0510647	0.15226	No significant	NA
p__Bacteroidetes	g__Marinirhabdus	-1.45483	0.103724	0.251756	No significant	NA
p__Actinobacteria	g__Marinitenerispora	0.52146	0.0589223	0.170272	No significant	NA
p__Deinococcus-Thermus	g__Marinithermus	-0.140443	0.686002	0.818227	No significant	NA
p__Proteobacteria	g__Marinobacter	0.0833603	0.774592	0.872825	No significant	NA
p__Proteobacteria	g__Marinobacterium	0.641947	0.0446121	0.140038	No significant	NA
p__Firmicutes	g__Marinococcus	1.88385	0.0541091	0.15943	No significant	NA
p__Proteobacteria	g__Marinomonas	0.655172	0.0283224	0.104136	No significant	NA
p__Bacteroidetes	g__Marinoscillum	-0.0880712	0.79692	0.886817	No significant	NA
p__Proteobacteria	g__Marinospirillum	0.70201	0.0698407	0.192126	No significant	NA
p__Proteobacteria	g__Marinosulfonomonas	-0.701494	0.243549	0.427978	No significant	NA
p__Proteobacteria	g__Marinovum	-0.0589249	0.898843	0.948673	No significant	NA
p__Proteobacteria	g__Mariprofundus	-0.583213	0.053685	0.158643	No significant	NA
p__Actinobacteria	g__Marisediminicola	-0.24849	0.459819	0.642982	No significant	NA
p__Proteobacteria	g__Marisediminitalea	-0.805861	0.487894	1	No significant	NA
p__Spirochaetes	g__Marispirochaeta	1.90884	0.0197654	0.080282	No significant	NA
p__Proteobacteria	g__Maritalea	0.0301817	0.902695	0.949445	No significant	NA
p__Proteobacteria	g__Maritimibacter	0.10236	0.630402	0.777976	No significant	NA
p__Bacteroidetes	g__Marivirga	1.1457	0.0808571	0.213502	No significant	NA
p__Proteobacteria	g__Marivita	0.077619	0.763667	0.868144	No significant	NA
p__Proteobacteria	g__Marivivens	0.0593206	0.910552	0.953993	No significant	NA
p__Bacteroidetes	g__Marixanthomonas	-0.0306615	0.974774	0.987424	No significant	NA
p__Actinobacteria	g__Marmoricola	0.609368	0.0581621	0.168581	No significant	NA
p__Firmicutes	g__Marvinbryantia	0.822649	0.503456	1	No significant	NA
p__Firmicutes	g__Massilibacillus	-1.25888	0.0866948	0.223491	No significant	NA
p__Firmicutes	g__Massilibacterium	1.06327	0.226031	0.414085	No significant	NA
p__Bacteroidetes	g__Massilibacteroides	1.43734	0.290202	1	No significant	NA
p__Firmicutes	g__Massilimicrobiota	-2.57312	0.0461108	1	No significant	NA
p__Firmicutes	g__Massilistercora	1.90668	0.165218	1	No significant	NA
p__Cyanobacteria	g__Mastigocladopsis	-0.461503	0.175046	0.352188	No significant	NA
p__Cyanobacteria	g__Mastigocladus	0.27585	0.384971	0.579851	No significant	NA
p__Cyanobacteria	g__Mastigocoleus	-0.291514	0.437077	0.625044	No significant	NA
p__Bacteroidetes	g__Mediterranea	-0.894048	0.366817	1	No significant	NA
p__Firmicutes	g__Mediterraneibacter	0.334034	0.378206	0.574235	No significant	NA
p__Firmicutes	g__Megamonas	0.914642	0.177232	0.354699	No significant	NA
p__Firmicutes	g__Megasphaera	-0.133705	0.832087	0.907677	No significant	NA
p__Deinococcus-Thermus	g__Meiothermus	-0.326039	0.168282	0.345468	No significant	NA
p__Firmicutes	g__Melghiribacillus	0.473919	0.510434	0.685247	No significant	NA
p__Firmicutes	g__Melghirimyces	0.0834493	0.68437	0.816924	No significant	NA
p__Firmicutes	g__Melissococcus	-1.41566	0.281413	1	No significant	NA
p__Proteobacteria	g__Melittangium	-0.491559	0.0393653	0.128639	No significant	NA
p__Bacteroidetes	g__Meridianimaribacter	-0.84897	0.324422	0.520245	No significant	NA
p__Cyanobacteria	g__Merismopedia	-0.00402056	0.989011	0.994875	No significant	NA
p__Thermotogae	g__Mesoaciditoga	-0.893982	0.0954511	0.237334	No significant	NA
p__Firmicutes	g__Mesobacillus	-0.351729	0.323373	0.519112	No significant	NA
p__Bacteroidetes	g__Mesoflavibacter	0.393529	0.648957	0.791829	No significant	NA
p__Bacteroidetes	g__Mesonia	0.940695	0.0888596	0.227529	No significant	NA
p__Tenericutes	g__Mesoplasma	-1.51169	0.043812	0.138276	No significant	NA
p__Proteobacteria	g__Mesosutterella	2.12463	0.100369	1	No significant	NA
p__Thermotogae	g__Mesotoga	0.118475	0.744682	0.858114	No significant	NA
p__Firmicutes	g__Metabacillus	0.280558	0.537971	0.706902	No significant	NA
p__Proteobacteria	g__Metakosakonia	1.04396	0.440011	1	No significant	NA
p__Proteobacteria	g__Metallibacterium	-0.261475	0.460396	0.643195	No significant	NA
p__Firmicutes	g__Metalysinibacillus	0.562574	0.594836	0.74903	No significant	NA
p__Firmicutes	g__Metasolibacillus	-0.611819	0.287733	0.479713	No significant	NA
p__Verrucomicrobia	g__Methylacidimicrobium	-0.510255	0.178945	0.356156	No significant	NA
p__Verrucomicrobia	g__Methylacidiphilum	-0.274831	0.59063	0.745929	No significant	NA
p__Proteobacteria	g__Methylarcula	-0.128375	0.796056	0.886264	No significant	NA
p__Proteobacteria	g__Methylicorpusculum	-0.119502	0.710085	0.834453	No significant	NA
p__Proteobacteria	g__Methylobacter	-0.223106	0.200211	0.383905	No significant	NA
p__Proteobacteria	g__Methylobacterium	0.102512	0.455588	0.639725	No significant	NA
p__Proteobacteria	g__Methylobrevis	-0.16663	0.461908	0.644938	No significant	NA
p__Proteobacteria	g__Methylocaldum	-0.299444	0.398806	0.59297	No significant	NA
p__Proteobacteria	g__Methylocapsa	-0.0551076	0.713389	0.837685	No significant	NA
p__Proteobacteria	g__Methyloceanibacter	0.108335	0.720042	0.842881	No significant	NA
p__Proteobacteria	g__Methylocella	0.196873	0.27732	0.468138	No significant	NA
p__Proteobacteria	g__Methylococcus	-0.212245	0.357184	0.552293	No significant	NA
p__Proteobacteria	g__Methylocucumis	0.0446181	0.879631	0.936581	No significant	NA
p__Proteobacteria	g__Methylocystis	-0.250993	0.0795326	0.210372	No significant	NA
p__Proteobacteria	g__Methyloferula	-0.113513	0.648138	0.791472	No significant	NA
p__Proteobacteria	g__Methylogaea	0.243578	0.539144	0.707173	No significant	NA
p__Proteobacteria	g__Methyloglobulus	-0.0344924	0.885015	0.939999	No significant	NA
p__Proteobacteria	g__Methylohalobius	-0.671684	0.0023558	0.0163127	No significant	NA
p__Proteobacteria	g__Methyloligella	-0.0764808	0.789033	0.881694	No significant	NA
p__Proteobacteria	g__Methylomagnum	-0.273809	0.165766	0.34208	No significant	NA
p__Proteobacteria	g__Methylomicrobium	0.025926	0.89807	0.948537	No significant	NA
p__Proteobacteria	g__Methylomonas	0.173708	0.420604	0.610137	No significant	NA
p__Firmicutes	g__Methylomusa	1.01563	0.0593506	0.171043	No significant	NA
p__Proteobacteria	g__Methylophaga	0.521877	0.202226	0.386568	No significant	NA
p__Proteobacteria	g__Methylopila	0.599566	0.0220124	0.0868441	No significant	NA
p__Proteobacteria	g__Methyloprofundus	-0.113542	0.626583	0.775583	No significant	NA
p__Proteobacteria	g__Methylorubrum	0.16169	0.41668	0.607943	No significant	NA
p__Proteobacteria	g__Methylosarcina	-0.147419	0.540717	0.707907	No significant	NA
p__Proteobacteria	g__Methylosinus	0.375608	0.0408678	0.132974	No significant	NA
p__Proteobacteria	g__Methylosulfonomonas	-0.412108	0.73079	1	No significant	NA
p__Proteobacteria	g__Methyloterricola	-0.246743	0.226783	0.414085	No significant	NA
p__Proteobacteria	g__Methylotetracoccus	-0.368875	0.154125	0.328646	No significant	NA
p__Proteobacteria	g__Methyloversatilis	0.610082	0.123285	0.282927	No significant	NA
p__Proteobacteria	g__Methylovirgula	0.189063	0.334534	0.531309	No significant	NA
p__Proteobacteria	g__Methylovulum	0.240544	0.208964	0.394244	No significant	NA
p__Bacteroidetes	g__Microbacter	0.672581	0.420282	0.609963	No significant	NA
p__Actinobacteria	g__Microbispora	0.462542	0.018983	0.078153	No significant	NA
p__Proteobacteria	g__Microbulbifer	0.515438	0.164485	0.340534	No significant	NA
p__Actinobacteria	g__Microcella	-0.271701	0.331918	0.528623	No significant	NA
p__Cyanobacteria	g__Microchaete	-0.746276	0.381144	0.576959	No significant	NA
p__Actinobacteria	g__Micrococcus	0.591241	0.0638851	0.180479	No significant	NA
p__Cyanobacteria	g__Microcoleus	-0.798789	0.0202431	0.0817833	No significant	NA
p__Cyanobacteria	g__Microcystis	0.0252428	0.881637	0.938057	No significant	NA
p__Actinobacteria	g__Microlunatus	0.63638	0.0417144	0.134091	No significant	NA
p__Actinobacteria	g__Micromonospora	0.49469	0.0272833	0.101549	No significant	NA
p__Actinobacteria	g__Micropruina	0.86787	0.0022539	0.0157512	No significant	NA
p__Bacteroidetes	g__Microscilla	-0.0819836	0.892409	0.945197	No significant	NA
p__Cyanobacteria	g__Microseira	-0.320406	0.804966	1	No significant	NA
p__Actinobacteria	g__Microterricola	0.163828	0.490634	0.667863	No significant	NA
p__Actinobacteria	g__Microtetraspora	0.408593	0.057106	0.166959	No significant	NA
p__Proteobacteria	g__Microvirga	-0.0231653	0.869451	0.931642	No significant	NA
p__Proteobacteria	g__Microvirgula	0.257431	0.273924	0.464901	No significant	NA
p__Bacteroidetes	g__Millionella	0.536547	0.540749	0.707907	No significant	NA
p__Actinobacteria	g__Millisia	0.343091	0.382118	0.577723	No significant	NA
p__Proteobacteria	g__Minicystis	-0.918229	6.68129e-05	0.000845924	No significant	NA
p__Actinobacteria	g__Miniimonas	0.226445	0.398438	0.59297	No significant	NA
p__Firmicutes	g__Miniphocibacter	1.87777	0.156912	1	No significant	NA
p__Proteobacteria	g__Minwuia	-0.278491	0.232968	0.418375	No significant	NA
p__Firmicutes	g__Mitsuokella	0.387283	0.440215	0.62707	No significant	NA
p__Proteobacteria	g__Mixta	0.466822	0.42827	0.617705	No significant	NA
p__Proteobacteria	g__Mizugakiibacter	-0.2566	0.232327	0.418016	No significant	NA
p__Actinobacteria	g__Mobilicoccus	0.410764	0.303486	0.49802	No significant	NA
p__Firmicutes	g__Mobilisporobacter	-0.10765	0.942261	1	No significant	NA
p__Actinobacteria	g__Mobiluncus	0.751348	0.0642702	0.180745	No significant	NA
p__Actinobacteria	g__Modestobacter	0.485559	0.0780261	0.207841	No significant	NA
p__Proteobacteria	g__Modicisalibacter	0.288769	0.510652	0.685247	No significant	NA
p__Firmicutes	g__Mogibacterium	-0.10765	0.942261	1	No significant	NA
p__Bacteroidetes	g__Moheibacter	1.09076	0.12743	0.289928	No significant	NA
p__Proteobacteria	g__Monaibacterium	0.30862	0.433337	0.621165	No significant	NA
p__Bacteroidetes	g__Mongoliibacter	-0.3147	0.606793	0.761575	No significant	NA
p__Proteobacteria	g__Mongoliimonas	0.701094	0.0116198	0.0542617	No significant	NA
p__Firmicutes	g__Monoglobus	-0.495898	0.67918	1	No significant	NA
p__Cyanobacteria	g__Moorea	-0.347708	0.0477152	0.145767	No significant	NA
p__Firmicutes	g__Moorella	0.107399	0.612791	0.766085	No significant	NA
p__Proteobacteria	g__Moraxella	0.900312	0.0603512	0.173431	No significant	NA
p__Proteobacteria	g__Morganella_f__Morganellaceae	-0.385564	0.426562	0.616411	No significant	NA
p__Proteobacteria	g__Moritella	-0.89336	0.0485372	0.147021	No significant	NA
p__Actinobacteria	g__Motilibacter	0.376838	0.0981244	0.242356	No significant	NA
p__Proteobacteria	g__Motilimonas	1.54617	0.243347	1	No significant	NA
p__Bacteroidetes	g__Mucilaginibacter	0.334047	0.400879	0.594179	No significant	NA
p__Bacteroidetes	g__Mucinivorans	-3.33859	0.00119955	1	No significant	NA
p__Deferribacteres	g__Mucispirillum	-0.543151	0.633843	1	No significant	NA
p__Actinobacteria	g__Mumia	0.524288	0.0250833	0.0954122	No significant	NA
p__Firmicutes	g__Murdochiella	0.772651	0.448982	0.633535	No significant	NA
p__Proteobacteria	g__Muribacter	1.36126	0.344528	1	No significant	NA
p__Bacteroidetes	g__Muribaculum	-0.00279138	0.998189	1	No significant	NA
p__Bacteroidetes	g__Muricauda	-0.251262	0.435957	0.623738	No significant	NA
p__Bacteroidetes	g__Muriicola	0.812582	0.224916	0.412954	No significant	NA
p__Firmicutes	g__Murimonas	-1.25317	0.201302	0.385244	No significant	NA
p__Actinobacteria	g__Murinocardiopsis	0.74859	0.00134982	0.0105544	No significant	NA
p__Actinobacteria	g__Myceligenerans	0.735397	0.0331915	0.115845	No significant	NA
p__Actinobacteria	g__Mycetocola	0.122993	0.636789	0.782569	No significant	NA
p__Proteobacteria	g__Mycetohabitans	-0.905549	0.00345863	0.021895	No significant	NA
p__Proteobacteria	g__Mycoavidus	-1.18787	0.0494735	0.149259	No significant	NA
p__Actinobacteria	g__Mycobacterium	0.515341	0.0119348	0.055137	No significant	NA
p__Actinobacteria	g__Mycobacteroides	0.558821	0.0155438	0.0668119	No significant	NA
p__Actinobacteria	g__Mycolicibacillus	-0.0772796	0.771993	0.871986	No significant	NA
p__Actinobacteria	g__Mycolicibacter	0.417879	0.0956401	0.237413	No significant	NA
p__Actinobacteria	g__Mycolicibacterium	0.806834	0.000261583	0.0026385	No significant	NA
p__Tenericutes	g__Mycoplasma	-0.897895	0.507836	1	No significant	NA
p__Bacteroidetes	g__Myroides	-0.510834	0.470499	0.649809	No significant	NA
p__Cyanobacteria	g__Myxacorys	-0.634872	0.0253584	0.0961585	No significant	NA
p__Proteobacteria	g__Myxococcus	-0.528928	0.00746845	0.0388977	No significant	NA
p__Cyanobacteria	g__Myxosarcina	0.765096	0.00202495	0.0145893	No significant	NA
p__Actinobacteria	g__Naasia	0.428918	0.303434	0.49802	No significant	NA
p__Bacteroidetes	g__Nafulsella	-0.820679	0.00880345	0.0439994	No significant	NA
p__Actinobacteria	g__Nakamurella	0.741466	0.0549995	0.161895	No significant	NA
p__Proteobacteria	g__Nannocystis	-0.930227	1.46256e-05	0.000220102	No significant	NA
p__Firmicutes	g__Natranaerobius	-0.805003	0.279407	0.470761	No significant	NA
p__Firmicutes	g__Natranaerovirga	0.52355	0.638699	1	No significant	NA
p__Firmicutes	g__Natribacillus	1.05547	0.198719	0.382886	No significant	NA
p__Firmicutes	g__Natronincola	0.279863	0.482933	0.660947	No significant	NA
p__Bacteroidetes	g__Natronoflexus	0.0730436	0.912622	0.954908	No significant	NA
p__Proteobacteria	g__Natronohydrobacter	0.507362	0.150348	0.323581	No significant	NA
p__Actinobacteria	g__Naumannella	0.430512	0.230109	0.416059	No significant	NA
p__Proteobacteria	g__Nautilia	-0.376393	0.764577	1	No significant	NA
p__Firmicutes	g__Ndongobacter	-0.10765	0.942261	1	No significant	NA
p__Firmicutes	g__Negativibacillus	0.405976	0.775331	1	No significant	NA
p__Firmicutes	g__Negativicoccus	-0.850859	0.377035	1	No significant	NA
p__Firmicutes	g__Neglecta	-1.57679	0.123958	0.284164	No significant	NA
p__Proteobacteria	g__Neiella	-0.125406	0.865225	0.928759	No significant	NA
p__Proteobacteria	g__Neisseria	0.328428	0.211712	0.397667	No significant	NA
p__Actinobacteria	g__Neoactinobaculum	-0.155198	0.748062	0.85886	No significant	NA
p__Proteobacteria	g__Neoasaia	1.4042	0.019263	0.0787707	No significant	NA
p__Firmicutes	g__Neobacillus	-0.272796	0.219119	0.406994	No significant	NA
p__Firmicutes	g__Neobittarella	-1.31111	0.317373	1	No significant	NA
p__Chlamydiae	g__Neochlamydia	0.708098	0.0233805	0.0910546	No significant	NA
p__Proteobacteria	g__Neokomagataea	-0.150949	0.863763	0.928759	No significant	NA
p__Proteobacteria	g__Neomegalonema	0.382775	0.311124	0.508898	No significant	NA
p__Actinobacteria	g__Neomicrococcus	0.625523	0.654557	1	No significant	NA
p__Cyanobacteria	g__Neosynechococcus	0.196759	0.534947	0.705338	No significant	NA
p__Proteobacteria	g__Neptunicoccus	0.391828	0.547187	0.712473	No significant	NA
p__Proteobacteria	g__Neptuniibacter	1.04411	0.0262911	0.0988284	No significant	NA
p__Proteobacteria	g__Nereida	-0.252956	0.818728	1	No significant	NA
p__Proteobacteria	g__Nesiotobacter	-0.437423	0.175981	0.353128	No significant	NA
p__Actinobacteria	g__Nesterenkonia	0.367658	0.101701	0.248784	No significant	NA
p__Proteobacteria	g__Nevskia	-0.772037	0.010462	0.0502507	No significant	NA
p__Bacteroidetes	g__Niabella	0.425795	0.368732	0.56524	No significant	NA
p__Firmicutes	g__Niameybacter	-0.398262	0.702641	1	No significant	NA
p__Bacteroidetes	g__Niastella	1.69543	0.114952	0.272392	No significant	NA
p__Bacteroidetes	g__Nibribacter	-0.156947	0.753927	0.861248	No significant	NA
p__Verrucomicrobia	g__Nibricoccus	0.636554	0.302787	0.497683	No significant	NA
p__Actinobacteria	g__Nigerium	0.3602	0.380909	0.576892	No significant	NA
p__Proteobacteria	g__Ningiella	-0.774602	0.0517294	0.154068	No significant	NA
p__Proteobacteria	g__Nioella	0.538433	0.18077	0.35867	No significant	NA
p__Proteobacteria	g__Nisaea	-0.137237	0.494627	0.672088	No significant	NA
p__Proteobacteria	g__Nitratifractor	-0.724341	0.151143	0.32483	No significant	NA
p__Proteobacteria	g__Nitratireductor	0.419936	0.00881042	0.0439994	No significant	NA
p__Proteobacteria	g__Nitratiruptor	-0.10765	0.942261	1	No significant	NA
p__Actinobacteria	g__Nitriliruptor	0.235475	0.188133	0.36903	No significant	NA
p__Proteobacteria	g__Nitrincola	0.125903	0.58195	0.73912	No significant	NA
p__Bacteroidetes	g__Nitritalea	0.211169	0.810272	0.895174	No significant	NA
p__Proteobacteria	g__Nitrobacter	-0.175245	0.340127	0.535826	No significant	NA
p__Proteobacteria	g__Nitrococcus	-0.529135	0.018767	0.0774746	No significant	NA
p__Chloroflexi	g__Nitrolancea	-0.148255	0.53963	0.707504	No significant	NA
p__Proteobacteria	g__Nitrosococcus	-0.472432	0.0051992	0.0295729	No significant	NA
p__Proteobacteria	g__Nitrosomonas	-0.230769	0.206584	0.392172	No significant	NA
p__Proteobacteria	g__Nitrosospira	-0.0736324	0.751359	0.860565	No significant	NA
p__Proteobacteria	g__Nitrosovibrio	-0.395842	0.0563568	0.165408	No significant	NA
p__Nitrospinae	g__Nitrospina	-0.504843	0.0750694	0.203003	No significant	NA
p__Nitrospirae	g__Nitrospira	-0.70813	0.00252957	0.0172398	No significant	NA
p__Proteobacteria	g__Nitrospirillum	0.436477	0.0414396	0.134051	No significant	NA
p__Proteobacteria	g__Niveispirillum	0.765413	0.00556798	0.0310862	No significant	NA
p__Actinobacteria	g__Nocardia	0.588898	0.00247084	0.0169541	No significant	NA
p__Actinobacteria	g__Nocardioides	0.831401	0.00423651	0.0253353	No significant	NA
p__Actinobacteria	g__Nocardiopsis	0.519315	0.0136762	0.0610385	No significant	NA
p__Cyanobacteria	g__Nodosilinea	-0.411357	0.0601379	0.17301	No significant	NA
p__Cyanobacteria	g__Nodularia_f__Aphanizomenonaceae	-0.181089	0.546206	0.711808	No significant	NA
p__Bacteroidetes	g__Nonlabens	0.24257	0.514336	0.688845	No significant	NA
[truncated: 1,377 more rows]
