# Supplementary material for: Exploring the Core Bacteria and Functional Traits in Pecan (Carya illinoinensis) Rhizosphere
Source: Microbiol Spectr. 2023 Jun 13;11(4):e00110-23. doi: 10.1128/spectrum.00110-23 (PMC10433825; doi:10.1128/spectrum.00110-23)
Supplement: Supplemental file 5 — Data Set S5. Download spectrum.00110-23-s0005.xls, XLS file, 0.4 MB [file spectrum.00110-23-s0005.xls]

## Sheet: Sheet1
genus	Log2 Flodchange	P-value	Adjust P-value	hickory-Rhizosphere Enriched/Depleted
g__'Geomonas'_Khan_et_al._2020	1.08014	0.00058385	0.00924784	enriched
g__Achromobacter	2.40936	0.000264188	0.00488748	enriched
g__Actinocorallia	1.42169	0.000726958	0.0108043	enriched
g__Aeromicrobium	1.69004	0.000730162	0.0108043	enriched
g__Aestuariicella	4.14989	1.367e-43	2.20019e-40	enriched
g__Aestuariirhabdus	1.04875	9.44334e-05	0.00218692	enriched
g__Aestuariisphingobium	2.81371	1.23214e-05	0.000434884	enriched
g__Aestuariivirga	1.85875	0.000149713	0.00317056	enriched
g__Agreia	2.1996	1.92528e-08	1.47559e-06	enriched
g__Agrobacterium	4.76627	6.99533e-11	9.00719e-09	enriched
g__Agromyces	3.59689	0.00150299	0.0193602	enriched
g__Aliikangiella	1.44276	0.00335801	0.034982	enriched
g__Altererythrobacter	1.45316	0.00190352	0.0228636	enriched
g__Amantichitinum	1.05186	0.000541282	0.00888972	enriched
g__Amnibacterium	1.33797	2.29173e-05	0.000695951	enriched
g__Aphanizomenon	2.48942	0.00127252	0.0171148	enriched
g__Aquicella	1.71041	0.00274348	0.0300383	enriched
g__Aquincola	1.17473	2.40071e-05	0.000715546	enriched
g__Arenimonas	1.83754	0.00190006	0.0228636	enriched
g__Bibersteinia	3.51726	0.0033812	0.0350157	enriched
g__Blastomonas	1.39203	6.25854e-07	3.24939e-05	enriched
g__Brenneria	2.44514	4.56419e-05	0.00118485	enriched
g__Caldimonas	1.33382	1.05092e-09	1.02512e-07	enriched
g__Candidatus_Micropelagos	3.16054	0.00333848	0.034982	enriched
g__Candidatus_Microthrix	1.23543	0.00273304	0.0300383	enriched
g__Candidatus_Odyssella	2.14777	5.56142e-05	0.00140962	enriched
g__Candidatus_Rubidus	2.59892	0.00360835	0.0362978	enriched
g__Catelliglobosispora	2.22175	0.00218212	0.0251765	enriched
g__Catenulispora	1.15565	2.12279e-05	0.000650788	enriched
g__Celeribacter	1.16114	1.64941e-05	0.000515482	enriched
g__Chakrabartia	2.10104	8.73816e-05	0.00203827	enriched
g__Chlamydia	1.67062	0.00404758	0.0389216	enriched
g__Chryseoglobus	1.53922	0.00315402	0.0335075	enriched
g__Citreicella	1.57831	0.00389132	0.0380735	enriched
g__Clavibacter	2.07849	0.000205594	0.00406016	enriched
g__Cnuibacter	1.33769	0.00217852	0.0251765	enriched
g__Compostimonas	2.55926	2.06885e-06	9.12278e-05	enriched
g__Conexibacter	1.60175	0.000954676	0.0134785	enriched
g__Confluentimicrobium	1.4646	0.00470008	0.0436967	enriched
g__Croceicoccus	2.09505	8.50278e-08	6.08232e-06	enriched
g__Cryobacterium	1.04389	7.16221e-05	0.00173565	enriched
g__Cryocola	2.31505	3.11773e-05	0.00088814	enriched
g__Cupriavidus	1.27501	6.86267e-05	0.0017015	enriched
g__Curtobacterium	1.41869	0.000661448	0.010286	enriched
g__Curvibacter	2.11434	2.57392e-13	4.14272e-11	enriched
g__Dasania	4.62473	5.72882e-34	6.14702e-31	enriched
g__Desertimonas	1.09491	0.00169016	0.0208453	enriched
g__Devosia	1.06134	0.00399225	0.038708	enriched
g__Diaminobutyricimonas	1.0369	3.37118e-05	0.000935501	enriched
g__Diaphorobacter	1.1533	0.0020177	0.0239533	enriched
g__Embleya	4.08248	0.000465762	0.00789099	enriched
g__Ensifer	1.99666	9.79589e-07	4.77772e-05	enriched
g__Erythromicrobium	2.12655	0.00327971	0.0346144	enriched
g__Fluoribacter	1.58253	0.00536681	0.0475916	enriched
g__Frondihabitans	1.22023	0.000392121	0.00674994	enriched
g__Gemmobacter	1.34736	0.000233668	0.00447725	enriched
g__Geothrix	1.06595	0.00403281	0.0389216	enriched
g__Glaciihabitans	1.60124	1.3207e-05	0.000452271	enriched
g__Glycomyces	4.933	1.45025e-05	0.000471549	enriched
g__Haliea	1.85245	1.10525e-12	1.61719e-10	enriched
g__Halioglobus	1.03385	3.07513e-09	2.74968e-07	enriched
g__Haloferula	3.5102	4.90921e-07	2.59061e-05	enriched
g__Herbiconiux	3.63524	2.90828e-14	6.68696e-12	enriched
g__Herbinix	2.79155	0.00021491	0.0041927	enriched
g__Humibacter	1.55231	0.000169208	0.0034693	enriched
g__Hydrogenophaga	2.90131	3.8066e-10	4.08448e-08	enriched
g__Hylemonella	1.11179	9.96095e-05	0.00224226	enriched
g__Ideonella	1.48962	9.63105e-05	0.00221445	enriched
g__Kinneretia	1.2651	0.00155425	0.0195435	enriched
g__Lacibacter	1.54956	0.00092426	0.0131066	enriched
g__Leclercia	1.20299	0.000793748	0.0115093	enriched
g__Leifsonia	1.79184	6.40299e-07	3.27162e-05	enriched
g__Leucobacter	1.41167	2.17383e-07	1.34568e-05	enriched
g__Luteolibacter	3.34581	4.48696e-07	2.44805e-05	enriched
g__Lysinimonas	1.12716	0.00232559	0.0265464	enriched
g__Mangrovitalea	1.00853	0.00151047	0.0193602	enriched
g__Marortus	7.16888	4.99328e-21	2.00917e-18	enriched
g__Mesorhizobium	1.56562	4.35865e-05	0.00116563	enriched
g__Methylobacillus	3.66781	4.54743e-12	6.09924e-10	enriched
g__Methylomusa	3.87302	0.000665081	0.0102928	enriched
g__Methylovorus	2.19464	6.80203e-10	7.06314e-08	enriched
g__Microbacterium	4.16939	2.36477e-16	6.92019e-14	enriched
g__Microcella	1.74459	0.0013356	0.0176925	enriched
g__Microterricola	1.18248	0.00138414	0.0182605	enriched
g__Motiliproteus	1.36473	6.84875e-06	0.000265616	enriched
g__Mycolicibacterium	1.36971	0.000788489	0.0115093	enriched
g__Mycoplana	1.1082	4.67271e-05	0.00120332	enriched
g__Naasia	1.19631	0.00250825	0.0283047	enriched
g__Nakamurella	1.20327	6.30999e-05	0.00158686	enriched
g__Nannocystis	2.60834	4.71893e-07	2.5317e-05	enriched
g__Neoasaia	3.27957	0.00484072	0.0445208	enriched
g__Neorhizobium	1.38732	3.56495e-06	0.000150994	enriched
g__Niastella	3.12929	5.12516e-08	3.74952e-06	enriched
g__Novimethylophilus	1.78616	2.24282e-06	9.75627e-05	enriched
g__Novosphingobium	4.24575	2.47149e-05	0.000729882	enriched
g__Oceanicoccus	5.70135	8.14588e-80	2.62216e-76	enriched
g__Ornithinibacter	1.36559	0.00500048	0.0452757	enriched
g__Paenisporosarcina	2.29728	0.00076093	0.0111846	enriched
g__Parachlamydia	2.18788	0.000262961	0.00488748	enriched
g__Paraferrimonas	1.5018	0.0049704	0.0452757	enriched
g__Parahaliea	1.5562	5.0175e-08	3.74952e-06	enriched
g__Pararhizobium	1.38863	2.56664e-05	0.000751092	enriched
g__Parasphingorhabdus	1.23326	0.000555731	0.00901693	enriched
g__Pectobacterium	3.31092	0.00176861	0.021647	enriched
g__Pelagibacterium	1.01222	0.00269096	0.0298697	enriched
g__Phaeodactylibacter	1.05353	0.000566677	0.00909136	enriched
g__Phocaeicola	2.11208	4.95329e-05	0.00126545	enriched
g__Piscinibacter	1.34158	2.72217e-07	1.62272e-05	enriched
g__Plantibacter	1.45173	0.00178408	0.0217536	enriched
g__Pokkaliibacter	1.04193	0.00279145	0.0304599	enriched
g__Polymorphobacter	1.3955	4.79327e-06	0.000195311	enriched
g__Porticoccus	2.54253	5.01099e-14	1.00815e-11	enriched
g__Promicromonospora	1.03454	1.67795e-07	1.10231e-05	enriched
g__Protaetiibacter	1.67282	0.000164619	0.00341399	enriched
g__Proteus_f__Morganellaceae	1.65253	0.00418215	0.0399476	enriched
g__Pseudarthrobacter	1.62599	0.00300979	0.0322203	enriched
g__Pseudoclavibacter	1.73796	0.00497475	0.0452757	enriched
g__Pseudogemmobacter	1.3455	0.000212749	0.00417584	enriched
g__Pseudohaliea	1.26817	0.000125826	0.00271835	enriched
g__Pseudomaricurvus	2.59722	9.03757e-26	5.81839e-23	enriched
g__Pseudomethylobacillus	1.4233	0.00149439	0.0193602	enriched
g__Pseudomonas	3.31118	1.29651e-13	2.45499e-11	enriched
g__Pseudorivibacter	2.24042	9.01347e-06	0.000337376	enriched
g__Pseudoteredinibacter	1.26	2.40446e-06	0.000103199	enriched
g__Pseudoxanthomonas	2.24938	8.00682e-09	6.28633e-07	enriched
g__Ralstonia	1.31428	0.00151977	0.0193602	enriched
g__Rathayibacter	1.59071	1.25193e-05	0.000434884	enriched
g__Renibacterium	2.27422	0.00381049	0.0379751	enriched
g__Rhizobium	3.26898	6.37736e-16	1.57913e-13	enriched
g__Rhizorhabdus	1.92139	2.25424e-07	1.36913e-05	enriched
g__Rhodobacter	1.36645	0.00153567	0.0194613	enriched
g__Roseimicrobium	1.275	0.000199904	0.00399685	enriched
g__Saprospira	3.22916	0.000119539	0.00259997	enriched
g__Schumannella	1.66561	4.7011e-06	0.000194011	enriched
g__Shinella	2.41466	1.08948e-07	7.30633e-06	enriched
g__Simiduia	2.39037	2.93841e-09	2.7025e-07	enriched
g__Sinobacterium	2.34384	3.92932e-09	3.32854e-07	enriched
g__Sinorhizobium	1.77793	4.04313e-07	2.24394e-05	enriched
g__Sinosporangium	1.02627	1.25429e-05	0.000434884	enriched
g__Sphingobium	3.91905	7.01423e-25	3.76313e-22	enriched
g__Sphingomonas	1.25502	0.00165135	0.020524	enriched
g__Sphingopyxis	1.13084	0.000695083	0.0105541	enriched
g__Sphingorhabdus	1.99283	1.40483e-05	0.000471058	enriched
g__Sphingosinithalassobacter	2.14344	1.05832e-07	7.24836e-06	enriched
g__Spongiibacter	3.22821	5.54547e-23	2.55013e-20	enriched
g__Starkeya	1.91433	1.73652e-06	8.10126e-05	enriched
g__Streptococcus	1.36614	1.51929e-05	0.000484218	enriched
g__Streptomyces	3.59043	1.82837e-17	6.53948e-15	enriched
g__Subtercola	2.53936	5.8918e-09	4.863e-07	enriched
g__Tabrizicola	1.33172	0.000421836	0.00722282	enriched
g__Tardibacter	1.74848	7.64499e-06	0.000292967	enriched
g__Thiopseudomonas	2.36178	0.000278835	0.00507101	enriched
g__Tsukamurella	1.34844	1.42789e-05	0.000471549	enriched
g__Turneriella	1.21928	0.00247981	0.0281074	enriched
g__Variovorax	2.53565	2.77503e-05	0.000797574	enriched
g__Vitreoscilla	1.19455	0.00149329	0.0193602	enriched
g__Williamsia	1.28367	0.000144297	0.0030761	enriched
g__Winogradskyella	1.38294	9.82308e-05	0.0022268	enriched
g__Wolbachia	3.29574	6.12785e-06	0.000240556	enriched
g__Xenophilus	1.01156	0.00338301	0.0350157	enriched
g__Zhihengliuella	2.62743	0.000731701	0.0108043	enriched
g__Zhongshania	2.67559	3.44028e-16	9.22854e-14	enriched
g__Zymomonas	1.22558	1.22963e-06	5.90774e-05	enriched
g__unclassified_c__Holophagae	1.25091	0.00187019	0.0226321	enriched
g__unclassified_f__Corynebacteriaceae	3.51982	5.99462e-17	1.92967e-14	enriched
g__unclassified_f__Endozoicomonadaceae	4.31673	4.45147e-06	0.000186095	enriched
g__unclassified_f__Erythrobacteraceae	1.76131	0.00098216	0.013806	enriched
g__unclassified_f__Ilumatobacteraceae	1.09303	0.000515579	0.00859921	enriched
g__unclassified_f__Lacipirellulaceae	1.08669	1.51861e-05	0.000484218	enriched
g__unclassified_f__Lewinellaceae	1.99679	0.00384511	0.0380735	enriched
g__unclassified_f__Microbacteriaceae	1.99629	3.32495e-09	2.89271e-07	enriched
g__unclassified_f__Micrococcaceae	1.20739	0.00318471	0.0337224	enriched
g__unclassified_f__Mycobacteriaceae	1.53398	0.00054826	0.00895862	enriched
g__unclassified_f__Parachlamydiaceae	2.72959	0.0010427	0.014413	enriched
g__unclassified_f__Phyllobacteriaceae	1.67554	3.60228e-10	4.08448e-08	enriched
g__unclassified_f__Rhizobiaceae	2.60128	2.88259e-07	1.6871e-05	enriched
g__unclassified_f__Sphingomonadaceae	2.39063	4.29515e-13	6.58386e-11	enriched
g__unclassified_f__Spongiibacteraceae	3.2396	4.00561e-33	3.22351e-30	enriched
g__unclassified_o__Acidimicrobiales	1.0482	0.000717989	0.0108	enriched
g__unclassified_o__Caulobacterales	2.78783	1.46189e-09	1.38407e-07	enriched
g__unclassified_o__Cellvibrionales	1.08103	0.000706161	0.010672	enriched
g__unclassified_o__Chlamydiales	2.70006	0.000534284	0.0088198	enriched
g__unclassified_p__Synergistetes	1.39874	0.000850468	0.0121855	enriched
g__unclassified_p__candidate_division_LCP-89	1.03732	0.003882	0.0380735	enriched
g__Abyssibacter	-1.90103	3.40069e-07	1.9205e-05	depleted
g__Algiphilus	-1.2996	1.24842e-06	5.9098e-05	depleted
g__Anaerophaga	-1.47885	0.00127096	0.0171148	depleted
g__Anditalea	-2.04454	1.78576e-06	8.21193e-05	depleted
g__Anseongella	-1.08837	0.000179552	0.00363508	depleted
g__Auricoccus	-1.98492	0.000189662	0.00381577	depleted
g__Azospira	-1.79376	2.47812e-12	3.46829e-10	depleted
g__Belliella	-2.29717	0.00101608	0.0141591	depleted
g__Bilophila	-1.6905	0.000163407	0.00341399	depleted
g__Brockia	-1.49704	0.00150904	0.0193602	depleted
g__Brumimicrobium	-1.5853	0.00351775	0.0358464	depleted
g__Butyrivibrio	-2.30841	0.000112947	0.00250742	depleted
g__Candidatus_Nucleicultrix	-2.39132	0.00202401	0.0239533	depleted
g__Chryseotalea	-2.14144	9.29138e-11	1.15034e-08	depleted
g__Cloacibacterium	-2.82089	0.00163881	0.020447	depleted
g__Crocinitomix	-1.50004	0.00370911	0.0371706	depleted
g__Cronobacter	-1.47122	0.00451574	0.0424139	depleted
g__Desulfocapsa	-1.39342	0.00520794	0.0463669	depleted
g__Desulfotignum	-1.1032	0.00174812	0.0214778	depleted
g__Dethiobacter	-1.13106	0.00426561	0.0406242	depleted
g__Ekhidna	-1.72548	0.000625469	0.00979756	depleted
g__Elusimicrobium	-2.5688	0.000116167	0.00255957	depleted
g__Flaviramulus	-1.16248	0.000164107	0.00341399	depleted
g__Flexithrix	-1.11211	7.83952e-05	0.00185555	depleted
g__Fontimonas	-1.57859	3.33355e-07	1.9162e-05	depleted
g__Gynurincola	-1.89749	0.00192083	0.0229857	depleted
g__Hamadaea	-1.62795	7.17635e-09	5.77517e-07	depleted
g__Hankyongella	-1.09486	0.000988877	0.01384	depleted
g__Hydrocarboniphaga	-1.25599	1.87045e-07	1.18058e-05	depleted
g__Hydrogenothermus	-3.68226	1.76958e-07	1.13926e-05	depleted
g__Ignatzschineria	-3.26734	1.05644e-05	0.000385806	depleted
g__Lutispora	-3.42725	8.14057e-06	0.000308288	depleted
g__Macellibacteroides	-3.19151	0.000803021	0.0115916	depleted
g__Marinifilum	-1.4601	0.00149248	0.0193602	depleted
g__Marinirhabdus	-2.42152	0.00566584	0.0496957	depleted
g__Marivirga	-1.81844	0.000499016	0.00841012	depleted
g__Marivivens	-1.73819	0.000250013	0.00470639	depleted
g__Mediterranea	-2.96504	6.9182e-05	0.0017015	depleted
g__Mesoaciditoga	-1.84017	0.00345446	0.0355268	depleted
g__Methylocaldum	-1.29242	0.00293353	0.031688	depleted
g__Negadavirga	-1.61961	0.000687093	0.0104912	depleted
g__Nevskia	-1.26134	1.8515e-06	8.39433e-05	depleted
g__Oceanococcus	-1.27479	1.25642e-05	0.000434884	depleted
g__Paeniclostridium	-2.28333	0.00515973	0.0461366	depleted
g__Profundibacterium	-1.53539	0.000512311	0.00858921	depleted
g__Pseudobacter	-1.52815	0.00356625	0.0359867	depleted
g__Reichenbachiella	-1.17767	0.00387302	0.0380735	depleted
g__Reinekea	-1.49119	0.000216659	0.00420135	depleted
g__Rhodanobacter	-1.4564	3.65253e-05	0.00100491	depleted
g__Seleniivibrio	-1.89195	0.00352313	0.0358464	depleted
g__Siansivirga	-2.40603	0.00127604	0.0171148	depleted
g__Simonsiella	-3.5848	0.00128347	0.0171431	depleted
g__Sinimarinibacterium	-1.44149	8.80957e-08	6.16478e-06	depleted
g__Solimonas	-1.07348	3.93072e-05	0.00106328	depleted
g__Stagnimonas	-1.60026	5.97108e-06	0.000237295	depleted
g__Stenotrophobium	-1.45286	7.03581e-07	3.53879e-05	depleted
g__Sulfuricaulis	-1.26781	1.44511e-05	0.000471549	depleted
g__Sulfurifustis	-1.46325	0.00104325	0.014413	depleted
g__Thiofilum	-1.20769	0.00142497	0.0187224	depleted
g__Truepera	-1.2089	0.00154167	0.0194613	depleted
g__unclassified_c__Candidatus_Muproteobacteria	-1.3457	0.000205466	0.00406016	depleted
g__unclassified_c__Cytophagia	-1.7862	1.90787e-13	3.4119e-11	depleted
g__unclassified_c__Negativicutes	-1.61464	7.92186e-07	3.92315e-05	depleted
g__unclassified_c__Spirochaetia	-1.08329	0.000347083	0.0061388	depleted
g__unclassified_f__Alicyclobacillaceae	-3.05539	0.000255811	0.00478754	depleted
g__unclassified_f__Anaerolineaceae	-1.02652	9.95263e-06	0.000368247	depleted
g__unclassified_f__Christensenellaceae	-1.54894	0.00476625	0.0440878	depleted
g__unclassified_f__Cyclobacteriaceae	-2.2517	2.28234e-13	3.86676e-11	depleted
g__unclassified_f__Flammeovirgaceae	-1.69255	1.16529e-10	1.38929e-08	depleted
g__unclassified_f__Halanaerobiaceae	-1.27471	0.00287697	0.0311841	depleted
g__unclassified_f__Rhodanobacteraceae	-2.16429	3.74408e-05	0.00102137	depleted
g__unclassified_f__Sinobacteraceae	-1.55249	2.06058e-06	9.12278e-05	depleted
g__unclassified_f__Trueperaceae	-1.30823	0.000524093	0.00869616	depleted
g__unclassified_f__Yersiniaceae	-2.07895	0.00157048	0.0196707	depleted
g__unclassified_o__Acidithiobacillales	-1.13642	9.82251e-05	0.0022268	depleted
g__unclassified_o__Aeromonadales	-1.35537	0.0027381	0.0300383	depleted
g__unclassified_o__Cytophagales	-2.15153	3.82546e-14	8.20943e-12	depleted
g__unclassified_o__Deinococcales	-1.47391	0.00228742	0.0262036	depleted
g__unclassified_o__Marinilabiliales	-1.53381	3.15517e-05	0.00089092	depleted
g__unclassified_p__Aquificae	-1.22441	0.000793479	0.0115093	depleted
g__unclassified_p__Candidatus_Adlerbacteria	-2.17265	0.000116886	0.00255957	depleted
g__unclassified_p__Candidatus_Andersenbacteria	-1.34425	0.00152163	0.0193602	depleted
g__unclassified_p__Candidatus_Campbellbacteria	-2.22176	0.000241287	0.00459587	depleted
g__unclassified_p__Candidatus_Collierbacteria	-1.65157	4.50694e-05	0.0011795	depleted
g__unclassified_p__Candidatus_Giovannonibacteria	-1.26313	0.00261148	0.0291888	depleted
g__unclassified_p__Candidatus_Jacksonbacteria	-1.26029	0.00431373	0.0409614	depleted
g__unclassified_p__Candidatus_Kaiserbacteria	-1.68078	8.05607e-10	8.1039e-08	depleted
g__unclassified_p__Candidatus_Liptonbacteria	-1.16132	0.00205592	0.0241533	depleted
g__unclassified_p__Candidatus_Lloydbacteria	-1.2165	0.000102525	0.00229185	depleted
g__unclassified_p__Candidatus_Niyogibacteria	-1.48557	0.00546364	0.0483172	depleted
g__unclassified_p__Candidatus_Pacebacteria	-1.04168	0.000452428	0.00770564	depleted
g__unclassified_p__Candidatus_Parcubacteria	-2.64206	3.77428e-10	4.08448e-08	depleted
g__unclassified_p__Candidatus_Ryanbacteria	-1.1584	0.00395745	0.0384865	depleted
g__unclassified_p__Candidatus_Shapirobacteria	-1.12386	0.000336122	0.00597777	depleted
g__unclassified_p__Candidatus_Taylorbacteria	-1.08289	0.000626995	0.00979756	depleted
g__unclassified_p__Candidatus_Yonathbacteria	-1.24149	0.000584258	0.00924784	depleted
g__'Geomonas'_Xu_et_al._2019	0.0142567	0.962835	0.984949	No significant
g__Abditibacterium	0.3206	0.540074	0.765854	No significant
g__Abiotrophia	-0.032071	0.979931	1	No significant
g__Absicoccus	-2.09968	0.0640985	0.236892	No significant
g__Abyssisolibacter	0.216612	0.79795	0.913308	No significant
g__Acaricomes	0.405665	0.742352	0.88282	No significant
g__Acaryochloris	-0.109863	0.666363	0.846988	No significant
g__Acetanaerobacterium	-0.971049	0.101711	0.309296	No significant
g__Acetatifactor	0.959146	0.472272	1	No significant
g__Acetoanaerobium	-2.03438	0.0490059	0.199179	No significant
g__Acetobacter	0.591983	0.110299	0.326636	No significant
g__Acetobacterium	0.147484	0.716174	0.873039	No significant
g__Acetobacteroides	0.267495	0.817805	0.924987	No significant
g__Acetohalobium	0.0321805	0.958722	0.984587	No significant
g__Acetomicrobium	0.514114	0.38893	0.650593	No significant
g__Acetonema	-0.0565084	0.911279	0.966845	No significant
g__Acholeplasma	-0.261449	0.769127	0.896591	No significant
g__Achromatium	-0.612599	0.0720387	0.256235	No significant
g__Acidaminobacter	0.379635	0.592373	0.799123	No significant
g__Acidaminococcus	-1.05917	0.0657848	0.240912	No significant
g__Acidibacillus	-0.746212	0.0131574	0.0855628	No significant
g__Acidibrevibacterium	0.0894886	0.685213	0.854261	No significant
g__Acidicaldus	-0.384112	0.0873458	0.284217	No significant
g__Acidiferrimicrobium	0.713818	0.00763984	0.0604242	No significant
g__Acidiferrobacter	-0.651857	0.0120686	0.0816152	No significant
g__Acidihalobacter	-0.229475	0.403727	0.664416	No significant
g__Acidimangrovimonas	0.428669	0.18308	0.436543	No significant
g__Acidimicrobium	0.626508	0.056912	0.221256	No significant
g__Acidiphilium	-0.0628237	0.739206	0.881526	No significant
g__Acidipila	0.261543	0.148269	0.383663	No significant
g__Acidipropionibacterium	-0.495069	0.285836	0.557141	No significant
g__Acidisarcina	-0.357649	0.0579144	0.222863	No significant
g__Acidisoma	0.0551451	0.787032	0.9061	No significant
g__Acidisphaera	-0.013328	0.942439	0.980918	No significant
g__Acidithiobacillus	0.211944	0.336015	0.606452	No significant
g__Acidithrix	0.80269	0.0112572	0.0784352	No significant
g__Acidobacterium	0.437996	0.0327286	0.156079	No significant
g__Acidocella	0.257833	0.19959	0.456956	No significant
g__Acidomonas	0.903082	0.0287981	0.145348	No significant
g__Acidothermus	0.347226	0.172799	0.421713	No significant
g__Acidovorax	0.994832	0.000382479	0.00663369	No significant
g__Acinetobacter	-0.0595762	0.777468	0.900918	No significant
g__Acrocarpospora	0.219195	0.25214	0.519615	No significant
g__Actibacterium	0.127207	0.636825	0.827512	No significant
g__Actinoallomurus	0.565878	0.227017	0.49012	No significant
g__Actinoalloteichus	0.474823	0.0430467	0.183739	No significant
g__Actinobacillus	-0.46538	0.163395	0.406355	No significant
g__Actinobaculum	1.57418	0.0583567	0.223631	No significant
g__Actinocatenispora	-0.0896566	0.762408	0.892758	No significant
g__Actinocrispum	0.333483	0.289692	0.560744	No significant
g__Actinokineospora	0.392143	0.0714406	0.255236	No significant
g__Actinomadura	-0.378251	0.343406	0.612916	No significant
g__Actinomyces	0.552981	0.0288644	0.145348	No significant
g__Actinomycetospora	0.233774	0.114171	0.334107	No significant
g__Actinophytocola	0.175457	0.373629	0.635931	No significant
g__Actinoplanes	0.649153	0.0723792	0.256589	No significant
g__Actinopolymorpha	0.160907	0.466266	0.713021	No significant
g__Actinopolyspora	-0.151694	0.669163	0.847487	No significant
g__Actinorugispora	0.181506	0.555946	0.775386	No significant
g__Actinospica	0.421851	0.170506	0.418975	No significant
g__Actinosynnema	0.399749	0.133702	0.362849	No significant
g__Actinotalea	0.504581	0.0307851	0.150147	No significant
g__Actinotignum	0.0575693	0.948152	0.982383	No significant
g__Acutalibacter	-0.294946	0.652273	0.840489	No significant
g__Acuticoccus	0.330398	0.137018	0.366944	No significant
g__Adhaeribacter	0.11265	0.75327	0.889646	No significant
g__Adlercreutzia	-1.18068	0.099335	0.305114	No significant
g__Advenella	0.222326	0.410827	0.668919	No significant
g__Aequorivita	-0.562684	0.0313268	0.151711	No significant
g__Aeribacillus	0.126024	0.800238	0.914436	No significant
g__Aeriscardovia	-0.654757	0.518225	0.754282	No significant
g__Aerococcus	-0.12091	0.593999	0.799123	No significant
g__Aeromonas	0.0290517	0.904252	0.963067	No significant
g__Aerosticca	-0.307039	0.491346	0.732581	No significant
g__Aestuariibacter	-0.667137	0.249708	0.517606	No significant
g__Aestuariimicrobium	-0.156438	0.752569	0.889646	No significant
g__Aestuariispira	-0.406282	0.212061	0.472674	No significant
g__Aestuariivita	-0.692696	0.0505018	0.202448	No significant
g__Aetherobacter	0.228781	0.665324	0.846548	No significant
g__Afifella	0.232541	0.296512	0.567126	No significant
g__Afipia	0.284971	0.0955863	0.299021	No significant
g__Agaribacter	0.961921	0.492901	1	No significant
g__Agaribacterium	0.647492	0.292387	0.56359	No significant
g__Agarilytica	-0.0451159	0.919336	0.969898	No significant
g__Agarivorans	0.52517	0.278517	0.549018	No significant
g__Agathobaculum	0.730879	0.535316	0.763128	No significant
g__Aggregatibacter	0.480391	0.327355	0.599422	No significant
g__Aggregicoccus	0.140161	0.614978	0.813258	No significant
g__Agitococcus	1.03122	0.0217427	0.122789	No significant
g__Agrococcus	0.979561	0.000855521	0.0121855	No significant
g__Ahniella	0.384985	0.32289	0.595294	No significant
g__Ahrensia	0.288998	0.147577	0.382962	No significant
g__Aidingimonas	-0.503322	0.0441373	0.185966	No significant
g__Akkermansia	-1.12841	0.0255039	0.135473	No significant
g__Albibacterium	-1.00087	0.0433498	0.183851	No significant
g__Albidovulum	0.0643682	0.86493	0.940611	No significant
g__Albimonas	0.376421	0.243264	0.509944	No significant
g__Alcaligenes	-0.372058	0.333029	0.604369	No significant
g__Alcanivorax	0.282455	0.134224	0.363081	No significant
g__Algibacter	-1.1212	0.0367319	0.168193	No significant
g__Algicola	-0.0885583	0.75203	0.889646	No significant
g__Alginatibacterium	0.547717	0.565451	0.780861	No significant
g__Algoriella	0.331113	0.814209	1	No significant
g__Algoriphagus	-0.676097	0.0366008	0.167832	No significant
g__Aliagarivorans	1.24081	0.0795837	0.27109	No significant
g__Alicycliphilus	0.228935	0.420515	0.67591	No significant
g__Alicyclobacillus	-0.179784	0.438982	0.691332	No significant
g__Alienimonas	0.570356	0.252746	0.51995	No significant
g__Aliidiomarina	-0.109968	0.786787	0.9061	No significant
g__Aliifodinibius	-0.650816	0.0294485	0.147197	No significant
g__Aliiglaciecola	-0.573215	0.163411	0.406355	No significant
g__Aliihoeflea	0.816943	1.73473e-05	0.000536933	No significant
g__Aliiroseovarius	0.443132	0.29073	0.562077	No significant
g__Aliishimia	1.10546	0.0218158	0.122863	No significant
g__Aliivibrio	0.408848	0.592083	0.799123	No significant
g__Alishewanella	-0.996088	0.0111361	0.0779288	No significant
g__Alistipes	0.668632	0.162429	0.405202	No significant
g__Aliterella	-0.429978	0.192418	0.449815	No significant
g__Alkalibacillus	0.376997	0.745345	0.883708	No significant
g__Alkalibacter	-0.138803	0.925053	1	No significant
g__Alkalibacterium	1.37929	0.124265	0.347803	No significant
g__Alkalibaculum	-0.287784	0.754662	0.889924	No significant
g__Alkalicoccus	0.668303	0.460855	0.709112	No significant
g__Alkaliflexus	-1.37772	0.047083	0.194557	No significant
g__Alkalihalobacillus	-0.279828	0.403132	0.664036	No significant
g__Alkalilacustris	0.612837	0.0242372	0.130467	No significant
g__Alkalilimnicola	0.19405	0.528404	0.758018	No significant
g__Alkalimonas	-1.05253	0.0380938	0.172467	No significant
g__Alkalinema	0.152621	0.654983	0.840708	No significant
g__Alkaliphilus	-0.585875	0.0838187	0.278444	No significant
g__Alkalispirillum	-0.556601	0.135597	0.364707	No significant
g__Alkalispirochaeta	0.796209	0.0187951	0.111626	No significant
g__Alkalitalea	1.97522	0.0814362	0.276231	No significant
g__Alkanindiges	0.617807	0.094425	0.297411	No significant
g__Allisonella	-0.823944	0.48847	1	No significant
g__Alloactinosynnema	0.427492	0.026877	0.139319	No significant
g__Allobacillus	0.171736	0.881445	0.949907	No significant
g__Allobaculum	0.681922	0.625576	1	No significant
g__Allochromatium	-0.103135	0.674248	0.850138	No significant
g__Allofrancisella	1.30108	0.0829103	0.276932	No significant
g__Alloiococcus	-1.96601	0.121754	0.343879	No significant
g__Allokutzneria	-0.368822	0.358588	0.628414	No significant
g__Allonocardiopsis	0.39967	0.167689	0.413317	No significant
g__Alloprevotella	2.76029	0.0232152	0.127166	No significant
g__Allopseudarcicella	-1.11225	0.0620127	0.232928	No significant
g__Allorhizocola	-0.279216	0.52535	0.756796	No significant
g__Allosalinactinospora	0.422984	0.0691046	0.249661	No significant
g__Alloscardovia	-0.505826	0.668383	0.847487	No significant
g__Alsobacter	0.0734581	0.710751	0.870589	No significant
g__Alteribacillus	-0.688179	0.185392	0.439777	No significant
g__Alterileibacterium	-1.32483	0.307894	1	No significant
g__Alteromonas	-0.153609	0.621694	0.816564	No significant
g__Altibacter	-0.861243	0.406407	0.666102	No significant
g__Alysiella	-0.352406	0.733961	0.88129	No significant
g__Amaricoccus	0.725672	0.0472239	0.19489	No significant
g__Amedibacillus	-0.138803	0.925053	1	No significant
g__Aminiphilus	-0.536162	0.554289	0.77509	No significant
g__Aminipila	-0.436383	0.66223	0.844934	No significant
g__Aminivibrio	-0.53403	0.522243	0.754868	No significant
g__Aminobacter	0.790075	0.00356531	0.0359867	No significant
g__Aminobacterium	-0.880068	0.0829094	0.276932	No significant
g__Aminomonas	0.320427	0.60581	0.805786	No significant
g__Ammonifex	-0.428852	0.122325	0.344501	No significant
g__Ammoniphilus	-0.281156	0.351167	0.620761	No significant
g__Amnimonas	-1.0051	0.041087	0.179703	No significant
g__Amorphus	0.10369	0.684287	0.853436	No significant
g__Amphibacillus	-0.457956	0.558767	0.777743	No significant
g__Amphiplicatus	-0.251468	0.49008	0.731371	No significant
g__Amphritea	0.118849	0.652495	0.840489	No significant
g__Amycolatopsis	0.312775	0.192237	0.449815	No significant
g__Amylibacter	0.129231	0.760835	0.892758	No significant
g__Anabaena	-0.209919	0.545588	0.768345	No significant
g__Anabaenopsis	0.0809926	0.88961	0.955189	No significant
g__Anaeroarcus	-1.0439	0.152938	0.392144	No significant
g__Anaerobacillus	-0.846118	0.196903	0.453106	No significant
g__Anaerobacterium	-0.933717	0.127274	0.352797	No significant
g__Anaerobiospirillum	-0.543662	0.631135	0.824349	No significant
g__Anaerobium	0.237882	0.662246	0.844934	No significant
g__Anaerobranca	-0.279494	0.643863	0.834378	No significant
g__Anaerobutyricum	0.291373	0.724031	0.877176	No significant
g__Anaerococcus	-1.07682	0.27121	0.540238	No significant
g__Anaerocolumna	-1.0229	0.160518	0.404173	No significant
g__Anaerofilum	-0.859318	0.48802	1	No significant
g__Anaerofustis	-0.00421813	0.997255	1	No significant
g__Anaeroglobus	1.19519	0.397809	0.659594	No significant
g__Anaerohalosphaera	0.0801673	0.849651	0.937843	No significant
g__Anaerolactibacter	-0.138803	0.925053	1	No significant
g__Anaerolinea	-0.121026	0.644694	0.834783	No significant
g__Anaeromassilibacillus	0.563454	0.596404	0.799123	No significant
g__Anaeromicrobium	-0.841467	0.38809	0.650309	No significant
g__Anaeromusa	-0.472671	0.471837	0.71813	No significant
g__Anaeromyxobacter	0.163895	0.561979	0.77789	No significant
g__Anaerorhabdus	-0.138803	0.925053	1	No significant
g__Anaerosacchariphilus	0.279596	0.828456	0.930171	No significant
g__Anaerosalibacter	-0.47303	0.570559	0.785244	No significant
g__Anaerospora	-0.556224	0.0418063	0.18088	No significant
g__Anaerosporobacter	-0.304586	0.768448	0.896569	No significant
g__Anaerosporomusa	-0.551881	0.268685	0.537902	No significant
g__Anaerostipes	0.392593	0.479458	0.723231	No significant
g__Anaerotruncus	-0.950067	0.0618453	0.23257	No significant
g__Anaerovibrio	0.191471	0.800631	0.91456	No significant
g__Anaerovirgula	-1.30523	0.0792168	0.2707	No significant
g__Anaerovorax	0.470887	0.590245	0.799123	No significant
g__Anaplasma	2.01675	0.172778	0.421713	No significant
g__Ancrocorticia	-1.04213	0.116286	0.336584	No significant
g__Ancylobacter	0.464643	0.0909733	0.290807	No significant
g__Ancylomarina	-1.20661	0.0156045	0.0969707	No significant
g__Anderseniella	0.287996	0.511965	0.748757	No significant
g__Andreesenia	0.676972	0.559268	0.777743	No significant
g__Andreprevotia	1.05186	0.0370612	0.16898	No significant
g__Aneurinibacillus	-0.212373	0.48447	0.726366	No significant
g__Angelakisella	-0.138803	0.925053	1	No significant
g__Angustibacter	0.165614	0.452621	0.702501	No significant
g__Anoxybacillus	-0.444935	0.250069	0.517666	No significant
g__Anoxybacter	0.990798	0.130469	0.357431	No significant
g__Antarcticibacterium	0.259101	0.665298	0.846548	No significant
g__Antarctobacter	0.0656239	0.89561	0.957162	No significant
g__Antribacter	0.257893	0.304798	0.576466	No significant
g__Antricoccus	0.723377	0.107067	0.320927	No significant
g__Aphanocapsa	0.995281	0.0243484	0.130629	No significant
g__Aphanothece	0.158475	0.706908	0.867863	No significant
g__Apibacter	-1.08623	0.198138	0.453955	No significant
g__Aquabacter	-0.00420844	0.982483	0.99035	No significant
g__Aquabacterium	0.68322	0.00556679	0.0489604	No significant
g__Aquamicrobium	0.378827	0.0435465	0.184145	No significant
g__Aquaspirillum	1.40075	1	1	No significant
g__Aquibacillus	1.0723	0.0858206	0.282471	No significant
g__Aquicoccus	-0.130534	0.858098	0.938891	No significant
g__Aquidulcibacter	-0.418016	0.452539	0.702501	No significant
g__Aquifex	-0.24649	0.751591	0.889475	No significant
g__Aquiflexum	-0.524482	0.318287	0.589518	No significant
g__Aquimarina	-0.610665	0.0267386	0.138825	No significant
g__Aquimixticola	1.06983	0.247453	0.515566	No significant
g__Aquimonas	0.254747	0.362592	0.628984	No significant
g__Aquirufa	-0.246183	0.731623	0.880938	No significant
g__Aquisalibacillus	-1.71895	0.0614143	0.23149	No significant
g__Aquisalimonas	0.21389	0.468806	0.714868	No significant
g__Aquisphaera	0.0608067	0.726451	0.878454	No significant
g__Aquitalea	-0.0469748	0.896176	0.957162	No significant
g__Arabia	-0.107501	0.926715	0.974527	No significant
g__Arachidicoccus	-0.388129	0.265096	0.534341	No significant
g__Arboricoccus	0.548231	0.0106643	0.0757342	No significant
g__Arcanobacterium	-0.109085	0.871746	0.945415	No significant
g__Archangium	0.491442	0.0428104	0.18301	No significant
g__Arcicella	-1.04096	0.0817233	0.276331	No significant
g__Arcobacter	-0.717503	0.0365841	0.167832	No significant
g__Arcticibacter	-0.979104	0.000268896	0.00494615	No significant
g__Arcticibacterium	-1.07969	0.126655	0.351716	No significant
g__Ardenticatena	-0.108705	0.741827	0.882788	No significant
g__Arenibacter	-0.357294	0.219514	0.482331	No significant
g__Arenicella	0.38205	0.417779	0.67409	No significant
g__Arenitalea	0.944683	0.499981	1	No significant
g__Arhodomonas	-0.284608	0.222116	0.484825	No significant
g__Aromatoleum	0.781368	8.60483e-05	0.00202182	No significant
g__Arsenicibacter	-0.671436	0.120387	0.341432	No significant
g__Arsenicicoccus	0.985432	0.0692909	0.250053	No significant
g__Arsenicitalea	0.191328	0.393322	0.655673	No significant
g__Arsenophonus	1.05013	0.457756	1	No significant
g__Arsukibacterium	-0.470051	0.221707	0.484779	No significant
g__Arthrobacter	0.968777	0.0026478	0.0294923	No significant
g__Arthrospira	-0.326554	0.369907	0.633705	No significant
g__Arundinibacter	-0.869245	0.144968	0.380133	No significant
g__Asaccharobacter	-1.16872	0.23502	0.502011	No significant
g__Asaccharospora	-0.691218	0.443465	0.69533	No significant
g__Asaia	0.455859	0.385823	0.648545	No significant
g__Asanoa	-0.0951804	0.732518	0.881093	No significant
g__Ascidiaceihabitans	0.0873255	0.913384	0.967802	No significant
g__Asinibacterium	-0.168822	0.771628	0.896704	No significant
g__Asticcacaulis	0.188687	0.495026	0.735984	No significant
g__Athalassotoga	1.96383	0.0895712	0.28833	No significant
g__Atlantibacter	1.23289	0.274691	0.543474	No significant
g__Atopobacter	-1.68303	0.188386	1	No significant
g__Atopobium	-0.332321	0.716015	0.873039	No significant
g__Atopococcus	0.14256	0.896205	0.957162	No significant
g__Aurantibacter	-0.993544	0.334005	0.605384	No significant
g__Aurantimicrobium	0.589431	0.179877	0.432987	No significant
g__Aurantimonas	0.246588	0.215534	0.477826	No significant
g__Auraticoccus	0.206092	0.431564	0.685349	No significant
g__Aureibacillus	0.152271	0.763947	0.893584	No significant
g__Aureibaculum	-1.49421	0.0530807	0.210335	No significant
g__Aureicoccus	-0.178062	0.874802	0.945513	No significant
g__Aureimonas	0.381857	0.0401101	0.178089	No significant
g__Aureispira	0.684378	0.180079	0.432987	No significant
g__Aureitalea	-1.88913	0.00575935	0.0501063	No significant
g__Auritidibacter	1.446	0.240819	0.507934	No significant
g__Austwickia	0.39065	0.244305	0.510661	No significant
g__Avibacterium	0.647255	0.392595	0.65548	No significant
g__Azoarcus	-0.0095637	0.962714	0.984949	No significant
g__Azohydromonas	0.991165	4.39119e-05	0.00116563	No significant
g__Azomonas	0.28243	0.531299	0.758762	No significant
g__Azonexus	-0.157299	0.409324	0.668657	No significant
g__Azorhizobium	0.561288	0.162326	0.405202	No significant
g__Azospirillum	-0.0180946	0.928524	0.974621	No significant
g__Azotobacter	0.816959	0.00629001	0.053004	No significant
g__Azovibrio	0.0106808	0.972915	0.988265	No significant
g__Bacilliculturomica	-1.67791	0.0186834	0.111168	No significant
g__Bacillus_f__Bacillaceae	0.168329	0.52247	0.754868	No significant
g__Bacterioplanes	0.0475668	0.917484	0.969898	No significant
g__Bacteriovorax	0.0149977	0.968275	0.986041	No significant
g__Bacteroides	-0.365382	0.0773371	0.26597	No significant
g__Baekduia	0.683858	0.0208722	0.119764	No significant
g__Baia	1.21467	0.0666202	0.242591	No significant
g__Balnearium	0.71439	0.596933	1	No significant
g__Balneatrix	0.350084	0.355964	0.626146	No significant
g__Balneicella	1.42512	0.225118	0.487	No significant
g__Balneola	-0.212258	0.562091	0.77789	No significant
g__Bariatricus	0.323634	0.818265	1	No significant
g__Barnesiella	0.0438792	0.957393	0.984587	No significant
g__Barrientosiimonas	0.182712	0.590475	0.799123	No significant
g__Bartonella	0.292112	0.467972	0.714612	No significant
g__Basilea	0.610327	0.550992	0.772493	No significant
g__Bauldia	0.681672	0.0189048	0.111865	No significant
g__Bdellovibrio	0.546058	0.0998074	0.30569	No significant
g__Beduini	-0.138803	0.925053	1	No significant
g__Beggiatoa	0.11695	0.667338	0.847487	No significant
g__Beijerinckia	0.529128	0.000273469	0.00500169	No significant
g__Bellilinea	-0.0354164	0.91393	0.968062	No significant
g__Belnapia	0.0169311	0.939991	0.979924	No significant
g__Bergeriella_f__Neisseriaceae	-0.138803	0.925053	1	No significant
g__Bergeyella	1.92616	0.1338	0.362849	No significant
g__Bermanella	0.0338987	0.943929	0.981747	No significant
g__Bernardetia	-0.0570342	0.948023	0.982383	No significant
g__Beutenbergia	0.352558	0.142478	0.375932	No significant
g__Bhargavaea	-0.946248	0.0278486	0.142519	No significant
g__Bifidobacterium	0.20757	0.296158	0.566784	No significant
g__Biostraticola	-0.025311	0.963703	0.985125	No significant
g__Bittarella	0.224999	0.848134	0.937549	No significant
g__Bizionia	1.57816	0.00588842	0.0509538	No significant
g__Blastochloris	-0.28951	0.117901	0.337955	No significant
g__Blastococcus	0.445768	0.0109061	0.0768199	No significant
g__Blastopirellula	-0.305674	0.240643	0.507934	No significant
g__Blautia	0.075566	0.821779	0.92589	No significant
g__Bogoriella_f__Bogoriellaceae	0.392013	0.477421	0.72219	No significant
g__Bombella	-0.538656	0.394051	0.656549	No significant
g__Bordetella	0.173615	0.484719	0.726401	No significant
g__Borrelia	0.800791	0.407346	0.6673	No significant
g__Bosea_f__Bradyrhizobiaceae	0.915369	0.00201195	0.0239533	No significant
g__Boseongicola	0.00589923	0.982878	0.99035	No significant
g__Botryobacter	-0.0647919	0.878573	0.947763	No significant
g__Bowmanella	0.429059	0.37417	0.635931	No significant
g__Brachybacterium	0.312769	0.236792	0.504456	No significant
g__Brachymonas	0.303816	0.285308	0.557141	No significant
g__Brachyspira	-1.18676	0.176875	0.427819	No significant
g__Brackiella	-0.138803	0.925053	1	No significant
g__Bradymonas	-0.276881	0.364959	0.63021	No significant
g__Bradyrhizobium	0.726974	7.22513e-05	0.00173565	No significant
g__Branchiibius	0.269749	0.383372	0.645798	No significant
g__Brasilonema	-0.162445	0.561039	0.77789	No significant
g__Bremerella	-0.0162641	0.954803	0.984153	No significant
g__Breoghania	0.281311	0.339505	0.609179	No significant
g__Brevefilum	-2.61303	0.0168736	0.102979	No significant
g__Brevibacillus	0.165121	0.520424	0.754704	No significant
g__Brevibacterium	0.7914	4.41772e-05	0.00116563	No significant
g__Brevifollis	0.141192	0.700093	0.863634	No significant
g__Brevilactibacter	-0.376058	0.609372	0.809562	No significant
g__Brevirhabdus	0.10589	0.84341	0.935862	No significant
g__Brevundimonas	0.175728	0.408854	0.66841	No significant
g__Breznakia	-0.138803	0.925053	1	No significant
g__Breznakibacter	0.776524	0.298222	0.568033	No significant
g__Brochothrix	-0.415215	0.746765	1	No significant
g__Brooklawnia	-0.537185	0.341943	0.611734	No significant
g__Brucella	0.6393	0.0114873	0.0798651	No significant
g__Bryobacter	-0.202857	0.26357	0.533269	No significant
g__Bryocella	0.635938	0.15607	0.397774	No significant
g__Budvicia	0.892266	0.244035	0.510428	No significant
g__Burkholderia	0.354667	0.124898	0.348697	No significant
g__Buttiauxella	0.183931	0.724891	0.877227	No significant
g__Butyricicoccus	-0.439609	0.351859	0.621358	No significant
g__Butyricimonas	-1.37302	0.139778	0.37278	No significant
g__Byssovorax	-0.426601	0.271814	0.540958	No significant
g__Bythopirellula	0.0832888	0.853963	0.937843	No significant
g__Caballeronia	0.305224	0.238923	0.506649	No significant
g__Caedibacter	0.707467	0.613397	1	No significant
g__Caedimonas	-0.870706	0.256031	0.524945	No significant
g__Caenibacillus	-0.0910839	0.855471	0.937843	No significant
g__Caenimonas	1.05425	0.0287323	0.145348	No significant
g__Caenispirillum	0.0920962	0.731588	0.880938	No significant
g__Caldalkalibacillus	-0.0434417	0.9052	0.963571	No significant
g__Caldanaerobacter	1.32847	0.0481273	0.197102	No significant
g__Caldanaerobius	0.676208	0.0764091	0.265233	No significant
g__Caldanaerovirga	0.0919192	0.840092	0.935402	No significant
g__Calderihabitans	-0.247953	0.522358	0.754868	No significant
g__Caldibacillus	-1.79655	0.0311814	0.151684	No significant
g__Caldicellulosiruptor	0.840825	0.12909	0.355162	No significant
g__Caldicoprobacter	-1.14889	0.0141374	0.0904737	No significant
g__Caldilinea	-0.559453	0.00718041	0.0574969	No significant
g__Caldimicrobium	-0.863336	0.159975	0.403891	No significant
g__Caldisalinibacter	0.613055	0.440333	0.692106	No significant
g__Caldisericum	-0.198072	0.862223	0.939462	No significant
g__Calditerricola	-0.256183	0.436614	0.689628	No significant
g__Calditerrivibrio	-0.440084	0.294073	0.565148	No significant
g__Caldithrix	-0.0563961	0.748112	0.886335	No significant
g__Calidifontibacter	-0.0189176	0.942522	0.980918	No significant
g__Calidithermus	-0.0212682	0.920182	0.969898	No significant
g__Caloramator	0.78427	0.106172	0.318812	No significant
g__Caloranaerobacter	-0.927116	0.197503	0.453106	No significant
g__Calorimonas	0.117865	0.860936	0.939462	No significant
g__Calothrix	0.358464	0.0238161	0.128847	No significant
g__Camelimonas	0.277058	0.528903	0.758018	No significant
g__Caminibacter	1.84133	0.125667	0.349327	No significant
g__Caminicella	-0.386446	0.505272	0.745062	No significant
g__Campylobacter	-0.396569	0.33567	0.606452	No significant
g__Candidatus_Accumulibacter	0.0640837	0.675244	0.851061	No significant
g__Candidatus_Acetothermum	-0.794423	0.0336599	0.15864	No significant
g__Candidatus_Acididesulfobacter	0.180691	0.841937	0.935841	No significant
g__Candidatus_Acidulodesulfobacterium	1.24971	0.27238	0.541564	No significant
g__Candidatus_Aegiribacteria	-0.292732	0.521574	0.754868	No significant
g__Candidatus_Amoebophilus	-0.16322	0.666487	0.846988	No significant
g__Candidatus_Amulumruptor	-0.85336	0.525989	1	No significant
g__Candidatus_Anammoximicrobium	-0.36629	0.147704	0.382962	No significant
g__Candidatus_Aquiluna	-0.275047	0.698543	0.86288	No significant
g__Candidatus_Arcanobacter	-2.14629	0.0383646	0.173449	No significant
g__Candidatus_Arthromitus	-1.68396	0.162953	1	No significant
g__Candidatus_Atelocyanobacterium	1.39529	0.327722	0.599422	No significant
g__Candidatus_Babela	1.56704	0.0911983	0.291235	No significant
g__Candidatus_Berkiella	-0.152007	0.592089	0.799123	No significant
g__Candidatus_Bipolaricaulis	0.693945	0.0986646	0.304507	No significant
g__Candidatus_Brocadia	0.194998	0.558926	0.777743	No significant
g__Candidatus_Caldatribacterium	-0.300901	0.445719	0.697506	No significant
g__Candidatus_Carbobacillus	-0.0179377	0.979746	0.990267	No significant
g__Candidatus_Cardinium	3.02646	0.0105489	0.0756304	No significant
g__Candidatus_Chazhemtobacterium	-0.942178	0.36191	0.628984	No significant
g__Candidatus_Chloroploca	-0.00657827	0.981162	0.99035	No significant
g__Candidatus_Chrysopegis	0.0271372	0.962775	0.984949	No significant
g__Candidatus_Cloacimonas	-0.232458	0.554683	0.775303	No significant
g__Candidatus_Competibacter	0.0804501	0.772474	0.897363	No significant
g__Candidatus_Contendobacter	-0.135562	0.509462	0.747013	No significant
g__Candidatus_Cryosericum	-0.525136	0.155186	0.396035	No significant
g__Candidatus_Cyclonatronum	-0.783476	0.0442394	0.186153	No significant
g__Candidatus_Dactylopiibacterium	0.0362514	0.936327	0.977719	No significant
g__Candidatus_Desulfofervidus	0.677751	0.285864	0.557141	No significant
g__Candidatus_Desulforudis	-0.193489	0.58858	0.798078	No significant
g__Candidatus_Dichloromethanomonas	-0.138803	0.925053	1	No significant
g__Candidatus_Doolittlea	-1.76436	0.0737293	0.258816	No significant
g__Candidatus_Dormibacter	0.392949	0.277846	0.548368	No significant
g__Candidatus_Electronema	0.65349	0.0972851	0.301596	No significant
g__Candidatus_Electrothrix	2.07743	1	1	No significant
g__Candidatus_Endobugula	-0.656408	0.0946631	0.297869	No significant
g__Candidatus_Endohaliclona	-1.48162	0.223856	0.485808	No significant
g__Candidatus_Endolissoclinum	-0.359385	0.220626	0.483783	No significant
g__Candidatus_Entotheonella	0.229751	0.262439	0.531649	No significant
g__Candidatus_Eremiobacter	-0.234011	0.375788	0.637389	No significant
g__Candidatus_Evansia	-0.138803	0.925053	1	No significant
g__Candidatus_Fermentibacter	0.2792	0.546971	0.768864	No significant
g__Candidatus_Finniella	-0.167943	0.723085	0.876952	No significant
g__Candidatus_Fonsibacter	-0.134221	0.873214	0.945513	No significant
g__Candidatus_Frackibacter	0.0366738	0.945902	0.982383	No significant
g__Candidatus_Fukatsuia	-1.76378	0.104946	0.316607	No significant
g__Candidatus_Galacturonibacter	0.515934	0.672312	0.848444	No significant
g__Candidatus_Glomeribacter	0.00176468	0.997785	0.998319	No significant
g__Candidatus_Hamiltonella	0.345792	0.806269	1	No significant
g__Candidatus_Hepatobacter	1.06155	0.404203	0.664473	No significant
g__Candidatus_Hydrogenedens	-0.934821	0.0130216	0.0851963	No significant
g__Candidatus_Izimaplasma	-2.92966	0.0106814	0.0757342	No significant
g__Candidatus_Jettenia	-0.128999	0.594702	0.799123	No significant
g__Candidatus_Jidaibacter	1.86874	0.0449677	0.187988	No significant
g__Candidatus_Kentron	0.301307	0.0989088	0.304969	No significant
g__Candidatus_Koribacter	0.0532937	0.841189	0.935495	No significant
g__Candidatus_Kryptobacter	0.128294	0.771125	0.8966	No significant
g__Candidatus_Kryptonium	0.029449	0.936411	0.977719	No significant
g__Candidatus_Kuenenia	-0.748612	0.00794902	0.0621066	No significant
g__Candidatus_Lumbricidophila	1.19261	0.0398571	0.177701	No significant
g__Candidatus_Macondimonas	-0.657168	0.039173	0.176239	No significant
g__Candidatus_Magnetaquicoccus	0.0910467	0.881888	0.950067	No significant
g__Candidatus_Magnetobacterium	-0.409178	0.082166	0.276932	No significant
g__Candidatus_Magnetoglobus	0.414704	0.286246	0.557426	No significant
g__Candidatus_Magnetomorum	0.415039	0.233796	0.500265	No significant
g__Candidatus_Magnetoovum	-0.407953	0.39836	0.659629	No significant
g__Candidatus_Manganitrophus	-0.822013	0.0151467	0.0948582	No significant
g__Candidatus_Marithrix	-0.817611	0.0608219	0.229795	No significant
g__Candidatus_Mcinerneyibacterium	-0.138803	0.925053	1	No significant
g__Candidatus_Methylomirabilis	0.390138	0.282239	0.552633	No significant
g__Candidatus_Methylopumilus	1.4779	0.033488	0.158294	No significant
g__Candidatus_Methylospira	-0.489309	0.135156	0.364684	No significant
g__Candidatus_Methyloumidiphilus	0.979511	0.055732	0.217456	No significant
g__Candidatus_Midichloria	2.0518	0.108109	0.322557	No significant
g__Candidatus_Moanabacter	-0.261482	0.429065	0.683404	No significant
g__Candidatus_Moduliflexus	0.149324	0.57481	0.788469	No significant
g__Candidatus_Nanopelagicus	-0.551734	0.659299	0.844521	No significant
g__Candidatus_Nephrothrix	-0.772689	0.681723	0.85283	No significant
g__Candidatus_Nitrosoglobus	-0.00342876	0.988374	0.993622	No significant
g__Candidatus_Nitrotoga	0.149422	0.500184	0.740273	No significant
g__Candidatus_Omnitrophus	-1.47343	0.0485826	0.197708	No significant
g__Candidatus_Ozemobacter	0.935383	1	1	No significant
g__Candidatus_Paracaedibacter	1.08325	0.0962445	0.300496	No significant
g__Candidatus_Paracaedimonas	-0.179969	0.7984	0.913308	No significant
g__Candidatus_Pelagibacter	-1.14393	0.00579296	0.0502629	No significant
g__Candidatus_Peribacter	0.14168	0.893474	0.956466	No significant
g__Candidatus_Phaeomarinobacter	0.107528	0.665176	0.846548	No significant
g__Candidatus_Phycorickettsia	0.449865	0.730789	0.880723	No significant
g__Candidatus_Phycosocius	-0.305769	0.559689	0.777743	No significant
g__Candidatus_Phytoplasma	0.295122	0.661285	0.844784	No significant
g__Candidatus_Planktophila	0.145453	0.759284	0.892453	No significant
g__Candidatus_Profftella	1.47067	0.270797	0.540085	No significant
g__Candidatus_Promineofilum	-0.360463	0.344895	0.614147	No significant
g__Candidatus_Protochlamydia	1.68472	0.0122777	0.0824632	No significant
g__Candidatus_Puniceispirillum	0.427228	0.400681	0.662451	No significant
g__Candidatus_Purcelliella	-0.138803	0.925053	1	No significant
g__Candidatus_Reidiella	0.573727	0.274953	0.543658	No significant
g__Candidatus_Rhabdochlamydia	1.89766	1	1	No significant
g__Candidatus_Roseilinea	-0.502681	0.0708842	0.254377	No significant
g__Candidatus_Saccharicenans	-0.833033	0.059358	0.226719	No significant
g__Candidatus_Saccharimonas	1.39681	0.197492	0.453106	No significant
g__Candidatus_Scalindua	-0.230414	0.337832	0.60834	No significant
g__Candidatus_Soleaferrea	0.505096	0.613708	0.81264	No significant
g__Candidatus_Solibacter	-0.199587	0.269499	0.538495	No significant
g__Candidatus_Stahlbacteria	-0.264051	0.487929	0.729841	No significant
g__Candidatus_Stoquefichus	1.21999	0.338953	0.608937	No significant
g__Candidatus_Sulfobium	-0.626147	0.0813541	0.276231	No significant
g__Candidatus_Sulfopaludibacter	0.265883	0.304539	0.576466	No significant
g__Candidatus_Sulfotelmatobacter	-0.0285155	0.908475	0.965342	No significant
g__Candidatus_Sulfotelmatomonas	0.233269	0.429828	0.684041	No significant
g__Candidatus_Sumerlaea	-0.465391	0.082583	0.276932	No significant
g__Candidatus_Symbiobacter	-0.16642	0.715607	0.873039	No significant
g__Candidatus_Symbiothrix	-0.0658319	0.958894	0.984587	No significant
g__Candidatus_Syntrophocurvum	-0.669571	0.521718	0.754868	No significant
g__Candidatus_Syntrophonatronum	0.341193	0.724859	0.877227	No significant
g__Candidatus_Syntrophosphaera	-2.16599	0.0102919	0.0749538	No significant
g__Candidatus_Tenderia	0.0952037	0.58677	0.798078	No significant
g__Candidatus_Termititenax	-0.589166	0.410258	0.668919	No significant
g__Candidatus_Thermochlorobacter	-0.660578	0.0411995	0.179703	No significant
g__Candidatus_Thermokryptus	-0.613785	0.333796	0.605346	No significant
g__Candidatus_Thiodiazotropha	-0.13322	0.785695	0.905856	No significant
g__Candidatus_Thioglobus	-0.182652	0.790133	0.908695	No significant
g__Candidatus_Thiosymbion	0.278157	0.339754	0.609286	No significant
g__Candidatus_Tokpelaia	0.0506169	0.904026	0.963067	No significant
g__Candidatus_Vecturithrix	0.543812	0.266192	0.534876	No significant
g__Candidatus_Vesicomyosocius	-0.922511	0.492637	1	No significant
g__Candidatus_Viridilinea	0.19398	0.520486	0.754704	No significant
g__Candidatus_Westeberhardia	-0.138803	0.925053	1	No significant
g__Candidatus_Xiphinematobacter	-1.76742	0.115868	0.336584	No significant
g__Candidimonas	-0.183785	0.313683	0.584006	No significant
g__Capnocytophaga	1.23703	0.0432153	0.183842	No significant
g__Caprobacter	1.39278	0.201447	0.460069	No significant
g__Caproiciproducens	-0.828695	0.260182	0.529481	No significant
g__Capsulimonas	0.365195	0.213522	0.47505	No significant
g__Carboxydocella	-0.245286	0.329887	0.601988	No significant
g__Carboxydothermus	1.06271	0.0919335	0.292435	No significant
g__Carboxylicivirga	0.400824	0.715673	0.873039	No significant
g__Cardiobacterium	1.20677	0.0833142	0.277628	No significant
g__Carideicomes	0.153689	0.691337	0.857908	No significant
g__Carnimonas	1.9003	0.0636975	0.236317	No significant
g__Carnobacterium	-1.62695	0.103548	0.313185	No significant
g__Caryophanon	-1.66744	0.0070185	0.0567535	No significant
g__Casimicrobium	0.547406	0.0279318	0.142718	No significant
g__Castellaniella	-0.319966	0.197127	0.453106	No significant
g__Catabacter	-1.34834	0.0778676	0.2671	No significant
g__Catalinimonas	-0.324797	0.155264	0.396035	No significant
g__Catellatospora	-0.0965468	0.673501	0.84953	No significant
g__Catenibacterium	-0.137479	0.803882	0.916681	No significant
g__Catenovulum	0.0687318	0.879709	0.948672	No significant
g__Catenuloplanes	0.314354	0.172236	0.421298	No significant
g__Catonella	0.368376	0.794107	1	No significant
g__Caulobacter	0.724603	0.00220463	0.0253454	No significant
g__Caviibacter	-0.267295	0.73915	0.881526	No significant
g__Caviibacterium	-0.138803	0.925053	1	No significant
g__Cecembia	-0.783574	0.133448	0.362841	No significant
g__Cedecea	-1.14215	0.0423476	0.181998	No significant
g__Celerinatantimonas	-1.3245	0.153008	0.392144	No significant
g__Cellulomonas	0.366353	0.0363349	0.167661	No significant
g__Cellulophaga	-0.719255	0.193504	0.451465	No significant
g__Cellulosilyticum	1.43504	0.151932	0.390319	No significant
g__Cellulosimicrobium	0.594652	0.00704726	0.0567535	No significant
g__Cellvibrio	0.294117	0.19	0.446756	No significant
g__Cephaloticoccus	0.131869	0.619608	0.815087	No significant
g__Cerasibacillus	-0.956659	0.3102	0.581688	No significant
g__Cereibacter	0.553594	0.0466223	0.193648	No significant
g__Cesiribacter	-0.559394	0.161119	0.404558	No significant
g__Cetobacterium	0.413981	0.72701	0.878583	No significant
g__Chachezhania	0.799528	0.0452043	0.188488	No significant
g__Chamaesiphon	-0.247139	0.428434	0.682964	No significant
g__Changchengzhania	-0.879719	0.279616	0.550847	No significant
g__Chania	0.736352	0.297743	0.567725	No significant
g__Chelativorans	-0.110722	0.622233	0.816564	No significant
g__Chelatococcus	0.28473	0.123842	0.347253	No significant
g__Chengkuizengella	-0.407509	0.506339	0.745852	No significant
g__Chimaeribacter	-0.313942	0.637972	0.828077	No significant
g__Chishuiella	-0.138803	0.925053	1	No significant
g__Chitinibacter	0.667852	0.0653645	0.240467	No significant
g__Chitinilyticum	0.459681	0.148241	0.383663	No significant
g__Chitinimonas	0.200724	0.378036	0.6398	No significant
g__Chitiniphilus	-0.179655	0.443173	0.695212	No significant
g__Chitinispirillum	-0.314963	0.331272	0.602749	No significant
g__Chitinivibrio	-1.02114	0.260959	0.529811	No significant
g__Chitinivorax	0.261687	0.267676	0.536519	No significant
g__Chitinolyticbacter	0.0600162	0.854636	0.937843	No significant
g__Chitinophaga	0.121344	0.721388	0.876614	No significant
g__Chloracidobacterium	0.440659	0.218232	0.481254	No significant
g__Chlorobaculum	0.722037	0.108482	0.323336	No significant
g__Chlorobium	0.178828	0.527119	0.757195	No significant
g__Chloroflexus	0.090645	0.68284	0.852953	No significant
g__Chlorogloea	-0.476348	0.11344	0.332572	No significant
g__Chlorogloeopsis	-0.107916	0.778053	0.900918	No significant
g__Chloroherpeton	-0.838889	0.0699913	0.251734	No significant
g__Chondrocystis	0.145999	0.818227	0.92514	No significant
g__Chondromyces	0.276845	0.31343	0.584006	No significant
g__Christensenella	-0.550092	0.296779	0.567298	No significant
g__Chromatium	-0.326571	0.599036	0.800147	No significant
g__Chromatocurvus	0.0803426	0.760706	0.892758	No significant
g__Chromobacterium	0.516345	0.218725	0.481254	No significant
g__Chromohalobacter	0.3163	0.623192	0.817463	No significant
g__Chroococcidiopsis	-0.00818389	0.965388	0.985749	No significant
g__Chroogloeocystis	0.257785	0.615269	0.813258	No significant
g__Chryseobacterium	-0.198773	0.545885	0.768345	No significant
g__Chryseolinea	-0.941349	0.00353007	0.0358464	No significant
g__Chryseomicrobium	-0.204333	0.85307	0.937843	No significant
g__Chrysiogenes	-0.51739	0.266616	0.53506	No significant
g__Chrysosporum	0.595344	0.345971	0.614614	No significant
g__Chthoniobacter	0.119916	0.633043	0.825007	No significant
g__Chthonomonas	-0.310815	0.213544	0.47505	No significant
g__Ciceribacter	0.901637	0.0183275	0.109863	No significant
g__Citreimonas	-0.0943879	0.808514	0.918027	No significant
g__Citricoccus	0.136082	0.690978	0.857908	No significant
g__Citrobacter	0.0507245	0.924151	0.973242	No significant
g__Citromicrobium	0.859479	0.0241375	0.130148	No significant
g__Cloacibacillus	-0.341821	0.59431	0.799123	No significant
g__Clostridiisalibacter	-2.39696	0.0580179	0.222863	No significant
g__Clostridioides	-0.31215	0.327508	0.599422	No significant
g__Clostridium	0.00937741	0.969284	0.986756	No significant
g__Cnuella	0.438096	0.357747	0.628414	No significant
g__Cobetia	-0.671756	0.273431	0.542129	No significant
g__Cochleicola	1.44487	0.253252	0.520573	No significant
g__Cocleimonas	0.328617	0.476362	0.721574	No significant
g__Cognatishimia	0.860138	0.0772239	0.265865	No significant
g__Cognatiyoonia	0.0179148	0.966216	0.985749	No significant
g__Cohaesibacter	0.113921	0.716548	0.873039	No significant
g__Cohnella	1.02287	0.0484251	0.197708	No significant
g__Coleofasciculus	-0.238604	0.312659	0.584006	No significant
g__Collimonas	-0.0369901	0.862998	0.939462	No significant
g__Collinsella	0.245178	0.432058	0.685536	No significant
g__Colwellia	0.278885	0.599036	0.800147	No significant
g__Comamonas	0.486048	0.066283	0.24191	No significant
g__Commensalibacter	0.48657	0.551622	0.773039	No significant
g__Conchiformibius	-0.660397	0.452414	0.702501	No significant
g__Confluentibacter	-0.96959	0.0657813	0.240912	No significant
g__Congregibacter	0.274933	0.368901	0.633156	No significant
g__Conservatibacter	0.944683	0.499981	1	No significant
g__Consotaella	0.25389	0.347902	0.616682	No significant
g__Coprobacillus	2.7516	0.00805102	0.0627453	No significant
g__Coprobacter	0.0617326	0.95591	0.984507	No significant
g__Coprococcus	-0.43906	0.548668	0.770268	No significant
g__Coprothermobacter	0.14865	0.727922	0.878583	No significant
g__Coraliomargarita	0.514323	0.0432334	0.183842	No significant
g__Corallincola	0.68493	0.127943	0.352992	No significant
g__Corallococcus	0.505513	0.0107516	0.0760373	No significant
g__Coriobacterium	1.51186	0.260312	0.529481	No significant
g__Corticibacter	1.10378	0.0135424	0.0873608	No significant
g__Corticimicrobacter	0.429977	0.416547	0.67409	No significant
g__Corynebacterium	0.174079	0.372032	0.635931	No significant
g__Couchioplanes	0.502083	0.0498681	0.201	No significant
g__Coxiella_f__Coxiellaceae	0.345458	0.536763	0.764193	No significant
g__Crassaminicella	-1.57484	0.127734	0.352992	No significant
g__Crateriforma	-0.166575	0.683429	0.853049	No significant
g__Crenalkalicoccus	0.0660518	0.779132	0.901094	No significant
g__Crenobacter	0.335462	0.383386	0.645798	No significant
g__Crenothrix	0.174589	0.657685	0.843125	No significant
g__Criblamydia	0.260369	0.805114	0.916921	No significant
g__Cribrihabitans	-0.11354	0.812983	0.920827	No significant
g__Cricetibacter	-0.974783	0.294528	0.565347	No significant
g__Criibacterium	1.59728	0.204832	0.462705	No significant
g__Crinalium	0.588969	0.116739	0.336584	No significant
g__Croceibacter	-0.138803	0.925053	1	No significant
g__Croceibacterium	0.176916	0.611893	0.811237	No significant
g__Croceitalea	0.296062	0.799838	0.914303	No significant
g__Croceivirga	0.0513857	0.93183	0.975894	No significant
g__Crocosphaera	-0.8106	0.0233999	0.127657	No significant
g__Crossiella	0.391772	0.112614	0.330451	No significant
g__Cruoricaptor	-0.83087	0.418791	0.67409	No significant
g__Cryomorpha	-0.451333	0.266885	0.535266	No significant
g__Cryptobacterium	-0.689256	0.567372	0.783178	No significant
g__Cryptosporangium	0.532956	0.0577562	0.222863	No significant
g__Cucumibacter	0.175005	0.481627	0.724805	No significant
g__Culturomica	1.22429	0.204819	0.462705	No significant
g__Cumulibacter	0.156596	0.587578	0.798078	No significant
g__Cuneatibacter	-0.351977	0.635917	0.826744	No significant
g__Cuspidothrix	-0.601766	0.41882	0.67409	No significant
g__Cutibacterium	-0.059192	0.855706	0.937843	No significant
g__Cyanobacterium	-0.854018	0.0748382	0.261852	No significant
g__Cyanobium	0.62809	0.151694	0.390265	No significant
g__Cyanosarcina	-0.562562	0.067018	0.243764	No significant
g__Cyanothece	0.040918	0.807442	0.917781	No significant
g__Cyclobacterium	-0.713204	0.00997608	0.0731734	No significant
g__Cycloclasticus	-0.433	0.163476	0.406355	No significant
g__Cylindrospermopsis	-0.748675	0.0346482	0.162111	No significant
g__Cylindrospermum	0.825799	0.131908	0.360452	No significant
g__Cysteiniphilum	2.75299	1	1	No significant
g__Cystobacter	0.612778	0.0120651	0.0816152	No significant
g__Cytobacillus	-0.235983	0.442597	0.694646	No significant
g__Cytophaga	-0.602078	0.1939	0.451465	No significant
g__Dactylococcopsis	1.10036	0.068147	0.246703	No significant
g__Dactylosporangium	-0.0476013	0.855649	0.937843	No significant
g__Daejeonella	-0.574144	0.161405	0.404958	No significant
g__Dakarella	0.22641	0.842264	0.935862	No significant
g__Dankookia	0.395431	0.0733834	0.258448	No significant
g__Dechloromonas	0.180239	0.414971	0.673282	No significant
g__Deefgea	-0.178753	0.761288	0.892758	No significant
g__Deferribacter	-1.12225	0.0301504	0.148628	No significant
g__Deferrisoma	-0.611469	0.129826	0.356311	No significant
g__Defluviicoccus	0.190003	0.37873	0.640301	No significant
g__Defluviimonas	0.912638	0.00259008	0.0290504	No significant
g__Defluviitalea	-0.670113	0.24381	0.510289	No significant
g__Defluviitoga	0.519367	0.552199	0.773511	No significant
g__Dehalobacter	-0.238516	0.414533	0.672911	No significant
g__Dehalobacterium	-0.85336	0.525989	1	No significant
g__Dehalococcoides	-0.487006	0.272923	0.541974	No significant
g__Dehalogenimonas	-0.38658	0.049332	0.199748	No significant
g__Deinococcus	-0.123476	0.57887	0.792255	No significant
g__Delftia	0.368819	0.102751	0.311445	No significant
g__Demequina	0.081701	0.781988	0.902512	No significant
g__Demetria	0.260886	0.556302	0.775546	No significant
g__Deminuibacter	1.67056	0.0194276	0.114119	No significant
g__Dendrosporobacter	-0.0803012	0.931681	0.975894	No significant
g__Denitratisoma	0.0188977	0.941018	0.980528	No significant
g__Denitrobaculum	-0.256229	0.384145	0.6464	No significant
g__Denitromonas	0.112174	0.595386	0.799123	No significant
g__Denitrovibrio	-0.534941	0.352728	0.622154	No significant
g__Dermabacter	0.0343714	0.948203	0.982383	No significant
g__Dermacoccus	0.276157	0.404047	0.664473	No significant
g__Dermatophilus	0.525169	0.318292	0.589518	No significant
g__Derxia	-0.0131966	0.953838	0.983474	No significant
g__Desemzia	0.331113	0.814209	1	No significant
g__Desertiactinospora	0.201612	0.326883	0.599422	No significant
g__Desertifilum	-0.0539081	0.858878	0.939106	No significant
g__Desertihabitans	0.784598	0.0259236	0.13725	No significant
g__Desmospora	-0.0544749	0.864315	0.940578	No significant
g__Desnuesiella	-0.408567	0.718056	0.874545	No significant
g__Desulfacinum	0.0624722	0.841204	0.935495	No significant
g__Desulfallas	-0.217905	0.372232	0.635931	No significant
g__Desulfamplus	-0.217313	0.658172	0.843413	No significant
g__Desulfarculus	1.07334	0.028796	0.145348	No significant
g__Desulfatibacillum	0.35409	0.37617	0.63748	No significant
g__Desulfatiglans	-0.293971	0.326127	0.59852	No significant
g__Desulfatirhabdium	-0.189188	0.562402	0.777912	No significant
g__Desulfatitalea	-0.670677	0.00721198	0.0576064	No significant
g__Desulfitibacter	-0.377566	0.427817	0.682802	No significant
g__Desulfitobacterium	-0.139696	0.631971	0.824349	No significant
g__Desulfobacca	0.610098	0.11364	0.332854	No significant
g__Desulfobacter	0.445218	0.135608	0.364707	No significant
g__Desulfobacterium	0.00302029	0.986934	0.992974	No significant
g__Desulfobacula	-0.569291	0.173068	0.421729	No significant
g__Desulfobaculum	-0.399294	0.185675	0.439936	No significant
g__Desulfobotulus	-0.302522	0.473843	0.719481	No significant
g__Desulfobulbus	0.307707	0.39331	0.655673	No significant
g__Desulfocarbo	0.710712	0.11588	0.336584	No significant
g__Desulfococcus	0.00769367	0.976955	0.989247	No significant
g__Desulfocucumis	0.575781	0.149022	0.384684	No significant
g__Desulfocurvibacter	-0.528799	0.0517309	0.206347	No significant
g__Desulfocurvus	-0.117664	0.765197	0.894397	No significant
g__Desulfofarcimen	-0.419591	0.167257	0.412838	No significant
g__Desulfofundulus	-0.345484	0.152483	0.391421	No significant
g__Desulfofustis	-0.276621	0.40942	0.668657	No significant
g__Desulfoglaeba	-0.183507	0.629238	0.823715	No significant
g__Desulfohalobium	-0.449151	0.335528	0.606452	No significant
g__Desulfohalotomaculum	-1.02914	0.0942525	0.297411	No significant
g__Desulfohalovibrio	-0.546054	0.159099	0.402625	No significant
g__Desulfoluna	0.0262184	0.934291	0.97709	No significant
g__Desulfomicrobium	-0.178541	0.598829	0.800147	No significant
g__Desulfomonile	0.874905	0.028898	0.145348	No significant
g__Desulfonatronospira	0.212731	0.671551	0.8484	No significant
g__Desulfonatronovibrio	-0.262454	0.529927	0.758377	No significant
g__Desulfonatronum	-0.280569	0.232401	0.499064	No significant
g__Desulfonauticus	0.0715653	0.807928	0.91801	No significant
g__Desulfonema	0.373788	0.29555	0.566319	No significant
g__Desulfonispora	-0.217497	0.845284	0.935992	No significant
g__Desulfopila	-0.232851	0.422628	0.676991	No significant
g__Desulfoplanes	-0.0219579	0.95615	0.984507	No significant
g__Desulforegula	-0.441532	0.30565	0.577059	No significant
g__Desulforhopalus	-0.679419	0.00972587	0.0723039	No significant
g__Desulfosarcina	1.16751	1	1	No significant
g__Desulfosoma	0.340713	0.593741	0.799123	No significant
g__Desulfospira	-0.404906	0.35189	0.621358	No significant
g__Desulfosporosinus	0.819843	0.13702	0.366944	No significant
g__Desulfotalea	0.8809	0.31027	0.581688	No significant
g__Desulfotomaculum	-0.330474	0.166204	0.410624	No significant
g__Desulfovermiculus	-0.396642	0.506503	0.745852	No significant
g__Desulfovibrio	-0.137758	0.540309	0.765854	No significant
g__Desulfovirgula	-0.368346	0.100533	0.307327	No significant
g__Desulfurella	-0.260629	0.755022	0.889937	No significant
g__Desulfuribacillus	-0.263009	0.603123	0.803789	No significant
g__Desulfurispirillum	0.866915	0.151759	0.390265	No significant
g__Desulfurispora	-0.279562	0.525629	0.756796	No significant
g__Desulfurivibrio	-0.498649	0.0578005	0.222863	No significant
g__Desulfurobacterium	-0.480968	0.221206	0.484122	No significant
g__Desulfuromonas	-0.256625	0.124362	0.347803	No significant
g__Desulfuromusa	0.278205	0.750665	0.888706	No significant
g__Dethiosulfatarculus	2.39181	1	1	No significant
g__Dethiosulfatibacter	0.0291808	0.976691	0.989247	No significant
g__Dethiosulfovibrio	-1.07228	0.0212321	0.121015	No significant
g__Devriesea	-0.604014	0.307035	0.578265	No significant
g__Dialister	-0.851064	0.0952811	0.298452	No significant
g__Diaminobutyricibacter	0.98838	1.06669e-05	0.000385806	No significant
g__Dichelobacter	-1.31382	0.248243	0.516544	No significant
g__Dichotomicrobium	-0.00435405	0.982	0.99035	No significant
g__Dickeya	0.270724	0.509612	0.747013	No significant
g__Dictyobacter	-0.445552	0.197627	0.453106	No significant
g__Dictyoglomus	0.579332	0.0712036	0.254955	No significant
g__Dielma	0.368376	0.794107	1	No significant
g__Dietzia	0.581173	0.0207019	0.119426	No significant
g__Dinghuibacter	-0.6903	0.158448	0.401927	No significant
g__Dinoroseobacter	0.635273	0.0743012	0.26054	No significant
g__Diplorickettsia	1.86436	0.064682	0.238592	No significant
g__Dissulfuribacter	0.547008	0.366901	0.632256	No significant
g__Dissulfurirhabdus	-0.0991392	0.755548	0.890198	No significant
g__Dokdonella	0.143679	0.604028	0.803789	No significant
g__Dokdonia	-0.402013	0.427839	0.682802	No significant
g__Dolichospermum	0.446799	0.332077	0.603248	No significant
g__Dolosicoccus	-1.25361	0.276086	0.545563	No significant
g__Dolosigranulum	-1.80203	0.10133	0.309296	No significant
g__Domibacillus	-0.330265	0.366414	0.632094	No significant
g__Donghicola	0.565029	0.342069	0.611734	No significant
g__Dongia	-0.351825	0.0531229	0.210335	No significant
g__Dorea	0.0416628	0.875829	0.945513	No significant
g__Draconibacterium	-0.908128	0.0265592	0.138312	No significant
g__Duganella	0.0957113	0.714871	0.873039	No significant
g__Duncaniella	-1.22344	0.289943	0.560894	No significant
g__Duodenibacillus	-0.856077	0.524656	1	No significant
g__Dyadobacter	-0.295326	0.296061	0.566784	No significant
g__Dyella	-0.2921	0.187925	0.443847	No significant
g__Dysgonomonas	0.597714	0.228268	0.491174	No significant
g__Dysosmobacter	0.466072	0.700512	0.863634	No significant
g__Echinicola	-0.952978	0.00942135	0.0705287	No significant
g__Ectothiorhodosinus	0.12211	0.845562	0.935992	No significant
g__Ectothiorhodospira	-0.134906	0.59183	0.799123	No significant
g__Edaphobacillus	-0.377022	0.690288	0.857908	No significant
g__Edaphobacter	0.439591	0.288375	0.559204	No significant
g__Edaphocola	1.05585	0.334741	0.606377	No significant
g__Edaphovirga	-1.53119	0.166214	0.410624	No significant
g__Edwardsiella_f__Hafniaceae	-0.0711838	0.853555	0.937843	No significant
g__Effusibacillus	-0.446258	0.116962	0.336763	No significant
g__Eggerthella	0.72155	0.243229	0.509944	No significant
g__Egibacter	0.388415	0.117701	0.337683	No significant
g__Egicoccus	0.590987	0.0447658	0.187597	No significant
g__Ehrlichia	0.681922	0.625576	1	No significant
g__Eikenella	-0.539457	0.417454	0.67409	No significant
g__Eilatimonas	-0.480516	0.0721344	0.256292	No significant
g__Eisenbergiella	-0.352873	0.690599	0.857908	No significant
g__Eisenibacter	-1.28352	0.0737012	0.258816	No significant
g__Eleftheria	2.63412	0.0313849	0.151711	No significant
g__Elioraea	-0.00944151	0.961206	0.984949	No significant
g__Elizabethkingia	1.66246	0.0284428	0.144869	No significant
g__Ellagibacter	-1.19728	0.286544	0.55767	No significant
g__Elstera	-0.108906	0.555785	0.775386	No significant
g__Emcibacter	-0.0969412	0.613166	0.812256	No significant
g__Empedobacter	-0.746892	0.0349383	0.163232	No significant
g__Emticicia	-0.59625	0.0772089	0.265865	No significant
g__Endomicrobium	-0.00987537	0.991676	0.99582	No significant
g__Endozoicomonas	0.550687	0.0145032	0.0917205	No significant
g__Enhydrobacter	-0.376074	0.278287	0.5489	No significant
g__Enhygromyxa	-0.397933	0.29129	0.562484	No significant
g__Enorma	0.345772	0.679234	0.852571	No significant
g__Enteractinococcus	-0.487945	0.31796	0.589518	No significant
g__Enterobacillus	-1.18556	0.205132	0.463057	No significant
g__Enterobacter	1.24776	0.0248271	0.132755	No significant
g__Enterocloster	0.368927	0.599054	0.800147	No significant
g__Enterococcus	-0.33567	0.421859	0.676277	No significant
g__Enterorhabdus	-0.83261	0.168164	0.413853	No significant
g__Enterovibrio	0.533872	0.134512	0.363556	No significant
g__Enterovirga	0.168191	0.423831	0.678087	No significant
g__Entomomonas	0.515146	0.647738	0.83746	No significant
g__Eoetvoesia	-0.373553	0.260546	0.529481	No significant
g__Ephemeroptericola	-0.668929	0.162044	0.405202	No significant
g__Epibacterium	0.913327	0.0110534	0.0775405	No significant
g__Epidermidibacterium	0.0141465	0.958551	0.984587	No significant
g__Epulopiscium	-0.24266	0.617681	0.813957	No significant
g__Ereboglobus	0.136903	0.767867	0.896216	No significant
g__Eremococcus_f__Aerococcaceae	-2.04329	0.0821718	0.276932	No significant
g__Erwinia	0.240929	0.372847	0.635931	No significant
g__Erysipelatoclostridium	0.0783261	0.886095	0.953641	No significant
g__Erysipelothrix	-1.29438	0.116003	0.336584	No significant
g__Erythrobacter	0.624757	0.0829333	0.276932	No significant
g__Escherichia	0.582539	0.0513778	0.205447	No significant
g__Estrella	1.98359	0.124197	0.347803	No significant
g__Ethanoligenens	-1.58343	0.119084	0.340175	No significant
g__Eubacterium	0.205825	0.654619	0.840708	No significant
g__Eudoraea	1.1872	0.099593	0.305445	No significant
g__Euhalothece	0.448657	0.380441	0.642517	No significant
g__Euryhalocaulis	0.663116	0.237162	0.504526	No significant
g__Euzebya	0.424841	0.0820955	0.276932	No significant
g__Euzebyella	0.708411	0.599792	1	No significant
g__Evtepia	1.8127	0.127972	0.352992	No significant
g__Ewingella	0.0277868	0.961579	0.984949	No significant
g__Exiguobacterium	-0.339605	0.391409	0.653838	No significant
g__Exilibacterium	0.751443	0.00120484	0.0165742	No significant
g__Extensimonas	0.0897896	0.758137	0.891975	No significant
g__Ezakiella	1.31328	0.292243	0.56359	No significant
g__Facklamia	-0.634753	0.582429	0.794424	No significant
g__Faecalibacterium	-0.532074	0.0778037	0.2671	No significant
g__Faecalibaculum	-0.838289	0.343682	0.612916	No significant
g__Faecalicatena	-0.134006	0.867213	0.942457	No significant
g__Faecalicoccus	0.681922	0.625576	1	No significant
g__Falsibacillus	-0.132979	0.836569	0.934391	No significant
g__Falsirhodobacter	0.48252	0.141625	0.37491	No significant
g__Falsochrobactrum	0.294572	0.297769	0.567725	No significant
g__Fangia	0.331113	0.814209	1	No significant
g__Fastidiosibacter	0.0935862	0.912862	0.967567	No significant
g__Fastidiosipila	-2.63895	0.0126692	0.0835699	No significant
g__Fermentimonas	-0.520467	0.394613	0.656805	No significant
g__Ferrimicrobium	0.309631	0.360416	0.628823	No significant
g__Ferrimonas	0.00653678	0.98026	0.990267	No significant
g__Ferriphaselus	-0.0408	0.87199	0.945415	No significant
g__Ferrithrix	0.632678	0.0521736	0.207598	No significant
g__Ferrovibrio	0.0868407	0.617863	0.813957	No significant
g__Ferrovum	-0.290955	0.473168	0.719474	No significant
g__Ferruginibacter	-0.177358	0.709394	0.869257	No significant
g__Ferruginivarius	0.162703	0.538711	0.765274	No significant
g__Fertoebacter	0.744365	0.0206069	0.119305	No significant
g__Fervidicella	1.24069	0.14025	0.373443	No significant
g__Fervidicola	-1.37603	0.0832321	0.277628	No significant
g__Fervidobacterium	-0.177004	0.763258	0.893103	No significant
g__Fibrella	-0.758181	0.018147	0.109392	No significant
g__Fibrisoma	0.124539	0.73869	0.881526	No significant
g__Fibrobacter	-0.405705	0.204786	0.462705	No significant
g__Fictibacillus	0.0150321	0.971874	0.988091	No significant
g__Filibacter	-0.138803	0.925053	1	No significant
g__Filifactor	-0.838289	0.343682	0.612916	No significant
g__Filimonas	0.295271	0.393321	0.655673	No significant
g__Filobacillus	-0.306096	0.652157	0.840489	No significant
g__Filomicrobium	0.403559	0.194796	0.451497	No significant
g__Fimbriiglobus	0.655277	0.120368	0.341432	No significant
g__Fimbriimonas	-0.4112	0.122251	0.344501	No significant
g__Finegoldia	0.196996	0.807378	0.917781	No significant
g__Fischerella	0.00787228	0.975363	0.989191	No significant
g__Flagellimonas	-0.075099	0.87479	0.945513	No significant
g__Flammeovirga	0.597845	0.344908	0.614147	No significant
g__Flaviaesturariibacter	-0.352537	0.508074	0.74658	No significant
g__Flavicella	1.35714	0.271132	0.540238	No significant
g__Flaviflexus	-0.573183	0.201577	0.460069	No significant
g__Flavihumibacter	-0.0646643	0.854594	0.937843	No significant
g__Flavilitoribacter	0.214582	0.311861	0.583466	No significant
g__Flavimaricola	0.31803	0.541267	0.766587	No significant
g__Flavimarina	0.332577	0.798371	0.913308	No significant
g__Flavimobilis	0.890122	0.032552	0.155467	No significant
g__Flavipsychrobacter	-0.596037	0.281608	0.551963	No significant
g__Flavisolibacter	-0.11036	0.85524	0.937843	No significant
g__Flavivirga	-0.406457	0.453802	0.702691	No significant
g__Flavobacterium	-0.0418323	0.844351	0.935992	No significant
g__Flavonifractor	1.75061	0.0117657	0.0809266	No significant
g__Flectobacillus	0.237281	0.652819	0.84057	No significant
g__Flexibacter	-1.1903	0.0226126	0.125284	No significant
g__Flexilinea	0.192238	0.596549	0.799123	No significant
g__Flexistipes	-1.23081	0.0299063	0.148628	No significant
g__Flexivirga	0.338279	0.252787	0.51995	No significant
g__Flintibacter	-0.138803	0.925053	1	No significant
g__Floricoccus	-1.61371	0.101536	0.309296	No significant
g__Fluviibacterium	-0.896522	0.096931	0.301178	No significant
g__Fluviicoccus	0.168943	0.57393	0.788232	No significant
g__Fluviicola	0.378685	0.24624	0.513705	No significant
g__Fluviispira	-0.0709206	0.952766	0.983368	No significant
g__Fodinibius	-1.31204	0.00600354	0.0516577	No significant
g__Fodinicola	0.197539	0.543571	0.767888	No significant
g__Fodinicurvata	0.0283818	0.928229	0.974621	No significant
g__Fontibacillus	0.0544923	0.95558	0.984507	No significant
g__Fonticella	0.16488	0.8051	0.916921	No significant
g__Formivibrio	0.269497	0.519455	0.754282	No significant
g__Formosa	0.491086	0.649877	0.839131	No significant
g__Fortiea	-0.74641	0.0550413	0.216054	No significant
g__Fournierella	-0.856077	0.524656	1	No significant
g__Francisella	-0.012906	0.981338	0.99035	No significant
g__Franconibacter	0.805219	0.308473	0.580009	No significant
g__Frankia	0.993468	0.00125427	0.017108	No significant
g__Frateuria	-0.395155	0.17216	0.421298	No significant
g__Fretibacterium	-0.379354	0.304758	0.576466	No significant
g__Friedmanniella	0.40366	0.0966255	0.30081	No significant
g__Frigidibacter	-0.344863	0.402181	0.663567	No significant
g__Frigoribacterium	0.633117	0.209927	0.470147	No significant
g__Frisingicoccus	-0.138803	0.925053	1	No significant
g__Fructobacillus	0.331113	0.814209	1	No significant
g__Fuerstia_f__Planctomycetaceae	-0.343144	0.0362079	0.167661	No significant
g__Fulvimarina	0.60115	0.0142428	0.0909043	No significant
g__Fulvimonas	-0.678212	0.033581	0.1585	No significant
g__Fulvivirga	0.584265	0.387701	0.650005	No significant
g__Fundicoccus	-1.80961	0.0450654	0.188152	No significant
g__Fusibacter	0.185524	0.792491	0.910431	No significant
g__Fusobacterium	0.195277	0.680774	0.85283	No significant
g__Gaetbulibacter	-0.509623	0.482147	0.724909	No significant
g__Gaiella	-0.113704	0.40599	0.665758	No significant
g__Galactobacter	1.20574	0.115199	0.33606	No significant
g__Galbibacter	-1.15023	0.107995	0.322557	No significant
g__Galbitalea	0.834932	0.00512101	0.0459179	No significant
g__Gallaecimonas	-0.191655	0.545071	0.768207	No significant
g__Gallibacterium	0.968791	0.0727759	0.256589	No significant
g__Gallicola	1.39529	0.327722	0.599422	No significant
g__Gallionella	0.240033	0.260468	0.529481	No significant
g__Gandjariella	0.109742	0.738488	0.881526	No significant
g__Garciella	-0.371849	0.772032	1	No significant
g__Gardnerella	-0.0305914	0.966621	0.985749	No significant
g__Gayadomonas	-0.383784	0.727291	0.878583	No significant
g__Geitlerinema	-0.179184	0.461361	0.709112	No significant
g__Gelidibacter	-0.498005	0.145231	0.380391	No significant
g__Gelria	-0.866023	0.305195	0.576877	No significant
g__Gemella	-1.50355	0.110009	0.326163	No significant
g__Geminicoccus	0.563103	0.00949159	0.0708861	No significant
g__Geminisphaera	-0.840817	0.0492208	0.199748	No significant
g__Geminocystis	0.0327894	0.950053	0.983035	No significant
g__Gemmata	0.345124	0.162427	0.405202	No significant
g__Gemmatimonas	-0.505802	0.0342498	0.160949	No significant
g__Gemmatirosa	-0.600626	0.070658	0.253848	No significant
g__Gemmiger	1.20309	0.0673864	0.244827	No significant
g__Geoalkalibacter	0.714695	0.271907	0.540958	No significant
g__Geobacillus	0.0276607	0.911244	0.966845	No significant
g__Geobacter	0.442123	0.281726	0.551963	No significant
g__Geodermatophilus	0.412409	0.0153377	0.0956823	No significant
g__Geofilum	0.442928	0.602658	0.803627	No significant
g__Geomicrobium	-0.0369519	0.948605	0.982424	No significant
g__Geopsychrobacter	0.344085	0.481603	0.724805	No significant
g__Georgenia	0.349948	0.0304736	0.149763	No significant
g__Georhizobium	0.734544	0.0150719	0.0946035	No significant
g__Geosporobacter	-0.657799	0.192069	0.449815	No significant
g__Geothermobacter	-0.327509	0.285927	0.557141	No significant
g__Geovibrio	-0.226462	0.544498	0.768055	No significant
g__Ghiorsea	0.0352054	0.948853	0.982424	No significant
g__Gibbsiella	0.441289	0.508156	0.74658	No significant
g__Giesbergeria	-0.179143	0.682748	0.852953	No significant
g__Gilliamella	-0.442358	0.320261	0.591803	No significant
g__Gillisia	2.57637	0.0409907	0.179703	No significant
g__Gilvibacter	1.42149	0.114286	0.334137	No significant
g__Gilvimarinus	0.862973	0.00055743	0.00901693	No significant
g__Gimesia	-0.167131	0.527143	0.757195	No significant
g__Glaciecola	1.68424	0.00773456	0.0608742	No significant
g__Glaciibacter	1.1989	0.0419918	0.181242	No significant
g__Glaciimonas	-0.384135	0.0435741	0.184145	No significant
g__Glaesserella	1.12964	0.222242	0.484825	No significant
g__Gleimia	0.244165	0.80962	0.918635	No significant
g__Globicatella	-2.50253	0.0414111	0.180382	No significant
g__Gloeobacter	-0.0727492	0.761969	0.892758	No significant
g__Gloeocapsa	-0.344321	0.202845	0.461455	No significant
g__Gloeocapsopsis	-0.080135	0.839911	0.935402	No significant
g__Gloeomargarita	-0.552152	0.365126	0.63021	No significant
g__Gloeothece	-0.311368	0.201319	0.460069	No significant
g__Gluconacetobacter	-0.184633	0.450975	0.70096	No significant
g__Gluconobacter	0.552898	0.0200902	0.116945	No significant
g__Glutamicibacter	0.604792	0.175087	0.424515	No significant
g__Glycocaulis	0.173104	0.699425	0.863286	No significant
g__Goodfellowiella	0.116026	0.698307	0.86288	No significant
g__Gordonia_f__Gordoniaceae	0.883754	0.00313852	0.0334533	No significant
g__Gordonibacter	-1.21595	0.0564837	0.219856	No significant
g__Gorillibacterium	-0.126066	0.739397	0.881526	No significant
g__Gottschalkia	-0.412209	0.713336	0.872428	No significant
g__Gracilibacillus	0.248271	0.410788	0.668919	No significant
g__Gracilibacter	-1.05487	0.0923908	0.292435	No significant
g__Gracilimonas	-0.403362	0.363168	0.629192	No significant
g__Gramella	-0.605692	0.0242974	0.130573	No significant
g__Granulibacter	-0.0300108	0.924824	0.973515	No significant
g__Granulicatella	-1.32483	0.307894	1	No significant
g__Granulicella	0.184954	0.225339	0.487149	No significant
g__Granulicoccus	0.305614	0.440081	0.692047	No significant
g__Granulosicoccus	-0.0650423	0.818588	0.925223	No significant
g__Grimontia	-0.363024	0.371265	0.635692	No significant
g__Gryllotalpicola	0.371106	0.128347	0.353725	No significant
g__Gudongella	-0.234477	0.778018	0.900918	No significant
g__Gulbenkiania	0.0837881	0.799521	0.914265	No significant
g__Gulosibacter	0.162406	0.662508	0.844934	No significant
g__Guyparkeria	-0.444327	0.518913	0.754282	No significant
g__Gynuella	0.223278	0.511064	0.74812	No significant
g__Haematobacter	0.610143	0.0719969	0.256235	No significant
g__Haematomicrobium	0.979032	0.120001	0.341241	No significant
g__Haematospirillum	-0.66519	0.14771	0.382962	No significant
g__Haemophilus	0.665462	0.224722	0.48647	No significant
g__Hafnia	-1.2043	0.063494	0.236286	No significant
g__Hahella	0.229365	0.284417	0.555882	No significant
g__Halalkalibacillus	0.826188	0.45055	0.700954	No significant
g__Halanaerobium	0.180171	0.657014	0.842601	No significant
g__Halarcobacter	-0.86533	0.307186	0.578265	No significant
g__Halarsenatibacter	-1.20748	0.240949	0.507934	No significant
g__Haliangium	0.0609114	0.835572	0.933701	No significant
g__Haliscomenobacter	-0.522162	0.0400488	0.178062	No significant
g__Haloactinobacterium	0.177385	0.478119	0.722905	No significant
g__Haloactinopolyspora	0.134245	0.632812	0.825007	No significant
g__Haloactinospora	0.176862	0.737786	0.881526	No significant
g__Halobacillus	0.236898	0.352363	0.621851	No significant
g__Halobacteriovorax	-0.43977	0.195918	0.45241	No significant
g__Halobacteroides	1.19573	0.0675836	0.245267	No significant
g__Halocella	-0.0636673	0.893451	0.956466	No significant
g__Halochromatium	0.118246	0.758575	0.892164	No significant
g__Halocynthiibacter	0.09122	0.83131	0.931751	No significant
g__Halodesulfovibrio	-0.976476	0.173507	0.422162	No significant
g__Haloechinothrix	0.590618	0.0105492	0.0756304	No significant
g__Halofilum_f__Ectothiorhodospiraceae	0.668615	0.12278	0.345046	No significant
g__Haloglycomyces	0.551328	0.397929	0.659594	No significant
g__Haloimpatiens	-1.68303	0.188386	1	No significant
g__Halolactibacillus	0.096225	0.900781	0.960137	No significant
g__Halomicronema	0.117944	0.72794	0.878583	No significant
g__Halomonas	-0.236029	0.157539	0.400568	No significant
g__Halonatronum	-0.632162	0.421219	0.675925	No significant
g__Halopeptonella	0.848299	0.195441	0.451634	No significant
g__Haloplasma	-0.0655912	0.956872	0.984507	No significant
g__Halopolyspora	-0.0849829	0.708473	0.868862	No significant
g__Halorhodospira	-0.352911	0.453445	0.702691	No significant
g__Halospina	0.315717	0.359265	0.628692	No significant
g__Halotalea	1.30841	0.0104272	0.0752585	No significant
g__Halothece	0.867684	0.447071	0.697926	No significant
g__Halothermothrix	0.138896	0.712419	0.871637	No significant
g__Halothiobacillus	0.255576	0.362853	0.628984	No significant
g__Halovibrio	0.138654	0.874883	0.945513	No significant
g__Halovulum	-0.0353859	0.889943	0.955227	No significant
g__Hansschlegelia	0.908394	0.0219847	0.122863	No significant
g__Hanstruepera	-0.63937	0.505085	0.745062	No significant
g__Hapalosiphon	0.906641	0.017767	0.107302	No significant
g__Hartmannibacter	0.379046	0.102271	0.310285	No significant
g__Hasllibacter	0.152236	0.786105	0.906005	No significant
g__Hassallia	0.0496826	0.894214	0.956622	No significant
g__Hathewaya	0.24542	0.834194	0.933701	No significant
g__Hazenella	-0.0186677	0.986185	0.99266	No significant
g__Helcobacillus	-0.0397184	0.974052	0.988681	No significant
g__Helcococcus	-0.138803	0.925053	1	No significant
g__Helicobacter	-0.541636	0.0656116	0.240825	No significant
g__Heliobacillus	-0.882325	0.0629495	0.235075	No significant
g__Heliobacterium	0.446314	0.40164	0.663354	No significant
g__Heliophilum	-0.0866275	0.909113	0.965501	No significant
g__Heliorestis	0.363383	0.443754	0.695444	No significant
g__Hellea	0.805829	0.099328	0.305114	No significant
g__Henriciella	-0.111834	0.723284	0.876952	No significant
g__Hephaestia	0.466688	0.2585	0.526986	No significant
g__Herbaspirillum	0.17192	0.542193	0.767173	No significant
g__Herbidospora	0.351884	0.124889	0.348697	No significant
g__Herbihabitans	0.347318	0.299259	0.568499	No significant
g__Herminiimonas	0.132412	0.58402	0.795919	No significant
g__Herpetosiphon	0.300167	0.21861	0.481254	No significant
g__Hespellia	-2.21773	0.030584	0.150076	No significant
g__Hippea	-1.08831	0.116119	0.336584	No significant
g__Hirschia	-0.220444	0.495229	0.735984	No significant
g__Histidinibacterium	0.327233	0.0664123	0.242108	No significant
g__Histophilus	1.7022	0.2423	0.50978	No significant
g__Hoeflea	0.594224	0.00876308	0.0668254	No significant
g__Holophaga	0.224464	0.407567	0.667324	No significant
g__Holospora	-1.95968	0.12284	0.345046	No significant
g__Homoserinibacter	0.683725	0.0485798	0.197708	No significant
g__Homoserinimonas	0.446243	0.127858	0.352992	No significant
g__Hormoscilla	0.289822	0.320734	0.592337	No significant
g__Hoyosella	0.740995	0.0136243	0.0877131	No significant
g__Hugenholtzia	-0.503533	0.313373	0.584006	No significant
g__Humibacillus	0.583195	0.00873602	0.0667963	No significant
g__Humitalea	0.702513	0.00928988	0.0697066	No significant
g__Hungateiclostridium	-0.213641	0.682205	0.85283	No significant
g__Hungatella	-0.165534	0.854757	0.937843	No significant
g__Hwanghaeella	-0.145325	0.528845	0.758018	No significant
g__Hwanghaeicola	0.452871	0.29429	0.565227	No significant
g__Hyalangium	0.0189413	0.949811	0.983035	No significant
g__Hydrobacter	-1.17263	0.0765395	0.265233	No significant
g__Hydrocarboniclastica	0.498508	0.178481	0.430038	No significant
g__Hydrococcus_f__Hydrococcaceae	0.60419	0.14674	0.382475	No significant
g__Hydrocoleum	-0.171639	0.750448	0.888706	No significant
g__Hydrogenibacillus	-0.286405	0.368157	0.633156	No significant
g__Hydrogenimonas	-0.450619	0.458566	0.706617	No significant
g__Hydrogenispora	-0.152262	0.57521	0.788586	No significant
g__Hydrogenivirga	-0.567833	0.388287	0.650309	No significant
g__Hydrogenoanaerobacterium	0.708206	0.599891	1	No significant
g__Hydrogenobacter	3.71249	1	1	No significant
g__Hydrogenobaculum	-0.138803	0.925053	1	No significant
g__Hydrogenophilus	0.648402	0.311001	0.582382	No significant
g__Hydrogenovibrio	-0.0358431	0.947483	0.982383	No significant
g__Hydromonas	0.0804944	0.93609	0.977719	No significant
g__Hydrotalea	0.889077	0.0537969	0.212221	No significant
g__Hyella	-0.363128	0.291035	0.56233	No significant
g__Hymenobacter	-0.105299	0.524016	0.756077	No significant
g__Hypericibacter	-0.73476	0.00127162	0.0171148	No significant
g__Hyphobacterium	1.12049	0.105981	0.318538	No significant
g__Hyphomicrobium	0.865743	1.5724e-05	0.000496232	No significant
g__Hyphomonas	-0.0985769	0.746354	0.884578	No significant
g__Hyunsoonleella	0.900378	0.209902	0.470147	No significant
g__Ichthyenterobacterium	1.17452	0.375676	0.637389	No significant
g__Idiomarina	-0.244623	0.382855	0.645579	No significant
g__Ignavibacterium	-0.761069	0.0714395	0.255236	No significant
g__Ilumatobacter	1.12264	0.0161744	0.0999339	No significant
g__Ilyomonas	-0.318703	0.572663	0.787442	No significant
g__Imhoffiella	-0.456693	0.100192	0.306576	No significant
g__Immundisolibacter	-0.343877	0.251607	0.519182	No significant
g__Imperialibacter	-0.78847	0.119098	0.340175	No significant
g__Imtechella	1.0508	0.361501	0.628984	No significant
g__Indibacter	-0.598586	0.252782	0.51995	No significant
g__Indiicoccus	-1.07936	0.237513	0.504656	No significant
g__Indioceanicola	-0.29718	0.280576	0.551145	No significant
g__Inediibacterium	-0.659708	0.264789	0.534249	No significant
g__Inhella	0.468729	0.0681392	0.246703	No significant
g__Inmirania	-0.215538	0.422725	0.676991	No significant
g__Inquilinus	-0.0304645	0.891864	0.956014	No significant
g__Insolitispirillum	-0.0332869	0.926367	0.974501	No significant
g__Intestinibacillus	-0.677416	0.510504	0.74764	No significant
g__Intestinibacter	-0.659565	0.266591	0.53506	No significant
g__Intestinimonas	-0.164392	0.759375	0.892453	No significant
g__Intrasporangium	0.40709	0.10552	0.317446	No significant
g__Iodobacter	-0.170527	0.588542	0.798078	No significant
g__Isachenkonia	1.19519	0.397809	0.659594	No significant
g__Isoptericola	0.869144	0.0122382	0.0824161	No significant
g__Isosphaera	-0.132531	0.609311	0.809562	No significant
g__Izhakiella	-1.66329	0.010396	0.0752585	No significant
g__Jacksonvillea	-0.100294	0.720182	0.875959	No significant
g__Jahnella	0.181979	0.720477	0.875959	No significant
g__Janibacter	0.37255	0.108095	0.322557	No significant
g__Jannaschia	0.231509	0.223019	0.485025	No significant
g__Janthinobacterium	0.0496296	0.85421	0.937843	No significant
g__Jatrophihabitans	0.318279	0.368984	0.633156	No significant
g__Jejuia	-1.88157	0.0327927	0.156153	No significant
g__Jeongeupia	-0.180148	0.596317	0.799123	No significant
g__Jeotgalibaca	0.86049	0.42766	0.682802	No significant
g__Jeotgalibacillus	-0.137338	0.75638	0.890233	No significant
g__Jeotgalicoccus	0.844272	0.235793	0.503155	No significant
g__Jhaorihella	0.803012	0.0947889	0.297974	No significant
g__Jiangella	0.304624	0.0572628	0.222331	No significant
g__Jiella	0.195164	0.410507	0.668919	No significant
g__Jishengella	0.0570489	0.875914	0.945513	No significant
g__Jiulongibacter	0.0166032	0.976067	0.989247	No significant
g__Jonesia	0.736406	0.415925	0.67409	No significant
g__Jonquetella	-0.447387	0.629505	0.823731	No significant
g__Joostella	0.352443	0.683446	0.853049	No significant
g__Kaistia	1.20252	0.0152938	0.0955934	No significant
g__Kallipyga	1.45832	0.273945	0.542329	No significant
g__Kallotenue	-0.0745286	0.70139	0.864054	No significant
g__Kamptonema	0.0942274	0.769727	0.896591	No significant
g__Kandeliimicrobium	0.939445	0.00497252	0.0452757	No significant
g__Kandleria	-0.138803	0.925053	1	No significant
g__Kangiella	0.202146	0.371538	0.635822	No significant
g__Keratinibaculum	-1.20301	0.235869	0.503155	No significant
g__Kerstersia	0.965752	0.0622921	0.233704	No significant
g__Ketobacter	0.847787	0.000306254	0.00553838	No significant
g__Ketogulonicigenium	0.438056	0.217997	0.481254	No significant
g__Kibdelosporangium	0.310979	0.29767	0.567725	No significant
g__Kiloniella	0.00636025	0.976314	0.989247	No significant
g__Kineobactrum	0.282723	0.287152	0.558177	No significant
g__Kineococcus	0.164214	0.478548	0.72294	No significant
g__Kineosphaera	0.502904	0.20329	0.461546	No significant
g__Kineosporia	0.503621	0.16095	0.404448	No significant
g__Kineothrix	-0.138803	0.925053	1	No significant
g__Kingella	-1.15923	0.0125547	0.0834992	No significant
g__Kiritimatiella	-0.4056	0.475447	0.720557	No significant
g__Kitasatospora	0.951747	0.0091702	0.0690692	No significant
g__Klebsiella	0.437522	0.0218893	0.122863	No significant
g__Klenkia	0.385369	0.0699637	0.251734	No significant
g__Klugiella	0.601499	0.473819	0.719481	No significant
g__Kluyvera	-0.422968	0.488307	0.729841	No significant
g__Knoellia	0.0404077	0.888692	0.954521	No significant
g__Kocuria	0.529314	0.0339864	0.159945	No significant
g__Kofleria	0.117144	0.856992	0.938319	No significant
g__Komagataeibacter	-0.00856243	0.967139	0.985749	No significant
g__Kordia	0.381863	0.539471	0.765678	No significant
g__Kordiimonas	-0.493891	0.0904864	0.289827	No significant
g__Kosakonia	0.685396	0.194967	0.451497	No significant
g__Kosmotoga	0.0461941	0.928143	0.974621	No significant
g__Kouleothrix	-0.0103308	0.978362	0.990049	No significant
g__Kozakia	1.47313	0.047695	0.19608	No significant
g__Krasilnikovia	0.325376	0.184539	0.438399	No significant
g__Krasilnikoviella	0.254624	0.448582	0.699346	No significant
g__Kribbella	0.289146	0.167367	0.412838	No significant
g__Kribbia	0.216333	0.368284	0.633156	No significant
g__Kriegella	0.178858	0.770469	0.8966	No significant
g__Kroppenstedtia	-0.496865	0.163307	0.406355	No significant
g__Ktedonobacter	-0.752514	0.00628332	0.053004	No significant
g__Ktedonosporobacter	-0.629906	0.0219142	0.122863	No significant
g__Kurthia	0.754713	0.308176	0.579789	No significant
g__Kushneria	1.56849	1	1	No significant
g__Kutzneria	0.371066	0.125332	0.349327	No significant
g__Kyrpidia	-0.182325	0.465769	0.712939	No significant
g__Kytococcus	0.66382	0.244467	0.510669	No significant
g__Labedaea	0.278541	0.347538	0.616682	No significant
g__Labedella	0.933195	0.000334223	0.00597702	No significant
g__Labilibacter	-0.641944	0.280399	0.551145	No significant
g__Labilibaculum	-1.12214	0.119535	0.340362	No significant
g__Labilithrix	0.0275936	0.933658	0.97709	No significant
g__Labrenzia	0.222867	0.313675	0.584006	No significant
g__Labrys_f__Xanthobacteraceae	0.0155811	0.967764	0.985833	No significant
g__Laceyella	-0.128612	0.722019	0.876952	No significant
g__Lachnoanaerobaculum	0.668988	0.6318	1	No significant
g__Lachnoclostridium	-0.0824254	0.819179	0.925241	No significant
g__Lachnospira	-1.11268	0.361309	0.628984	No significant
g__Lachnotalea	0.212655	0.835661	0.933701	No significant
g__Lacimicrobium	-0.742812	0.0792171	0.2707	No significant
g__Lacinutrix	-1.01719	0.0532871	0.210726	No significant
g__Lacipirellula	0.541721	0.0553355	0.216171	No significant
g__Lacisediminihabitans	0.18586	0.539752	0.765739	No significant
g__Lacisediminimonas	-0.17182	0.530301	0.758377	No significant
g__Lacrimispora	-0.975594	0.0402791	0.178347	No significant
g__Lactimicrobium	0.328805	0.778438	0.90104	No significant
g__Lactobacillus	-0.102014	0.777914	0.900918	No significant
g__Lactococcus	0.549086	0.594915	0.799123	No significant
g__Lactonifactor	-1.71083	0.0144299	0.0914369	No significant
g__Lacunisphaera	0.415779	0.384717	0.647024	No significant
g__Lamprocystis_f__Chromatiaceae	0.0782364	0.808466	0.918027	No significant
g__Lampropedia	0.000934822	0.997351	0.998282	No significant
g__Lapillicoccus	0.511507	0.0355501	0.16537	No significant
g__Laribacter	0.851936	0.0448158	0.187597	No significant
g__Larkinella	0.31799	0.309703	0.581642	No significant
g__Lascolabacillus	-0.922511	0.492637	1	No significant
g__Lautropia	0.0867572	0.720578	0.875959	No significant
g__Lawsonella	-0.0619074	0.945696	0.982383	No significant
g__Lawsonia_f__Desulfovibrionaceae	-0.227811	0.614633	0.813258	No significant
g__Leadbetterella	1.01038	0.13622	0.36602	No significant
g__Lebetimonas	-0.138803	0.925053	1	No significant
g__Lechevalieria	-0.12042	0.630087	0.824157	No significant
g__Leeia	-0.318997	0.214341	0.476495	No significant
g__Leekyejoonella	0.00348228	0.991799	0.99582	No significant
g__Leeuwenhoekiella	0.357048	0.52395	0.756077	No significant
g__Legionella	0.114702	0.655008	0.840708	No significant
g__Leisingera	0.427596	0.197575	0.453106	No significant
g__Lelliottia	1.18346	0.376021	1	No significant
g__Leminorella	-0.800609	0.157462	0.400568	No significant
g__Lentibacillus	-0.893068	0.0067154	0.0554278	No significant
g__Lentibacter	-0.39445	0.682211	0.85283	No significant
g__Lentilitoribacter	-0.402004	0.446707	0.697926	No significant
g__Lentimicrobium	-0.459799	0.193981	0.451465	No significant
g__Lentimonas	-0.748435	0.129076	0.355162	No significant
g__Lentisphaera	-0.525668	0.48581	0.727698	No significant
g__Lentzea	0.0805165	0.735848	0.881526	No significant
g__Leptobacterium	0.269705	0.454943	0.703054	No significant
g__Leptolinea	-0.420219	0.0898402	0.288907	No significant
g__Leptolyngbya	0.360061	0.243328	0.509944	No significant
g__Leptonema_f__Leptospiraceae	-0.00828995	0.982966	0.99035	No significant
g__Leptospira	0.178162	0.507709	0.74658	No significant
g__Leptospirillum	-0.34839	0.212084	0.472674	No significant
g__Leptothrix_r__root	0.919731	0.00371822	0.0371706	No significant
g__Leptotrichia	-0.24356	0.555233	0.775386	No significant
g__Leuconostoc	1.37324	0.158081	0.401628	No significant
g__Leucothrix	0.990025	0.109114	0.324619	No significant
g__Levilinea	-0.202197	0.418798	0.67409	No significant
g__Levyella	-0.138803	0.925053	1	No significant
g__Lewinella	0.470739	0.180406	0.433151	No significant
g__Liberibacter	0.141946	0.61049	0.810044	No significant
g__Lichenibacterium	0.380762	0.0356198	0.165411	No significant
g__Lichenihabitans	0.328776	0.24949	0.517606	No significant
g__Lihuaxuella	-0.714668	0.0312467	0.151709	No significant
g__Limihaloglobus	0.371658	0.43622	0.689343	No significant
g__Limimaricola	-0.168464	0.388665	0.650593	No significant
g__Limimonas	-0.547373	0.125596	0.349327	No significant
g__Limisphaera	-0.694113	0.0118119	0.0810004	No significant
g__Limnobacter	-0.236993	0.336896	0.607205	No significant
g__Limnobaculum	-1.67041	0.0542856	0.213625	No significant
g__Limnochorda	-0.167033	0.434433	0.68797	No significant
g__Limnoglobus	0.234173	0.453684	0.702691	No significant
g__Limnohabitans	0.583293	0.0228097	0.125642	No significant
g__Limnoraphis	-0.122736	0.697727	0.862844	No significant
g__Limnospira	-0.876623	0.0410839	0.179703	No significant
g__Limnothrix	0.0606453	0.845195	0.935992	No significant
g__Lishizhenia	0.110003	0.90618	0.964295	No significant
g__Listeria	-0.603892	0.0930915	0.294074	No significant
g__Litoreibacter	0.233799	0.538616	0.765274	No significant
g__Litoribacter	-1.04242	0.0764143	0.265233	No significant
g__Litoricola	-0.0540716	0.950756	0.983051	No significant
g__Litorilinea	-0.433919	0.134026	0.362851	No significant
g__Litorilituus	0.248367	0.653288	0.840708	No significant
g__Litorimicrobium	0.563991	0.253822	0.521412	No significant
g__Litorimonas	0.372826	0.506115	0.745852	No significant
g__Loktanella	-0.192129	0.358282	0.628414	No significant
g__Lonepinella	0.433513	0.499408	0.739463	No significant
g__Longibacter	-0.165717	0.553526	0.774358	No significant
g__Longilinea	-0.181555	0.550592	0.772269	No significant
g__Longimicrobium	-0.0789056	0.765088	0.894397	No significant
g__Longimonas	-0.782125	0.157023	0.399886	No significant
g__Longirhabdus	1.17146	0.224569	0.48647	No significant
g__Longispora_f__Micromonosporaceae	1.31203	0.0193503	0.114082	No significant
g__Lonsdalea	-0.674836	0.447461	0.698196	No significant
g__Lottiidibacillus	0.25563	0.80156	0.915273	No significant
g__Lucifera	0.777398	0.096551	0.30081	No significant
g__Lujinxingia	-0.121615	0.741535	0.882788	No significant
g__Luminiphilus	0.144185	0.726337	0.878454	No significant
g__Lunatimonas	-1.0427	0.00994454	0.0731734	No significant
g__Luteibacter	-0.133015	0.500513	0.740418	No significant
g__Luteibaculum	-2.42554	1	1	No significant
g__Luteimicrobium	-0.0254236	0.926288	0.974501	No significant
g__Luteimonas	-0.0713776	0.744662	0.883689	No significant
g__Luteipulveratus	0.608148	0.0551438	0.216054	No significant
g__Luteitalea	-0.0388259	0.843358	0.935862	No significant
g__Luteococcus	0.0252711	0.952145	0.983368	No significant
g__Lutibacter	-0.329295	0.433858	0.687637	No significant
g__Lutibaculum	0.0973639	0.672096	0.848444	No significant
g__Lutimaribacter	0.217795	0.668894	0.847487	No significant
g__Lyngbya	0.137286	0.703576	0.865732	No significant
g__Lysinibacillus	0.694015	0.0314356	0.151711	No significant
g__Lysinibacter	0.922805	0.0274472	0.141515	No significant
g__Lysinimicrobium	0.268825	0.3199	0.591474	No significant
g__Lysobacter	0.48393	0.0872039	0.284217	No significant
g__Macrococcus	-0.856653	0.210025	0.470147	No significant
g__Macromonas	0.221094	0.560694	0.77789	No significant
g__Mageeibacillus	-1.06789	0.338992	0.608937	No significant
g__Magnetococcus	0.231363	0.483896	0.726361	No significant
g__Magnetofaba	-0.0203127	0.958667	0.984587	No significant
g__Magnetospira	-0.368175	0.185733	0.439936	No significant
g__Magnetospirillum	-0.0208038	0.918046	0.969898	No significant
g__Magnetovibrio	-0.181293	0.530974	0.758743	No significant
g__Mahella	-0.554355	0.153556	0.39261	No significant
g__Mailhella	0.863806	0.408711	0.66841	No significant
g__Maledivibacter	-0.903046	0.465715	0.712939	No significant
g__Malikia	0.362989	0.192517	0.449815	No significant
g__Maliponia	0.64339	0.115845	0.336584	No significant
g__Malonomonas	-0.586529	0.147576	0.382962	No significant
g__Mameliella	0.054365	0.862395	0.939462	No significant
g__Mangrovibacter	1.2742	0.116462	0.336584	No significant
g__Mangrovibacterium	-0.421618	0.204686	0.462705	No significant
g__Mangrovicella	0.919573	0.0119215	0.0811973	No significant
g__Mangrovicoccus	0.215113	0.368594	0.633156	No significant
g__Mangrovimonas	-0.112912	0.825664	0.928007	No significant
g__Mannheimia	-0.0432743	0.953532	0.983474	No significant
g__Marasmitruncus	1.40874	0.182752	0.436144	No significant
g__Maribacter	-0.464727	0.203459	0.461546	No significant
g__Maribellus	0.231947	0.536705	0.764193	No significant
g__Maribius	0.912069	0.0265968	0.138312	No significant
g__Maricaulis	0.620924	0.272576	0.541619	No significant
g__Marichromatium	-0.432439	0.0321477	0.154453	No significant
g__Marihabitans	-0.213087	0.559811	0.777743	No significant
g__Marimonas	1.05634	0.0444151	0.186648	No significant
g__Marinactinospora	0.167125	0.631379	0.824349	No significant
g__Marinagarivorans	0.026311	0.952819	0.983368	No significant
g__Marinibacterium	1.23238	0.00789161	0.061808	No significant
g__Mariniblastus	0.110503	0.624715	0.818794	No significant
g__Marinicauda	0.434771	0.306238	0.577831	No significant
g__Marinicaulis	-0.00684635	0.984861	0.991949	No significant
g__Marinicella	0.554273	0.210845	0.471326	No significant
g__Mariniflexile	0.321603	0.627265	0.821466	No significant
g__Marinilabilia	0.704389	0.181462	0.434053	No significant
g__Marinilactibacillus	-0.138803	0.925053	1	No significant
g__Marinimicrobium	0.629351	0.00878135	0.0668254	No significant
g__Marininema	-0.0480281	0.916399	0.969402	No significant
g__Mariniphaga	-0.721734	0.0099217	0.0731734	No significant
g__Mariniradius	-1.35445	0.0202334	0.117566	No significant
g__Marinitenerispora	0.181662	0.535541	0.763128	No significant
g__Marinithermus	-0.823311	0.0177096	0.107302	No significant
g__Marinitoga	-1.63155	0.0851678	0.281474	No significant
g__Marinobacter	0.221495	0.141417	0.374667	No significant
g__Marinobacterium	0.553033	0.0102854	0.0749538	No significant
g__Marinococcus	-1.67956	0.0552384	0.216054	No significant
g__Marinomonas	1.43057	0.0257596	0.136606	No significant
g__Marinoscillum	-0.798159	0.0727472	0.256589	No significant
g__Marinospirillum	0.347123	0.2933	0.56473	No significant
g__Marinosulfonomonas	-0.52625	0.518648	0.754282	No significant
g__Marinovum	0.0535971	0.887731	0.954125	No significant
g__Mariprofundus	-0.590528	0.00683104	0.0560947	No significant
g__Marisediminicola	0.506642	0.0662689	0.24191	No significant
g__Marisediminitalea	-0.0781688	0.921818	0.971304	No significant
g__Marispirochaeta	-0.983178	0.0252773	0.134492	No significant
g__Maritalea	-0.193774	0.560744	0.77789	No significant
g__Maritimibacter	0.0997715	0.70451	0.865909	No significant
g__Marivita	0.21643	0.425098	0.679777	No significant
g__Marixanthomonas	-0.868015	0.0601858	0.228196	No significant
g__Marmoricola	0.5207	0.0812703	0.276231	No significant
g__Martelella	0.566417	0.0228315	0.125642	No significant
g__Marvinbryantia	0.0683914	0.94682	0.982383	No significant
g__Massilia	0.11773	0.543652	0.767888	No significant
g__Massilibacillus	-0.0921181	0.919962	0.969898	No significant
g__Massilibacterium	-0.524055	0.555588	0.775386	No significant
g__Massilibacteroides	0.177254	0.890354	0.955315	No significant
g__Massilimaliae	0.982819	0.223028	0.485025	No significant
g__Massilimicrobiota	-0.138803	0.925053	1	No significant
g__Massilistercora	-0.138803	0.925053	1	No significant
g__Mastigocladopsis	-0.381518	0.162331	0.405202	No significant
g__Mastigocladus	0.101288	0.737243	0.881526	No significant
g__Mastigocoleus	0.391049	0.239726	0.50735	No significant
g__Mediterraneibacter	-0.0249151	0.945859	0.982383	No significant
g__Megamonas	-0.139562	0.860089	0.939462	No significant
g__Megasphaera	-0.31209	0.538085	0.765274	No significant
g__Meiothermus	-0.306547	0.1446	0.379663	No significant
g__Melaminivora	0.424588	0.30328	0.574947	No significant
g__Melghiribacillus	-1.5978	0.0727192	0.256589	No significant
g__Melghirimyces	-0.213223	0.561695	0.77789	No significant
g__Melioribacter	-0.993799	0.000371923	0.00650663	No significant
g__Melissococcus	-0.138803	0.925053	1	No significant
g__Melittangium	0.433915	0.0219844	0.122863	No significant
g__Meridianimaribacter	-1.96265	0.0232289	0.127166	No significant
g__Merismopedia	0.729051	0.165726	0.410049	No significant
g__Mesobacillus	-0.155309	0.781215	0.901984	No significant
g__Mesoflavibacter	-1.13531	0.322567	0.595279	No significant
g__Mesonia	-0.537537	0.376454	0.63748	No significant
g__Mesoplasma	0.844356	0.207735	0.467622	No significant
g__Mesosutterella	-1.49674	0.189354	0.446276	No significant
g__Mesotoga	-0.225363	0.596952	0.799292	No significant
g__Metabacillus	1.66757	0.0110566	0.0775405	No significant
g__Metakosakonia	3.28836	0.00695483	0.0566775	No significant
g__Metallibacterium	-0.494799	0.194106	0.451465	No significant
g__Metalysinibacillus	1.24821	0.347714	0.616682	No significant
g__Metasolibacillus	-0.132873	0.812632	0.920755	No significant
g__Methylacidimicrobium	-0.345184	0.347006	0.616113	No significant
g__Methylacidiphilum	0.54468	0.248954	0.517356	No significant
g__Methylarcula	0.19375	0.703828	0.865732	No significant
g__Methylibium	0.863616	7.75904e-05	0.0018501	No significant
g__Methylicorpusculum	-0.194449	0.659621	0.844561	No significant
g__Methylobacter	-0.230336	0.210607	0.471122	No significant
g__Methylobacterium	0.244223	0.132822	0.362641	No significant
g__Methylobrevis	0.15984	0.561949	0.77789	No significant
g__Methylocapsa	0.199408	0.222559	0.485025	No significant
g__Methyloceanibacter	0.450273	0.0417532	0.18088	No significant
g__Methylocella	0.079826	0.738606	0.881526	No significant
g__Methylococcus	-0.00586313	0.972429	0.988091	No significant
g__Methylocucumis	0.669598	0.131498	0.359637	No significant
g__Methylocystis	0.420315	0.176896	0.427819	No significant
g__Methyloferula	-0.0193041	0.933752	0.97709	No significant
g__Methylogaea	-0.389407	0.233621	0.500265	No significant
g__Methyloglobulus	-0.126787	0.631148	0.824349	No significant
g__Methylohalobius	-0.737012	0.00298323	0.0321171	No significant
g__Methyloligella	0.134843	0.560052	0.777743	No significant
g__Methylomagnum	-0.369451	0.0414977	0.180515	No significant
g__Methylomarinum	-0.0916738	0.816616	0.923967	No significant
g__Methylomicrobium	-0.251252	0.215842	0.478181	No significant
g__Methylomonas	-0.110395	0.502357	0.742464	No significant
g__Methylophaga	0.422678	0.133459	0.362841	No significant
g__Methylophilus	0.579057	0.0798596	0.271742	No significant
g__Methylopila	1.12929	0.00609997	0.0520843	No significant
g__Methyloprofundus	0.519641	0.117412	0.337627	No significant
g__Methylorubrum	0.170837	0.283589	0.554938	No significant
g__Methylosarcina	-0.380243	0.105236	0.317187	No significant
g__Methylosinus	0.33021	0.0303439	0.149353	No significant
g__Methylosulfonomonas	-1.62022	0.117577	0.337627	No significant
g__Methylotenera	0.801294	0.00443259	0.0419662	No significant
g__Methyloterricola	-0.648367	0.0048098	0.0443631	No significant
g__Methylotetracoccus	-0.273678	0.25731	0.525554	No significant
g__Methyloversatilis	0.0350721	0.906634	0.964459	No significant
g__Methylovirgula	0.0580804	0.74249	0.88282	No significant
g__Methylovulum	0.328631	0.239662	0.50735	No significant
g__Micavibrio	-0.34268	0.15936	0.402969	No significant
g__Microbacter	0.873601	0.479074	0.72299	No significant
g__Microbispora	0.379943	0.116322	0.336584	No significant
g__Microbulbifer	0.620869	0.00508223	0.0456975	No significant
g__Microchaete	0.460871	0.606029	0.805786	No significant
g__Micrococcus	0.257623	0.539095	0.765481	No significant
g__Microcoleus	0.377197	0.42173	0.676277	No significant
g__Microcystis	0.34358	0.125563	0.349327	No significant
g__Microlunatus	0.583498	0.0238678	0.12891	No significant
g__Micromonospora	-0.0816071	0.796323	0.913308	No significant
g__Micropruina	0.666055	0.0154525	0.0962121	No significant
g__Microscilla	-1.17483	0.0133169	0.0864255	No significant
g__Microseira	-0.138803	0.925053	1	No significant
g__Microtetraspora	-0.0317785	0.919538	0.969898	No significant
g__Microvirga	0.126203	0.444502	0.696278	No significant
g__Microvirgula	-0.562698	0.221199	0.484122	No significant
g__Millionella	-0.388602	0.688006	0.856342	No significant
g__Millisia	0.760719	0.018274	0.109829	No significant
g__Minicystis	0.138741	0.705456	0.866411	No significant
g__Miniimonas	0.735488	0.11925	0.340306	No significant
g__Miniphocibacter	-1.68303	0.188386	1	No significant
g__Minwuia	-0.227027	0.398304	0.659629	No significant
g__Mitsuaria	0.866159	0.0129269	0.0849221	No significant
g__Mitsuokella	0.994253	0.306912	0.578265	No significant
g__Mixta	-0.239512	0.668552	0.847487	No significant
g__Mizugakiibacter	-0.671339	0.00711181	0.0570896	No significant
g__Mobilicoccus	0.208978	0.573667	0.788232	No significant
g__Mobilisporobacter	-1.68223	0.163342	1	No significant
g__Mobiluncus	-0.146083	0.743225	0.88282	No significant
g__Modestobacter	0.410616	0.0967753	0.300985	No significant
g__Modicisalibacter	-0.0686785	0.861761	0.939462	No significant
g__Mogibacterium	-2.61203	0.0270736	0.140112	No significant
g__Moheibacter	0.920185	0.0873627	0.284217	No significant
g__Monaibacterium	0.00330747	0.99318	0.99664	No significant
g__Mongoliibacter	0.761864	0.208999	0.469483	No significant
g__Mongoliimonas	0.348295	0.227666	0.490533	No significant
g__Monoglobus	-1.0436	0.279927	0.551122	No significant
g__Moorea	0.332545	0.184522	0.438399	No significant
g__Moorella	-0.153961	0.449164	0.699346	No significant
g__Moraxella	0.314212	0.498485	0.738927	No significant
g__Morganella_f__Morganellaceae	-0.501264	0.395617	0.657456	No significant
g__Moritella	-0.110829	0.745305	0.883708	No significant
g__Motilibacter	0.403014	0.0260444	0.137663	No significant
g__Motilimonas	-0.138803	0.925053	1	No significant
g__Mucilaginibacter	-0.276347	0.342859	0.612466	No significant
g__Mucinivorans	-0.138803	0.925053	1	No significant
g__Mucispirillum	-0.242247	0.828888	0.930331	No significant
g__Mumia	0.460793	0.026305	0.138141	No significant
g__Murdochiella	-0.390743	0.760391	1	No significant
g__Muribacter	-0.138803	0.925053	1	No significant
g__Muribaculum	-0.138803	0.925053	1	No significant
g__Muricauda	0.198242	0.71627	0.873039	No significant
g__Muriicola	0.302106	0.733987	0.88129	No significant
g__Murimonas	-0.214865	0.849558	0.937843	No significant
g__Murinocardiopsis	0.139048	0.7013	0.864054	No significant
g__Myceligenerans	0.625547	0.153437	0.39261	No significant
g__Mycetocola	0.96075	0.00504032	0.0454476	No significant
g__Mycetohabitans	-0.0986147	0.796309	0.913308	No significant
g__Mycoavidus	-0.754153	0.214968	0.47723	No significant
g__Mycobacterium	0.173605	0.618886	0.814744	No significant
g__Mycobacteroides	0.763994	0.0251941	0.134271	No significant
g__Mycolicibacillus	0.310595	0.3306	0.602312	No significant
g__Mycolicibacter	0.422493	0.20003	0.457639	No significant
g__Mycoplasma	-1.88445	0.123041	0.345308	No significant
g__Myroides	0.302744	0.644657	0.834783	No significant
g__Myxacorys	-0.0351845	0.907162	0.964483	No significant
g__Myxococcus	0.26516	0.175266	0.424515	No significant
g__Myxosarcina	1.14979	0.140551	0.373443	No significant
g__Nafulsella	-0.24551	0.534195	0.761885	No significant
g__Natranaerobius	-1.17732	0.047669	0.19608	No significant
g__Natranaerovirga	0.823208	0.390957	0.653423	No significant
g__Natribacillus	-0.236766	0.792383	0.910431	No significant
g__Natronincola	0.570375	0.41394	0.672768	No significant
g__Natronoflexus	-2.18669	0.00910832	0.0688255	No significant
g__Natronohydrobacter	1.41656	0.0248901	0.132871	No significant
g__Naumannella	0.748175	0.0404712	0.178586	No significant
g__Nautilia	-0.138803	0.925053	1	No significant
g__Ndongobacter	-1.02398	0.359586	0.628692	No significant
g__Necropsobacter	-0.138803	0.925053	1	No significant
g__Negativibacillus	1.79452	0.195064	0.451497	No significant
g__Negativicoccus	-0.275112	0.769076	0.896591	No significant
g__Neglecta	1.64949	0.0952085	0.298452	No significant
g__Neiella	0.661184	0.531049	0.758743	No significant
g__Neisseria	-0.136273	0.514191	0.750575	No significant
g__Neoactinobaculum	-0.248558	0.739309	0.881526	No significant
g__Neobacillus	-0.512967	0.0264653	0.138219	No significant
g__Neobittarella	-0.796246	0.497275	0.737662	No significant
g__Neochlamydia	0.0564556	0.938495	0.978942	No significant
g__Neokomagataea	0.552987	0.614691	0.813258	No significant
g__Neomegalonema	-0.0812392	0.831703	0.931866	No significant
g__Neomicrococcus	0.031482	0.972436	0.988091	No significant
g__Neosynechococcus	0.240669	0.546397	0.768393	No significant
g__Neptunicoccus	0.11157	0.872698	0.945513	No significant
g__Neptuniibacter	0.175301	0.585762	0.797606	No significant
g__Neptunomonas	0.468465	0.0871425	0.284217	No significant
g__Nereida	0.677523	0.614871	1	No significant
g__Nesiotobacter	0.0622974	0.855015	0.937843	No significant
g__Nesterenkonia	0.423967	0.146202	0.382	No significant
g__Niabella	0.218179	0.595756	0.799123	No significant
g__Niameybacter	-0.127331	0.919906	0.969898	No significant
g__Nibribacter	0.356454	0.591606	0.799123	No significant
g__Nibricoccus	0.00852443	0.9765	0.989247	No significant
g__Nigerium	-0.818339	0.0628525	0.234985	No significant
g__Ningiella	-0.908514	0.0368159	0.168338	No significant
g__Nioella	0.715157	0.0883903	0.285671	No significant
g__Nisaea	-0.141785	0.518843	0.754282	No significant
g__Nissabacter	0.401966	0.568499	0.783725	No significant
g__Nitratifractor	-0.482484	0.454061	0.702691	No significant
g__Nitratireductor	0.350991	0.133325	0.362841	No significant
g__Nitratiruptor	0.320049	0.79292	0.910599	No significant
g__Nitriliruptor	0.562501	0.0321026	0.154453	No significant
g__Nitrincola	-0.0734448	0.788756	0.907435	No significant
g__Nitritalea	-0.0992925	0.915623	0.968899	No significant
g__Nitrobacter	-0.0623227	0.676091	0.851129	No significant
g__Nitrococcus	-0.115769	0.70251	0.865104	No significant
g__Nitrolancea	-0.56892	0.060164	0.228196	No significant
g__Nitrosococcus	-0.254226	0.237295	0.504526	No significant
g__Nitrosomonas	0.0459634	0.835317	0.933701	No significant
g__Nitrosospira	0.337171	0.0437293	0.184488	No significant
g__Nitrosovibrio	-0.200333	0.35862	0.628414	No significant
g__Nitrospina	-0.137028	0.669378	0.847487	No significant
g__Nitrospira	0.370946	0.299052	0.568499	No significant
g__Nitrospirillum	0.267669	0.146654	0.382475	No significant
g__Niveibacterium	0.28284	0.318121	0.589518	No significant
g__Niveispirillum	0.0837173	0.703093	0.865491	No significant
g__Nocardia	0.48953	0.0523662	0.208107	No significant
g__Nocardioides	0.605775	0.0345047	0.161911	No significant
g__Nocardiopsis	0.305668	0.221833	0.484779	No significant
g__Nodosilinea	-0.254167	0.31539	0.586504	No significant
g__Nodularia_f__Aphanizomenonaceae	1.77707	1	1	No significant
g__Nonlabens	0.0756762	0.875211	0.945513	No significant
g__Nonomuraea	0.489228	0.0264856	0.138219	No significant
g__Nordella	0.916645	7.22187e-05	0.00173565	No significant
g__Nosocomiicoccus	1.86796	0.203223	0.461546	No significant
g__Nostoc	0.486657	0.0173106	0.105336	No significant
g__Notoacmeibacter	0.0455321	0.847695	0.937549	No significant
g__Novibacillus	-0.806266	0.0306909	0.150143	No significant
g__Noviherbaspirillum	0.145681	0.507888	0.74658	No significant
g__Novispirillum	-0.175584	0.519321	0.754282	No significant
g__Novosphingopyxis	-0.00653582	0.990236	0.994872	No significant
g__Nubsella	-1.1293	0.268701	0.537902	No significant
g__Numidum	-0.394037	0.484015	0.726361	No significant
g__Obesumbacterium	-1.38072	0.072737	0.256589	No significant
g__Oblitimonas	1.64284	0.0395606	0.177117	No significant
g__Occallatibacter	-0.253007	0.30899	0.580642	No significant
g__Oceanibacterium	-0.108186	0.664476	0.846548	No significant
g__Oceanibaculum	-0.121397	0.652152	0.840489	No significant
g__Oceanibium	0.927467	2.71605e-05	0.000787656	No significant
g__Oceanicaulis	0.564293	0.187935	0.443847	No significant
g__Oceanicella	0.4964	0.0134212	0.086927	No significant
g__Oceanicola	0.342483	0.0735137	0.258624	No significant
g__Oceaniglobus	0.281242	0.56361	0.778987	No significant
g__Oceanihabitans	-0.866111	0.410011	0.668919	No significant
g__Oceanimonas	0.589853	0.0922636	0.292435	No significant
g__Oceaniovalibus	-0.119388	0.704313	0.865909	No significant
g__Oceaniradius	0.614159	0.0873247	0.284217	No significant
g__Oceanisphaera	-0.354689	0.360846	0.628892	No significant
g__Oceanispirochaeta	-0.448204	0.270055	0.538937	No significant
g__Oceanithermus	-0.603854	0.0288322	0.145348	No significant
g__Oceanivirga	-0.138803	0.925053	1	No significant
g__Oceanobacillus	0.573556	0.0902423	0.289621	No significant
g__Oceanobacter	1.09836	0.0371589	0.169186	No significant
g__Oceanospirillum	0.601064	0.0484978	0.197708	No significant
g__Oceanotoga	-1.46251	0.189524	0.44629	No significant
g__Ochrobactrum	0.763942	0.00215991	0.0251002	No significant
g__Ochrovirga	-0.138803	0.925053	1	No significant
g__Octadecabacter	0.668416	0.0477789	0.196174	No significant
g__Odoribacter	-0.842201	0.285577	0.557141	No significant
g__Oenococcus	-0.718282	0.434695	0.68797	No significant
g__Oerskovia	0.27215	0.325581	0.597858	No significant
g__Oharaeibacter	0.106232	0.60346	0.803789	No significant
g__Ohtaekwangia	0.869334	0.0314357	0.151711	No significant
g__Okeania	0.489889	0.0769444	0.265471	No significant
g__Okibacterium	-0.224081	0.687094	0.855611	No significant
g__Oleiagrimonas	-0.948759	0.00301283	0.0322203	No significant
g__Oleibacter	0.204009	0.544725	0.768055	No significant
g__Oleiharenicola	0.701993	0.194517	0.451497	No significant
g__Oleiphilus	0.265461	0.354525	0.624298	No significant
g__Oleisolibacter	-0.0316091	0.904427	0.963067	No significant
g__Oleispira	1.0679	0.0137483	0.088335	No significant
g__Oleomonas	0.123667	0.669884	0.847487	No significant
g__Oligella	0.465924	0.545871	0.768345	No significant
g__Oligoflexus	-0.189065	0.573972	0.788232	No significant
g__Oligotropha	0.0867561	0.596019	0.799123	No significant
g__Olivibacter	-0.294185	0.420112	0.675833	No significant
g__Olleya	2.38702	0.0225263	0.125021	No significant
g__Olsenella	0.418494	0.249851	0.517606	No significant
g__Opitutus	0.0564991	0.892423	0.95614	No significant
g__Orbus	-2.45812	0.00631723	0.0530945	No significant
g__Orenia	0.424913	0.525771	0.756796	No significant
g__Oribacterium	0.830684	0.142603	0.375954	No significant
g__Oricola	0.562701	0.0103694	0.0752585	No significant
g__Orientia	-0.362455	0.743814	0.883193	No significant
g__Ornatilinea	-0.624362	0.00573142	0.0499985	No significant
g__Ornithinibacillus	0.767469	0.273213	0.542129	No significant
g__Ornithinicoccus	0.0980293	0.675996	0.851129	No significant
g__Ornithinimicrobium	0.0675424	0.723365	0.876952	No significant
g__Ornithobacterium	-0.378343	0.642001	0.8323	No significant
g__Orrella	0.33986	0.158992	0.402625	No significant
g__Oryzihumus	-0.469653	0.333069	0.604369	No significant
g__Oryzisolibacter	0.487097	0.256632	0.525145	No significant
g__Oryzomicrobium	-0.261543	0.480835	0.72463	No significant
g__Oscillatoria	0.149868	0.595504	0.799123	No significant
g__Oscillibacter	-0.608432	0.184075	0.438266	No significant
g__Oscillochloris	-0.133362	0.55507	0.775386	No significant
g__Ottowia	0.428296	0.0834143	0.277674	No significant
g__Owenweeksia	-0.574563	0.43857	0.691161	No significant
g__Oxalobacter	0.11145	0.697678	0.862844	No significant
g__Oxobacter	-1.78284	0.00819441	0.063561	No significant
g__Oxynema	-0.585544	0.0301157	0.148628	No significant
g__Pacificibacter	-0.32705	0.664426	0.846548	No significant
g__Pacificimonas	0.223076	0.496489	0.736892	No significant
g__Paenalcaligenes	-0.467865	0.373914	0.635931	No significant
g__Paenarthrobacter	2.19264	1	1	No significant
g__Paenibacillus	0.0339633	0.919736	0.969898	No significant
[truncated: 1,377 more rows]
