# Supplementary material for: Exploring the Core Bacteria and Functional Traits in Pecan (Carya illinoinensis) Rhizosphere
Source: Microbiol Spectr. 2023 Jun 13;11(4):e00110-23. doi: 10.1128/spectrum.00110-23 (PMC10433825; doi:10.1128/spectrum.00110-23)
Supplement: Supplemental file 6 — Data Set S6. Download spectrum.00110-23-s0006.xls, XLS file, 2.0 MB [file spectrum.00110-23-s0006.xls]

## Sheet: Data-S6
	Log2.FoldChange	P-value	Adjust.P-value	Pecan-Rhizosphere.Enriched/Depleted	core/specfic	Description	Hyperlink
K00007	4.03687	5.51e-11	9.59e-10	enriched	core	D-arabinitol 4-dehydrogenase [EC:1.1.1.11]	http://www.genome.jp/dbget-bin/www_bget?ko:K00007
K00035	1.30778	3.4e-12	7.29e-11	enriched	core&specific	D-galactose 1-dehydrogenase [EC:1.1.1.48]	http://www.genome.jp/dbget-bin/www_bget?ko:K00035
K00038	1.7049	2.8e-15	8.72e-14	enriched	-	3alpha(or 20beta)-hydroxysteroid dehydrogenase [EC:1.1.1.53]	http://www.genome.jp/dbget-bin/www_bget?ko:K00038
K00039	3.68483	3.63e-60	8.71e-57	enriched	core	ribitol 2-dehydrogenase [EC:1.1.1.56]	http://www.genome.jp/dbget-bin/www_bget?ko:K00039
K00040	1.70763	1.55e-21	8.19e-20	enriched	specific	fructuronate reductase [EC:1.1.1.57]	http://www.genome.jp/dbget-bin/www_bget?ko:K00040
K00041	1.4883	1.22e-08	1.43e-07	enriched	specific	tagaturonate reductase [EC:1.1.1.58]	http://www.genome.jp/dbget-bin/www_bget?ko:K00041
K00042	1.53192	7.28e-30	9.24e-28	enriched	specific	2-hydroxy-3-oxopropionate reductase [EC:1.1.1.60]	http://www.genome.jp/dbget-bin/www_bget?ko:K00042
K00045	1.21856	1.92e-09	2.6e-08	enriched	core&specific	mannitol 2-dehydrogenase [EC:1.1.1.67]	http://www.genome.jp/dbget-bin/www_bget?ko:K00045
K00090	1.89929	1.57e-08	1.79e-07	enriched	core&specific	glyoxylate/hydroxypyruvate/2-ketogluconate reductase [EC:1.1.1.79 1.1.1.81 1.1.1.215]	http://www.genome.jp/dbget-bin/www_bget?ko:K00090
K00098	3.02128	3.96e-32	6.41e-30	enriched	core	L-idonate 5-dehydrogenase [EC:1.1.1.264]	http://www.genome.jp/dbget-bin/www_bget?ko:K00098
K00116	1.68689	1.52e-07	1.45e-06	enriched	-	malate dehydrogenase (quinone) [EC:1.1.5.4]	http://www.genome.jp/dbget-bin/www_bget?ko:K00116
K00126	1.21588	5.07e-07	4.36e-06	enriched	specific	formate dehydrogenase subunit delta [EC:1.17.1.9]	http://www.genome.jp/dbget-bin/www_bget?ko:K00126
K00138	1.35159	1.51e-25	1.22e-23	enriched	-	aldehyde dehydrogenase [EC:1.2.1.-]	http://www.genome.jp/dbget-bin/www_bget?ko:K00138
K00154	1.09348	8.28e-05	0.000421369	enriched	specific	coniferyl-aldehyde dehydrogenase [EC:1.2.1.68]	http://www.genome.jp/dbget-bin/www_bget?ko:K00154
K00217	1.30578	7.49e-21	3.88e-19	enriched	specific	maleylacetate reductase [EC:1.3.1.32]	http://www.genome.jp/dbget-bin/www_bget?ko:K00217
K00243	1.60872	0.000295829	0.00131609	enriched	-	uncharacterized protein	http://www.genome.jp/dbget-bin/www_bget?ko:K00243
K00290	1.02545	2.87e-07	2.61e-06	enriched	-	saccharopine dehydrogenase (NAD+, L-lysine forming) [EC:1.5.1.7]	http://www.genome.jp/dbget-bin/www_bget?ko:K00290
K00299	1.66051	4.86e-18	1.98e-16	enriched	-	FMN reductase [EC:1.5.1.38]	http://www.genome.jp/dbget-bin/www_bget?ko:K00299
K00305	1.10368	4.48e-15	1.36e-13	enriched	specific	sarcosine oxidase, subunit gamma [EC:1.5.3.1]	http://www.genome.jp/dbget-bin/www_bget?ko:K00305
K00354	2.75928	0.0159318	0.0416315	enriched	specific	NADPH2 dehydrogenase [EC:1.6.99.1]	http://www.genome.jp/dbget-bin/www_bget?ko:K00354
K00355	1.43174	7.76e-06	5.09e-05	enriched	specific	NAD(P)H dehydrogenase (quinone) [EC:1.6.5.2]	http://www.genome.jp/dbget-bin/www_bget?ko:K00355
K00364	2.78667	3.76e-11	6.74e-10	enriched	core&specific	GMP reductase [EC:1.7.1.7]	http://www.genome.jp/dbget-bin/www_bget?ko:K00364
K00423	4.55752	0.00033693	0.00147228	enriched	core&specific	L-ascorbate oxidase [EC:1.10.3.3]	http://www.genome.jp/dbget-bin/www_bget?ko:K00423
K00472	1.09245	0.000206335	0.000957697	enriched	core&specific	prolyl 4-hydroxylase [EC:1.14.11.2]	http://www.genome.jp/dbget-bin/www_bget?ko:K00472
K00484	1.58348	0.0126357	0.0342776	enriched	core&specific	flavin reductase (NADH) [EC:1.5.1.36]	http://www.genome.jp/dbget-bin/www_bget?ko:K00484
K00493	3.00318	1.1e-05	6.96e-05	enriched	-	xanthocillin biosynthesis cytochrome P450 monooxygenase [EC:1.14.-.-]	http://www.genome.jp/dbget-bin/www_bget?ko:K00493
K00557	3.44297	2.16e-08	2.39e-07	enriched	-	tRNA (uracil-5-)-methyltransferase [EC:2.1.1.35]	http://www.genome.jp/dbget-bin/www_bget?ko:K00557
K00564	1.57643	5.44e-09	6.85e-08	enriched	-	16S rRNA (guanine1207-N2)-methyltransferase [EC:2.1.1.172]	http://www.genome.jp/dbget-bin/www_bget?ko:K00564
K00595	1.45318	5.09e-20	2.51e-18	enriched	specific	precorrin-6Y C5,15-methyltransferase (decarboxylating) [EC:2.1.1.132]	http://www.genome.jp/dbget-bin/www_bget?ko:K00595
K00638	2.14082	0.00989884	0.027722	enriched	-	chloramphenicol O-acetyltransferase type B [EC:2.3.1.28]	http://www.genome.jp/dbget-bin/www_bget?ko:K00638
K00673	1.11628	1.98e-06	1.51e-05	enriched	specific	arginine N-succinyltransferase [EC:2.3.1.109]	http://www.genome.jp/dbget-bin/www_bget?ko:K00673
K00689	4.2736	0.0017618	0.0062347	enriched	-	dextransucrase [EC:2.4.1.5]	http://www.genome.jp/dbget-bin/www_bget?ko:K00689
K00692	3.42619	8.22e-20	3.92e-18	enriched	core	levansucrase [EC:2.4.1.10]	http://www.genome.jp/dbget-bin/www_bget?ko:K00692
K00694	1.36598	1.22e-13	3.24e-12	enriched	specific	cellulose synthase (UDP-forming) [EC:2.4.1.12]	http://www.genome.jp/dbget-bin/www_bget?ko:K00694
K00712	2.91698	0.00211759	0.00731024	enriched	specific	poly(glycerol-phosphate) alpha-glucosyltransferase [EC:2.4.1.52]	http://www.genome.jp/dbget-bin/www_bget?ko:K00712
K00832	1.27354	1.35e-10	2.23e-09	enriched	specific	aromatic-amino-acid transaminase [EC:2.6.1.57]	http://www.genome.jp/dbget-bin/www_bget?ko:K00832
K00839	1.41594	1.31e-05	8.12e-05	enriched	specific	(S)-ureidoglycine---glyoxylate transaminase [EC:2.6.1.112]	http://www.genome.jp/dbget-bin/www_bget?ko:K00839
K00863	3.3226	3.13e-33	5.68e-31	enriched	core	triose/dihydroxyacetone kinase / FAD-AMP lyase (cyclizing) [EC:2.7.1.28 2.7.1.29 4.6.1.15]	http://www.genome.jp/dbget-bin/www_bget?ko:K00863
K00875	3.32791	1.45e-11	2.74e-10	enriched	-	D-ribulokinase [EC:2.7.1.47]	http://www.genome.jp/dbget-bin/www_bget?ko:K00875
K00880	4.48507	1.55e-45	9.85e-43	enriched	core	L-xylulokinase [EC:2.7.1.53]	http://www.genome.jp/dbget-bin/www_bget?ko:K00880
K00883	1.53009	1.3e-11	2.49e-10	enriched	core&specific	2-dehydro-3-deoxygalactonokinase [EC:2.7.1.58]	http://www.genome.jp/dbget-bin/www_bget?ko:K00883
K00884	4.34967	9.61e-26	7.95e-24	enriched	core	N-acetylglucosamine kinase [EC:2.7.1.59]	http://www.genome.jp/dbget-bin/www_bget?ko:K00884
K00895	1.87084	5.17e-20	2.54e-18	enriched	core	diphosphate-dependent phosphofructokinase [EC:2.7.1.90]	http://www.genome.jp/dbget-bin/www_bget?ko:K00895
K00899	1.45791	1.71e-09	2.33e-08	enriched	-	5-methylthioribose kinase [EC:2.7.1.100]	http://www.genome.jp/dbget-bin/www_bget?ko:K00899
K00980	1.05128	0.0114252	0.0314194	enriched	specific	glycerol-3-phosphate cytidylyltransferase [EC:2.7.7.39]	http://www.genome.jp/dbget-bin/www_bget?ko:K00980
K00998	3.34299	6.77e-05	0.00035402	enriched	-	CDP-diacylglycerol---serine O-phosphatidyltransferase [EC:2.7.8.8]	http://www.genome.jp/dbget-bin/www_bget?ko:K00998
K01048	1.08168	3.04e-16	1.04e-14	enriched	specific	lysophospholipase [EC:3.1.1.5]	http://www.genome.jp/dbget-bin/www_bget?ko:K01048
K01051	1.22483	5.66e-07	4.8e-06	enriched	-	pectinesterase [EC:3.1.1.11]	http://www.genome.jp/dbget-bin/www_bget?ko:K01051
K01058	2.34837	3.03e-05	0.000170898	enriched	core&specific	phospholipase A1/A2 [EC:3.1.1.32 3.1.1.4]	http://www.genome.jp/dbget-bin/www_bget?ko:K01058
K01070	1.29787	3.33e-09	4.39e-08	enriched	core&specific	S-formylglutathione hydrolase [EC:3.1.2.12]	http://www.genome.jp/dbget-bin/www_bget?ko:K01070
K01083	1.11139	1.63e-06	1.27e-05	enriched	specific	3-phytase [EC:3.1.3.8]	http://www.genome.jp/dbget-bin/www_bget?ko:K01083
K01093	3.21914	3.86e-15	1.18e-13	enriched	core	4-phytase / acid phosphatase [EC:3.1.3.26 3.1.3.2]	http://www.genome.jp/dbget-bin/www_bget?ko:K01093
K01096	3.49817	0.00651255	0.0194254	enriched	core&specific	phosphatidylglycerophosphatase B [EC:3.1.3.27 3.1.3.81 3.1.3.4 3.6.1.27]	http://www.genome.jp/dbget-bin/www_bget?ko:K01096
K01118	1.56668	2.05e-13	5.33e-12	enriched	specific	FMN-dependent NADH-azoreductase [EC:1.7.1.17]	http://www.genome.jp/dbget-bin/www_bget?ko:K01118
K01119	1.04894	1.52e-10	2.48e-09	enriched	-	2',3'-cyclic-nucleotide 2'-phosphodiesterase / 3'-nucleotidase [EC:3.1.4.16 3.1.3.6]	http://www.genome.jp/dbget-bin/www_bget?ko:K01119
K01141	1.86246	4.68e-08	4.9e-07	enriched	core	exodeoxyribonuclease I [EC:3.1.11.1]	http://www.genome.jp/dbget-bin/www_bget?ko:K01141
K01167	1.21042	4.78e-07	4.13e-06	enriched	-	ribonuclease T1 [EC:3.1.27.3]	http://www.genome.jp/dbget-bin/www_bget?ko:K01167
K01190	1.28257	5.8e-11	1e-09	enriched	specific	beta-galactosidase [EC:3.2.1.23]	http://www.genome.jp/dbget-bin/www_bget?ko:K01190
K01193	1.81637	9.02e-23	5.92e-21	enriched	-	beta-fructofuranosidase [EC:3.2.1.26]	http://www.genome.jp/dbget-bin/www_bget?ko:K01193
K01201	1.50652	6.94e-07	5.8e-06	enriched	specific	glucosylceramidase [EC:3.2.1.45]	http://www.genome.jp/dbget-bin/www_bget?ko:K01201
K01202	4.39538	0.000575643	0.00236726	enriched	specific	galactosylceramidase [EC:3.2.1.46]	http://www.genome.jp/dbget-bin/www_bget?ko:K01202
K01205	2.06967	3.35e-10	5.13e-09	enriched	core&specific	alpha-N-acetylglucosaminidase [EC:3.2.1.50]	http://www.genome.jp/dbget-bin/www_bget?ko:K01205
K01212	1.98702	0.000254535	0.00115811	enriched	-	levanase [EC:3.2.1.65]	http://www.genome.jp/dbget-bin/www_bget?ko:K01212
K01217	5.29207	6.97e-19	3.12e-17	enriched	core	L-iduronidase [EC:3.2.1.76]	http://www.genome.jp/dbget-bin/www_bget?ko:K01217
K01226	2.18666	0.00273948	0.0091378	enriched	core&specific	trehalose-6-phosphate hydrolase [EC:3.2.1.93]	http://www.genome.jp/dbget-bin/www_bget?ko:K01226
K01233	2.67271	4.55e-10	6.82e-09	enriched	-	chitosanase [EC:3.2.1.132]	http://www.genome.jp/dbget-bin/www_bget?ko:K01233
K01241	1.51072	2.11e-18	8.87e-17	enriched	specific	AMP nucleosidase [EC:3.2.2.4]	http://www.genome.jp/dbget-bin/www_bget?ko:K01241
K01252	2.88368	2.45e-11	4.53e-10	enriched	-	bifunctional isochorismate lyase / aryl carrier protein [EC:3.3.2.1 6.3.2.14]	http://www.genome.jp/dbget-bin/www_bget?ko:K01252
K01312	2.51669	0.00135683	0.00499912	enriched	specific	trypsin [EC:3.4.21.4]	http://www.genome.jp/dbget-bin/www_bget?ko:K01312
K01406	1.14145	5.13e-06	3.52e-05	enriched	specific	serralysin [EC:3.4.24.40]	http://www.genome.jp/dbget-bin/www_bget?ko:K01406
K01416	1.17707	0.00812842	0.0234725	enriched	specific	snapalysin [EC:3.4.24.77]	http://www.genome.jp/dbget-bin/www_bget?ko:K01416
K01433	1.49136	8.71e-16	2.81e-14	enriched	specific	formyltetrahydrofolate deformylase [EC:3.5.1.10]	http://www.genome.jp/dbget-bin/www_bget?ko:K01433
K01449	1.46488	0.00227146	0.00776049	enriched	specific	N-acetylmuramoyl-L-alanine amidase [EC:3.5.1.28]	http://www.genome.jp/dbget-bin/www_bget?ko:K01449
K01451	2.05494	5.08e-23	3.45e-21	enriched	core	hippurate hydrolase [EC:3.5.1.32]	http://www.genome.jp/dbget-bin/www_bget?ko:K01451
K01457	1.60767	3.25e-14	9.2e-13	enriched	-	allophanate hydrolase [EC:3.5.1.54]	http://www.genome.jp/dbget-bin/www_bget?ko:K01457
K01458	1.17912	1.33e-09	1.85e-08	enriched	specific	N-formylglutamate deformylase [EC:3.5.1.68]	http://www.genome.jp/dbget-bin/www_bget?ko:K01458
K01467	1.02025	0.000314212	0.00138413	enriched	specific	beta-lactamase class C [EC:3.5.2.6]	http://www.genome.jp/dbget-bin/www_bget?ko:K01467
K01483	1.6096	5.16e-11	9.01e-10	enriched	specific	ureidoglycolate lyase [EC:4.3.2.3]	http://www.genome.jp/dbget-bin/www_bget?ko:K01483
K01484	1.7896	9.14e-11	1.55e-09	enriched	core&specific	succinylarginine dihydrolase [EC:3.5.3.23]	http://www.genome.jp/dbget-bin/www_bget?ko:K01484
K01485	1.00429	2.34e-06	1.75e-05	enriched	specific	cytosine/creatinine deaminase [EC:3.5.4.1 3.5.4.21]	http://www.genome.jp/dbget-bin/www_bget?ko:K01485
K01505	1.1509	1.64e-13	4.33e-12	enriched	-	1-aminocyclopropane-1-carboxylate deaminase [EC:3.5.99.7]	http://www.genome.jp/dbget-bin/www_bget?ko:K01505
K01506	1.30105	5.69e-08	5.88e-07	enriched	-	5-aminopentanamidase [EC:3.5.1.30]	http://www.genome.jp/dbget-bin/www_bget?ko:K01506
K01519	2.33253	8.69e-06	5.62e-05	enriched	specific	inosine triphosphate pyrophosphatase [EC:3.6.1.-]	http://www.genome.jp/dbget-bin/www_bget?ko:K01519
K01529	1.6591	0.000422426	0.00180342	enriched	core&specific	inosine/xanthosine triphosphatase [EC:3.6.1.-]	http://www.genome.jp/dbget-bin/www_bget?ko:K01529
K01548	1.53477	6.46e-16	2.13e-14	enriched	-	potassium-transporting ATPase KdpC subunit	http://www.genome.jp/dbget-bin/www_bget?ko:K01548
K01608	1.75139	1.83e-22	1.16e-20	enriched	-	tartronate-semialdehyde synthase [EC:4.1.1.47]	http://www.genome.jp/dbget-bin/www_bget?ko:K01608
K01617	1.21255	2.5e-26	2.14e-24	enriched	specific	2-oxo-3-hexenedioate decarboxylase [EC:4.1.1.77]	http://www.genome.jp/dbget-bin/www_bget?ko:K01617
K01631	1.77273	1.85e-08	2.08e-07	enriched	core&specific	2-dehydro-3-deoxyphosphogalactonate aldolase [EC:4.1.2.21]	http://www.genome.jp/dbget-bin/www_bget?ko:K01631
K01666	1.09302	1.07e-26	9.79e-25	enriched	specific	4-hydroxy 2-oxovalerate aldolase [EC:4.1.3.39]	http://www.genome.jp/dbget-bin/www_bget?ko:K01666
K01674	1.53484	1.24e-12	2.88e-11	enriched	core&specific	carbonic anhydrase [EC:4.2.1.1]	http://www.genome.jp/dbget-bin/www_bget?ko:K01674
K01682	1.8686	6.3e-10	9.14e-09	enriched	-	aconitate hydratase 2 / 2-methylisocitrate dehydratase [EC:4.2.1.3 4.2.1.99]	http://www.genome.jp/dbget-bin/www_bget?ko:K01682
K01690	1.45039	5.62e-17	2.01e-15	enriched	specific	phosphogluconate dehydratase [EC:4.2.1.12]	http://www.genome.jp/dbget-bin/www_bget?ko:K01690
K01707	2.09521	1.06e-17	4.19e-16	enriched	-	5-dehydro-4-deoxyglucarate dehydratase [EC:4.2.1.41]	http://www.genome.jp/dbget-bin/www_bget?ko:K01707
K01708	2.91502	2.92e-24	2.18e-22	enriched	-	galactarate dehydratase [EC:4.2.1.42]	http://www.genome.jp/dbget-bin/www_bget?ko:K01708
K01729	1.38101	0.0018668	0.0065424	enriched	-	poly(beta-D-mannuronate) lyase [EC:4.2.2.3]	http://www.genome.jp/dbget-bin/www_bget?ko:K01729
K01734	1.736	5.54e-09	6.96e-08	enriched	core	methylglyoxal synthase [EC:4.2.3.3]	http://www.genome.jp/dbget-bin/www_bget?ko:K01734
K01750	1.39815	6.86e-32	1.09e-29	enriched	specific	ornithine cyclodeaminase [EC:4.3.1.12]	http://www.genome.jp/dbget-bin/www_bget?ko:K01750
K01751	1.1589	1.2e-06	9.56e-06	enriched	specific	diaminopropionate ammonia-lyase [EC:4.3.1.15]	http://www.genome.jp/dbget-bin/www_bget?ko:K01751
K01753	1.2947	6.84e-07	5.73e-06	enriched	specific	D-serine dehydratase [EC:4.3.1.18]	http://www.genome.jp/dbget-bin/www_bget?ko:K01753
K01766	2.00059	0.00151301	0.00547388	enriched	-	cysteine sulfinate desulfinase [EC:4.4.1.-]	http://www.genome.jp/dbget-bin/www_bget?ko:K01766
K01771	2.63442	2.16e-08	2.39e-07	enriched	specific	1-phosphatidylinositol phosphodiesterase [EC:4.6.1.13]	http://www.genome.jp/dbget-bin/www_bget?ko:K01771
K01792	1.32017	0.000181307	0.00085087	enriched	-	glucose-6-phosphate 1-epimerase [EC:5.1.3.15]	http://www.genome.jp/dbget-bin/www_bget?ko:K01792
K01795	1.60067	0.00164944	0.00590572	enriched	specific	mannuronan 5-epimerase [EC:5.1.3.37]	http://www.genome.jp/dbget-bin/www_bget?ko:K01795
K01800	1.3986	1.38e-08	1.6e-07	enriched	core&specific	maleylacetoacetate isomerase [EC:5.2.1.2]	http://www.genome.jp/dbget-bin/www_bget?ko:K01800
K01801	1.00825	8.72e-05	0.000442017	enriched	specific	maleylpyruvate isomerase [EC:5.2.1.4]	http://www.genome.jp/dbget-bin/www_bget?ko:K01801
K01815	1.52639	1.7e-12	3.83e-11	enriched	specific	4-deoxy-L-threo-5-hexosulose-uronate ketol-isomerase [EC:5.3.1.17]	http://www.genome.jp/dbget-bin/www_bget?ko:K01815
K01821	1.3772	3.06e-11	5.52e-10	enriched	specific	4-oxalocrotonate tautomerase [EC:5.3.2.6]	http://www.genome.jp/dbget-bin/www_bget?ko:K01821
K01826	1.2854	5.38e-07	4.58e-06	enriched	-	5-carboxymethyl-2-hydroxymuconate isomerase [EC:5.3.3.10]	http://www.genome.jp/dbget-bin/www_bget?ko:K01826
K01884	2.03144	5.08e-06	3.49e-05	enriched	specific	cysteinyl-tRNA synthetase, unknown class [EC:6.1.1.16]	http://www.genome.jp/dbget-bin/www_bget?ko:K01884
K01941	1.63592	2.09e-12	4.63e-11	enriched	-	urea carboxylase [EC:6.3.4.6]	http://www.genome.jp/dbget-bin/www_bget?ko:K01941
K02002	1.11079	1.7e-16	5.95e-15	enriched	specific	glycine betaine/proline transport system substrate-binding protein	http://www.genome.jp/dbget-bin/www_bget?ko:K02002
K02019	1.026	1.74e-10	2.8e-09	enriched	specific	molybdate transport system regulatory protein	http://www.genome.jp/dbget-bin/www_bget?ko:K02019
K02028	1.5962	5.16e-39	1.71e-36	enriched	core&specific	polar amino acid transport system ATP-binding protein [EC:7.4.2.1]	http://www.genome.jp/dbget-bin/www_bget?ko:K02028
K02029	1.36154	1.2e-30	1.7e-28	enriched	specific	polar amino acid transport system permease protein	http://www.genome.jp/dbget-bin/www_bget?ko:K02029
K02030	1.14653	3.91e-23	2.73e-21	enriched	specific	polar amino acid transport system substrate-binding protein	http://www.genome.jp/dbget-bin/www_bget?ko:K02030
K02043	2.46206	3.64e-16	1.22e-14	enriched	core	GntR family transcriptional regulator, phosphonate transport system regulatory protein	http://www.genome.jp/dbget-bin/www_bget?ko:K02043
K02048	1.51517	5.16e-05	0.000275579	enriched	-	sulfate/thiosulfate transport system substrate-binding protein	http://www.genome.jp/dbget-bin/www_bget?ko:K02048
K02057	1.32987	1.05e-21	5.9e-20	enriched	specific	simple sugar transport system permease protein	http://www.genome.jp/dbget-bin/www_bget?ko:K02057
K02071	2.66146	8.77e-29	1.03e-26	enriched	-	D-methionine transport system ATP-binding protein	http://www.genome.jp/dbget-bin/www_bget?ko:K02071
K02072	2.01997	5.91e-16	1.96e-14	enriched	-	D-methionine transport system permease protein	http://www.genome.jp/dbget-bin/www_bget?ko:K02072
K02073	2.74392	3.07e-22	1.83e-20	enriched	-	D-methionine transport system substrate-binding protein	http://www.genome.jp/dbget-bin/www_bget?ko:K02073
K02099	3.06366	6.28e-15	1.86e-13	enriched	-	AraC family transcriptional regulator, arabinose operon regulatory protein	http://www.genome.jp/dbget-bin/www_bget?ko:K02099
K02164	3.05934	2.76e-27	2.69e-25	enriched	core	nitric oxide reductase NorE protein	http://www.genome.jp/dbget-bin/www_bget?ko:K02164
K02168	1.41224	4.93e-05	0.00026527	enriched	-	choline/glycine/proline betaine transport protein	http://www.genome.jp/dbget-bin/www_bget?ko:K02168
K02170	1.19476	9.96e-05	0.000496928	enriched	specific	pimeloyl-[acyl-carrier protein] methyl ester esterase [EC:3.1.1.85]	http://www.genome.jp/dbget-bin/www_bget?ko:K02170
K02189	2.29369	6e-15	1.79e-13	enriched	core&specific	cobalt-precorrin 5A hydrolase [EC:3.7.1.12]	http://www.genome.jp/dbget-bin/www_bget?ko:K02189
K02205	3.22438	0.00363403	0.0116718	enriched	specific	arginine/ornithine permease	http://www.genome.jp/dbget-bin/www_bget?ko:K02205
K02224	1.12722	1.83e-12	4.1e-11	enriched	specific	cobyrinic acid a,c-diamide synthase [EC:6.3.5.9 6.3.5.11]	http://www.genome.jp/dbget-bin/www_bget?ko:K02224
K02225	2.13282	9.7e-24	6.84e-22	enriched	core&specific	cobalamin biosynthetic protein CobC	http://www.genome.jp/dbget-bin/www_bget?ko:K02225
K02227	1.14907	1.26e-10	2.09e-09	enriched	specific	adenosylcobinamide-phosphate synthase [EC:6.3.1.10]	http://www.genome.jp/dbget-bin/www_bget?ko:K02227
K02228	2.40786	9.41e-46	6.51e-43	enriched	core	precorrin-6A synthase [EC:2.1.1.152]	http://www.genome.jp/dbget-bin/www_bget?ko:K02228
K02229	2.8156	4.73e-42	2e-39	enriched	core	precorrin-3B synthase [EC:1.14.13.83]	http://www.genome.jp/dbget-bin/www_bget?ko:K02229
K02233	1.04431	2.2e-10	3.47e-09	enriched	specific	adenosylcobinamide-GDP ribazoletransferase [EC:2.7.8.26]	http://www.genome.jp/dbget-bin/www_bget?ko:K02233
K02234	1.18129	1.13e-12	2.65e-11	enriched	specific	cobalamin biosynthesis protein CobW	http://www.genome.jp/dbget-bin/www_bget?ko:K02234
K02297	2.64471	1.81e-29	2.22e-27	enriched	core	cytochrome o ubiquinol oxidase subunit II [EC:7.1.1.3]	http://www.genome.jp/dbget-bin/www_bget?ko:K02297
K02298	1.86087	1.04e-28	1.19e-26	enriched	specific	cytochrome o ubiquinol oxidase subunit I [EC:7.1.1.3]	http://www.genome.jp/dbget-bin/www_bget?ko:K02298
K02299	1.57636	4.54e-15	1.37e-13	enriched	specific	cytochrome o ubiquinol oxidase subunit III	http://www.genome.jp/dbget-bin/www_bget?ko:K02299
K02300	3.02088	8.11e-21	4.17e-19	enriched	core&specific	cytochrome o ubiquinol oxidase subunit IV	http://www.genome.jp/dbget-bin/www_bget?ko:K02300
K02303	1.53436	2.08e-16	7.24e-15	enriched	specific	uroporphyrin-III C-methyltransferase [EC:2.1.1.107]	http://www.genome.jp/dbget-bin/www_bget?ko:K02303
K02361	1.28686	0.0076222	0.0221875	enriched	specific	isochorismate synthase [EC:5.4.4.2]	http://www.genome.jp/dbget-bin/www_bget?ko:K02361
K02362	3.68401	4.55e-06	3.16e-05	enriched	-	enterobactin synthetase component D [EC:6.3.2.14 2.7.8.-]	http://www.genome.jp/dbget-bin/www_bget?ko:K02362
K02364	1.85386	1e-06	8.1e-06	enriched	specific	enterobactin synthetase component F [EC:6.3.2.14]	http://www.genome.jp/dbget-bin/www_bget?ko:K02364
K02402	3.41415	7.87e-09	9.55e-08	enriched	core&specific	flagellar transcriptional activator FlhC	http://www.genome.jp/dbget-bin/www_bget?ko:K02402
K02403	2.44259	0.00452972	0.0141603	enriched	core&specific	flagellar transcriptional activator FlhD	http://www.genome.jp/dbget-bin/www_bget?ko:K02403
K02423	3.14761	4.03e-08	4.26e-07	enriched	core&specific	flagellar protein FliT	http://www.genome.jp/dbget-bin/www_bget?ko:K02423
K02424	1.16959	2.16e-09	2.92e-08	enriched	specific	L-cystine transport system substrate-binding protein	http://www.genome.jp/dbget-bin/www_bget?ko:K02424
K02429	1.35854	1.19e-08	1.4e-07	enriched	specific	MFS transporter, FHS family, L-fucose permease	http://www.genome.jp/dbget-bin/www_bget?ko:K02429
K02431	1.99585	6.79e-17	2.42e-15	enriched	core&specific	L-fucose mutarotase [EC:5.1.3.29]	http://www.genome.jp/dbget-bin/www_bget?ko:K02431
K02438	1.88746	7.28e-24	5.18e-22	enriched	-	glycogen debranching enzyme [EC:3.2.1.196]	http://www.genome.jp/dbget-bin/www_bget?ko:K02438
K02439	3.17761	4.86e-05	0.000261703	enriched	-	thiosulfate sulfurtransferase [EC:2.8.1.1]	http://www.genome.jp/dbget-bin/www_bget?ko:K02439
K02442	2.73676	0.00674739	0.0200551	enriched	specific	membrane protein GlpM	http://www.genome.jp/dbget-bin/www_bget?ko:K02442
K02463	1.28289	5.11e-07	4.39e-06	enriched	core&specific	general secretion pathway protein N	http://www.genome.jp/dbget-bin/www_bget?ko:K02463
K02476	1.47281	7.96e-06	5.21e-05	enriched	-	two-component system, CitB family, sensor kinase [EC:2.7.13.3]	http://www.genome.jp/dbget-bin/www_bget?ko:K02476
K02509	2.20592	6.35e-18	2.56e-16	enriched	-	2-oxo-hept-3-ene-1,7-dioate hydratase [EC:4.2.1.-]	http://www.genome.jp/dbget-bin/www_bget?ko:K02509
K02525	3.54013	9.88e-08	9.91e-07	enriched	core&specific	LacI family transcriptional regulator, kdg operon repressor	http://www.genome.jp/dbget-bin/www_bget?ko:K02525
K02529	1.12179	8.24e-20	3.92e-18	enriched	specific	LacI family transcriptional regulator	http://www.genome.jp/dbget-bin/www_bget?ko:K02529
K02532	3.84528	2.34e-28	2.58e-26	enriched	core	MFS transporter, OHS family, lactose permease	http://www.genome.jp/dbget-bin/www_bget?ko:K02532
K02554	1.32172	1.57e-14	4.53e-13	enriched	specific	2-keto-4-pentenoate hydratase [EC:4.2.1.80]	http://www.genome.jp/dbget-bin/www_bget?ko:K02554
K02568	1.09478	0.00543958	0.016589	enriched	specific	nitrate reductase (cytochrome), electron transfer subunit	http://www.genome.jp/dbget-bin/www_bget?ko:K02568
K02570	1.37299	0.00188466	0.00659893	enriched	-	periplasmic nitrate reductase NapD	http://www.genome.jp/dbget-bin/www_bget?ko:K02570
K02571	1.56222	0.00260105	0.00872979	enriched	specific	periplasmic nitrate reductase NapE	http://www.genome.jp/dbget-bin/www_bget?ko:K02571
K02572	5.02486	2.27e-15	7.15e-14	enriched	core	ferredoxin-type protein NapF	http://www.genome.jp/dbget-bin/www_bget?ko:K02572
K02585	1.13337	0.0151109	0.0398284	enriched	core&specific	nitrogen fixation protein NifB	http://www.genome.jp/dbget-bin/www_bget?ko:K02585
K02592	1.51268	0.00422256	0.0133204	enriched	core&specific	nitrogenase molybdenum-iron protein NifN	http://www.genome.jp/dbget-bin/www_bget?ko:K02592
K02623	3.65681	3.56e-31	5.31e-29	enriched	core	LysR family transcriptional regulator, pca operon transcriptional activator	http://www.genome.jp/dbget-bin/www_bget?ko:K02623
K02651	1.31676	1.3e-09	1.81e-08	enriched	core&specific	pilus assembly protein Flp/PilA	http://www.genome.jp/dbget-bin/www_bget?ko:K02651
K02661	2.13601	0.00548491	0.0167071	enriched	-	type IV pilus assembly protein PilK	http://www.genome.jp/dbget-bin/www_bget?ko:K02661
K02688	2.09981	0.000257053	0.00116539	enriched	-	transcriptional regulator, propionate catabolism operon regulatory protein	http://www.genome.jp/dbget-bin/www_bget?ko:K02688
K02742	1.91235	0.0046604	0.0145033	enriched	specific	SprT protein	http://www.genome.jp/dbget-bin/www_bget?ko:K02742
K02769	2.93327	1.78e-14	5.11e-13	enriched	core	fructose PTS system EIIB component [EC:2.7.1.202]	http://www.genome.jp/dbget-bin/www_bget?ko:K02769
K02803	1.60012	2.96e-11	5.34e-10	enriched	specific	N-acetylglucosamine PTS system EIIB component [EC:2.7.1.193]	http://www.genome.jp/dbget-bin/www_bget?ko:K02803
K02819	3.95516	0.00069033	0.00276335	enriched	core&specific	trehalose PTS system EIIBC or EIIBCA component [EC:2.7.1.201]	http://www.genome.jp/dbget-bin/www_bget?ko:K02819
K02839	4.63405	2.51e-15	7.86e-14	enriched	core	peptide chain release factor	http://www.genome.jp/dbget-bin/www_bget?ko:K02839
K02847	1.9772	2.65e-07	2.42e-06	enriched	core&specific	O-antigen ligase [EC:2.4.1.-]	http://www.genome.jp/dbget-bin/www_bget?ko:K02847
K02856	1.29586	5.55e-06	3.78e-05	enriched	core&specific	L-rhamnose-H+ transport protein	http://www.genome.jp/dbget-bin/www_bget?ko:K02856
K02858	1.00673	0.000516634	0.00216078	enriched	specific	3,4-dihydroxy 2-butanone 4-phosphate synthase [EC:4.1.99.12]	http://www.genome.jp/dbget-bin/www_bget?ko:K02858
K03093	2.04731	0.0186973	0.047824	enriched	specific	RNA polymerase sigma factor	http://www.genome.jp/dbget-bin/www_bget?ko:K03093
K03098	1.40159	4.06e-05	0.000222799	enriched	core&specific	apolipoprotein D and lipocalin family protein	http://www.genome.jp/dbget-bin/www_bget?ko:K03098
K03194	4.03409	3.73e-05	0.000206295	enriched	core	type IV secretion system protein VirB1	http://www.genome.jp/dbget-bin/www_bget?ko:K03194
K03195	2.02659	4.65e-09	5.95e-08	enriched	core&specific	type IV secretion system protein VirB10	http://www.genome.jp/dbget-bin/www_bget?ko:K03195
K03196	2.80763	1.53e-12	3.52e-11	enriched	core&specific	type IV secretion system protein VirB11 [EC:7.4.2.8]	http://www.genome.jp/dbget-bin/www_bget?ko:K03196
K03197	3.01105	5.29e-14	1.48e-12	enriched	core&specific	type IV secretion system protein VirB2	http://www.genome.jp/dbget-bin/www_bget?ko:K03197
K03198	4.52062	6.95e-16	2.27e-14	enriched	core&specific	type IV secretion system protein VirB3	http://www.genome.jp/dbget-bin/www_bget?ko:K03198
K03199	1.38285	8.02e-06	5.24e-05	enriched	core&specific	type IV secretion system protein VirB4 [EC:7.4.2.8]	http://www.genome.jp/dbget-bin/www_bget?ko:K03199
K03200	1.42215	7.96e-05	0.00040871	enriched	core&specific	type IV secretion system protein VirB5	http://www.genome.jp/dbget-bin/www_bget?ko:K03200
K03201	3.64606	1.77e-08	1.99e-07	enriched	core&specific	type IV secretion system protein VirB6	http://www.genome.jp/dbget-bin/www_bget?ko:K03201
K03202	4.00098	0.000782321	0.00307912	enriched	core&specific	type IV secretion system protein VirB7	http://www.genome.jp/dbget-bin/www_bget?ko:K03202
K03203	2.85999	9.64e-12	1.9e-10	enriched	core&specific	type IV secretion system protein VirB8	http://www.genome.jp/dbget-bin/www_bget?ko:K03203
K03204	1.97773	1.38e-11	2.63e-10	enriched	core&specific	type IV secretion system protein VirB9	http://www.genome.jp/dbget-bin/www_bget?ko:K03204
K03208	1.23883	0.00431515	0.0135731	enriched	specific	colanic acid biosynthesis glycosyl transferase WcaI	http://www.genome.jp/dbget-bin/www_bget?ko:K03208
K03219	2.88739	1.02e-10	1.73e-09	enriched	core	type III secretion protein C	http://www.genome.jp/dbget-bin/www_bget?ko:K03219
K03220	4.69114	7.17e-05	0.000371573	enriched	specific	type III secretion protein D	http://www.genome.jp/dbget-bin/www_bget?ko:K03220
K03222	1.18162	0.00316847	0.0103869	enriched	specific	type III secretion protein J	http://www.genome.jp/dbget-bin/www_bget?ko:K03222
K03223	1.41814	0.00156007	0.00561745	enriched	-	type III secretion protein L	http://www.genome.jp/dbget-bin/www_bget?ko:K03223
K03225	2.20872	1.1e-05	6.93e-05	enriched	core&specific	type III secretion protein Q	http://www.genome.jp/dbget-bin/www_bget?ko:K03225
K03228	2.25442	1.14e-07	1.12e-06	enriched	core&specific	type III secretion protein T	http://www.genome.jp/dbget-bin/www_bget?ko:K03228
K03229	2.65194	3.76e-09	4.89e-08	enriched	core	type III secretion protein U	http://www.genome.jp/dbget-bin/www_bget?ko:K03229
K03231	4.70639	6.71e-06	4.48e-05	enriched	-	elongation factor 1-alpha	http://www.genome.jp/dbget-bin/www_bget?ko:K03231
K03275	3.54317	1.43e-05	8.81e-05	enriched	core&specific	UDP-glucose:(glucosyl)LPS alpha-1,3-glucosyltransferase [EC:2.4.1.-]	http://www.genome.jp/dbget-bin/www_bget?ko:K03275
K03288	2.73835	1.05e-05	6.63e-05	enriched	core&specific	MFS transporter, MHS family, citrate/tricarballylate:H+ symporter	http://www.genome.jp/dbget-bin/www_bget?ko:K03288
K03293	1.92842	1.4e-08	1.61e-07	enriched	-	amino acid transporter, AAT family	http://www.genome.jp/dbget-bin/www_bget?ko:K03293
K03297	1.29533	3.12e-10	4.79e-09	enriched	specific	small multidrug resistance pump	http://www.genome.jp/dbget-bin/www_bget?ko:K03297
K03300	1.14318	0.000746414	0.00294996	enriched	-	citrate-Mg2+:H+ or citrate-Ca2+:H+ symporter, CitMHS family	http://www.genome.jp/dbget-bin/www_bget?ko:K03300
K03311	2.028	0.00350743	0.0113226	enriched	-	branched-chain amino acid:cation transporter, LIVCS family	http://www.genome.jp/dbget-bin/www_bget?ko:K03311
K03335	1.15394	1.14e-21	6.29e-20	enriched	specific	inosose dehydratase [EC:4.2.1.44]	http://www.genome.jp/dbget-bin/www_bget?ko:K03335
K03379	1.4188	0.000141296	0.000682021	enriched	-	cyclohexanone monooxygenase [EC:1.14.13.22]	http://www.genome.jp/dbget-bin/www_bget?ko:K03379
K03380	1.25661	5.18e-09	6.56e-08	enriched	-	phenol 2-monooxygenase (NADPH) [EC:1.14.13.7]	http://www.genome.jp/dbget-bin/www_bget?ko:K03380
K03381	2.02028	1.62e-31	2.51e-29	enriched	-	catechol 1,2-dioxygenase [EC:1.13.11.1]	http://www.genome.jp/dbget-bin/www_bget?ko:K03381
K03382	6.74611	2.31e-22	1.42e-20	enriched	core	hydroxydechloroatrazine ethylaminohydrolase [EC:3.5.4.43]	http://www.genome.jp/dbget-bin/www_bget?ko:K03382
K03387	2.50896	5.82e-20	2.82e-18	enriched	-	alkyl hydroperoxide reductase subunit F [EC:1.6.4.-]	http://www.genome.jp/dbget-bin/www_bget?ko:K03387
K03394	1.43381	1.14e-13	3.06e-12	enriched	specific	precorrin-2/cobalt-factor-2 C20-methyltransferase [EC:2.1.1.130 2.1.1.151]	http://www.genome.jp/dbget-bin/www_bget?ko:K03394
K03406	1.51017	3.24e-25	2.57e-23	enriched	specific	methyl-accepting chemotaxis protein	http://www.genome.jp/dbget-bin/www_bget?ko:K03406
K03415	1.45492	1.81e-06	1.39e-05	enriched	specific	two-component system, chemotaxis family, chemotaxis protein CheV	http://www.genome.jp/dbget-bin/www_bget?ko:K03415
K03435	2.97078	4.65e-20	2.31e-18	enriched	core	LacI family transcriptional regulator, fructose operon transcriptional repressor	http://www.genome.jp/dbget-bin/www_bget?ko:K03435
K03445	4.7342	4.35e-06	3.03e-05	enriched	core&specific	MFS transporter, DHA1 family, purine ribonucleoside efflux pump	http://www.genome.jp/dbget-bin/www_bget?ko:K03445
K03458	2.0643	0.00028348	0.00126709	enriched	-	nucleobase:cation symporter-2, NCS2 family	http://www.genome.jp/dbget-bin/www_bget?ko:K03458
K03462	2.18888	9.75e-06	6.23e-05	enriched	core&specific	nicotinamide phosphoribosyltransferase [EC:2.4.2.12]	http://www.genome.jp/dbget-bin/www_bget?ko:K03462
K03464	1.81268	3.29e-06	2.36e-05	enriched	-	muconolactone D-isomerase [EC:5.3.3.4]	http://www.genome.jp/dbget-bin/www_bget?ko:K03464
K03472	1.82596	0.000292333	0.00130283	enriched	-	D-erythrose 4-phosphate dehydrogenase [EC:1.2.1.72]	http://www.genome.jp/dbget-bin/www_bget?ko:K03472
K03473	2.73296	2.35e-06	1.76e-05	enriched	-	erythronate-4-phosphate dehydrogenase [EC:1.1.1.290]	http://www.genome.jp/dbget-bin/www_bget?ko:K03473
K03477	1.78458	1.06e-10	1.79e-09	enriched	specific	DeoR family transcriptional regulator, ulaG and ulaABCDEF operon transcriptional repressor	http://www.genome.jp/dbget-bin/www_bget?ko:K03477
K03486	3.28053	0.00411418	0.0130226	enriched	core&specific	GntR family transcriptional regulator, trehalose operon transcriptional repressor	http://www.genome.jp/dbget-bin/www_bget?ko:K03486
K03488	1.05271	0.015217	0.0400247	enriched	-	beta-glucoside operon transcriptional antiterminator	http://www.genome.jp/dbget-bin/www_bget?ko:K03488
K03502	1.83685	3.88e-06	2.74e-05	enriched	core&specific	DNA polymerase V	http://www.genome.jp/dbget-bin/www_bget?ko:K03502
K03503	1.4332	0.00736285	0.021606	enriched	-	DNA polymerase V [EC:3.4.21.-]	http://www.genome.jp/dbget-bin/www_bget?ko:K03503
K03577	1.64367	6.85e-12	1.38e-10	enriched	-	TetR/AcrR family transcriptional regulator, acrAB operon repressor	http://www.genome.jp/dbget-bin/www_bget?ko:K03577
K03607	4.14872	0.00212465	0.00732799	enriched	-	ProP effector	http://www.genome.jp/dbget-bin/www_bget?ko:K03607
K03610	1.01533	3.79e-06	2.68e-05	enriched	specific	septum site-determining protein MinC	http://www.genome.jp/dbget-bin/www_bget?ko:K03610
K03647	2.9235	1.9e-06	1.45e-05	enriched	-	protein involved in ribonucleotide reduction	http://www.genome.jp/dbget-bin/www_bget?ko:K03647
K03656	1.28406	9.53e-06	6.1e-05	enriched	core&specific	ATP-dependent DNA helicase Rep [EC:3.6.4.12]	http://www.genome.jp/dbget-bin/www_bget?ko:K03656
K03658	3.20474	1.06e-10	1.79e-09	enriched	core&specific	DNA helicase IV [EC:3.6.4.12]	http://www.genome.jp/dbget-bin/www_bget?ko:K03658
K03668	2.74066	2.91e-09	3.89e-08	enriched	core	heat shock protein HslJ	http://www.genome.jp/dbget-bin/www_bget?ko:K03668
K03719	1.21158	3.14e-13	8e-12	enriched	specific	Lrp/AsnC family transcriptional regulator, leucine-responsive regulatory protein	http://www.genome.jp/dbget-bin/www_bget?ko:K03719
K03726	1.09932	0.0150812	0.0397925	enriched	specific	helicase [EC:3.6.4.-]	http://www.genome.jp/dbget-bin/www_bget?ko:K03726
K03736	1.81821	1.12e-15	3.56e-14	enriched	specific	ethanolamine ammonia-lyase small subunit [EC:4.3.1.7]	http://www.genome.jp/dbget-bin/www_bget?ko:K03736
K03745	1.4578	4.39e-05	0.000239618	enriched	specific	SlyX protein	http://www.genome.jp/dbget-bin/www_bget?ko:K03745
K03761	1.45284	1.25e-11	2.41e-10	enriched	specific	MFS transporter, MHS family, alpha-ketoglutarate permease	http://www.genome.jp/dbget-bin/www_bget?ko:K03761
K03774	3.29054	2.1e-13	5.44e-12	enriched	core	FKBP-type peptidyl-prolyl cis-trans isomerase SlpA [EC:5.2.1.8]	http://www.genome.jp/dbget-bin/www_bget?ko:K03774
K03776	2.52528	2.01e-22	1.25e-20	enriched	-	aerotaxis receptor	http://www.genome.jp/dbget-bin/www_bget?ko:K03776
K03777	1.05393	0.0136487	0.0366212	enriched	core&specific	D-lactate dehydrogenase (quinone) [EC:1.1.5.12]	http://www.genome.jp/dbget-bin/www_bget?ko:K03777
K03805	3.36068	9.08e-10	1.29e-08	enriched	specific	thiol:disulfide interchange protein DsbG	http://www.genome.jp/dbget-bin/www_bget?ko:K03805
K03807	1.34752	0.000212097	0.000979661	enriched	specific	AmpE protein	http://www.genome.jp/dbget-bin/www_bget?ko:K03807
K03810	1.01418	0.00698837	0.0206745	enriched	-	virulence factor	http://www.genome.jp/dbget-bin/www_bget?ko:K03810
K03812	2.23383	0.0191786	0.0488742	enriched	specific	ribosome modulation factor	http://www.genome.jp/dbget-bin/www_bget?ko:K03812
K03825	1.17372	4.31e-09	5.55e-08	enriched	specific	putative acetyltransferase [EC:2.3.1.-]	http://www.genome.jp/dbget-bin/www_bget?ko:K03825
K03837	2.9801	0.000293883	0.00130897	enriched	-	serine transporter	http://www.genome.jp/dbget-bin/www_bget?ko:K03837
K03851	2.83656	0.00208425	0.00720496	enriched	specific	taurine-pyruvate aminotransferase [EC:2.6.1.77]	http://www.genome.jp/dbget-bin/www_bget?ko:K03851
K03863	3.06116	1.34e-18	5.74e-17	enriched	-	vanillate monooxygenase ferredoxin subunit	http://www.genome.jp/dbget-bin/www_bget?ko:K03863
K03878	2.44781	0.000320209	0.00140489	enriched	-	NADH-ubiquinone oxidoreductase chain 1 [EC:7.1.1.2]	http://www.genome.jp/dbget-bin/www_bget?ko:K03878
K03879	4.40824	1.75e-05	0.000105526	enriched	core&specific	NADH-ubiquinone oxidoreductase chain 2 [EC:7.1.1.2]	http://www.genome.jp/dbget-bin/www_bget?ko:K03879
K03896	3.63308	0.00364108	0.0116846	enriched	core&specific	acetyl CoA:N6-hydroxylysine acetyl transferase [EC:2.3.1.102]	http://www.genome.jp/dbget-bin/www_bget?ko:K03896
K03897	2.74236	3.68e-12	7.82e-11	enriched	-	lysine N6-hydroxylase [EC:1.14.13.59]	http://www.genome.jp/dbget-bin/www_bget?ko:K03897
K03923	3.31981	1.8e-05	0.000108226	enriched	-	NADPH dehydrogenase (quinone) [EC:1.6.5.10]	http://www.genome.jp/dbget-bin/www_bget?ko:K03923
K03933	1.57631	1.12e-07	1.11e-06	enriched	specific	chitin-binding protein	http://www.genome.jp/dbget-bin/www_bget?ko:K03933
K03935	4.73945	1.33e-07	1.3e-06	enriched	core&specific	NADH dehydrogenase (ubiquinone) Fe-S protein 2 [EC:7.1.1.2 1.6.99.3]	http://www.genome.jp/dbget-bin/www_bget?ko:K03935
K03973	1.39196	0.00198583	0.00691499	enriched	specific	phage shock protein C	http://www.genome.jp/dbget-bin/www_bget?ko:K03973
K04039	1.90564	0.00700152	0.0206973	enriched	-	light-independent protochlorophyllide reductase subunit B [EC:1.3.7.7]	http://www.genome.jp/dbget-bin/www_bget?ko:K04039
K04045	1.14333	0.00832721	0.0238745	enriched	specific	molecular chaperone HscC	http://www.genome.jp/dbget-bin/www_bget?ko:K04045
K04046	1.57883	9.96e-16	3.2e-14	enriched	specific	hypothetical chaperone protein	http://www.genome.jp/dbget-bin/www_bget?ko:K04046
K04054	4.55556	4.54e-06	3.15e-05	enriched	core&specific	type III secretion protein K	http://www.genome.jp/dbget-bin/www_bget?ko:K04054
K04062	2.10714	4.99e-05	0.000267996	enriched	core&specific	osmotically inducible lipoprotein OsmB	http://www.genome.jp/dbget-bin/www_bget?ko:K04062
K04064	3.21213	0.000690473	0.00276335	enriched	-	osmotically inducible lipoprotein OsmE	http://www.genome.jp/dbget-bin/www_bget?ko:K04064
K04073	1.62483	1.49e-21	7.92e-20	enriched	specific	acetaldehyde dehydrogenase [EC:1.2.1.10]	http://www.genome.jp/dbget-bin/www_bget?ko:K04073
K04091	1.54217	1.79e-24	1.36e-22	enriched	-	alkanesulfonate monooxygenase [EC:1.14.14.5]	http://www.genome.jp/dbget-bin/www_bget?ko:K04091
K04092	2.26405	1.77e-12	3.99e-11	enriched	-	chorismate mutase [EC:5.4.99.5]	http://www.genome.jp/dbget-bin/www_bget?ko:K04092
K04095	1.40415	0.00510151	0.0157154	enriched	-	cell filamentation protein	http://www.genome.jp/dbget-bin/www_bget?ko:K04095
K04719	1.67282	3.11e-10	4.79e-09	enriched	core&specific	5,6-dimethylbenzimidazole synthase [EC:1.13.11.79]	http://www.genome.jp/dbget-bin/www_bget?ko:K04719
K04747	4.14827	1.23e-05	7.67e-05	enriched	core&specific	nitric oxide reductase NorF protein	http://www.genome.jp/dbget-bin/www_bget?ko:K04747
K04753	2.84607	0.000261484	0.00118266	enriched	-	suppressor of ftsI	http://www.genome.jp/dbget-bin/www_bget?ko:K04753
K04781	3.44197	9.57e-08	9.64e-07	enriched	-	salicylate synthetase [EC:5.4.4.2 4.2.99.21]	http://www.genome.jp/dbget-bin/www_bget?ko:K04781
K04788	1.49194	0.018098	0.0464314	enriched	-	mycobactin phenyloxazoline synthetase	http://www.genome.jp/dbget-bin/www_bget?ko:K04788
K05296	1.52599	2.85e-06	2.08e-05	enriched	-	3(or 17)beta-hydroxysteroid dehydrogenase [EC:1.1.1.51]	http://www.genome.jp/dbget-bin/www_bget?ko:K05296
K05297	1.59793	3.32e-05	0.000185268	enriched	-	rubredoxin---NAD+ reductase [EC:1.18.1.1]	http://www.genome.jp/dbget-bin/www_bget?ko:K05297
K05351	2.16992	2.82e-16	9.76e-15	enriched	core	D-xylulose reductase [EC:1.1.1.9]	http://www.genome.jp/dbget-bin/www_bget?ko:K05351
K05358	1.92169	4.2e-10	6.34e-09	enriched	core	quinate dehydrogenase (quinone) [EC:1.1.5.8]	http://www.genome.jp/dbget-bin/www_bget?ko:K05358
K05375	1.04324	4.72e-06	3.27e-05	enriched	-	MbtH protein	http://www.genome.jp/dbget-bin/www_bget?ko:K05375
K05499	1.45194	5.19e-10	7.64e-09	enriched	specific	LacI family transcriptional regulator, repressor for deo operon, udp, cdd, tsx, nupC, and nupG	http://www.genome.jp/dbget-bin/www_bget?ko:K05499
K05517	4.1257	0.000437748	0.00185634	enriched	core&specific	nucleoside-specific channel-forming protein	http://www.genome.jp/dbget-bin/www_bget?ko:K05517
K05541	2.51302	1.81e-10	2.91e-09	enriched	core&specific	tRNA-dihydrouridine synthase C [EC:1.-.-.-]	http://www.genome.jp/dbget-bin/www_bget?ko:K05541
K05548	2.76585	5e-17	1.8e-15	enriched	-	MFS transporter, AAHS family, benzoate transport protein	http://www.genome.jp/dbget-bin/www_bget?ko:K05548
K05549	1.20799	4.91e-06	3.38e-05	enriched	specific	benzoate/toluate 1,2-dioxygenase subunit alpha [EC:1.14.12.10 1.14.12.-]	http://www.genome.jp/dbget-bin/www_bget?ko:K05549
K05550	1.50741	1.35e-06	1.06e-05	enriched	specific	benzoate/toluate 1,2-dioxygenase subunit beta [EC:1.14.12.10 1.14.12.-]	http://www.genome.jp/dbget-bin/www_bget?ko:K05550
K05554	1.57296	0.00441166	0.0138481	enriched	-	aromatase [EC:4.2.1.-]	http://www.genome.jp/dbget-bin/www_bget?ko:K05554
K05557	2.48543	1.22e-05	7.61e-05	enriched	-	MFS transporter, DHA2 family, integral membrane protein	http://www.genome.jp/dbget-bin/www_bget?ko:K05557
K05591	2.22847	4.94e-09	6.29e-08	enriched	-	ATP-dependent RNA helicase DbpA [EC:3.6.4.13]	http://www.genome.jp/dbget-bin/www_bget?ko:K05591
K05596	3.42001	3.39e-28	3.59e-26	enriched	-	LysR family transcriptional regulator, chromosome initiation inhibitor	http://www.genome.jp/dbget-bin/www_bget?ko:K05596
K05597	4.1426	2.7e-12	5.84e-11	enriched	core	glutamin-(asparagin-)ase [EC:3.5.1.38]	http://www.genome.jp/dbget-bin/www_bget?ko:K05597
K05603	1.24257	1.5e-12	3.47e-11	enriched	specific	formimidoylglutamate deiminase [EC:3.5.3.13]	http://www.genome.jp/dbget-bin/www_bget?ko:K05603
K05711	2.9692	7.03e-05	0.000365744	enriched	-	2,3-dihydroxy-2,3-dihydrophenylpropionate dehydrogenase [EC:1.3.1.87]	http://www.genome.jp/dbget-bin/www_bget?ko:K05711
K05714	1.53773	9.23e-23	6.01e-21	enriched	-	2-hydroxy-6-oxonona-2,4-dienedioate hydrolase [EC:3.7.1.14]	http://www.genome.jp/dbget-bin/www_bget?ko:K05714
K05774	2.68303	1.68e-27	1.68e-25	enriched	-	ribose 1,5-bisphosphokinase [EC:2.7.4.23]	http://www.genome.jp/dbget-bin/www_bget?ko:K05774
K05779	1.15688	0.000181781	0.000852569	enriched	specific	putative thiamine transport system ATP-binding protein	http://www.genome.jp/dbget-bin/www_bget?ko:K05779
K05780	2.69954	3.58e-16	1.21e-14	enriched	core	alpha-D-ribose 1-methylphosphonate 5-triphosphate synthase subunit PhnL [EC:2.7.8.37]	http://www.genome.jp/dbget-bin/www_bget?ko:K05780
K05781	2.16925	1.63e-10	2.63e-09	enriched	-	putative phosphonate transport system ATP-binding protein	http://www.genome.jp/dbget-bin/www_bget?ko:K05781
K05782	1.19804	6.32e-09	7.84e-08	enriched	specific	benzoate membrane transport protein	http://www.genome.jp/dbget-bin/www_bget?ko:K05782
K05783	3.29425	1.98e-20	1.01e-18	enriched	core	dihydroxycyclohexadiene carboxylate dehydrogenase [EC:1.3.1.25 1.3.1.-]	http://www.genome.jp/dbget-bin/www_bget?ko:K05783
K05784	2.17898	2.87e-16	9.85e-15	enriched	-	benzoate/toluate 1,2-dioxygenase reductase component [EC:1.18.1.-]	http://www.genome.jp/dbget-bin/www_bget?ko:K05784
K05792	2.03428	8.89e-06	5.73e-05	enriched	-	tellurite resistance protein TerA	http://www.genome.jp/dbget-bin/www_bget?ko:K05792
K05793	2.26033	1.54e-07	1.47e-06	enriched	-	tellurite resistance protein TerB	http://www.genome.jp/dbget-bin/www_bget?ko:K05793
K05795	2.45802	6.31e-11	1.09e-09	enriched	core	tellurium resistance protein TerD	http://www.genome.jp/dbget-bin/www_bget?ko:K05795
K05800	1.09742	2.49e-10	3.87e-09	enriched	specific	Lrp/AsnC family transcriptional regulator	http://www.genome.jp/dbget-bin/www_bget?ko:K05800
K05805	1.26044	1.46e-09	2.03e-08	enriched	specific	CreA protein	http://www.genome.jp/dbget-bin/www_bget?ko:K05805
K05812	4.24153	8.83e-11	1.51e-09	enriched	-	DTW domain-containing protein	http://www.genome.jp/dbget-bin/www_bget?ko:K05812
K05819	2.29598	2.3e-17	8.52e-16	enriched	specific	MFS transporter, AAHS family, 3-hydroxyphenylpropionic acid transporter	http://www.genome.jp/dbget-bin/www_bget?ko:K05819
K05832	1.22892	5.17e-17	1.86e-15	enriched	specific	putative ABC transport system permease protein	http://www.genome.jp/dbget-bin/www_bget?ko:K05832
K05834	2.36658	3.34e-09	4.39e-08	enriched	specific	homoserine/homoserine lactone efflux protein	http://www.genome.jp/dbget-bin/www_bget?ko:K05834
K05836	3.01608	5.88e-65	2.24e-61	enriched	core	GntR family transcriptional regulator, histidine utilization repressor	http://www.genome.jp/dbget-bin/www_bget?ko:K05836
K05851	1.68296	1.47e-07	1.41e-06	enriched	-	adenylate cyclase, class 1 [EC:4.6.1.1]	http://www.genome.jp/dbget-bin/www_bget?ko:K05851
K05874	1.25178	1.92e-05	0.000114375	enriched	core&specific	methyl-accepting chemotaxis protein I, serine sensor receptor	http://www.genome.jp/dbget-bin/www_bget?ko:K05874
K05875	1.31017	0.00043491	0.0018474	enriched	core&specific	methyl-accepting chemotaxis protein II, aspartate sensor receptor	http://www.genome.jp/dbget-bin/www_bget?ko:K05875
K05881	1.70518	4.53e-11	7.99e-10	enriched	-	phosphoenolpyruvate---glycerone phosphotransferase subunit DhaM [EC:2.7.1.121]	http://www.genome.jp/dbget-bin/www_bget?ko:K05881
K05886	3.1082	3.49e-19	1.61e-17	enriched	core&specific	serine 3-dehydrogenase (NADP+) [EC:1.1.1.276]	http://www.genome.jp/dbget-bin/www_bget?ko:K05886
K05895	1.5823	1.43e-28	1.63e-26	enriched	specific	precorrin-6A/cobalt-precorrin-6A reductase [EC:1.3.1.54 1.3.1.106]	http://www.genome.jp/dbget-bin/www_bget?ko:K05895
K05898	2.38868	1.14e-21	6.29e-20	enriched	-	3-oxosteroid 1-dehydrogenase [EC:1.3.99.4]	http://www.genome.jp/dbget-bin/www_bget?ko:K05898
K05913	1.80724	0.00143035	0.0052295	enriched	-	2,4'-dihydroxyacetophenone dioxygenase [EC:1.13.11.41]	http://www.genome.jp/dbget-bin/www_bget?ko:K05913
K05916	1.74427	2.11e-10	3.35e-09	enriched	-	nitric oxide dioxygenase [EC:1.14.12.17]	http://www.genome.jp/dbget-bin/www_bget?ko:K05916
K05921	2.14357	1.63e-14	4.67e-13	enriched	-	5-oxopent-3-ene-1,2,5-tricarboxylate decarboxylase / 2-hydroxyhepta-2,4-diene-1,7-dioate isomerase [EC:4.1.1.68 5.3.3.-]	http://www.genome.jp/dbget-bin/www_bget?ko:K05921
K05928	1.94999	6.51e-14	1.8e-12	enriched	core&specific	tocopherol O-methyltransferase [EC:2.1.1.95]	http://www.genome.jp/dbget-bin/www_bget?ko:K05928
K05934	2.49957	1.91e-28	2.14e-26	enriched	core&specific	precorrin-3B C17-methyltransferase [EC:2.1.1.131]	http://www.genome.jp/dbget-bin/www_bget?ko:K05934
K05936	1.50199	3.99e-24	2.89e-22	enriched	specific	precorrin-4/cobalt-precorrin-4 C11-methyltransferase [EC:2.1.1.133 2.1.1.271]	http://www.genome.jp/dbget-bin/www_bget?ko:K05936
K05989	1.06913	7.7e-05	0.000397325	enriched	-	alpha-L-rhamnosidase [EC:3.2.1.40]	http://www.genome.jp/dbget-bin/www_bget?ko:K05989
K06042	1.20386	6.63e-12	1.34e-10	enriched	specific	precorrin-8X/cobalt-precorrin-8 methylmutase [EC:5.4.99.61 5.4.99.60]	http://www.genome.jp/dbget-bin/www_bget?ko:K06042
K06075	1.32585	1.6e-13	4.25e-12	enriched	specific	MarR family transcriptional regulator, transcriptional regulator for hemolysin	http://www.genome.jp/dbget-bin/www_bget?ko:K06075
K06077	1.08128	0.0104257	0.0289807	enriched	specific	outer membrane lipoprotein SlyB	http://www.genome.jp/dbget-bin/www_bget?ko:K06077
K06145	2.0373	3.2e-26	2.7e-24	enriched	core	LacI family transcriptional regulator, gluconate utilization system Gnt-I transcriptional repressor	http://www.genome.jp/dbget-bin/www_bget?ko:K06145
K06148	1.00498	1.35e-14	3.91e-13	enriched	specific	ATP-binding cassette, subfamily C, bacterial	http://www.genome.jp/dbget-bin/www_bget?ko:K06148
K06162	2.15667	2.32e-34	4.78e-32	enriched	-	alpha-D-ribose 1-methylphosphonate 5-triphosphate diphosphatase [EC:3.6.1.63]	http://www.genome.jp/dbget-bin/www_bget?ko:K06162
K06163	2.13009	8.04e-23	5.37e-21	enriched	-	alpha-D-ribose 1-methylphosphonate 5-phosphate C-P lyase [EC:4.7.1.1]	http://www.genome.jp/dbget-bin/www_bget?ko:K06163
K06164	1.75813	6.34e-15	1.87e-13	enriched	-	alpha-D-ribose 1-methylphosphonate 5-triphosphate synthase subunit PhnI [EC:2.7.8.37]	http://www.genome.jp/dbget-bin/www_bget?ko:K06164
K06165	2.99834	1.18e-21	6.46e-20	enriched	core	alpha-D-ribose 1-methylphosphonate 5-triphosphate synthase subunit PhnH [EC:2.7.8.37]	http://www.genome.jp/dbget-bin/www_bget?ko:K06165
K06166	2.82332	4.54e-16	1.51e-14	enriched	core	alpha-D-ribose 1-methylphosphonate 5-triphosphate synthase subunit PhnG [EC:2.7.8.37]	http://www.genome.jp/dbget-bin/www_bget?ko:K06166
K06177	1.57679	9.66e-12	1.9e-10	enriched	specific	tRNA pseudouridine32 synthase / 23S rRNA pseudouridine746 synthase [EC:5.4.99.28 5.4.99.29]	http://www.genome.jp/dbget-bin/www_bget?ko:K06177
K06182	1.6656	1.34e-07	1.3e-06	enriched	specific	23S rRNA pseudouridine2604 synthase [EC:5.4.99.21]	http://www.genome.jp/dbget-bin/www_bget?ko:K06182
K06183	2.69797	2.01e-11	3.73e-10	enriched	core	16S rRNA pseudouridine516 synthase [EC:5.4.99.19]	http://www.genome.jp/dbget-bin/www_bget?ko:K06183
K06191	4.24053	1.43e-12	3.31e-11	enriched	-	glutaredoxin-like protein NrdH	http://www.genome.jp/dbget-bin/www_bget?ko:K06191
K06193	1.62415	9.8e-06	6.25e-05	enriched	specific	protein PhnA	http://www.genome.jp/dbget-bin/www_bget?ko:K06193
K06205	2.71629	3.22e-05	0.000180497	enriched	-	MioC protein	http://www.genome.jp/dbget-bin/www_bget?ko:K06205
K06219	1.98327	0.0144197	0.0383651	enriched	-	S-adenosylmethionine-dependent methyltransferase	http://www.genome.jp/dbget-bin/www_bget?ko:K06219
K06222	1.7509	5.92e-05	0.000312275	enriched	-	2,5-diketo-D-gluconate reductase B [EC:1.1.1.346]	http://www.genome.jp/dbget-bin/www_bget?ko:K06222
K06394	1.6265	0.00568396	0.0172307	enriched	core&specific	stage III sporulation protein AE	http://www.genome.jp/dbget-bin/www_bget?ko:K06394
K06399	1.91381	0.0148798	0.0393554	enriched	specific	stage IV sporulation protein B [EC:3.4.21.116]	http://www.genome.jp/dbget-bin/www_bget?ko:K06399
K06402	1.73798	0.0170579	0.044195	enriched	specific	stage IV sporulation protein FB [EC:3.4.24.-]	http://www.genome.jp/dbget-bin/www_bget?ko:K06402
K06443	1.37333	1.76e-08	1.99e-07	enriched	core&specific	lycopene beta-cyclase [EC:5.5.1.19]	http://www.genome.jp/dbget-bin/www_bget?ko:K06443
K06447	2.03736	4.11e-13	1.03e-11	enriched	core&specific	succinylglutamic semialdehyde dehydrogenase [EC:1.2.1.71]	http://www.genome.jp/dbget-bin/www_bget?ko:K06447
K06596	1.76204	1.56e-12	3.57e-11	enriched	specific	chemosensory pili system protein ChpA (sensor histidine kinase/response regulator)	http://www.genome.jp/dbget-bin/www_bget?ko:K06596
K06597	4.07686	1.99e-07	1.86e-06	enriched	-	chemosensory pili system protein ChpB (putative protein-glutamate methylesterase)	http://www.genome.jp/dbget-bin/www_bget?ko:K06597
K06605	3.36587	4.82e-25	3.79e-23	enriched	core	myo-inositol catabolism protein IolH	http://www.genome.jp/dbget-bin/www_bget?ko:K06605
K06606	1.71209	7.72e-09	9.39e-08	enriched	core&specific	2-keto-myo-inositol isomerase [EC:5.3.99.11]	http://www.genome.jp/dbget-bin/www_bget?ko:K06606
K06610	3.64714	7.93e-06	5.2e-05	enriched	-	MFS transporter, SP family, inositol transporter	http://www.genome.jp/dbget-bin/www_bget?ko:K06610
K06858	1.44297	2.15e-05	0.000126399	enriched	-	vitamin B12 transport system substrate-binding protein	http://www.genome.jp/dbget-bin/www_bget?ko:K06858
K06867	1.10995	0.000206321	0.000957697	enriched	specific	uncharacterized protein	http://www.genome.jp/dbget-bin/www_bget?ko:K06867
K06876	2.75863	1.98e-11	3.69e-10	enriched	-	deoxyribodipyrimidine photolyase-related protein	http://www.genome.jp/dbget-bin/www_bget?ko:K06876
K06879	2.36223	1.37e-07	1.33e-06	enriched	core	7-cyano-7-deazaguanine reductase [EC:1.7.1.13]	http://www.genome.jp/dbget-bin/www_bget?ko:K06879
K06895	1.86448	1.22e-17	4.77e-16	enriched	-	L-lysine exporter family protein LysE/ArgO	http://www.genome.jp/dbget-bin/www_bget?ko:K06895
K06899	3.93076	3.29e-11	5.93e-10	enriched	-	nucleoid-associated protein	http://www.genome.jp/dbget-bin/www_bget?ko:K06899
K06905	1.07384	0.00287908	0.00954094	enriched	specific	uncharacterized protein	http://www.genome.jp/dbget-bin/www_bget?ko:K06905
K06906	3.68352	6.34e-09	7.84e-08	enriched	-	uncharacterized protein	http://www.genome.jp/dbget-bin/www_bget?ko:K06906
K06908	4.66923	4.82e-10	7.2e-09	enriched	-	uncharacterized protein	http://www.genome.jp/dbget-bin/www_bget?ko:K06908
K06909	2.26599	2.88e-06	2.11e-05	enriched	core&specific	phage terminase large subunit	http://www.genome.jp/dbget-bin/www_bget?ko:K06909
K06919	1.38781	0.00998073	0.0278903	enriched	specific	putative DNA primase/helicase	http://www.genome.jp/dbget-bin/www_bget?ko:K06919
K06938	1.14584	1.36e-05	8.4e-05	enriched	-	uncharacterized protein	http://www.genome.jp/dbget-bin/www_bget?ko:K06938
K06953	1.25385	6.52e-16	2.14e-14	enriched	specific	uncharacterized protein	http://www.genome.jp/dbget-bin/www_bget?ko:K06953
K06954	2.21816	0.00190709	0.00666825	enriched	-	uncharacterized protein	http://www.genome.jp/dbget-bin/www_bget?ko:K06954
K06967	2.3747	0.000721019	0.002866	enriched	specific	tRNA (adenine22-N1)-methyltransferase [EC:2.1.1.217]	http://www.genome.jp/dbget-bin/www_bget?ko:K06967
K06970	2.82121	8.83e-06	5.7e-05	enriched	-	23S rRNA (adenine1618-N6)-methyltransferase [EC:2.1.1.181]	http://www.genome.jp/dbget-bin/www_bget?ko:K06970
K06986	5.03181	2.41e-36	6.33e-34	enriched	core	uncharacterized protein	http://www.genome.jp/dbget-bin/www_bget?ko:K06986
K06995	1.32093	8.74e-12	1.73e-10	enriched	specific	uncharacterized protein	http://www.genome.jp/dbget-bin/www_bget?ko:K06995
K07002	2.57735	6.62e-35	1.44e-32	enriched	core	uncharacterized protein	http://www.genome.jp/dbget-bin/www_bget?ko:K07002
K07015	1.21366	0.00165077	0.00590771	enriched	core&specific	uncharacterized protein	http://www.genome.jp/dbget-bin/www_bget?ko:K07015
K07017	1.99861	4.46e-07	3.89e-06	enriched	-	uncharacterized protein	http://www.genome.jp/dbget-bin/www_bget?ko:K07017
K07039	1.27946	3.19e-06	2.31e-05	enriched	core&specific	uncharacterized protein	http://www.genome.jp/dbget-bin/www_bget?ko:K07039
K07070	4.12754	1.96e-05	0.000115937	enriched	-	uncharacterized protein	http://www.genome.jp/dbget-bin/www_bget?ko:K07070
K07076	2.76502	0.000271579	0.00122251	enriched	specific	uncharacterized protein	http://www.genome.jp/dbget-bin/www_bget?ko:K07076
K07084	2.7265	2.01e-05	0.000119132	enriched	-	putative amino acid transporter	http://www.genome.jp/dbget-bin/www_bget?ko:K07084
K07109	3.35261	0.00936033	0.0263404	enriched	specific	uncharacterized protein	http://www.genome.jp/dbget-bin/www_bget?ko:K07109
K07110	1.90635	1.33e-29	1.66e-27	enriched	-	XRE family transcriptional regulator, fatty acid utilization regulator	http://www.genome.jp/dbget-bin/www_bget?ko:K07110
K07118	1.60201	2.76e-09	3.69e-08	enriched	-	uncharacterized protein	http://www.genome.jp/dbget-bin/www_bget?ko:K07118
K07123	1.29932	9.82e-08	9.86e-07	enriched	specific	uncharacterized protein	http://www.genome.jp/dbget-bin/www_bget?ko:K07123
K07136	2.17885	2.49e-12	5.47e-11	enriched	core&specific	uncharacterized protein	http://www.genome.jp/dbget-bin/www_bget?ko:K07136
K07146	2.9909	2.12e-41	8.07e-39	enriched	core	UPF0176 protein	http://www.genome.jp/dbget-bin/www_bget?ko:K07146
K07165	1.17483	6.52e-09	8.03e-08	enriched	specific	transmembrane sensor	http://www.genome.jp/dbget-bin/www_bget?ko:K07165
K07167	1.9397	6.86e-09	8.39e-08	enriched	-	putative transcriptional regulator	http://www.genome.jp/dbget-bin/www_bget?ko:K07167
K07168	2.50041	2.45e-18	1.01e-16	enriched	core	CBS domain-containing membrane protein	http://www.genome.jp/dbget-bin/www_bget?ko:K07168
K07169	2.23765	1.23e-05	7.65e-05	enriched	core&specific	FHA domain-containing protein	http://www.genome.jp/dbget-bin/www_bget?ko:K07169
K07183	1.29126	4.71e-10	7.05e-09	enriched	specific	two-component system, response regulator / RNA-binding antiterminator	http://www.genome.jp/dbget-bin/www_bget?ko:K07183
K07186	3.41338	0.00383544	0.0122361	enriched	specific	membrane protein	http://www.genome.jp/dbget-bin/www_bget?ko:K07186
K07215	3.78134	4.89e-23	3.35e-21	enriched	-	heme oxygenase (biliverdin-IX-beta and delta-forming) [EC:1.14.99.58]	http://www.genome.jp/dbget-bin/www_bget?ko:K07215
K07225	2.28118	4.03e-15	1.23e-13	enriched	core&specific	putative hemin transport protein	http://www.genome.jp/dbget-bin/www_bget?ko:K07225
K07245	1.04099	8.1e-07	6.66e-06	enriched	core&specific	copper resistance protein D	http://www.genome.jp/dbget-bin/www_bget?ko:K07245
K07265	2.97688	3.92e-27	3.78e-25	enriched	core&specific	capsular polysaccharide export protein	http://www.genome.jp/dbget-bin/www_bget?ko:K07265
K07266	2.61857	1.91e-18	8.09e-17	enriched	core&specific	capsular polysaccharide export protein	http://www.genome.jp/dbget-bin/www_bget?ko:K07266
K07270	1.9437	1.19e-12	2.78e-11	enriched	core	glycosyl transferase, family 25	http://www.genome.jp/dbget-bin/www_bget?ko:K07270
K07272	1.52371	0.00014797	0.000708838	enriched	-	rhamnosyltransferase [EC:2.4.1.-]	http://www.genome.jp/dbget-bin/www_bget?ko:K07272
K07273	1.50682	2.62e-17	9.54e-16	enriched	specific	lysozyme	http://www.genome.jp/dbget-bin/www_bget?ko:K07273
K07275	2.89537	1.14e-15	3.62e-14	enriched	-	outer membrane protein	http://www.genome.jp/dbget-bin/www_bget?ko:K07275
K07286	2.4862	4.3e-05	0.000235064	enriched	-	uncharacterized lipoprotein	http://www.genome.jp/dbget-bin/www_bget?ko:K07286
K07313	1.33521	4.52e-18	1.85e-16	enriched	specific	serine/threonine protein phosphatase 1 [EC:3.1.3.16]	http://www.genome.jp/dbget-bin/www_bget?ko:K07313
K07321	1.27031	0.000104802	0.000519372	enriched	specific	CO dehydrogenase maturation factor	http://www.genome.jp/dbget-bin/www_bget?ko:K07321
K07326	2.66644	0.000402197	0.00172577	enriched	specific	hemolysin activation/secretion protein	http://www.genome.jp/dbget-bin/www_bget?ko:K07326
K07338	1.21136	3.21e-13	8.14e-12	enriched	specific	uncharacterized protein	http://www.genome.jp/dbget-bin/www_bget?ko:K07338
K07345	5.68078	4.8e-06	3.31e-05	enriched	-	major type 1 subunit fimbrin (pilin)	http://www.genome.jp/dbget-bin/www_bget?ko:K07345
K07374	4.56375	2.17e-05	0.000127402	enriched	-	tubulin alpha	http://www.genome.jp/dbget-bin/www_bget?ko:K07374
K07401	1.18357	4.25e-06	2.96e-05	enriched	specific	selenoprotein W-related protein	http://www.genome.jp/dbget-bin/www_bget?ko:K07401
K07446	3.62118	0.000715003	0.00284506	enriched	core&specific	tRNA (guanine10-N2)-dimethyltransferase [EC:2.1.1.213]	http://www.genome.jp/dbget-bin/www_bget?ko:K07446
K07451	1.35349	6e-05	0.000315747	enriched	specific	5-methylcytosine-specific restriction enzyme A [EC:3.1.21.-]	http://www.genome.jp/dbget-bin/www_bget?ko:K07451
K07459	1.26035	1.12e-05	7.02e-05	enriched	specific	putative ATP-dependent endonuclease of the OLD family	http://www.genome.jp/dbget-bin/www_bget?ko:K07459
K07473	2.16972	0.000295999	0.00131609	enriched	core&specific	DNA-damage-inducible protein J	http://www.genome.jp/dbget-bin/www_bget?ko:K07473
K07482	2.98706	2.41e-17	8.87e-16	enriched	core&specific	transposase, IS30 family	http://www.genome.jp/dbget-bin/www_bget?ko:K07482
K07494	1.40193	0.000276847	0.00123962	enriched	specific	putative transposase	http://www.genome.jp/dbget-bin/www_bget?ko:K07494
K07495	1.75814	0.000275534	0.00123447	enriched	core&specific	putative transposase	http://www.genome.jp/dbget-bin/www_bget?ko:K07495
K07498	4.05069	7.82e-28	7.94e-26	enriched	core	putative transposase	http://www.genome.jp/dbget-bin/www_bget?ko:K07498
K07506	1.25601	1.69e-07	1.6e-06	enriched	specific	AraC family transcriptional regulator	http://www.genome.jp/dbget-bin/www_bget?ko:K07506
K07518	1.77241	7.99e-07	6.58e-06	enriched	core	hydroxybutyrate-dimer hydrolase [EC:3.1.1.22]	http://www.genome.jp/dbget-bin/www_bget?ko:K07518
K07559	1.04401	5.23e-08	5.45e-07	enriched	specific	putative RNA 2'-phosphotransferase [EC:2.7.1.-]	http://www.genome.jp/dbget-bin/www_bget?ko:K07559
K07589	2.1605	0.00887839	0.0252361	enriched	specific	D-erythro-7,8-dihydroneopterin triphosphate epimerase [EC:5.1.99.7]	http://www.genome.jp/dbget-bin/www_bget?ko:K07589
K07644	1.61317	8.58e-06	5.57e-05	enriched	-	two-component system, OmpR family, heavy metal sensor histidine kinase CusS [EC:2.7.13.3]	http://www.genome.jp/dbget-bin/www_bget?ko:K07644
K07649	1.75244	2.21e-18	9.22e-17	enriched	core&specific	two-component system, OmpR family, sensor histidine kinase TctE [EC:2.7.13.3]	http://www.genome.jp/dbget-bin/www_bget?ko:K07649
K07663	1.1872	0.00175569	0.00621596	enriched	specific	two-component system, OmpR family, catabolic regulation response regulator CreB	http://www.genome.jp/dbget-bin/www_bget?ko:K07663
K07664	1.09945	0.00317028	0.0103884	enriched	core&specific	two-component system, OmpR family, response regulator BaeR	http://www.genome.jp/dbget-bin/www_bget?ko:K07664
K07678	1.28302	3.95e-05	0.000217045	enriched	specific	two-component system, NarL family, sensor histidine kinase BarA [EC:2.7.13.3]	http://www.genome.jp/dbget-bin/www_bget?ko:K07678
K07679	2.01443	4.54e-13	1.13e-11	enriched	-	two-component system, NarL family, sensor histidine kinase EvgS [EC:2.7.13.3]	http://www.genome.jp/dbget-bin/www_bget?ko:K07679
K07685	3.84894	1.53e-14	4.41e-13	enriched	core	two-component system, NarL family, nitrate/nitrite response regulator NarP	http://www.genome.jp/dbget-bin/www_bget?ko:K07685
K07690	2.73975	3.82e-05	0.000210726	enriched	-	two-component system, NarL family, response regulator EvgA	http://www.genome.jp/dbget-bin/www_bget?ko:K07690
K07722	1.52833	2.44e-06	1.81e-05	enriched	core&specific	CopG family transcriptional regulator, nickel-responsive regulator	http://www.genome.jp/dbget-bin/www_bget?ko:K07722
K07724	2.5614	0.0189336	0.0483307	enriched	core&specific	Ner family transcriptional regulator	http://www.genome.jp/dbget-bin/www_bget?ko:K07724
K07733	1.61764	5.04e-05	0.00027079	enriched	core&specific	prophage regulatory protein	http://www.genome.jp/dbget-bin/www_bget?ko:K07733
K07740	1.48754	0.00319811	0.0104661	enriched	specific	regulator of sigma D	http://www.genome.jp/dbget-bin/www_bget?ko:K07740
K07746	2.55696	1.03e-32	1.73e-30	enriched	core	antitoxin ParD1/3/4	http://www.genome.jp/dbget-bin/www_bget?ko:K07746
K07750	5.15434	3.55e-12	7.56e-11	enriched	core	methylsterol monooxygenase [EC:1.14.18.9]	http://www.genome.jp/dbget-bin/www_bget?ko:K07750
K07774	2.83352	2.83e-15	8.75e-14	enriched	core	two-component system, OmpR family, response regulator TctD	http://www.genome.jp/dbget-bin/www_bget?ko:K07774
K07782	2.81218	1.14e-25	9.31e-24	enriched	core	LuxR family transcriptional regulator, quorum-sensing system regulator SdiA	http://www.genome.jp/dbget-bin/www_bget?ko:K07782
K07862	2.63355	1.71e-06	1.32e-05	enriched	-	serine/threonine transporter	http://www.genome.jp/dbget-bin/www_bget?ko:K07862
K07978	3.62725	3.22e-16	1.1e-14	enriched	core&specific	GntR family transcriptional regulator	http://www.genome.jp/dbget-bin/www_bget?ko:K07978
K08085	2.73398	0.00386849	0.0123364	enriched	core&specific	type IV fimbrial biogenesis protein FimU	http://www.genome.jp/dbget-bin/www_bget?ko:K08085
K08095	1.61793	2.61e-05	0.000149775	enriched	-	cutinase [EC:3.1.1.74]	http://www.genome.jp/dbget-bin/www_bget?ko:K08095
K08139	4.80279	3.01e-05	0.000169741	enriched	core&specific	MFS transporter, SP family, sugar:H+ symporter	http://www.genome.jp/dbget-bin/www_bget?ko:K08139
K08151	1.07242	0.00513795	0.0157957	enriched	specific	MFS transporter, DHA1 family, tetracycline resistance protein	http://www.genome.jp/dbget-bin/www_bget?ko:K08151
K08160	3.91249	4.28e-06	2.98e-05	enriched	core&specific	MFS transporter, DHA1 family, multidrug/chloramphenicol efflux transport protein	http://www.genome.jp/dbget-bin/www_bget?ko:K08160
K08166	1.0747	5.74e-06	3.9e-05	enriched	specific	MFS transporter, DHA2 family, methylenomycin A resistance protein	http://www.genome.jp/dbget-bin/www_bget?ko:K08166
K08167	1.02121	1.17e-05	7.33e-05	enriched	-	MFS transporter, DHA2 family, multidrug resistance protein	http://www.genome.jp/dbget-bin/www_bget?ko:K08167
K08169	2.08944	2.1e-14	5.97e-13	enriched	core&specific	MFS transporter, DHA2 family, multidrug resistance protein	http://www.genome.jp/dbget-bin/www_bget?ko:K08169
K08172	2.05421	0.00129708	0.00480222	enriched	-	MFS transporter, MHS family, shikimate and dehydroshikimate transport protein	http://www.genome.jp/dbget-bin/www_bget?ko:K08172
K08173	2.24697	0.000386504	0.00166595	enriched	-	MFS transporter, MHS family, metabolite:H+ symporter	http://www.genome.jp/dbget-bin/www_bget?ko:K08173
K08224	1.84527	1.26e-11	2.42e-10	enriched	-	MFS transporter, YNFM family, putative membrane transport protein	http://www.genome.jp/dbget-bin/www_bget?ko:K08224
K08225	2.68938	0.00132939	0.00490514	enriched	-	MFS transporter, ENTS family, enterobactin (siderophore) exporter	http://www.genome.jp/dbget-bin/www_bget?ko:K08225
K08261	4.96841	1.48e-06	1.16e-05	enriched	-	D-sorbitol dehydrogenase (acceptor) [EC:1.1.99.21]	http://www.genome.jp/dbget-bin/www_bget?ko:K08261
K08276	3.75279	0.000569532	0.00234466	enriched	specific	ecotin	http://www.genome.jp/dbget-bin/www_bget?ko:K08276
K08289	1.18518	0.000169791	0.000802766	enriched	specific	phosphoribosylglycinamide formyltransferase 2 [EC:2.1.2.2]	http://www.genome.jp/dbget-bin/www_bget?ko:K08289
K08308	4.87484	4.62e-07	4.02e-06	enriched	core&specific	membrane-bound lytic murein transglycosylase E [EC:4.2.2.-]	http://www.genome.jp/dbget-bin/www_bget?ko:K08308
K08312	1.41737	0.00699567	0.020688	enriched	-	ADP-ribose diphosphatase [EC:3.6.1.-]	http://www.genome.jp/dbget-bin/www_bget?ko:K08312
K08318	1.42877	3.81e-06	2.69e-05	enriched	specific	4-hydroxybutyrate dehydrogenase / sulfolactaldehyde 3-reductase [EC:1.1.1.61 1.1.1.373]	http://www.genome.jp/dbget-bin/www_bget?ko:K08318
K08324	1.37557	0.000672318	0.00271064	enriched	-	succinate-semialdehyde dehydrogenase [EC:1.2.1.16 1.2.1.24]	http://www.genome.jp/dbget-bin/www_bget?ko:K08324
K08325	2.17068	0.00350559	0.0113226	enriched	-	NADP-dependent alcohol dehydrogenase [EC:1.1.-.-]	http://www.genome.jp/dbget-bin/www_bget?ko:K08325
K08357	3.67141	0.0163421	0.0426015	enriched	specific	tetrathionate reductase subunit A	http://www.genome.jp/dbget-bin/www_bget?ko:K08357
K08368	2.53484	7.81e-05	0.000401929	enriched	-	MFS transporter, putative metabolite transport protein	http://www.genome.jp/dbget-bin/www_bget?ko:K08368
K08598	4.55579	0.00202642	0.00703942	enriched	core&specific	YopJ protease family	http://www.genome.jp/dbget-bin/www_bget?ko:K08598
K08721	4.20139	0.00088362	0.00342994	enriched	specific	outer membrane protein, multidrug efflux system	http://www.genome.jp/dbget-bin/www_bget?ko:K08721
K08722	3.76882	0.000177945	0.00083664	enriched	-	5'-deoxynucleotidase [EC:3.1.3.89]	http://www.genome.jp/dbget-bin/www_bget?ko:K08722
K08928	3.32427	0.00491816	0.0152431	enriched	specific	photosynthetic reaction center L subunit	http://www.genome.jp/dbget-bin/www_bget?ko:K08928
K08989	1.81631	1.05e-10	1.78e-09	enriched	core&specific	putative membrane protein	http://www.genome.jp/dbget-bin/www_bget?ko:K08989
K09017	1.1626	4.46e-09	5.72e-08	enriched	-	TetR/AcrR family transcriptional regulator	http://www.genome.jp/dbget-bin/www_bget?ko:K09017
K09018	3.63008	1.85e-34	3.92e-32	enriched	-	pyrimidine oxygenase [EC:1.14.99.46]	http://www.genome.jp/dbget-bin/www_bget?ko:K09018
K09020	1.01726	1.73e-05	0.000104187	enriched	specific	ureidoacrylate peracid hydrolase [EC:3.5.1.110]	http://www.genome.jp/dbget-bin/www_bget?ko:K09020
K09021	2.01481	5.38e-09	6.79e-08	enriched	core&specific	aminoacrylate peracid reductase	http://www.genome.jp/dbget-bin/www_bget?ko:K09021
K09023	1.41116	3.87e-30	4.99e-28	enriched	specific	aminoacrylate hydrolase [EC:3.5.1.-]	http://www.genome.jp/dbget-bin/www_bget?ko:K09023
K09024	1.0582	0.00161718	0.0057984	enriched	specific	flavin reductase [EC:1.5.1.-]	http://www.genome.jp/dbget-bin/www_bget?ko:K09024
K09123	1.2941	7.26e-06	4.82e-05	enriched	core&specific	cis-L-3-hydroxyproline dehydratase [EC:4.2.1.171]	http://www.genome.jp/dbget-bin/www_bget?ko:K09123
K09124	1.33145	6e-05	0.000315747	enriched	specific	uncharacterized protein	http://www.genome.jp/dbget-bin/www_bget?ko:K09124
K09129	1.18871	0.013999	0.0374291	enriched	specific	uncharacterized protein	http://www.genome.jp/dbget-bin/www_bget?ko:K09129
K09161	4.42365	4.58e-05	0.000248859	enriched	core&specific	uncharacterized protein	http://www.genome.jp/dbget-bin/www_bget?ko:K09161
K09552	4.37418	2.4e-05	0.0001392	enriched	core&specific	spastic paraplegia 7 [EC:3.4.24.-]	http://www.genome.jp/dbget-bin/www_bget?ko:K09552
K09688	1.13523	4.81e-07	4.14e-06	enriched	core&specific	capsular polysaccharide transport system permease protein	http://www.genome.jp/dbget-bin/www_bget?ko:K09688
K09692	1.31576	1.77e-05	0.000106248	enriched	-	teichoic acid transport system permease protein	http://www.genome.jp/dbget-bin/www_bget?ko:K09692
K09699	1.31428	2.9e-22	1.74e-20	enriched	specific	2-oxoisovalerate dehydrogenase E2 component (dihydrolipoyl transacylase) [EC:2.3.1.168]	http://www.genome.jp/dbget-bin/www_bget?ko:K09699
K09703	1.66271	2.87e-11	5.21e-10	enriched	specific	uncharacterized protein	http://www.genome.jp/dbget-bin/www_bget?ko:K09703
K09704	2.02392	3.73e-16	1.25e-14	enriched	core&specific	uncharacterized protein	http://www.genome.jp/dbget-bin/www_bget?ko:K09704
K09706	3.669	9.11e-07	7.44e-06	enriched	-	uncharacterized protein	http://www.genome.jp/dbget-bin/www_bget?ko:K09706
K09709	1.33877	8e-12	1.6e-10	enriched	specific	3-methylfumaryl-CoA hydratase [EC:4.2.1.153]	http://www.genome.jp/dbget-bin/www_bget?ko:K09709
K09749	3.08318	5.07e-05	0.000271823	enriched	specific	uncharacterized protein	http://www.genome.jp/dbget-bin/www_bget?ko:K09749
K09781	1.50982	1.08e-12	2.56e-11	enriched	specific	uncharacterized protein	http://www.genome.jp/dbget-bin/www_bget?ko:K09781
K09788	1.21831	0.00351885	0.0113546	enriched	specific	2-methylaconitate isomerase [EC:5.3.3.-]	http://www.genome.jp/dbget-bin/www_bget?ko:K09788
K09790	1.31061	5.29e-07	4.51e-06	enriched	specific	uncharacterized protein	http://www.genome.jp/dbget-bin/www_bget?ko:K09790
K09799	2.11949	2.41e-19	1.13e-17	enriched	core&specific	uncharacterized protein	http://www.genome.jp/dbget-bin/www_bget?ko:K09799
K09824	1.67395	0.00317951	0.0104141	enriched	core	uncharacterized protein	http://www.genome.jp/dbget-bin/www_bget?ko:K09824
K09858	1.66816	5.84e-06	3.96e-05	enriched	-	SEC-C motif domain protein	http://www.genome.jp/dbget-bin/www_bget?ko:K09858
K09861	1.28219	2.27e-12	5.03e-11	enriched	-	uncharacterized protein	http://www.genome.jp/dbget-bin/www_bget?ko:K09861
K09893	4.50314	3.59e-09	4.68e-08	enriched	core	regulator of ribonuclease activity B	http://www.genome.jp/dbget-bin/www_bget?ko:K09893
K09902	3.95802	9.26e-06	5.94e-05	enriched	-	uncharacterized protein	http://www.genome.jp/dbget-bin/www_bget?ko:K09902
K09908	2.45199	0.000254001	0.00115707	enriched	-	uncharacterized protein	http://www.genome.jp/dbget-bin/www_bget?ko:K09908
K09912	1.72257	0.00167553	0.00597943	enriched	-	uncharacterized protein	http://www.genome.jp/dbget-bin/www_bget?ko:K09912
K09918	3.26413	8.28e-05	0.000421369	enriched	specific	uncharacterized protein	http://www.genome.jp/dbget-bin/www_bget?ko:K09918
K09924	1.3046	2.33e-05	0.000135723	enriched	specific	uncharacterized protein	http://www.genome.jp/dbget-bin/www_bget?ko:K09924
K09925	1.16376	0.0158526	0.0414388	enriched	specific	uncharacterized protein	http://www.genome.jp/dbget-bin/www_bget?ko:K09925
K09932	1.18563	0.000220298	0.00101385	enriched	-	uncharacterized protein	http://www.genome.jp/dbget-bin/www_bget?ko:K09932
K09941	1.66466	1.52e-05	9.26e-05	enriched	specific	uncharacterized protein	http://www.genome.jp/dbget-bin/www_bget?ko:K09941
K09946	1.50643	6.25e-06	4.19e-05	enriched	-	uncharacterized protein	http://www.genome.jp/dbget-bin/www_bget?ko:K09946
K09947	1.28499	5.5e-09	6.92e-08	enriched	specific	uncharacterized protein	http://www.genome.jp/dbget-bin/www_bget?ko:K09947
K09950	2.12887	3.67e-06	2.6e-05	enriched	-	uncharacterized protein	http://www.genome.jp/dbget-bin/www_bget?ko:K09950
K09954	3.09431	0.000165211	0.000784522	enriched	-	uncharacterized protein	http://www.genome.jp/dbget-bin/www_bget?ko:K09954
K09956	1.80723	5.12e-15	1.54e-13	enriched	core	uncharacterized protein	http://www.genome.jp/dbget-bin/www_bget?ko:K09956
K09959	1.96836	2.12e-24	1.59e-22	enriched	-	uncharacterized protein	http://www.genome.jp/dbget-bin/www_bget?ko:K09959
K09962	1.1666	0.000454045	0.00192224	enriched	core&specific	uncharacterized protein	http://www.genome.jp/dbget-bin/www_bget?ko:K09962
K09964	2.74972	2.08e-11	3.85e-10	enriched	-	uncharacterized protein	http://www.genome.jp/dbget-bin/www_bget?ko:K09964
K09975	2.01536	6.28e-13	1.54e-11	enriched	-	uncharacterized protein	http://www.genome.jp/dbget-bin/www_bget?ko:K09975
K09977	3.53612	9.33e-11	1.58e-09	enriched	-	uncharacterized protein	http://www.genome.jp/dbget-bin/www_bget?ko:K09977
K09978	1.27026	2.85e-05	0.000162244	enriched	core&specific	uncharacterized protein	http://www.genome.jp/dbget-bin/www_bget?ko:K09978
K09980	3.8606	3.84e-10	5.83e-09	enriched	core&specific	uncharacterized protein	http://www.genome.jp/dbget-bin/www_bget?ko:K09980
K09982	2.22025	3.83e-05	0.000210952	enriched	core&specific	uncharacterized protein	http://www.genome.jp/dbget-bin/www_bget?ko:K09982
K09988	1.01568	1.47e-07	1.42e-06	enriched	specific	D-lyxose ketol-isomerase [EC:5.3.1.15]	http://www.genome.jp/dbget-bin/www_bget?ko:K09988
K09991	1.63018	9.43e-19	4.15e-17	enriched	core&specific	uncharacterized protein	http://www.genome.jp/dbget-bin/www_bget?ko:K09991
K10009	2.31885	1.96e-17	7.39e-16	enriched	specific	L-cystine transport system permease protein	http://www.genome.jp/dbget-bin/www_bget?ko:K10009
K10010	1.87653	4.01e-22	2.33e-20	enriched	-	L-cystine transport system ATP-binding protein [EC:7.4.2.1]	http://www.genome.jp/dbget-bin/www_bget?ko:K10010
K10014	1.93285	0.000485347	0.00204227	enriched	core&specific	histidine transport system substrate-binding protein	http://www.genome.jp/dbget-bin/www_bget?ko:K10014
K10015	3.46451	2.96e-05	0.000167224	enriched	core	histidine transport system permease protein	http://www.genome.jp/dbget-bin/www_bget?ko:K10015
K10016	1.43716	0.00240697	0.00814667	enriched	core	histidine transport system permease protein	http://www.genome.jp/dbget-bin/www_bget?ko:K10016
K10017	2.44536	6.81e-05	0.000355181	enriched	core	histidine transport system ATP-binding protein [EC:7.4.2.1]	http://www.genome.jp/dbget-bin/www_bget?ko:K10017
K10018	4.84255	7.02e-47	5.34e-44	enriched	core	octopine/nopaline transport system substrate-binding protein	http://www.genome.jp/dbget-bin/www_bget?ko:K10018
K10019	2.97573	3.24e-29	3.92e-27	enriched	core&specific	octopine/nopaline transport system permease protein	http://www.genome.jp/dbget-bin/www_bget?ko:K10019
K10020	3.59497	1.27e-54	1.2e-51	enriched	core&specific	octopine/nopaline transport system permease protein	http://www.genome.jp/dbget-bin/www_bget?ko:K10020
K10021	2.39993	3.98e-36	1.01e-33	enriched	core	octopine/nopaline transport system ATP-binding protein [EC:7.4.2.1]	http://www.genome.jp/dbget-bin/www_bget?ko:K10021
K10025	1.10887	0.00974518	0.0273224	enriched	core&specific	arginine/ornithine transport system ATP-binding protein [EC:7.4.2.1]	http://www.genome.jp/dbget-bin/www_bget?ko:K10025
K10108	1.72278	0.00822076	0.0236763	enriched	specific	maltose/maltodextrin transport system substrate-binding protein	http://www.genome.jp/dbget-bin/www_bget?ko:K10108
K10111	2.34351	1.11e-48	9.41e-46	enriched	core	multiple sugar transport system ATP-binding protein [EC:3.6.3.-]	http://www.genome.jp/dbget-bin/www_bget?ko:K10111
K10118	1.02631	5.71e-11	9.9e-10	enriched	specific	raffinose/stachyose/melibiose transport system permease protein	http://www.genome.jp/dbget-bin/www_bget?ko:K10118
K10125	2.66024	1.31e-40	4.54e-38	enriched	-	two-component system, NtrC family, C4-dicarboxylate transport sensor histidine kinase DctB [EC:2.7.13.3]	http://www.genome.jp/dbget-bin/www_bget?ko:K10125
K10126	2.79303	1.89e-55	2.05e-52	enriched	-	two-component system, NtrC family, C4-dicarboxylate transport response regulator DctD	http://www.genome.jp/dbget-bin/www_bget?ko:K10126
K10156	4.65161	2.99e-07	2.71e-06	enriched	-	epi-isozizaene synthase [EC:4.2.3.37]	http://www.genome.jp/dbget-bin/www_bget?ko:K10156
K10188	2.35704	5.79e-15	1.73e-13	enriched	-	lactose/L-arabinose transport system substrate-binding protein	http://www.genome.jp/dbget-bin/www_bget?ko:K10188
K10189	3.09284	5.73e-20	2.8e-18	enriched	-	lactose/L-arabinose transport system permease protein	http://www.genome.jp/dbget-bin/www_bget?ko:K10189
K10190	2.12	6.98e-14	1.93e-12	enriched	-	lactose/L-arabinose transport system permease protein	http://www.genome.jp/dbget-bin/www_bget?ko:K10190
K10191	2.49166	1.82e-35	4.32e-33	enriched	core	lactose/L-arabinose transport system ATP-binding protein	http://www.genome.jp/dbget-bin/www_bget?ko:K10191
K10192	2.84868	0.000311343	0.00137388	enriched	-	oligogalacturonide transport system substrate-binding protein	http://www.genome.jp/dbget-bin/www_bget?ko:K10192
K10194	2.94002	0.000238348	0.00109044	enriched	specific	oligogalacturonide transport system permease protein	http://www.genome.jp/dbget-bin/www_bget?ko:K10194
K10195	1.9044	0.000374051	0.00161594	enriched	specific	oligogalacturonide transport system ATP-binding protein	http://www.genome.jp/dbget-bin/www_bget?ko:K10195
K10217	1.14375	7.71e-11	1.32e-09	enriched	specific	aminomuconate-semialdehyde/2-hydroxymuconate-6-semialdehyde dehydrogenase [EC:1.2.1.32 1.2.1.85]	http://www.genome.jp/dbget-bin/www_bget?ko:K10217
K10218	1.22647	8.5e-13	2.04e-11	enriched	specific	4-hydroxy-4-methyl-2-oxoglutarate aldolase [EC:4.1.3.17]	http://www.genome.jp/dbget-bin/www_bget?ko:K10218
K10221	1.07863	4.18e-07	3.66e-06	enriched	specific	2-pyrone-4,6-dicarboxylate lactonase [EC:3.1.1.57]	http://www.genome.jp/dbget-bin/www_bget?ko:K10221
K10227	1.9081	6.95e-25	5.35e-23	enriched	-	sorbitol/mannitol transport system substrate-binding protein	http://www.genome.jp/dbget-bin/www_bget?ko:K10227
K10228	2.20596	1.27e-18	5.46e-17	enriched	-	sorbitol/mannitol transport system permease protein	http://www.genome.jp/dbget-bin/www_bget?ko:K10228
K10229	2.01558	6.64e-13	1.63e-11	enriched	-	sorbitol/mannitol transport system permease protein	http://www.genome.jp/dbget-bin/www_bget?ko:K10229
K10235	2.47694	2.5e-17	9.15e-16	enriched	core	alpha-glucoside transport system ATP-binding protein	http://www.genome.jp/dbget-bin/www_bget?ko:K10235
K10254	2.18322	0.000221223	0.00101749	enriched	specific	oleate hydratase [EC:4.2.1.53]	http://www.genome.jp/dbget-bin/www_bget?ko:K10254
K10531	3.55954	4.02e-20	2.01e-18	enriched	-	L-ornithine N5-monooxygenase [EC:1.14.13.195 1.14.13.196]	http://www.genome.jp/dbget-bin/www_bget?ko:K10531
K10538	2.47487	5.05e-10	7.45e-09	enriched	core	L-arabinose transport system permease protein	http://www.genome.jp/dbget-bin/www_bget?ko:K10538
K10546	1.7495	1.69e-11	3.17e-10	enriched	-	putative multiple sugar transport system substrate-binding protein	http://www.genome.jp/dbget-bin/www_bget?ko:K10546
K10547	1.69391	6.76e-10	9.76e-09	enriched	specific	putative multiple sugar transport system permease protein	http://www.genome.jp/dbget-bin/www_bget?ko:K10547
K10548	1.81707	8.13e-15	2.39e-13	enriched	-	putative multiple sugar transport system ATP-binding protein [EC:7.5.2.-]	http://www.genome.jp/dbget-bin/www_bget?ko:K10548
K10552	1.69531	1.89e-13	4.94e-12	enriched	-	fructose transport system substrate-binding protein	http://www.genome.jp/dbget-bin/www_bget?ko:K10552
K10553	1.73294	2.74e-13	6.99e-12	enriched	-	fructose transport system permease protein	http://www.genome.jp/dbget-bin/www_bget?ko:K10553
K10554	1.62318	8.36e-13	2.01e-11	enriched	-	fructose transport system ATP-binding protein	http://www.genome.jp/dbget-bin/www_bget?ko:K10554
K10564	1.68918	9.16e-19	4.05e-17	enriched	specific	chemotaxis protein MotC	http://www.genome.jp/dbget-bin/www_bget?ko:K10564
K10565	3.71	1.27e-55	1.61e-52	enriched	core	chemotaxis protein MotD	http://www.genome.jp/dbget-bin/www_bget?ko:K10565
K10621	3.06878	2.78e-35	6.23e-33	enriched	core	2,3-dihydroxy-p-cumate/2,3-dihydroxybenzoate 3,4-dioxygenase [EC:1.13.11.- 1.13.11.14]	http://www.genome.jp/dbget-bin/www_bget?ko:K10621
K10622	1.70498	1.77e-13	4.64e-12	enriched	-	HCOMODA/2-hydroxy-3-carboxy-muconic semialdehyde decarboxylase [EC:4.1.1.-]	http://www.genome.jp/dbget-bin/www_bget?ko:K10622
K10676	2.54906	1.85e-26	1.6e-24	enriched	-	2,4-dichlorophenol 6-monooxygenase [EC:1.14.13.20]	http://www.genome.jp/dbget-bin/www_bget?ko:K10676
K10677	3.21607	0.0055669	0.0169095	enriched	specific	inulin fructotransferase (DFA-I-forming) [EC:4.2.2.17]	http://www.genome.jp/dbget-bin/www_bget?ko:K10677
K10680	1.67072	5.17e-18	2.09e-16	enriched	specific	N-ethylmaleimide reductase [EC:1.-.-.-]	http://www.genome.jp/dbget-bin/www_bget?ko:K10680
K10686	3.89589	7.25e-07	6.02e-06	enriched	core&specific	ubiquitin-activating enzyme E1 C [EC:6.2.1.45]	http://www.genome.jp/dbget-bin/www_bget?ko:K10686
K10815	2.92978	0.00190957	0.00667387	enriched	core&specific	hydrogen cyanide synthase HcnB [EC:1.4.99.5]	http://www.genome.jp/dbget-bin/www_bget?ko:K10815
K10816	4.43819	1.88e-05	0.000111813	enriched	core&specific	hydrogen cyanide synthase HcnC [EC:1.4.99.5]	http://www.genome.jp/dbget-bin/www_bget?ko:K10816
K10819	1.77539	0.00669899	0.0199268	enriched	core&specific	histidine kinase [EC:2.7.13.3]	http://www.genome.jp/dbget-bin/www_bget?ko:K10819
K10829	1.93801	8.15e-09	9.88e-08	enriched	-	ferric hydroxamate transport system ATP-binding protein [EC:7.2.2.16]	http://www.genome.jp/dbget-bin/www_bget?ko:K10829
K10831	2.47557	2.16e-30	2.93e-28	enriched	-	taurine transport system ATP-binding protein [EC:7.6.2.7]	http://www.genome.jp/dbget-bin/www_bget?ko:K10831
K10844	2.69096	2.41e-10	3.75e-09	enriched	core	DNA excision repair protein ERCC-2 [EC:3.6.4.12]	http://www.genome.jp/dbget-bin/www_bget?ko:K10844
K10857	4.31156	3.17e-07	2.85e-06	enriched	core&specific	exodeoxyribonuclease X [EC:3.1.11.-]	http://www.genome.jp/dbget-bin/www_bget?ko:K10857
K10873	5.6662	9.14e-07	7.45e-06	enriched	core&specific	DNA repair and recombination protein RAD52	http://www.genome.jp/dbget-bin/www_bget?ko:K10873
K10915	1.22699	0.00847074	0.0242403	enriched	specific	CAI-1 autoinducer synthase [EC:2.3.-.-]	http://www.genome.jp/dbget-bin/www_bget?ko:K10915
K10954	3.17762	0.000177107	0.00083373	enriched	core&specific	zona occludens toxin	http://www.genome.jp/dbget-bin/www_bget?ko:K10954
K10973	2.63516	0.00990229	0.027722	enriched	specific	IclR family transcriptional regulator, negative regulator of allantoin and glyoxylate utilization operons	http://www.genome.jp/dbget-bin/www_bget?ko:K10973
K11003	1.34585	1.64e-06	1.27e-05	enriched	core&specific	hemolysin D	http://www.genome.jp/dbget-bin/www_bget?ko:K11003
K11021	6.34923	2.83e-15	8.75e-14	enriched	core&specific	insecticidal toxin complex protein TccC	http://www.genome.jp/dbget-bin/www_bget?ko:K11021
K11066	1.97061	0.00178846	0.00632022	enriched	-	N-acetylmuramoyl-L-alanine amidase [EC:3.5.1.28]	http://www.genome.jp/dbget-bin/www_bget?ko:K11066
K11077	4.22429	6.92e-06	4.6e-05	enriched	core&specific	mannopine transport system substrate-binding protein	http://www.genome.jp/dbget-bin/www_bget?ko:K11077
K11078	2.33739	0.00470978	0.014633	enriched	core&specific	mannopine transport system permease protein	http://www.genome.jp/dbget-bin/www_bget?ko:K11078
K11080	3.57017	8.73e-05	0.000442413	enriched	specific	mannopine transport system ATP-binding protein	http://www.genome.jp/dbget-bin/www_bget?ko:K11080
K11103	1.35746	1.25e-15	3.96e-14	enriched	-	aerobic C4-dicarboxylate transport protein	http://www.genome.jp/dbget-bin/www_bget?ko:K11103
K11170	6.32909	1.13e-12	2.65e-11	enriched	core	dehydrogenase/reductase SDR family member X [EC:1.1.-.-]	http://www.genome.jp/dbget-bin/www_bget?ko:K11170
K11176	4.19813	1.52e-17	5.85e-16	enriched	core	IMP cyclohydrolase [EC:3.5.4.10]	http://www.genome.jp/dbget-bin/www_bget?ko:K11176
K11250	2.26193	1.8e-05	0.000107784	enriched	-	leucine efflux protein	http://www.genome.jp/dbget-bin/www_bget?ko:K11250
K11311	2.58195	0.00063951	0.00258934	enriched	-	anthranilate 1,2-dioxygenase reductase component [EC:1.18.1.-]	http://www.genome.jp/dbget-bin/www_bget?ko:K11311
K11391	2.84084	5.73e-08	5.91e-07	enriched	-	23S rRNA (guanine1835-N2)-methyltransferase [EC:2.1.1.174]	http://www.genome.jp/dbget-bin/www_bget?ko:K11391
K11441	3.05853	0.000742751	0.00293858	enriched	specific	dehydrogluconokinase [EC:2.7.1.13]	http://www.genome.jp/dbget-bin/www_bget?ko:K11441
K11475	1.05139	0.000101792	0.000506101	enriched	specific	GntR family transcriptional regulator, vanillate catabolism transcriptional regulator	http://www.genome.jp/dbget-bin/www_bget?ko:K11475
K11534	2.70562	9.17e-13	2.19e-11	enriched	core&specific	DeoR family transcriptional regulator, deoxyribose operon repressor	http://www.genome.jp/dbget-bin/www_bget?ko:K11534
K11604	1.56388	5.62e-13	1.38e-11	enriched	-	manganese/iron transport system substrate-binding protein	http://www.genome.jp/dbget-bin/www_bget?ko:K11604
K11605	1.44036	1.94e-12	4.34e-11	enriched	-	manganese/iron transport system permease protein	http://www.genome.jp/dbget-bin/www_bget?ko:K11605
K11606	1.52336	1.38e-08	1.6e-07	enriched	-	manganese/iron transport system permease protein	http://www.genome.jp/dbget-bin/www_bget?ko:K11606
K11607	1.88275	4.29e-15	1.31e-13	enriched	-	manganese/iron transport system ATP-binding protein	http://www.genome.jp/dbget-bin/www_bget?ko:K11607
K11711	1.63739	2.04e-07	1.9e-06	enriched	core&specific	two-component system, LuxR family, sensor histidine kinase DctS [EC:2.7.13.3]	http://www.genome.jp/dbget-bin/www_bget?ko:K11711
K11712	2.74644	1.73e-07	1.63e-06	enriched	core	two-component system, LuxR family, response regulator DctR	http://www.genome.jp/dbget-bin/www_bget?ko:K11712
K11734	3.17455	4.96e-10	7.36e-09	enriched	-	aromatic amino acid transport protein AroP	http://www.genome.jp/dbget-bin/www_bget?ko:K11734
K11737	2.02106	1.7e-07	1.6e-06	enriched	-	D-serine/D-alanine/glycine transporter	http://www.genome.jp/dbget-bin/www_bget?ko:K11737
K11738	1.83687	3.32e-07	2.97e-06	enriched	-	L-asparagine permease	http://www.genome.jp/dbget-bin/www_bget?ko:K11738
K11740	3.29501	1.84e-21	9.67e-20	enriched	core	bacteriophage N4 adsorption protein B	http://www.genome.jp/dbget-bin/www_bget?ko:K11740
K11742	4.05519	4.86e-05	0.000261885	enriched	core&specific	spermidine export protein MdtI	http://www.genome.jp/dbget-bin/www_bget?ko:K11742
K11743	4.29615	1.13e-05	7.11e-05	enriched	core&specific	spermidine export protein MdtJ	http://www.genome.jp/dbget-bin/www_bget?ko:K11743
K11746	2.32101	2.01e-06	1.53e-05	enriched	core&specific	glutathione-regulated potassium-efflux system ancillary protein KefF	http://www.genome.jp/dbget-bin/www_bget?ko:K11746
K11751	1.1455	3.8e-10	5.77e-09	enriched	specific	5'-nucleotidase / UDP-sugar diphosphatase [EC:3.1.3.5 3.6.1.45]	http://www.genome.jp/dbget-bin/www_bget?ko:K11751
K11811	2.71531	5.31e-19	2.42e-17	enriched	core	arsenical resistance protein ArsH	http://www.genome.jp/dbget-bin/www_bget?ko:K11811
K11889	3.60677	0.00387108	0.0123395	enriched	-	type VI secretion system protein ImpN [EC:2.7.11.1]	http://www.genome.jp/dbget-bin/www_bget?ko:K11889
K11914	2.08907	0.014148	0.037761	enriched	core&specific	sigma-54 dependent transcriptional regulator	http://www.genome.jp/dbget-bin/www_bget?ko:K11914
K11915	2.2575	6.64e-10	9.61e-09	enriched	core&specific	serine/threonine protein phosphatase Stp1 [EC:3.1.3.16]	http://www.genome.jp/dbget-bin/www_bget?ko:K11915
K11916	4.95184	7.39e-06	4.89e-05	enriched	core&specific	serine/threonine-protein kinase Stk1 [EC:2.7.11.-]	http://www.genome.jp/dbget-bin/www_bget?ko:K11916
K11918	4.61776	8.55e-06	5.56e-05	enriched	specific	type VI secretion system protein	http://www.genome.jp/dbget-bin/www_bget?ko:K11918
K11921	1.24819	0.00274062	0.0091378	enriched	core&specific	LysR family transcriptional regulator, cyn operon transcriptional activator	http://www.genome.jp/dbget-bin/www_bget?ko:K11921
K11937	2.297	0.00694058	0.0205411	enriched	core&specific	biofilm PGA synthesis protein PgaD	http://www.genome.jp/dbget-bin/www_bget?ko:K11937
K11941	1.94072	0.00919817	0.0259994	enriched	-	glucans biosynthesis protein C [EC:2.1.-.-]	http://www.genome.jp/dbget-bin/www_bget?ko:K11941
K11947	4.83044	4.05e-19	1.86e-17	enriched	core	aldehyde dehydrogenase [EC:1.2.1.-]	http://www.genome.jp/dbget-bin/www_bget?ko:K11947
K11953	2.80917	0.00612491	0.018428	enriched	core&specific	bicarbonate transport system ATP-binding protein [EC:3.6.3.-]	http://www.genome.jp/dbget-bin/www_bget?ko:K11953
K11987	2.30147	0.00131353	0.00485218	enriched	specific	prostaglandin-endoperoxide synthase 2 [EC:1.14.99.1]	http://www.genome.jp/dbget-bin/www_bget?ko:K11987
K12056	1.49971	0.000688818	0.00276108	enriched	core&specific	conjugal transfer mating pair stabilization protein TraG	http://www.genome.jp/dbget-bin/www_bget?ko:K12056
K12057	2.46541	4.81e-07	4.14e-06	enriched	core&specific	conjugal transfer pilus assembly protein TraF	http://www.genome.jp/dbget-bin/www_bget?ko:K12057
K12058	2.6901	3.02e-07	2.74e-06	enriched	core&specific	conjugal transfer mating pair stabilization protein TraN	http://www.genome.jp/dbget-bin/www_bget?ko:K12058
K12059	5.54068	1.69e-08	1.92e-07	enriched	specific	conjugal transfer pilus assembly protein TrbC	http://www.genome.jp/dbget-bin/www_bget?ko:K12059
K12060	2.33596	3.65e-05	0.000202117	enriched	core&specific	conjugal transfer pilus assembly protein TraU	http://www.genome.jp/dbget-bin/www_bget?ko:K12060
K12061	2.31957	1.04e-05	6.61e-05	enriched	core&specific	conjugal transfer pilus assembly protein TraW	http://www.genome.jp/dbget-bin/www_bget?ko:K12061
K12062	2.91496	1.27e-05	7.88e-05	enriched	specific	conjugal transfer pilin signal peptidase TrbI	http://www.genome.jp/dbget-bin/www_bget?ko:K12062
K12063	1.51084	0.000150847	0.000720808	enriched	core&specific	conjugal transfer ATP-binding protein TraC	http://www.genome.jp/dbget-bin/www_bget?ko:K12063
K12065	1.58708	2.33e-05	0.000135591	enriched	core&specific	conjugal transfer pilus assembly protein TraB	http://www.genome.jp/dbget-bin/www_bget?ko:K12065
K12066	1.60067	0.00237216	0.00806831	enriched	core&specific	conjugal transfer pilus assembly protein TraK	http://www.genome.jp/dbget-bin/www_bget?ko:K12066
K12067	1.42807	0.00215066	0.00740428	enriched	core&specific	conjugal transfer pilus assembly protein TraE	http://www.genome.jp/dbget-bin/www_bget?ko:K12067
K12071	1.10933	0.0109144	0.0301781	enriched	core&specific	conjugal transfer pilus assembly protein TraD	http://www.genome.jp/dbget-bin/www_bget?ko:K12071
K12072	2.18703	8.3e-07	6.8e-06	enriched	core&specific	conjugative transfer pilus assembly protein TraH	http://www.genome.jp/dbget-bin/www_bget?ko:K12072
K12203	4.37172	0.000730635	0.00289817	enriched	core&specific	defect in organelle trafficking protein DotB [EC:7.2.4.8]	http://www.genome.jp/dbget-bin/www_bget?ko:K12203
K12206	3.79895	0.000321601	0.00141015	enriched	core&specific	intracellular multiplication protein IcmB [EC:7.2.4.8]	http://www.genome.jp/dbget-bin/www_bget?ko:K12206
K12209	3.54618	0.0036082	0.0116085	enriched	core&specific	intracellular multiplication protein IcmE	http://www.genome.jp/dbget-bin/www_bget?ko:K12209
K12213	3.98534	0.000622313	0.00252893	enriched	core&specific	intracellular multiplication protein IcmK	http://www.genome.jp/dbget-bin/www_bget?ko:K12213
K12214	2.37188	0.0133891	0.0361154	enriched	specific	intracellular multiplication protein IcmL	http://www.genome.jp/dbget-bin/www_bget?ko:K12214
K12217	3.0003	0.000661129	0.00266977	enriched	core&specific	intracellular multiplication protein IcmO [EC:7.2.4.8]	http://www.genome.jp/dbget-bin/www_bget?ko:K12217
K12218	3.46452	0.00860552	0.0245891	enriched	specific	intracellular multiplication protein IcmP	http://www.genome.jp/dbget-bin/www_bget?ko:K12218
K12252	1.00131	0.000120257	0.000588682	enriched	specific	arginine:pyruvate transaminase [EC:2.6.1.84]	http://www.genome.jp/dbget-bin/www_bget?ko:K12252
K12370	1.12248	1.83e-09	2.49e-08	enriched	specific	dipeptide transport system permease protein	http://www.genome.jp/dbget-bin/www_bget?ko:K12370
K12371	1.05865	3.77e-10	5.75e-09	enriched	specific	dipeptide transport system ATP-binding protein	http://www.genome.jp/dbget-bin/www_bget?ko:K12371
K12372	1.3847	1.84e-19	8.63e-18	enriched	specific	dipeptide transport system ATP-binding protein	http://www.genome.jp/dbget-bin/www_bget?ko:K12372
K12421	3.88925	1.12e-16	3.97e-15	enriched	-	fatty acid CoA ligase FadD9	http://www.genome.jp/dbget-bin/www_bget?ko:K12421
K12424	1.96986	8.61e-06	5.58e-05	enriched	-	4-hydroxybenzoate adenylyltransferase [EC:6.2.1.50]	http://www.genome.jp/dbget-bin/www_bget?ko:K12424
K12432	2.22539	0.0150816	0.0397925	enriched	specific	mycolipanoate synthase [EC:2.3.1.252]	http://www.genome.jp/dbget-bin/www_bget?ko:K12432
K12433	1.6892	0.000578385	0.00237469	enriched	specific	polyketide synthase 5	http://www.genome.jp/dbget-bin/www_bget?ko:K12433
K12437	1.75098	1.11e-05	6.97e-05	enriched	-	polyketide synthase 13	http://www.genome.jp/dbget-bin/www_bget?ko:K12437
K12531	3.19536	0.0118218	0.0324045	enriched	-	ATP-binding cassette, subfamily B, bacterial RtxE	http://www.genome.jp/dbget-bin/www_bget?ko:K12531
K12535	3.24938	0.00440566	0.013835	enriched	core&specific	outer membrane protein, S-layer protein transport system	http://www.genome.jp/dbget-bin/www_bget?ko:K12535
K12536	1.02433	6.11e-06	4.11e-05	enriched	specific	ATP-binding cassette, subfamily C, bacterial exporter for protease/lipase	http://www.genome.jp/dbget-bin/www_bget?ko:K12536
K12537	2.64336	6.06e-12	1.25e-10	enriched	core	membrane fusion protein, protease secretion system	http://www.genome.jp/dbget-bin/www_bget?ko:K12537
K12538	2.22364	3.8e-06	2.69e-05	enriched	-	outer membrane protein, protease secretion system	http://www.genome.jp/dbget-bin/www_bget?ko:K12538
K12539	2.59768	1.24e-17	4.8e-16	enriched	core	ATP-binding cassette, subfamily C, bacterial PrsD	http://www.genome.jp/dbget-bin/www_bget?ko:K12539
K12540	4.85658	6.08e-26	5.09e-24	enriched	core	membrane fusion protein	http://www.genome.jp/dbget-bin/www_bget?ko:K12540
K12541	1.49022	2.46e-19	1.14e-17	enriched	specific	ATP-binding cassette, subfamily C, bacterial LapB	http://www.genome.jp/dbget-bin/www_bget?ko:K12541
K12542	1.8426	1.49e-21	7.92e-20	enriched	core&specific	membrane fusion protein, adhesin transport system	http://www.genome.jp/dbget-bin/www_bget?ko:K12542
K12543	1.75493	1.04e-19	4.94e-18	enriched	core&specific	outer membrane protein, adhesin transport system	http://www.genome.jp/dbget-bin/www_bget?ko:K12543
K12544	5.06163	2.86e-07	2.6e-06	enriched	core&specific	S-layer protein	http://www.genome.jp/dbget-bin/www_bget?ko:K12544
K12547	6.26183	3.42e-45	2e-42	enriched	core	polysaccharidase protein	http://www.genome.jp/dbget-bin/www_bget?ko:K12547
K12548	6.47827	4.57e-60	8.71e-57	enriched	core	autoaggregation protein RapA/B/C	http://www.genome.jp/dbget-bin/www_bget?ko:K12548
K12549	1.66318	0.00174843	0.00620177	enriched	-	surface adhesion protein	http://www.genome.jp/dbget-bin/www_bget?ko:K12549
K12583	1.04378	0.00401892	0.0127467	enriched	-	phosphatidylinositol alpha 1,6-mannosyltransferase [EC:2.4.1.-]	http://www.genome.jp/dbget-bin/www_bget?ko:K12583
K12645	3.06906	2.66e-08	2.9e-07	enriched	-	epi-isozizaene 5-monooxygenase / beta-farnesene synthase [EC:1.14.13.106 4.2.3.47]	http://www.genome.jp/dbget-bin/www_bget?ko:K12645
K12685	4.23528	2.04e-17	7.66e-16	enriched	core	subtilase-type serine protease [EC:3.4.21.-]	http://www.genome.jp/dbget-bin/www_bget?ko:K12685
K12686	1.67749	1.62e-06	1.26e-05	enriched	core	outer membrane lipase/esterase	http://www.genome.jp/dbget-bin/www_bget?ko:K12686
K12813	5.42109	8.53e-08	8.64e-07	enriched	core&specific	pre-mRNA-splicing factor ATP-dependent RNA helicase DHX16 [EC:3.6.4.13]	http://www.genome.jp/dbget-bin/www_bget?ko:K12813
K12972	1.11297	7.4e-14	2.03e-12	enriched	specific	glyoxylate/hydroxypyruvate reductase [EC:1.1.1.79 1.1.1.81]	http://www.genome.jp/dbget-bin/www_bget?ko:K12972
K12980	1.25444	1.35e-06	1.07e-05	enriched	specific	lipid A oxidase	http://www.genome.jp/dbget-bin/www_bget?ko:K12980
K12988	2.52608	0.000231208	0.00106085	enriched	-	alpha-1,3-rhamnosyltransferase [EC:2.4.1.-]	http://www.genome.jp/dbget-bin/www_bget?ko:K12988
K12989	2.31712	2.67e-11	4.88e-10	enriched	core	mannosyltransferase [EC:2.4.1.-]	http://www.genome.jp/dbget-bin/www_bget?ko:K12989
K12990	1.31163	2.46e-06	1.83e-05	enriched	core&specific	rhamnosyltransferase [EC:2.4.1.-]	http://www.genome.jp/dbget-bin/www_bget?ko:K12990
K12993	1.00429	5.99e-06	4.04e-05	enriched	specific	alpha-1,2-mannosyltransferase/rhamnosyltransferase [EC:2.4.1.-]	http://www.genome.jp/dbget-bin/www_bget?ko:K12993
K13012	5.43907	7.44e-18	2.98e-16	enriched	core	O-antigen biosynthesis protein WbqP	http://www.genome.jp/dbget-bin/www_bget?ko:K13012
K13028	2.51472	6.45e-09	7.98e-08	enriched	core&specific	aldoxime dehydratase [EC:4.99.1.5]	http://www.genome.jp/dbget-bin/www_bget?ko:K13028
K13060	1.89808	0.0175327	0.0452097	enriched	core&specific	acyl homoserine lactone synthase [EC:2.3.1.184]	http://www.genome.jp/dbget-bin/www_bget?ko:K13060
K13069	1.68562	0.000676893	0.00272187	enriched	core&specific	diguanylate cyclase [EC:2.7.7.65]	http://www.genome.jp/dbget-bin/www_bget?ko:K13069
K13255	5.1236	4.36e-33	7.53e-31	enriched	core	ferric iron reductase protein FhuF	http://www.genome.jp/dbget-bin/www_bget?ko:K13255
K13310	2.7719	0.0135672	0.0364924	enriched	specific	dTDP-3-amino-3,4,6-trideoxy-alpha-D-glucose transaminase [EC:2.6.1.106]	http://www.genome.jp/dbget-bin/www_bget?ko:K13310
K13481	1.18939	5.19e-22	2.99e-20	enriched	specific	xanthine dehydrogenase small subunit [EC:1.17.1.4]	http://www.genome.jp/dbget-bin/www_bget?ko:K13481
K13485	1.21829	0.000193527	0.000901549	enriched	specific	2-oxo-4-hydroxy-4-carboxy-5-ureidoimidazoline decarboxylase [EC:4.1.1.97]	http://www.genome.jp/dbget-bin/www_bget?ko:K13485
K13487	1.29828	0.000237651	0.00108844	enriched	-	methyl-accepting chemotaxis protein WspA	http://www.genome.jp/dbget-bin/www_bget?ko:K13487
K13491	1.68313	0.000549784	0.00227815	enriched	-	two-component system, chemotaxis family, response regulator WspF [EC:3.1.1.61]	http://www.genome.jp/dbget-bin/www_bget?ko:K13491
K13522	2.16932	0.0172958	0.0447199	enriched	core&specific	bifunctional NMN adenylyltransferase/nudix hydrolase [EC:2.7.7.1 3.6.1.-]	http://www.genome.jp/dbget-bin/www_bget?ko:K13522
K13580	3.74033	3.11e-06	2.26e-05	enriched	-	magnesium chelatase subunit ChlD-like protein	http://www.genome.jp/dbget-bin/www_bget?ko:K13580
K13583	1.05772	4.59e-11	8.05e-10	enriched	specific	GcrA cell cycle regulator	http://www.genome.jp/dbget-bin/www_bget?ko:K13583
K13591	2.07733	0.00391162	0.0124583	enriched	core&specific	two-component system, cell cycle response regulator PopA	http://www.genome.jp/dbget-bin/www_bget?ko:K13591
K13622	1.83779	1.11e-18	4.85e-17	enriched	specific	S-adenosylmethionine-diacylglycerol 3-amino-3-carboxypropyl transferase	http://www.genome.jp/dbget-bin/www_bget?ko:K13622
K13623	2.70177	1.54e-26	1.36e-24	enriched	core	S-adenosylmethionine-diacylgycerolhomoserine-N-methlytransferase	http://www.genome.jp/dbget-bin/www_bget?ko:K13623
K13633	1.53433	2.66e-34	5.19e-32	enriched	core&specific	AraC family transcriptional regulator, transcriptional activator FtrA	http://www.genome.jp/dbget-bin/www_bget?ko:K13633
K13639	1.02514	2.18e-09	2.93e-08	enriched	specific	MerR family transcriptional regulator, redox-sensitive transcriptional activator SoxR	http://www.genome.jp/dbget-bin/www_bget?ko:K13639
K13653	1.23231	9.09e-09	1.09e-07	enriched	specific	AraC family transcriptional regulator	http://www.genome.jp/dbget-bin/www_bget?ko:K13653
K13657	2.73778	2.09e-06	1.58e-05	enriched	core	alpha-1,3-mannosyltransferase [EC:2.4.1.252]	http://www.genome.jp/dbget-bin/www_bget?ko:K13657
K13658	2.41734	0.0180474	0.0463328	enriched	-	beta-1,4-mannosyltransferase [EC:2.4.1.251]	http://www.genome.jp/dbget-bin/www_bget?ko:K13658
K13660	1.70781	0.0129025	0.0349392	enriched	core&specific	beta-1,4-glucosyltransferase [EC:2.4.1.-]	http://www.genome.jp/dbget-bin/www_bget?ko:K13660
K13663	3.66864	0.00406675	0.0128876	enriched	core&specific	acyltransferase [EC:2.3.1.-]	http://www.genome.jp/dbget-bin/www_bget?ko:K13663
K13665	4.94238	4.81e-07	4.14e-06	enriched	core&specific	pyruvyltransferase	http://www.genome.jp/dbget-bin/www_bget?ko:K13665
K13747	1.2072	8.01e-06	5.24e-05	enriched	specific	carboxynorspermidine decarboxylase [EC:4.1.1.96]	http://www.genome.jp/dbget-bin/www_bget?ko:K13747
K13772	1.88985	3.54e-08	3.78e-07	enriched	core&specific	Rrf2 family transcriptional regulator, iron-responsive regulator	http://www.genome.jp/dbget-bin/www_bget?ko:K13772
K13786	2.20889	9.24e-09	1.11e-07	enriched	core&specific	cob(II)yrinic acid a,c-diamide reductase [EC:1.16.8.-]	http://www.genome.jp/dbget-bin/www_bget?ko:K13786
K13794	2.35619	2.95e-05	0.000167146	enriched	-	LysR family transcriptional regulator, regulatory protein for tcuABC	http://www.genome.jp/dbget-bin/www_bget?ko:K13794
K13877	1.05723	1.2e-07	1.18e-06	enriched	specific	2,5-dioxopentanoate dehydrogenase [EC:1.2.1.26]	http://www.genome.jp/dbget-bin/www_bget?ko:K13877
K13891	1.33249	7.4e-05	0.000382728	enriched	specific	glutathione transport system permease protein	http://www.genome.jp/dbget-bin/www_bget?ko:K13891
K13892	1.29004	2.04e-05	0.00012021	enriched	-	glutathione transport system ATP-binding protein	http://www.genome.jp/dbget-bin/www_bget?ko:K13892
K13928	2.4385	0.000275431	0.00123447	enriched	-	LysR family transcriptional regulator, malonate utilization transcriptional regulator	http://www.genome.jp/dbget-bin/www_bget?ko:K13928
K13929	2.33813	1.6e-08	1.83e-07	enriched	-	malonate decarboxylase alpha subunit [EC:2.3.1.187]	http://www.genome.jp/dbget-bin/www_bget?ko:K13929
K13930	3.44485	9.27e-14	2.5e-12	enriched	-	triphosphoribosyl-dephospho-CoA synthase [EC:2.4.2.52]	http://www.genome.jp/dbget-bin/www_bget?ko:K13930
K13931	3.76808	6.54e-05	0.000342952	enriched	-	malonate decarboxylase delta subunit	http://www.genome.jp/dbget-bin/www_bget?ko:K13931
K13932	2.19394	1.41e-06	1.11e-05	enriched	-	malonate decarboxylase beta subunit [EC:4.1.1.87]	http://www.genome.jp/dbget-bin/www_bget?ko:K13932
K13933	3.7471	8.89e-09	1.07e-07	enriched	-	malonate decarboxylase gamma subunit [EC:4.1.1.87]	http://www.genome.jp/dbget-bin/www_bget?ko:K13933
K13934	2.49839	3.22e-07	2.89e-06	enriched	-	phosphoribosyl-dephospho-CoA transferase [EC:2.7.7.66]	http://www.genome.jp/dbget-bin/www_bget?ko:K13934
K13935	2.46201	0.0077437	0.0224724	enriched	-	malonate decarboxylase epsilon subunit [EC:2.3.1.39]	http://www.genome.jp/dbget-bin/www_bget?ko:K13935
K13938	4.97871	1.29e-07	1.26e-06	enriched	-	dihydromonapterin reductase / dihydrofolate reductase [EC:1.5.1.50 1.5.1.3]	http://www.genome.jp/dbget-bin/www_bget?ko:K13938
K13967	1.63094	0.00165413	0.00591692	enriched	core	N-acetylmannosamine-6-phosphate 2-epimerase / N-acetylmannosamine kinase [EC:5.1.3.9 2.7.1.60]	http://www.genome.jp/dbget-bin/www_bget?ko:K13967
K14060	4.45738	5.41e-05	0.000287957	enriched	specific	putative DNA-invertase from lambdoid prophage Rac	http://www.genome.jp/dbget-bin/www_bget?ko:K14060
K14153	1.82272	0.00117803	0.00441297	enriched	core	hydroxymethylpyrimidine kinase / phosphomethylpyrimidine kinase / thiamine-phosphate diphosphorylase [EC:2.7.1.49 2.7.4.7 2.5.1.3]	http://www.genome.jp/dbget-bin/www_bget?ko:K14153
K14160	1.23051	9.08e-13	2.17e-11	enriched	specific	protein ImuA	http://www.genome.jp/dbget-bin/www_bget?ko:K14160
K14189	1.8505	1.24e-08	1.45e-07	enriched	specific	uncharacterized oxidoreductase [EC:1.-.-.-]	http://www.genome.jp/dbget-bin/www_bget?ko:K14189
K14251	3.3055	2.65e-09	3.55e-08	enriched	-	C-methyltransferase [EC:2.1.1.-]	http://www.genome.jp/dbget-bin/www_bget?ko:K14251
K14268	1.73251	0.0017424	0.00618328	enriched	-	5-aminovalerate/4-aminobutyrate aminotransferase [EC:2.6.1.48 2.6.1.19]	http://www.genome.jp/dbget-bin/www_bget?ko:K14268
K14335	1.41757	2.04e-08	2.27e-07	enriched	specific	alpha-1,6-mannosyltransferase [EC:2.4.1.-]	http://www.genome.jp/dbget-bin/www_bget?ko:K14335
K14338	1.10049	9.72e-06	6.22e-05	enriched	-	cytochrome P450 / NADPH-cytochrome P450 reductase [EC:1.14.14.1 1.6.2.4]	http://www.genome.jp/dbget-bin/www_bget?ko:K14338
K14347	3.0383	1.04e-17	4.11e-16	enriched	core	solute carrier family 10 (sodium/bile acid cotransporter), member 7	http://www.genome.jp/dbget-bin/www_bget?ko:K14347
K14519	1.54427	3.17e-05	0.000178012	enriched	-	NADP-dependent aldehyde dehydrogenase [EC:1.2.1.4]	http://www.genome.jp/dbget-bin/www_bget?ko:K14519
K14540	1.65197	2.35e-05	0.000136188	enriched	core&specific	ribosome biogenesis GTPase A	http://www.genome.jp/dbget-bin/www_bget?ko:K14540
K14578	1.43789	0.000554811	0.00229274	enriched	core&specific	naphthalene 1,2-dioxygenase ferredoxin component	http://www.genome.jp/dbget-bin/www_bget?ko:K14578
K14628	3.12629	6.97e-07	5.83e-06	enriched	-	enoyl reductase	http://www.genome.jp/dbget-bin/www_bget?ko:K14628
K14631	2.37673	0.00120586	0.00450393	enriched	specific	flavin reductase ActVB [EC:1.5.1.-]	http://www.genome.jp/dbget-bin/www_bget?ko:K14631
K14728	1.31346	4.02e-06	2.83e-05	enriched	specific	phthiodiolone/phenolphthiodiolone dimycocerosates ketoreductase [EC:1.2.-.-]	http://www.genome.jp/dbget-bin/www_bget?ko:K14728
K14744	3.00371	0.0168511	0.0437335	enriched	core&specific	prophage endopeptidase [EC:3.4.-.-]	http://www.genome.jp/dbget-bin/www_bget?ko:K14744
K14746	3.93378	1.94e-05	0.000115002	enriched	-	(S)-1-phenylethanol dehydrogenase [EC:1.1.1.311]	http://www.genome.jp/dbget-bin/www_bget?ko:K14746
K14748	1.16853	0.0103276	0.028733	enriched	specific	ethylbenzene dioxygenase subunit alpha [EC:1.14.12.-]	http://www.genome.jp/dbget-bin/www_bget?ko:K14748
K14761	1.87783	9.23e-05	0.000465066	enriched	specific	ribosome-associated protein	http://www.genome.jp/dbget-bin/www_bget?ko:K14761
K14940	5.06382	5.48e-15	1.64e-13	enriched	-	gamma-F420-2:alpha-L-glutamate ligase [EC:6.3.2.32]	http://www.genome.jp/dbget-bin/www_bget?ko:K14940
K14949	1.04822	9.57e-06	6.13e-05	enriched	-	serine/threonine-protein kinase PknG [EC:2.7.11.1]	http://www.genome.jp/dbget-bin/www_bget?ko:K14949
K14977	1.48483	2.82e-17	1.02e-15	enriched	specific	(S)-ureidoglycine aminohydrolase [EC:3.5.3.26]	http://www.genome.jp/dbget-bin/www_bget?ko:K14977
K14998	1.13774	4.37e-12	9.14e-11	enriched	specific	surfeit locus 1 family protein	http://www.genome.jp/dbget-bin/www_bget?ko:K14998
K15125	4.81909	2.86e-16	9.85e-15	enriched	core	filamentous hemagglutinin	http://www.genome.jp/dbget-bin/www_bget?ko:K15125
K15268	1.08682	3.25e-09	4.31e-08	enriched	specific	O-acetylserine/cysteine efflux transporter	http://www.genome.jp/dbget-bin/www_bget?ko:K15268
K15269	1.60279	6.85e-11	1.17e-09	enriched	-	probable blue pigment (indigoidine) exporter	http://www.genome.jp/dbget-bin/www_bget?ko:K15269
K15270	4.5044	6.94e-39	2.2e-36	enriched	core	S-adenosylmethionine uptake transporter	http://www.genome.jp/dbget-bin/www_bget?ko:K15270
K15329	1.9265	7.95e-07	6.56e-06	enriched	-	trans-AT polyketide synthase, acyltransferase and oxidoreductase domains	http://www.genome.jp/dbget-bin/www_bget?ko:K15329
K15461	1.05494	8.5e-07	6.96e-06	enriched	specific	tRNA 5-methylaminomethyl-2-thiouridine biosynthesis bifunctional protein [EC:2.1.1.61 1.5.-.-]	http://www.genome.jp/dbget-bin/www_bget?ko:K15461
K15511	1.86277	7.87e-10	1.13e-08	enriched	-	benzoyl-CoA 2,3-epoxidase subunit A [EC:1.14.13.208]	http://www.genome.jp/dbget-bin/www_bget?ko:K15511
K15551	1.48372	2.68e-12	5.8e-11	enriched	specific	taurine transport system substrate-binding protein	http://www.genome.jp/dbget-bin/www_bget?ko:K15551
K15553	1.77134	8.56e-34	1.63e-31	enriched	specific	sulfonate transport system substrate-binding protein	http://www.genome.jp/dbget-bin/www_bget?ko:K15553
K15554	1.50201	7.89e-16	2.56e-14	enriched	-	sulfonate transport system permease protein	http://www.genome.jp/dbget-bin/www_bget?ko:K15554
K15555	2.28204	1.5e-22	9.57e-21	enriched	-	sulfonate transport system ATP-binding protein [EC:3.6.3.-]	http://www.genome.jp/dbget-bin/www_bget?ko:K15555
K15577	1.10672	9.95e-05	0.000496928	enriched	specific	nitrate/nitrite transport system permease protein	http://www.genome.jp/dbget-bin/www_bget?ko:K15577
K15584	1.48929	0.000273447	0.00122874	enriched	specific	nickel transport system substrate-binding protein	http://www.genome.jp/dbget-bin/www_bget?ko:K15584
K15645	3.26448	0.0185753	0.0475278	enriched	-	coronafacic acid polyketide synthase Cfa7	http://www.genome.jp/dbget-bin/www_bget?ko:K15645
K15652	3.28497	0.00208237	0.00720173	enriched	specific	3-dehydroshikimate dehydratase [EC:4.2.1.118]	http://www.genome.jp/dbget-bin/www_bget?ko:K15652
K15653	3.07029	2.14e-07	1.98e-06	enriched	-	nonribosomal peptide synthetase MxcG	http://www.genome.jp/dbget-bin/www_bget?ko:K15653
K15659	2.85958	0.0174993	0.0451694	enriched	specific	arthrofactin-type cyclic lipopeptide synthetase B	http://www.genome.jp/dbget-bin/www_bget?ko:K15659
K15733	1.6439	9.92e-05	0.00049587	enriched	-	dye decolorizing peroxidase [EC:1.11.1.19]	http://www.genome.jp/dbget-bin/www_bget?ko:K15733
K15735	2.92206	0.00344859	0.0111705	enriched	-	GntR family transcriptional regulator, carbon starvation induced regulator	http://www.genome.jp/dbget-bin/www_bget?ko:K15735
K15739	2.32187	0.00053361	0.00221958	enriched	-	D-alanine---(R)-lactate ligase [EC:6.1.2.1]	http://www.genome.jp/dbget-bin/www_bget?ko:K15739
K15746	4.58273	6.32e-28	6.59e-26	enriched	core	beta-carotene 3-hydroxylase [EC:1.14.15.24]	http://www.genome.jp/dbget-bin/www_bget?ko:K15746
K15773	1.67527	0.000506778	0.00212422	enriched	core&specific	HTH-type transcriptional regulator / antitoxin HipB	http://www.genome.jp/dbget-bin/www_bget?ko:K15773
K15918	1.36518	8.75e-05	0.000442974	enriched	core&specific	D-glycerate 3-kinase [EC:2.7.1.31]	http://www.genome.jp/dbget-bin/www_bget?ko:K15918
K16012	1.39324	1.3e-11	2.49e-10	enriched	-	ATP-binding cassette, subfamily C, bacterial CydC	http://www.genome.jp/dbget-bin/www_bget?ko:K16012
K16018	3.23854	0.0112944	0.0310934	enriched	specific	kanosamine 6-kinase [EC:2.7.1.179]	http://www.genome.jp/dbget-bin/www_bget?ko:K16018
K16022	1.50863	0.00744151	0.0217639	enriched	-	flavoprotein hydroxylase	http://www.genome.jp/dbget-bin/www_bget?ko:K16022
K16074	2.33102	3.53e-15	1.09e-13	enriched	core	zinc transporter	http://www.genome.jp/dbget-bin/www_bget?ko:K16074
K16080	1.46065	0.00295423	0.00976026	enriched	-	high affinity Mn2+ porin	http://www.genome.jp/dbget-bin/www_bget?ko:K16080
K16088	3.92558	6.67e-20	3.21e-18	enriched	-	outer-membrane receptor for ferric coprogen and ferric-rhodotorulic acid	http://www.genome.jp/dbget-bin/www_bget?ko:K16088
K16135	5.63334	1.91e-07	1.79e-06	enriched	core	LysR family transcriptional regulator, transcriptional activator for dmlA	http://www.genome.jp/dbget-bin/www_bget?ko:K16135
K16163	1.42654	4.02e-12	8.43e-11	enriched	-	maleylpyruvate isomerase [EC:5.2.1.4]	http://www.genome.jp/dbget-bin/www_bget?ko:K16163
K16211	1.10688	2.51e-06	1.86e-05	enriched	core&specific	maltose/moltooligosaccharide transporter	http://www.genome.jp/dbget-bin/www_bget?ko:K16211
K16217	2.90499	7.08e-07	5.91e-06	enriched	-	geranyl diphosphate 2-C-methyltransferase [EC:2.1.1.255]	http://www.genome.jp/dbget-bin/www_bget?ko:K16217
K16218	2.20593	0.00146038	0.00531631	enriched	-	2-methylisoborneol synthase [EC:4.2.3.118]	http://www.genome.jp/dbget-bin/www_bget?ko:K16218
K16234	2.22141	1.15e-06	9.24e-06	enriched	-	histidine transporter	http://www.genome.jp/dbget-bin/www_bget?ko:K16234
K16235	2.41991	0.00989549	0.027722	enriched	-	S-methylmethionine transporter	http://www.genome.jp/dbget-bin/www_bget?ko:K16235
K16242	1.4868	0.00144116	0.00525894	enriched	specific	phenol/toluene 2-monooxygenase (NADH) P3/A3 [EC:1.14.13.244 1.14.13.243]	http://www.genome.jp/dbget-bin/www_bget?ko:K16242
K16244	2.6888	0.00187818	0.00657926	enriched	specific	phenol/toluene 2-monooxygenase (NADH) P2/A2 [EC:1.14.13.244 1.14.13.243]	http://www.genome.jp/dbget-bin/www_bget?ko:K16244
K16246	1.45398	0.00341655	0.0110856	enriched	specific	phenol/toluene 2-monooxygenase (NADH) P5/A5 [EC:1.14.13.244 1.14.13.243]	http://www.genome.jp/dbget-bin/www_bget?ko:K16246
K16256	1.17433	0.0132726	0.0358647	enriched	specific	mxaA protein	http://www.genome.jp/dbget-bin/www_bget?ko:K16256
K16322	2.3552	4.83e-10	7.2e-09	enriched	-	low-affinity inorganic phosphate transporter	http://www.genome.jp/dbget-bin/www_bget?ko:K16322
K16383	3.0624	0.00643674	0.0192445	enriched	core&specific	polyene macrolide polyketide synthase, A-type KR domains	http://www.genome.jp/dbget-bin/www_bget?ko:K16383
K16514	1.01632	3.08e-07	2.77e-06	enriched	specific	4-oxalomesaconate tautomerase [EC:5.3.2.8]	http://www.genome.jp/dbget-bin/www_bget?ko:K16514
K16516	1.85089	0.000370578	0.00160366	enriched	core&specific	LysR family transcriptional regulator, regulator for genes of the gallate degradation pathway	http://www.genome.jp/dbget-bin/www_bget?ko:K16516
K16552	2.4891	1.02e-35	2.51e-33	enriched	core	polysaccharide biosynthesis/export protein ExoF	http://www.genome.jp/dbget-bin/www_bget?ko:K16552
K16553	3.86608	2.82e-09	3.77e-08	enriched	-	succinoglycan exporter	http://www.genome.jp/dbget-bin/www_bget?ko:K16553
K16556	2.85907	8.12e-13	1.97e-11	enriched	-	succinoglycan biosynthesis protein ExoM [EC:2.4.-.-]	http://www.genome.jp/dbget-bin/www_bget?ko:K16556
K16557	1.63134	5.88e-05	0.000310726	enriched	specific	succinoglycan biosynthesis protein ExoA [EC:2.4.-.-]	http://www.genome.jp/dbget-bin/www_bget?ko:K16557
K16559	2.83567	1.98e-11	3.69e-10	enriched	specific	endo-1,3-1,4-beta-glycanase ExoK [EC:3.2.1.-]	http://www.genome.jp/dbget-bin/www_bget?ko:K16559
K16560	4.30005	9.08e-12	1.8e-10	enriched	-	succinoglycan biosynthesis protein ExoH	http://www.genome.jp/dbget-bin/www_bget?ko:K16560
K16562	1.5571	0.00772449	0.0224252	enriched	-	succinoglycan biosynthesis protein ExoW [EC:2.4.-.-]	http://www.genome.jp/dbget-bin/www_bget?ko:K16562
K16563	1.48551	0.0037091	0.0118829	enriched	specific	succinoglycan biosynthesis protein ExoV	http://www.genome.jp/dbget-bin/www_bget?ko:K16563
K16565	4.01673	4.86e-07	4.18e-06	enriched	core&specific	exopolysaccharide production repressor protein	http://www.genome.jp/dbget-bin/www_bget?ko:K16565
K16566	3.40557	6.48e-22	3.71e-20	enriched	core	exopolysaccharide production protein ExoY	http://www.genome.jp/dbget-bin/www_bget?ko:K16566
K16567	2.44575	1.23e-11	2.37e-10	enriched	core	exopolysaccharide production protein ExoQ	http://www.genome.jp/dbget-bin/www_bget?ko:K16567
K16568	4.27132	5.28e-37	1.43e-34	enriched	core	exopolysaccharide production protein ExoZ	http://www.genome.jp/dbget-bin/www_bget?ko:K16568
K16652	1.20241	0.000123385	0.000602056	enriched	-	decaprenylphospho-beta-D-erythro-pentofuranosid-2-ulose 2-reductase [EC:1.1.1.333]	http://www.genome.jp/dbget-bin/www_bget?ko:K16652
K16783	2.46887	1.39e-18	5.91e-17	enriched	core	biotin transport system permease protein	http://www.genome.jp/dbget-bin/www_bget?ko:K16783
K16784	1.82921	6.41e-12	1.3e-10	enriched	core	biotin transport system ATP-binding protein [EC:3.6.3.-]	http://www.genome.jp/dbget-bin/www_bget?ko:K16784
K16841	1.2729	3.38e-09	4.45e-08	enriched	specific	allantoin racemase [EC:5.1.99.3]	http://www.genome.jp/dbget-bin/www_bget?ko:K16841
K17060	3.60457	3.93e-08	4.17e-07	enriched	-	two-component system, sensor histidine kinase AauS [EC:2.7.13.3]	http://www.genome.jp/dbget-bin/www_bget?ko:K17060
K17061	1.35069	0.00265644	0.00889218	enriched	-	two-component system, response regulator AauR	http://www.genome.jp/dbget-bin/www_bget?ko:K17061
K17202	1.62994	0.000176456	0.000831693	enriched	-	erythritol transport system substrate-binding protein	http://www.genome.jp/dbget-bin/www_bget?ko:K17202
K17203	2.34266	6.01e-06	4.05e-05	enriched	-	erythritol transport system permease protein	http://www.genome.jp/dbget-bin/www_bget?ko:K17203
K17204	1.26097	0.00466353	0.0145071	enriched	specific	erythritol transport system ATP-binding protein	http://www.genome.jp/dbget-bin/www_bget?ko:K17204
K17205	3.13554	0.00511755	0.015752	enriched	specific	putative xylitol transport system substrate-binding protein	http://www.genome.jp/dbget-bin/www_bget?ko:K17205
K17207	2.70667	0.0101326	0.0282524	enriched	specific	putative xylitol transport system ATP-binding protein	http://www.genome.jp/dbget-bin/www_bget?ko:K17207
K17208	2.67853	1.82e-10	2.92e-09	enriched	core	inositol transport system substrate-binding protein	http://www.genome.jp/dbget-bin/www_bget?ko:K17208
K17209	2.11613	2.25e-08	2.48e-07	enriched	-	inositol transport system permease protein	http://www.genome.jp/dbget-bin/www_bget?ko:K17209
K17210	3.71939	5.34e-25	4.15e-23	enriched	core	inositol transport system ATP-binding protein	http://www.genome.jp/dbget-bin/www_bget?ko:K17210
K17213	2.66866	3.29e-32	5.44e-30	enriched	core	inositol transport system substrate-binding protein	http://www.genome.jp/dbget-bin/www_bget?ko:K17213
K17214	2.38661	2.48e-34	4.96e-32	enriched	core	inositol transport system permease protein	http://www.genome.jp/dbget-bin/www_bget?ko:K17214
K17215	2.28893	1.03e-15	3.3e-14	enriched	core&specific	inositol transport system ATP-binding protein	http://www.genome.jp/dbget-bin/www_bget?ko:K17215
K17237	3.38874	1.03e-30	1.48e-28	enriched	core&specific	inositol-phosphate transport system substrate-binding protein	http://www.genome.jp/dbget-bin/www_bget?ko:K17237
K17238	3.63251	1.07e-33	1.98e-31	enriched	core	inositol-phosphate transport system permease protein	http://www.genome.jp/dbget-bin/www_bget?ko:K17238
K17239	3.06366	3.25e-20	1.64e-18	enriched	core&specific	inositol-phosphate transport system permease protein	http://www.genome.jp/dbget-bin/www_bget?ko:K17239
K17240	3.06826	4.49e-23	3.11e-21	enriched	core	inositol-phosphate transport system ATP-binding protein	http://www.genome.jp/dbget-bin/www_bget?ko:K17240
K17241	3.54604	2.57e-22	1.56e-20	enriched	-	alpha-1,4-digalacturonate transport system substrate-binding protein	http://www.genome.jp/dbget-bin/www_bget?ko:K17241
K17242	3.82159	1.86e-59	2.83e-56	enriched	core	alpha-1,4-digalacturonate transport system permease protein	http://www.genome.jp/dbget-bin/www_bget?ko:K17242
K17243	3.43849	5.84e-41	2.12e-38	enriched	-	alpha-1,4-digalacturonate transport system permease protein	http://www.genome.jp/dbget-bin/www_bget?ko:K17243
K17315	1.65428	6.08e-29	7.23e-27	enriched	specific	glucose/mannose transport system substrate-binding protein	http://www.genome.jp/dbget-bin/www_bget?ko:K17315
K17316	2.0416	2.79e-30	3.66e-28	enriched	core&specific	glucose/mannose transport system permease protein	http://www.genome.jp/dbget-bin/www_bget?ko:K17316
K17317	2.02844	1.99e-35	4.59e-33	enriched	core&specific	glucose/mannose transport system permease protein	http://www.genome.jp/dbget-bin/www_bget?ko:K17317
K17324	1.37008	5.63e-23	3.79e-21	enriched	core&specific	glycerol transport system ATP-binding protein	http://www.genome.jp/dbget-bin/www_bget?ko:K17324
K17325	1.23739	1.43e-10	2.35e-09	enriched	specific	glycerol transport system ATP-binding protein	http://www.genome.jp/dbget-bin/www_bget?ko:K17325
K17326	1.08961	0.00226896	0.00775544	enriched	-	xylobiose transport system substrate-binding protein	http://www.genome.jp/dbget-bin/www_bget?ko:K17326
K17327	1.72405	0.000993093	0.00380827	enriched	-	xylobiose transport system permease protein	http://www.genome.jp/dbget-bin/www_bget?ko:K17327
K17497	2.5056	0.000907043	0.00351012	enriched	core&specific	phosphomannomutase [EC:5.4.2.8]	http://www.genome.jp/dbget-bin/www_bget?ko:K17497
K17662	1.03387	2.7e-11	4.93e-10	enriched	specific	cytochrome b pre-mRNA-processing protein 3	http://www.genome.jp/dbget-bin/www_bget?ko:K17662
K17680	1.97719	0.00463922	0.0144492	enriched	core&specific	twinkle protein [EC:3.6.4.12]	http://www.genome.jp/dbget-bin/www_bget?ko:K17680
K17735	1.41895	2.91e-28	3.16e-26	enriched	specific	carnitine 3-dehydrogenase [EC:1.1.1.108]	http://www.genome.jp/dbget-bin/www_bget?ko:K17735
K17737	2.57268	0.00180846	0.00637316	enriched	-	LysR family transcriptional regulator, carnitine catabolism transcriptional activator	http://www.genome.jp/dbget-bin/www_bget?ko:K17737
K17747	3.06406	0.00248914	0.00839492	enriched	specific	1-deoxy-11beta-hydroxypentalenate dehydrogenase [EC:1.1.1.340]	http://www.genome.jp/dbget-bin/www_bget?ko:K17747
K17835	3.31469	1.7e-05	0.000102803	enriched	-	3-amino-4-hydroxybenzoic acid synthase [EC:4.1.99.20]	http://www.genome.jp/dbget-bin/www_bget?ko:K17835
K17850	2.17777	9.34e-09	1.12e-07	enriched	specific	LysR family transcriptional regulator, regulator of gene expression of beta-lactamase	http://www.genome.jp/dbget-bin/www_bget?ko:K17850
K17876	2.90929	1.21e-07	1.18e-06	enriched	-	pentalenic acid synthase [EC:1.14.15.11]	http://www.genome.jp/dbget-bin/www_bget?ko:K17876
K17880	1.17579	0.015065	0.0397845	enriched	-	hygromycin-B 7''-O-kinase [EC:2.7.1.119]	http://www.genome.jp/dbget-bin/www_bget?ko:K17880
K17938	1.57275	4.48e-12	9.3e-11	enriched	core&specific	peptide/bleomycin uptake transporter	http://www.genome.jp/dbget-bin/www_bget?ko:K17938
K17989	4.54336	8.81e-38	2.48e-35	enriched	core	L-serine/L-threonine ammonia-lyase [EC:4.3.1.17 4.3.1.19]	http://www.genome.jp/dbget-bin/www_bget?ko:K17989
K18058	1.24677	0.000184983	0.000864922	enriched	-	L-asparagine oxygenase [EC:1.14.11.39]	http://www.genome.jp/dbget-bin/www_bget?ko:K18058
K18091	2.16934	0.00373665	0.011946	enriched	-	pentalenolactone D synthase [EC:1.14.13.170 1.14.13.171]	http://www.genome.jp/dbget-bin/www_bget?ko:K18091
K18092	1.87462	0.00741824	0.02171	enriched	-	2-hydroxy-6-oxo-octa-2,4-dienoate hydrolase [EC:3.7.1.-]	http://www.genome.jp/dbget-bin/www_bget?ko:K18092
K18093	3.08002	3.86e-07	3.42e-06	enriched	-	imipenem/basic amino acid-specific outer membrane pore [EC:3.4.21.-]	http://www.genome.jp/dbget-bin/www_bget?ko:K18093
K18118	2.39389	5.86e-10	8.57e-09	enriched	-	succinyl-CoA:acetate CoA-transferase [EC:2.8.3.18]	http://www.genome.jp/dbget-bin/www_bget?ko:K18118
K18135	2.76214	0.000712146	0.00283518	enriched	-	TetR/AcrR family transcriptional regulator, repressor of the mexAB-oprM multidrug resistance operon	http://www.genome.jp/dbget-bin/www_bget?ko:K18135
K18143	2.81123	1.13e-05	7.09e-05	enriched	-	two-component system, OmpR family, sensor histidine kinase AdeS [EC:2.7.13.3]	http://www.genome.jp/dbget-bin/www_bget?ko:K18143
K18144	2.71758	4.1e-27	3.9e-25	enriched	core&specific	two-component system, OmpR family, response regulator AdeR	http://www.genome.jp/dbget-bin/www_bget?ko:K18144
K18146	3.44364	2.03e-06	1.54e-05	enriched	core&specific	multidrug efflux pump	http://www.genome.jp/dbget-bin/www_bget?ko:K18146
K18148	2.09381	4.89e-14	1.37e-12	enriched	core&specific	release factor H-coupled RctB family protein	http://www.genome.jp/dbget-bin/www_bget?ko:K18148
K18195	1.66534	0.00228884	0.00781637	enriched	-	rhamnogalacturonan endolyase [EC:4.2.2.23]	http://www.genome.jp/dbget-bin/www_bget?ko:K18195
K18208	1.27114	0.000141903	0.000684441	enriched	specific	renalase [EC:1.6.3.5]	http://www.genome.jp/dbget-bin/www_bget?ko:K18208
K18242	1.87497	7.35e-10	1.06e-08	enriched	core&specific	salicylate 5-hydroxylase large subunit [EC:1.14.13.172]	http://www.genome.jp/dbget-bin/www_bget?ko:K18242
K18243	4.00421	9.42e-14	2.53e-12	enriched	core&specific	salicylate 5-hydroxylase small subunit [EC:1.14.13.172]	http://www.genome.jp/dbget-bin/www_bget?ko:K18243
K18249	1.58213	0.000670572	0.00270503	enriched	core&specific	anthranilate 1,2-dioxygenase ferredoxin reductase component [EC:1.18.1.-]	http://www.genome.jp/dbget-bin/www_bget?ko:K18249
K18277	1.49522	5.5e-13	1.36e-11	enriched	core&specific	trimethylamine monooxygenase [EC:1.14.13.148]	http://www.genome.jp/dbget-bin/www_bget?ko:K18277
K18287	1.37198	0.00101873	0.00389676	enriched	-	2-amino-4,5-dihydroxy-6-oxo-7-(phosphooxy)heptanoate synthase [EC:4.1.2.56]	http://www.genome.jp/dbget-bin/www_bget?ko:K18287
K18291	2.77337	0.0032727	0.0106734	enriched	specific	itaconyl-CoA hydratase / mesaconyl-C4 CoA hydratase [EC:4.2.1.56 4.2.1.-]	http://www.genome.jp/dbget-bin/www_bget?ko:K18291
K18297	1.62898	0.000552698	0.00228525	enriched	-	LysR family transcriptional regulator, mexEF-oprN operon transcriptional activator	http://www.genome.jp/dbget-bin/www_bget?ko:K18297
K18302	1.08601	0.00338968	0.0110031	enriched	-	membrane fusion protein, multidrug efflux system	http://www.genome.jp/dbget-bin/www_bget?ko:K18302
K18304	2.03437	0.00624004	0.0187078	enriched	-	LuxR family transcriptional regulator, quorum-sensing system regulator LasR	http://www.genome.jp/dbget-bin/www_bget?ko:K18304
K18305	1.88408	0.000523742	0.00218451	enriched	core&specific	transmembrane protein	http://www.genome.jp/dbget-bin/www_bget?ko:K18305
K18306	1.08594	1.95e-05	0.000115498	enriched	specific	membrane fusion protein, multidrug efflux system	http://www.genome.jp/dbget-bin/www_bget?ko:K18306
K18308	2.35849	0.00449616	0.0140785	enriched	-	outer membrane protein, multidrug efflux system	http://www.genome.jp/dbget-bin/www_bget?ko:K18308
K18333	1.57286	0.0045663	0.0142454	enriched	core&specific	L-fucose dehydrogenase	http://www.genome.jp/dbget-bin/www_bget?ko:K18333
K18337	3.16054	7.2e-14	1.98e-12	enriched	core&specific	L-rhamnose 1-dehydrogenase [EC:1.1.1.378 1.1.1.377 1.1.1.173]	http://www.genome.jp/dbget-bin/www_bget?ko:K18337
K18353	1.91437	1.19e-08	1.4e-07	enriched	-	vancomycin resistance protein VanJ	http://www.genome.jp/dbget-bin/www_bget?ko:K18353
K18457	2.27168	3.77e-22	2.21e-20	enriched	core	L-proline amide hydrolase [EC:3.5.1.101]	http://www.genome.jp/dbget-bin/www_bget?ko:K18457
K18473	3.30196	4.67e-06	3.24e-05	enriched	-	acetoacetyl-[acyl-carrier protein] synthase [EC:2.3.1.180]	http://www.genome.jp/dbget-bin/www_bget?ko:K18473
K18476	1.40489	0.00265331	0.00888561	enriched	core&specific	TetR/AcrR family transcriptional regulator, tetracycline repressor protein	http://www.genome.jp/dbget-bin/www_bget?ko:K18476
K18540	2.12517	0.00334893	0.0108848	enriched	-	(R)-amidase [EC:3.5.1.100]	http://www.genome.jp/dbget-bin/www_bget?ko:K18540
K18545	1.05784	0.000348257	0.00151395	enriched	-	streptogrisin B [EC:3.4.21.81]	http://www.genome.jp/dbget-bin/www_bget?ko:K18545
K18547	1.14274	0.000192421	0.000898043	enriched	specific	streptogrisin D [EC:3.4.21.-]	http://www.genome.jp/dbget-bin/www_bget?ko:K18547
K18552	3.88104	2.47e-25	1.98e-23	enriched	core	MFS transporter, DHA1 family, chloramphenicol/florfenicol resistance protein	http://www.genome.jp/dbget-bin/www_bget?ko:K18552
K18553	2.2967	1.08e-05	6.8e-05	enriched	-	MFS transporter, DHA1 family, chloramphenicol resistance protein	http://www.genome.jp/dbget-bin/www_bget?ko:K18553
K18554	2.1121	2.2e-27	2.17e-25	enriched	-	chloramphenicol 3-O phosphotransferase [EC:2.7.1.-]	http://www.genome.jp/dbget-bin/www_bget?ko:K18554
K18581	1.88691	8.42e-23	5.57e-21	enriched	core&specific	unsaturated chondroitin disaccharide hydrolase [EC:3.2.1.180]	http://www.genome.jp/dbget-bin/www_bget?ko:K18581
K18587	1.4332	2.32e-10	3.63e-09	enriched	core&specific	ubiquinone biosynthesis protein COQ9	http://www.genome.jp/dbget-bin/www_bget?ko:K18587
K18662	1.41858	2.06e-07	1.91e-06	enriched	-	malonyl-CoA/methylmalonyl-CoA synthetase [EC:6.2.1.-]	http://www.genome.jp/dbget-bin/www_bget?ko:K18662
K18775	2.87241	0.00194756	0.00679104	enriched	-	levanbiose-producing levanase [EC:3.2.1.64]	http://www.genome.jp/dbget-bin/www_bget?ko:K18775
K18786	4.53158	0.000411827	0.00176312	enriched	-	cellobionic acid phosphorylase [EC:2.4.1.321]	http://www.genome.jp/dbget-bin/www_bget?ko:K18786
K18829	1.24644	5.41e-08	5.61e-07	enriched	specific	antitoxin VapB	http://www.genome.jp/dbget-bin/www_bget?ko:K18829
K18833	1.07752	5.06e-05	0.000271277	enriched	specific	MFS transporter, DHA3 family, multidrug efflux protein	http://www.genome.jp/dbget-bin/www_bget?ko:K18833
K18841	2.23922	0.00530621	0.0162277	enriched	core&specific	mRNA interferase ChpB [EC:3.1.-.-]	http://www.genome.jp/dbget-bin/www_bget?ko:K18841
K18842	3.41459	0.000200578	0.000933251	enriched	specific	antitoxin ChpS	http://www.genome.jp/dbget-bin/www_bget?ko:K18842
K18901	1.27249	3.35e-10	5.13e-09	enriched	specific	membrane fusion protein, multidrug efflux system	http://www.genome.jp/dbget-bin/www_bget?ko:K18901
K18903	1.24439	0.000110655	0.000546595	enriched	core&specific	outer membrane protein, multidrug efflux system	http://www.genome.jp/dbget-bin/www_bget?ko:K18903
K18904	5.34504	7.98e-39	2.43e-36	enriched	core	outer membrane protein, multidrug efflux system	http://www.genome.jp/dbget-bin/www_bget?ko:K18904
K18905	4.87558	8.09e-14	2.2e-12	enriched	core	TetR/AcrR family transcriptional regulator, repressor of the ameABC operon	http://www.genome.jp/dbget-bin/www_bget?ko:K18905
K18923	3.20778	0.0001363	0.000660416	enriched	core&specific	antitoxin StbD	http://www.genome.jp/dbget-bin/www_bget?ko:K18923
K18954	2.30913	2.71e-21	1.41e-19	enriched	core&specific	AraC family transcriptional regulator, transcriptional activator of pobA	http://www.genome.jp/dbget-bin/www_bget?ko:K18954
K18968	1.92793	2.8e-05	0.000159517	enriched	-	diguanylate cyclase [EC:2.7.7.65]	http://www.genome.jp/dbget-bin/www_bget?ko:K18968
K18996	5.63098	9.54e-72	7.26e-68	enriched	core	replication initiation protein RepC	http://www.genome.jp/dbget-bin/www_bget?ko:K18996
K19092	2.29719	2.45e-31	3.73e-29	enriched	core&specific	toxin ParE1/3/4	http://www.genome.jp/dbget-bin/www_bget?ko:K19092
K19113	4.36494	0.000167699	0.000794849	enriched	core&specific	acetyltransferase [EC:2.3.1.-]	http://www.genome.jp/dbget-bin/www_bget?ko:K19113
K19155	2.71632	4.2e-09	5.44e-08	enriched	specific	toxin YhaV [EC:3.1.-.-]	http://www.genome.jp/dbget-bin/www_bget?ko:K19155
K19156	3.97769	4.95e-11	8.67e-10	enriched	core&specific	antitoxin PrlF	http://www.genome.jp/dbget-bin/www_bget?ko:K19156
K19163	2.15354	6.61e-12	1.34e-10	enriched	core&specific	toxin CcdB	http://www.genome.jp/dbget-bin/www_bget?ko:K19163
K19164	2.07148	1.03e-13	2.76e-12	enriched	core	antitoxin CcdA	http://www.genome.jp/dbget-bin/www_bget?ko:K19164
K19170	2.58738	0.00346103	0.0112033	enriched	specific	DNA sulfur modification protein DndC	http://www.genome.jp/dbget-bin/www_bget?ko:K19170
K19181	1.85104	3.67e-09	4.78e-08	enriched	-	1,5-anhydro-D-fructose reductase (1,5-anhydro-D-mannitol-forming) [EC:1.1.1.292]	http://www.genome.jp/dbget-bin/www_bget?ko:K19181
K19221	1.01649	3.97e-10	6.01e-09	enriched	specific	cob(I)alamin adenosyltransferase [EC:2.5.1.17]	http://www.genome.jp/dbget-bin/www_bget?ko:K19221
K19267	1.51472	3.31e-13	8.37e-12	enriched	-	NAD(P)H dehydrogenase (quinone) [EC:1.6.5.2]	http://www.genome.jp/dbget-bin/www_bget?ko:K19267
K19270	1.98703	3.68e-24	2.7e-22	enriched	-	sugar-phosphatase [EC:3.1.3.23]	http://www.genome.jp/dbget-bin/www_bget?ko:K19270
K19291	1.22762	0.000476157	0.00200581	enriched	-	mannuronan synthase [EC:2.4.1.33]	http://www.genome.jp/dbget-bin/www_bget?ko:K19291
K19292	1.81677	0.000198915	0.000926081	enriched	-	alginate biosynthesis protein AlgK	http://www.genome.jp/dbget-bin/www_bget?ko:K19292
K19293	1.13855	0.00159142	0.00571409	enriched	specific	alginate biosynthesis protein AlgX	http://www.genome.jp/dbget-bin/www_bget?ko:K19293
K19296	1.47437	0.00273906	0.0091378	enriched	specific	alginate O-acetyltransferase complex protein AlgF	http://www.genome.jp/dbget-bin/www_bget?ko:K19296
K19300	1.98878	6.36e-19	2.88e-17	enriched	core	aminoglycoside 3'-phosphotransferase II [EC:2.7.1.95]	http://www.genome.jp/dbget-bin/www_bget?ko:K19300
K19335	3.61001	0.00223877	0.00766943	enriched	core&specific	TetR/AcrR family transcriptional regulator, repressor for divergent bdcA	http://www.genome.jp/dbget-bin/www_bget?ko:K19335
K19336	4.20423	0.000844892	0.00329642	enriched	specific	cyclic-di-GMP-binding biofilm dispersal mediator protein	http://www.genome.jp/dbget-bin/www_bget?ko:K19336
K19337	2.81449	1.97e-11	3.69e-10	enriched	-	RpiR family transcriptional regulator, carbohydrate utilization regulator	http://www.genome.jp/dbget-bin/www_bget?ko:K19337
K19338	1.83723	1.98e-12	4.43e-11	enriched	core&specific	LysR family transcriptional regulator, nitrogen assimilation regulatory protein	http://www.genome.jp/dbget-bin/www_bget?ko:K19338
K19353	1.15744	5.7e-06	3.87e-05	enriched	-	heptose-I-phosphate ethanolaminephosphotransferase [EC:2.7.8.-]	http://www.genome.jp/dbget-bin/www_bget?ko:K19353
K19431	1.89593	8.61e-14	2.33e-12	enriched	core&specific	pyruvyl transferase EpsO [EC:2.-.-.-]	http://www.genome.jp/dbget-bin/www_bget?ko:K19431
K19577	1.95753	1.11e-22	7.18e-21	enriched	-	MFS transporter, DHA1 family, inner membrane transport protein	http://www.genome.jp/dbget-bin/www_bget?ko:K19577
K19580	2.38657	0.000150741	0.000720755	enriched	-	1,3,6,8-tetrahydroxynaphthalene synthase [EC:2.3.1.233]	http://www.genome.jp/dbget-bin/www_bget?ko:K19580
K19587	2.24879	0.00123047	0.00458185	enriched	core&specific	Rrf2 family transcriptional regulator, repressor of oqxAB	http://www.genome.jp/dbget-bin/www_bget?ko:K19587
K19592	2.43981	0.00935957	0.0263404	enriched	specific	MerR family transcriptional regulator, gold-responsive activator of gol and ges genes	http://www.genome.jp/dbget-bin/www_bget?ko:K19592
K19609	2.97557	4.16e-06	2.91e-05	enriched	-	two-component system, OmpR family, sensor histidine kinase PfeS [EC:2.7.13.3]	http://www.genome.jp/dbget-bin/www_bget?ko:K19609
K19610	3.03348	0.000216941	0.00100022	enriched	-	two-component system, OmpR family, response regulator PfeR	http://www.genome.jp/dbget-bin/www_bget?ko:K19610
K19615	6.28004	2.04e-12	4.55e-11	enriched	core&specific	insecticidal toxin	http://www.genome.jp/dbget-bin/www_bget?ko:K19615
K19622	2.38611	0.00737753	0.0216408	enriched	specific	two-component system, response regulator PhcR	http://www.genome.jp/dbget-bin/www_bget?ko:K19622
K19628	2.30118	0.000702615	0.00280298	enriched	-	biflaviolin synthase [EC:1.14.19.69]	http://www.genome.jp/dbget-bin/www_bget?ko:K19628
K19640	1.45221	1.48e-07	1.42e-06	enriched	-	putative two-component system protein, hydrogenase maturation factor HypX/HoxX	http://www.genome.jp/dbget-bin/www_bget?ko:K19640
K19686	1.35405	7.39e-19	3.29e-17	enriched	specific	ribonuclease VapC [EC:3.1.-.-]	http://www.genome.jp/dbget-bin/www_bget?ko:K19686
K19687	1.04607	1.9e-07	1.78e-06	enriched	specific	antitoxin VapB	http://www.genome.jp/dbget-bin/www_bget?ko:K19687
K19731	4.48872	1.87e-10	2.99e-09	enriched	core	LuxR family transcriptional regulator, quorum-sensing system regulator CciR	http://www.genome.jp/dbget-bin/www_bget?ko:K19731
K19733	1.8701	8.22e-13	1.99e-11	enriched	core&specific	LuxR family transcriptional regulator, quorum-sensing system regulator SinR	http://www.genome.jp/dbget-bin/www_bget?ko:K19733
K19736	4.65942	3.3e-06	2.37e-05	enriched	core&specific	TetR/AcrR family transcriptional regulator, regulator of autoinduction and epiphytic fitness	http://www.genome.jp/dbget-bin/www_bget?ko:K19736
K19744	1.73122	0.000184008	0.00086142	enriched	specific	L-arginine dehydrogenase [EC:1.4.1.25]	http://www.genome.jp/dbget-bin/www_bget?ko:K19744
K19746	1.1996	2.38e-10	3.73e-09	enriched	specific	D-arginine dehydrogenase [EC:1.4.99.6]	http://www.genome.jp/dbget-bin/www_bget?ko:K19746
K19803	2.39622	0.00107862	0.00408276	enriched	-	Kdo2-lipid A phosphotransferase [EC:2.7.4.29]	http://www.genome.jp/dbget-bin/www_bget?ko:K19803
K19837	1.20491	0.000825537	0.0032325	enriched	-	1-carboxybiuret hydrolase [EC:3.5.1.131]	http://www.genome.jp/dbget-bin/www_bget?ko:K19837
K19969	1.19287	0.00315075	0.0103377	enriched	specific	2-epi-5-epi-valiolone synthase [EC:4.2.3.152]	http://www.genome.jp/dbget-bin/www_bget?ko:K19969
K19978	1.42983	0.00169878	0.00604824	enriched	-	acarbose 7IV-phosphotransferase [EC:2.7.1.187]	http://www.genome.jp/dbget-bin/www_bget?ko:K19978
K19979	3.78313	3.2e-06	2.31e-05	enriched	-	2-epi-5-epi-valiolone 7-kinase [EC:2.7.1.188]	http://www.genome.jp/dbget-bin/www_bget?ko:K19979
K19981	4.1244	0.00326345	0.0106524	enriched	specific	monodechloroaminopyrrolnitrin synthase	http://www.genome.jp/dbget-bin/www_bget?ko:K19981
K20219	4.15233	3.18e-06	2.3e-05	enriched	-	o-aminophenol oxidase [EC:1.10.3.4]	http://www.genome.jp/dbget-bin/www_bget?ko:K20219
K20248	3.73409	7.34e-28	7.55e-26	enriched	core&specific	acyl homoserine lactone synthase [EC:2.3.1.184]	http://www.genome.jp/dbget-bin/www_bget?ko:K20248
K20249	3.23135	1.01e-11	1.97e-10	enriched	core&specific	acyl homoserine lactone synthase [EC:2.3.1.184]	http://www.genome.jp/dbget-bin/www_bget?ko:K20249
K20252	4.2678	1.92e-22	1.21e-20	enriched	core&specific	LuxR family transcriptional regulator, quorum-sensing system regulator CinR	http://www.genome.jp/dbget-bin/www_bget?ko:K20252
K20263	3.96693	2.88e-22	1.74e-20	enriched	core	two-component system, NarL family, sensor histidine kinase FusK [EC:2.7.13.3]	http://www.genome.jp/dbget-bin/www_bget?ko:K20263
K20268	2.31926	1.59e-06	1.24e-05	enriched	-	rhizosphere induced protein	http://www.genome.jp/dbget-bin/www_bget?ko:K20268
K20273	1.00094	0.00352619	0.0113687	enriched	specific	zinc metalloprotease ZmpA	http://www.genome.jp/dbget-bin/www_bget?ko:K20273
K20275	2.48484	0.000815086	0.00319487	enriched	-	nematocidal protein AidA	http://www.genome.jp/dbget-bin/www_bget?ko:K20275
K20329	3.84609	1.22e-08	1.43e-07	enriched	core	IclR family transcriptional regulator, positive regulator for flagellar biogenesis	http://www.genome.jp/dbget-bin/www_bget?ko:K20329
K20420	2.14449	6.84e-09	8.37e-08	enriched	-	2-hydroxy-5-methyl-1-naphthoate 7-hydroxylase [EC:1.14.15.31]	http://www.genome.jp/dbget-bin/www_bget?ko:K20420
K20423	3.0104	2.19e-06	1.65e-05	enriched	-	2-hydroxy-7-methoxy-5-methyl-1-naphthoate---CoA ligase [EC:6.2.1.43]	http://www.genome.jp/dbget-bin/www_bget?ko:K20423
K20424	5.18263	1.05e-07	1.05e-06	enriched	-	2-epi-valiolone-7-phosphate 1-reductase [EC:1.1.1.-]	http://www.genome.jp/dbget-bin/www_bget?ko:K20424
K20430	2.89598	0.0106887	0.0296186	enriched	specific	glycosyltransferase AcbS [EC:2.4.-.-]	http://www.genome.jp/dbget-bin/www_bget?ko:K20430
K20455	1.93825	6.66e-08	6.82e-07	enriched	core	2-methylcitrate dehydratase (2-methyl-trans-aconitate forming) [EC:4.2.1.117]	http://www.genome.jp/dbget-bin/www_bget?ko:K20455
K20490	2.77018	0.0114565	0.0314941	enriched	specific	lantibiotic transport system ATP-binding protein	http://www.genome.jp/dbget-bin/www_bget?ko:K20490
K20539	3.02403	0.00282868	0.0093894	enriched	specific	IclR family transcriptional regulator, blcABC operon repressor	http://www.genome.jp/dbget-bin/www_bget?ko:K20539
K20541	3.1259	6.75e-45	3.43e-42	enriched	core	cellulose synthase operon protein B	http://www.genome.jp/dbget-bin/www_bget?ko:K20541
K20542	1.87839	3.54e-22	2.09e-20	enriched	core&specific	endoglucanase [EC:3.2.1.4]	http://www.genome.jp/dbget-bin/www_bget?ko:K20542
K20543	2.36982	4.44e-45	2.41e-42	enriched	core	cellulose synthase operon protein C	http://www.genome.jp/dbget-bin/www_bget?ko:K20543
K20628	1.3943	2.05e-06	1.56e-05	enriched	-	expansin	http://www.genome.jp/dbget-bin/www_bget?ko:K20628
K20766	3.14029	0.00162976	0.005838	enriched	core&specific	arylacetonitrilase [EC:3.5.5.5]	http://www.genome.jp/dbget-bin/www_bget?ko:K20766
K20902	1.36783	8.13e-07	6.67e-06	enriched	-	D-erythrulose 4-kinase [EC:2.7.1.210]	http://www.genome.jp/dbget-bin/www_bget?ko:K20902
K20938	3.00381	1.48e-26	1.33e-24	enriched	-	long-chain alkane monooxygenase [EC:1.14.14.28]	http://www.genome.jp/dbget-bin/www_bget?ko:K20938
K20941	1.74674	1.69e-20	8.64e-19	enriched	core&specific	gamma-resorcylate decarboxylase [EC:4.1.1.103]	http://www.genome.jp/dbget-bin/www_bget?ko:K20941
K20942	2.15285	1.03e-21	5.85e-20	enriched	specific	resorcinol 4-hydroxylase (FADH2) [EC:1.14.14.27]	http://www.genome.jp/dbget-bin/www_bget?ko:K20942
K20966	4.32853	1.85e-26	1.6e-24	enriched	core	c-di-GMP phosphodiesterase [EC:3.1.4.52]	http://www.genome.jp/dbget-bin/www_bget?ko:K20966
K20972	2.52111	2.03e-06	1.54e-05	enriched	-	two-component system, sensor histidine kinase RetS	http://www.genome.jp/dbget-bin/www_bget?ko:K20972
K20973	1.85213	0.000316882	0.00139428	enriched	-	two-component system, sensor histidine kinase SagS [EC:2.7.13.3]	http://www.genome.jp/dbget-bin/www_bget?ko:K20973
K20997	2.27096	2.09e-14	5.95e-13	enriched	core&specific	polysaccharide biosynthesis protein PslA	http://www.genome.jp/dbget-bin/www_bget?ko:K20997
K20998	2.04006	0.0181168	0.046464	enriched	specific	polysaccharide biosynthesis protein PslE	http://www.genome.jp/dbget-bin/www_bget?ko:K20998
K21003	1.10832	0.00170509	0.00606786	enriched	specific	polysaccharide biosynthesis protein PslJ	http://www.genome.jp/dbget-bin/www_bget?ko:K21003
K21004	3.04528	0.00904168	0.0256222	enriched	specific	polysaccharide biosynthesis protein PslK	http://www.genome.jp/dbget-bin/www_bget?ko:K21004
K21006	2.80767	1.38e-11	2.63e-10	enriched	core&specific	polysaccharide biosynthesis protein PelA	http://www.genome.jp/dbget-bin/www_bget?ko:K21006
K21007	3.50671	0.00905785	0.0256409	enriched	specific	polysaccharide biosynthesis protein PelB	http://www.genome.jp/dbget-bin/www_bget?ko:K21007
K21009	3.84258	5.88e-11	1.02e-09	enriched	core&specific	polysaccharide biosynthesis protein PelD	http://www.genome.jp/dbget-bin/www_bget?ko:K21009
K21010	4.74465	1.88e-16	6.58e-15	enriched	core&specific	polysaccharide biosynthesis protein PelE	http://www.genome.jp/dbget-bin/www_bget?ko:K21010
K21012	2.48994	1.38e-11	2.63e-10	enriched	core&specific	polysaccharide biosynthesis protein PelG	http://www.genome.jp/dbget-bin/www_bget?ko:K21012
K21021	1.75028	0.000683189	0.00274285	enriched	specific	diguanylate cyclase [EC:2.7.7.65]	http://www.genome.jp/dbget-bin/www_bget?ko:K21021
K21024	1.8285	0.000397615	0.00170997	enriched	-	c-di-GMP phosphodiesterase [EC:3.1.4.52]	http://www.genome.jp/dbget-bin/www_bget?ko:K21024
K21034	1.40153	0.00213783	0.00736342	enriched	-	cytochrome P450 family 104	http://www.genome.jp/dbget-bin/www_bget?ko:K21034
K21085	1.9121	0.0191921	0.0488823	enriched	specific	diguanylate cyclase [EC:2.7.7.65]	http://www.genome.jp/dbget-bin/www_bget?ko:K21085
K21117	3.49439	0.00467194	0.0145214	enriched	-	cytochrome P450 family 114	http://www.genome.jp/dbget-bin/www_bget?ko:K21117
K21133	1.26327	0.00083405	0.00326248	enriched	specific	multidrug efflux pump	http://www.genome.jp/dbget-bin/www_bget?ko:K21133
K21136	2.67496	5.37e-31	7.86e-29	enriched	core	membrane fusion protein, multidrug efflux system	http://www.genome.jp/dbget-bin/www_bget?ko:K21136
K21137	3.79768	1.15e-44	5.49e-42	enriched	core	membrane fusion protein, multidrug efflux system	http://www.genome.jp/dbget-bin/www_bget?ko:K21137
K21154	6.10466	1.49e-17	5.74e-16	enriched	core	exopolysaccharide glucosyl ketal-pyruvate-transferase [EC:2.5.1.98]	http://www.genome.jp/dbget-bin/www_bget?ko:K21154
K21214	1.88038	3.41e-08	3.65e-07	enriched	-	NDP-hexose 4-ketoreductase	http://www.genome.jp/dbget-bin/www_bget?ko:K21214
K21218	3.92296	9.32e-08	9.39e-07	enriched	specific	sodium-type flagellar protein MotY	http://www.genome.jp/dbget-bin/www_bget?ko:K21218
K21251	3.25596	1.13e-08	1.34e-07	enriched	-	macrolide glycosyltransferase	http://www.genome.jp/dbget-bin/www_bget?ko:K21251
K21285	1.8521	0.00997269	0.0278781	enriched	core&specific	teichoic acid glycerol-phosphate primase [EC:2.7.8.44]	http://www.genome.jp/dbget-bin/www_bget?ko:K21285
K21341	4.06275	1.36e-07	1.32e-06	enriched	-	6-linalyl-2-O,3-dimethylflaviolin/7-geranyloxy-5-hydroxy-2-methoxy-3-methylnaphthalene-1,4-dione synthase [EC:2.5.1.124 2.5.1.125]	http://www.genome.jp/dbget-bin/www_bget?ko:K21341
K21378	3.58786	1.06e-09	1.49e-08	enriched	-	acetoacetyl-CoA synthase [EC:2.3.1.194]	http://www.genome.jp/dbget-bin/www_bget?ko:K21378
K21393	2.93331	1.38e-21	7.46e-20	enriched	core	TRAP-type transport system large permease protein	http://www.genome.jp/dbget-bin/www_bget?ko:K21393
K21394	3.25407	5.9e-14	1.65e-12	enriched	core	TRAP-type transport system small permease protein	http://www.genome.jp/dbget-bin/www_bget?ko:K21394
K21395	1.01161	8.86e-05	0.000447903	enriched	specific	TRAP-type transport system periplasmic protein	http://www.genome.jp/dbget-bin/www_bget?ko:K21395
K21405	1.88261	7.86e-16	2.56e-14	enriched	-	sigma-54 dependent transcriptional regulator, acetoin dehydrogenase operon transcriptional activator AcoR	http://www.genome.jp/dbget-bin/www_bget?ko:K21405
K21429	4.39214	2.88e-08	3.12e-07	enriched	specific	immunomodulating metalloprotease	http://www.genome.jp/dbget-bin/www_bget?ko:K21429
K21449	1.02428	2.79e-05	0.0001594	enriched	core&specific	trimeric autotransporter adhesin	http://www.genome.jp/dbget-bin/www_bget?ko:K21449
K21468	3.53929	0.00735232	0.0215881	enriched	core&specific	penicillin-binding protein 4B	http://www.genome.jp/dbget-bin/www_bget?ko:K21468
K21480	1.3162	0.00106534	0.00404255	enriched	-	heme oxygenase (biliverdin-producing, ferredoxin) [EC:1.14.15.20]	http://www.genome.jp/dbget-bin/www_bget?ko:K21480
K21512	4.42322	0.000221636	0.00101878	enriched	core&specific	terminase, large subunit [EC:3.1.21.4]	http://www.genome.jp/dbget-bin/www_bget?ko:K21512
K21603	1.08134	6.35e-07	5.34e-06	enriched	specific	two-component system, OmpR family, flagellar system response regulator FtcR	http://www.genome.jp/dbget-bin/www_bget?ko:K21603
K21616	4.80789	1.48e-07	1.42e-06	enriched	specific	D-altritol 5-dehydrogenase [EC:1.1.1.407]	http://www.genome.jp/dbget-bin/www_bget?ko:K21616
K21620	3.42119	1.13e-21	6.29e-20	enriched	core&specific	galactitol 2-dehydrogenase [EC:1.1.1.16]	http://www.genome.jp/dbget-bin/www_bget?ko:K21620
K21621	4.08212	1.28e-26	1.16e-24	enriched	core	tagatose kinase [EC:2.7.1.101]	http://www.genome.jp/dbget-bin/www_bget?ko:K21621
K21622	6.33982	4.75e-24	3.41e-22	enriched	core	D-tagatose 6-phosphate 4-epimerase [EC:5.1.3.40]	http://www.genome.jp/dbget-bin/www_bget?ko:K21622
K21645	3.97082	2.89e-42	1.29e-39	enriched	core	LysR family transcriptional regulator, hypochlorite-specific transcription factor HypT	http://www.genome.jp/dbget-bin/www_bget?ko:K21645
K21684	2.02684	2.23e-07	2.06e-06	enriched	-	salicyloyl-CoA 5-hydroxylase [EC:1.14.13.209]	http://www.genome.jp/dbget-bin/www_bget?ko:K21684
K21685	2.20554	8.42e-08	8.54e-07	enriched	-	LuxR family transcriptional regulator, regulator of acetate metabolism	http://www.genome.jp/dbget-bin/www_bget?ko:K21685
K21686	2.83445	9.65e-27	8.96e-25	enriched	core	XRE family transcriptional regulator, fatty acid utilization regulator	http://www.genome.jp/dbget-bin/www_bget?ko:K21686
K21687	1.54825	6.88e-05	0.000358473	enriched	-	resuscitation-promoting factor RpfA	http://www.genome.jp/dbget-bin/www_bget?ko:K21687
K21696	4.81969	0.000902233	0.0034955	enriched	core&specific	LytTR family transcriptional regulator, CO-responsive transcriptional regulator RcoM	http://www.genome.jp/dbget-bin/www_bget?ko:K21696
K21699	1.62779	5.34e-06	3.66e-05	enriched	specific	LysR family transcriptional regulator, transcriptional activator for bauABCD operon	http://www.genome.jp/dbget-bin/www_bget?ko:K21699
K21711	2.87325	9.7e-07	7.87e-06	enriched	-	LysR family transcriptional regulator, putative pyruvate carboxylase regulator	http://www.genome.jp/dbget-bin/www_bget?ko:K21711
K21757	3.63707	6.04e-38	1.77e-35	enriched	core	LysR family transcriptional regulator, benzoate and cis,cis-muconate-responsive activator of ben and cat genes	http://www.genome.jp/dbget-bin/www_bget?ko:K21757
K21801	1.47728	0.000273345	0.00122874	enriched	specific	indoleacetamide hydrolase [EC:3.5.1.-]	http://www.genome.jp/dbget-bin/www_bget?ko:K21801
K21822	2.00275	0.000463961	0.00195877	enriched	specific	8'-apo-carotenoid 13,14-cleaving dioxygenase [EC:1.13.11.82]	http://www.genome.jp/dbget-bin/www_bget?ko:K21822
K21825	2.64847	0.000510067	0.00213566	enriched	-	AraC family transcriptional regulator, L-arginine-responsive activator	http://www.genome.jp/dbget-bin/www_bget?ko:K21825
K21829	1.7052	5.03e-05	0.000270472	enriched	core&specific	D-arginine utilization repressor	http://www.genome.jp/dbget-bin/www_bget?ko:K21829
K21830	2.09303	3.51e-06	2.51e-05	enriched	-	phosphorylcholine phosphatase	http://www.genome.jp/dbget-bin/www_bget?ko:K21830
K21832	2.52081	1.14e-18	4.94e-17	enriched	core	glycine betaine catabolism B	http://www.genome.jp/dbget-bin/www_bget?ko:K21832
K21834	1.10312	0.00308143	0.0101365	enriched	-	dimethylglycine catabolism B	http://www.genome.jp/dbget-bin/www_bget?ko:K21834
K21887	1.65347	0.000836655	0.00327099	enriched	-	cation-transporting P-type ATPase J [EC:7.2.2.-]	http://www.genome.jp/dbget-bin/www_bget?ko:K21887
K21898	1.80498	0.00016841	0.000797226	enriched	-	ornithine racemase [EC:5.1.1.12]	http://www.genome.jp/dbget-bin/www_bget?ko:K21898
K21909	1.4694	0.000319886	0.00140489	enriched	specific	D-erythrulose 1-phosphate 3-epimerase [EC:5.1.3.38]	http://www.genome.jp/dbget-bin/www_bget?ko:K21909
K21910	1.9336	0.000341017	0.00148843	enriched	-	L-erythrulose 1-phosphate isomerase [EC:5.3.1.33]	http://www.genome.jp/dbget-bin/www_bget?ko:K21910
K21911	1.64409	0.00506745	0.0156294	enriched	-	D-erythrulose 4-phosphate isomerase [EC:5.3.1.34]	http://www.genome.jp/dbget-bin/www_bget?ko:K21911
K22067	1.74491	1.13e-18	4.91e-17	enriched	-	two-component system, oxyanion-binding sensor	http://www.genome.jp/dbget-bin/www_bget?ko:K22067
K22099	2.15386	8.49e-06	5.53e-05	enriched	core&specific	dihydrofolate synthase / folylpolyglutamate synthase [EC:6.3.2.12 6.3.2.17]	http://www.genome.jp/dbget-bin/www_bget?ko:K22099
K22105	3.20198	0.000518775	0.00216854	enriched	specific	TetR/AcrR family transcriptional regulator, fatty acid biosynthesis regulator	http://www.genome.jp/dbget-bin/www_bget?ko:K22105
K22108	1.12567	3.53e-09	4.62e-08	enriched	specific	TetR/AcrR family transcriptional regulator, cholesterol catabolism regulator	http://www.genome.jp/dbget-bin/www_bget?ko:K22108
K22132	2.15458	2.84e-09	3.8e-08	enriched	-	tRNA threonylcarbamoyladenosine dehydratase	http://www.genome.jp/dbget-bin/www_bget?ko:K22132
K22215	3.59026	3.66e-24	2.7e-22	enriched	core	galactose dehydrogenase [EC:1.1.1.48 1.1.1.120]	http://www.genome.jp/dbget-bin/www_bget?ko:K22215
K22216	5.15959	6.65e-08	6.82e-07	enriched	core&specific	dehydratase ilvD1	http://www.genome.jp/dbget-bin/www_bget?ko:K22216
K22217	4.75376	1.35e-41	5.4e-39	enriched	core	sugar lactone lactonase	http://www.genome.jp/dbget-bin/www_bget?ko:K22217
K22248	5.09948	1.66e-07	1.57e-06	enriched	core&specific	alpha,alpha-trehalose phosphorylase (configuration-retaining) [EC:2.4.1.231]	http://www.genome.jp/dbget-bin/www_bget?ko:K22248
K22268	1.60567	0.00507293	0.01564	enriched	core&specific	xylan 1,4-beta-xylosidase [EC:3.2.1.37]	http://www.genome.jp/dbget-bin/www_bget?ko:K22268
K22294	5.19963	1.87e-10	2.99e-09	enriched	core&specific	TetR/AcrR family transcriptional regulator, upper aerobic nicotinate degradation pathway regulator	http://www.genome.jp/dbget-bin/www_bget?ko:K22294
K22303	1.3358	4.7e-09	5.99e-08	enriched	-	alpha-ketoglutarate-dependent sulfate ester dioxygenase [EC:1.14.11.-]	http://www.genome.jp/dbget-bin/www_bget?ko:K22303
K22310	1.04025	1.79e-07	1.69e-06	enriched	specific	L-ornithine Nalpha-acyltransferase [EC:2.3.2.30]	http://www.genome.jp/dbget-bin/www_bget?ko:K22310
K22342	1.77437	6.31e-11	1.09e-09	enriched	core&specific	dimethylamine monooxygenase subunit A [EC:1.14.13.238]	http://www.genome.jp/dbget-bin/www_bget?ko:K22342
K22343	3.52791	1.65e-30	2.29e-28	enriched	core	dimethylamine monooxygenase subunit B [EC:1.14.13.238]	http://www.genome.jp/dbget-bin/www_bget?ko:K22343
K22344	3.65016	2.99e-12	6.43e-11	enriched	core	dimethylamine monooxygenase subunit C [EC:1.14.13.238]	http://www.genome.jp/dbget-bin/www_bget?ko:K22344
K22345	3.59581	7.82e-06	5.13e-05	enriched	-	glucosaminate ammonia-lyase [EC:4.3.1.9]	http://www.genome.jp/dbget-bin/www_bget?ko:K22345
K22462	2.54674	0.00828388	0.0237951	enriched	-	(4-alkanoyl-5-oxo-2,5-dihydrofuran-3-yl)methyl phosphate reductase [EC:1.3.1.113]	http://www.genome.jp/dbget-bin/www_bget?ko:K22462
K22463	3.52277	1.11e-10	1.86e-09	enriched	-	2-oxo-3-(phosphooxy)propyl 3-oxoalkanoate synthase [EC:2.3.1.277]	http://www.genome.jp/dbget-bin/www_bget?ko:K22463
K22551	1.12446	2.51e-08	2.75e-07	enriched	specific	N-methyl-L-proline demethylase [EC:1.5.3.-]	http://www.genome.jp/dbget-bin/www_bget?ko:K22551
K22553	1.41781	4.69e-08	4.91e-07	enriched	specific	4-methoxybenzoate monooxygenase (O-demethylating) [EC:1.14.99.15]	http://www.genome.jp/dbget-bin/www_bget?ko:K22553
K22618	1.35097	0.0164416	0.0428169	enriched	specific	ornithine lipid hydroxylase	http://www.genome.jp/dbget-bin/www_bget?ko:K22618
K22745	1.70247	0.000581576	0.00238521	enriched	-	apoptosis-inducing factor 2	http://www.genome.jp/dbget-bin/www_bget?ko:K22745
K22820	2.68768	3.25e-28	3.49e-26	enriched	core	3-oxochol-4-en-24-oyl-CoA dehydrogenase [EC:1.3.99.-]	http://www.genome.jp/dbget-bin/www_bget?ko:K22820
K22847	2.46778	8.63e-06	5.59e-05	enriched	-	S-sulfo-L-cysteine synthase (3-phospho-L-serine-dependent) [EC:2.8.5.1]	http://www.genome.jp/dbget-bin/www_bget?ko:K22847
K22871	3.51358	4.38e-10	6.57e-09	enriched	-	adenylate dimethylallyltransferase [EC:2.5.1.27]	http://www.genome.jp/dbget-bin/www_bget?ko:K22871
K22927	3.2524	0.0177658	0.0457278	enriched	specific	cyclic-di-AMP phosphodiesterase [EC:3.1.4.59]	http://www.genome.jp/dbget-bin/www_bget?ko:K22927
K22968	3.39533	1.34e-06	1.06e-05	enriched	core&specific	acyl homoserine lactone synthase [EC:2.3.1.184]	http://www.genome.jp/dbget-bin/www_bget?ko:K22968
K23020	3.02032	0.00581521	0.0176005	enriched	specific	3,6-diketocamphane 1,6-monooxygenase [EC:1.14.14.155]	http://www.genome.jp/dbget-bin/www_bget?ko:K23020
K23055	1.44256	1.57e-05	9.53e-05	enriched	-	putative lysine/arginine/ornithine/histidine/octopine transport system substrate-binding protein	http://www.genome.jp/dbget-bin/www_bget?ko:K23055
K23056	2.332	6.74e-06	4.49e-05	enriched	-	putative lysine/arginine/ornithine/histidine/octopine transport system permease protein	http://www.genome.jp/dbget-bin/www_bget?ko:K23056
K23057	1.20445	0.00920888	0.02602	enriched	specific	putative lysine/arginine/ornithine/histidine/octopine transport system permease protein	http://www.genome.jp/dbget-bin/www_bget?ko:K23057
K23058	1.38641	0.00888651	0.0252498	enriched	-	putative lysine/arginine/ornithine/histidine/octopine transport system ATP-binding protein [EC:7.4.2.1]	http://www.genome.jp/dbget-bin/www_bget?ko:K23058
K23061	1.40564	0.000718037	0.00285564	enriched	specific	hydroxyproline transporter system substrate-binding protein	http://www.genome.jp/dbget-bin/www_bget?ko:K23061
K23062	3.79857	8e-10	1.14e-08	enriched	core	hydroxyproline transport system permease protein	http://www.genome.jp/dbget-bin/www_bget?ko:K23062
K23063	2.93438	8.36e-09	1.01e-07	enriched	-	hydroxyproline transport system permease protein	http://www.genome.jp/dbget-bin/www_bget?ko:K23063
K23064	2.07012	0.000208492	0.000966527	enriched	core	hydroxyproline transport system ATP-binding protein [EC:7.4.2.1]	http://www.genome.jp/dbget-bin/www_bget?ko:K23064
K23123	1.93111	7.58e-06	4.99e-05	enriched	core&specific	5-oxoprolinase (ATP-hydrolysing) subunit B [EC:3.5.2.9]	http://www.genome.jp/dbget-bin/www_bget?ko:K23123
K23124	1.89909	8.02e-05	0.000410971	enriched	core&specific	5-oxoprolinase (ATP-hydrolysing) subunit C [EC:3.5.2.9]	http://www.genome.jp/dbget-bin/www_bget?ko:K23124
K23156	3.99532	0.000166306	0.000789229	enriched	specific	mycolipenoyl-CoA---2-(long-chain-fatty acyl)-trehalose mycolipenoyltransferase / long-chain-acyl-CoA---trehalose acyltransferase [EC:2.3.1.278 2.3.1.279]	http://www.genome.jp/dbget-bin/www_bget?ko:K23156
K23227	2.95203	1.53e-16	5.39e-15	enriched	-	ferric hydroxamate transport system substrate-binding protein	http://www.genome.jp/dbget-bin/www_bget?ko:K23227
K23228	3.01108	2.22e-13	5.72e-12	enriched	-	ferric hydroxamate transport system permease protein	http://www.genome.jp/dbget-bin/www_bget?ko:K23228
K23237	3.00036	0.000147362	0.000706815	enriched	specific	AraC family transcriptional regulator, melibiose operon regulatory protein	http://www.genome.jp/dbget-bin/www_bget?ko:K23237
K23239	3.37562	0.000426318	0.00181902	enriched	specific	FrmR/RcnR family transcriptional regulator, repressor of frmRAB operon	http://www.genome.jp/dbget-bin/www_bget?ko:K23239
K23247	1.84147	3.55e-06	2.53e-05	enriched	specific	3-oxo-isoapionate kinase [EC:2.7.1.-]	http://www.genome.jp/dbget-bin/www_bget?ko:K23247
K23374	2.36104	5.76e-06	3.9e-05	enriched	core&specific	2-[(L-alanin-3-ylcarbamoyl)methyl]-3-(2-aminoethylcarbamoyl)-2-hydroxypropanoate synthase [EC:6.3.2.55]	http://www.genome.jp/dbget-bin/www_bget?ko:K23374
K23375	3.48579	9.14e-11	1.55e-09	enriched	core&specific	staphyloferrin B synthase [EC:6.3.2.56]	http://www.genome.jp/dbget-bin/www_bget?ko:K23375
K23376	2.0241	4.14e-06	2.9e-05	enriched	core&specific	staphyloferrin B biosynthesis citrate synthase	http://www.genome.jp/dbget-bin/www_bget?ko:K23376
K23462	2.19043	1.32e-10	2.19e-09	enriched	core	flavin-dependent trigonelline monooxygenase, reductase component [EC:1.5.1.36]	http://www.genome.jp/dbget-bin/www_bget?ko:K23462
K23463	2.80171	3.91e-33	6.92e-31	enriched	core	(Z)-2-((N-methylformamido)methylene)-5-hydroxybutyrolactone dehydrogenase [EC:1.2.1.-]	http://www.genome.jp/dbget-bin/www_bget?ko:K23463
K23464	2.08929	2.44e-08	2.68e-07	enriched	core&specific	flavin-dependent trigonelline monooxygenase, oxygenase component [EC:1.14.14.-]	http://www.genome.jp/dbget-bin/www_bget?ko:K23464
K23465	3.38562	1.23e-21	6.69e-20	enriched	core	(E)-2-((N-methylformamido)methylene)succinate hydrolase [EC:3.5.1.-]	http://www.genome.jp/dbget-bin/www_bget?ko:K23465
K23466	3.23418	3.56e-07	3.17e-06	enriched	core	GntR family transcriptional regulator, trigonelline degradation regulator	http://www.genome.jp/dbget-bin/www_bget?ko:K23466
K23492	4.17237	8.53e-15	2.5e-13	enriched	core	4-hydroxyphenylacetate 3-monooxygenase [EC:1.14.14.9]	http://www.genome.jp/dbget-bin/www_bget?ko:K23492
K23509	1.06299	2.23e-05	0.000130481	enriched	specific	galactofuranose transport system permease protein	http://www.genome.jp/dbget-bin/www_bget?ko:K23509
K23545	3.49033	4.7e-05	0.000254361	enriched	-	sugar transport system substrate-binding protein	http://www.genome.jp/dbget-bin/www_bget?ko:K23545
K23546	4.51902	5.73e-05	0.000303864	enriched	-	sugar transport system permease protein	http://www.genome.jp/dbget-bin/www_bget?ko:K23546
K23547	1.55667	0.00261902	0.00877465	enriched	-	sugar transport system ATP-binding protein	http://www.genome.jp/dbget-bin/www_bget?ko:K23547
K23676	3.43115	1.43e-10	2.35e-09	enriched	-	pyruvate/proton symporter	http://www.genome.jp/dbget-bin/www_bget?ko:K23676
K23752	3.14757	0.00961246	0.0269702	enriched	core&specific	4-amino-L-phenylalanyl-[CmlP-peptidyl-carrier-protein] 3-hydroxylase [EC:1.14.99.65]	http://www.genome.jp/dbget-bin/www_bget?ko:K23752
K23775	2.42244	2.54e-30	3.39e-28	enriched	-	MarR family transcriptional regulator, organic hydroperoxide resistance regulator	http://www.genome.jp/dbget-bin/www_bget?ko:K23775
K23812	2.32344	3.59e-08	3.83e-07	enriched	-	cytochrome P450 family 150 subfamily A polypeptide 5 [EC:1.14.-.-]	http://www.genome.jp/dbget-bin/www_bget?ko:K23812
K23916	3.98054	0.000267839	0.00120925	enriched	-	nitrogen fixation regulatory protein	http://www.genome.jp/dbget-bin/www_bget?ko:K23916
K23993	2.43362	6.34e-07	5.34e-06	enriched	specific	multiphosphoryl transfer protein [EC:2.7.3.9 2.7.1.202]	http://www.genome.jp/dbget-bin/www_bget?ko:K23993
K00049	-3.38903	0.00642441	0.0192227	depleted	-	glyoxylate/hydroxypyruvate reductase [EC:1.1.1.79 1.1.1.81]	http://www.genome.jp/dbget-bin/www_bget?ko:K00049
K00079	-2.31356	0.00148442	0.00538838	depleted	-	carbonyl reductase 1 [EC:1.1.1.184 1.1.1.189 1.1.1.197]	http://www.genome.jp/dbget-bin/www_bget?ko:K00079
K00083	-2.59877	0.00107384	0.00407076	depleted	-	cinnamyl-alcohol dehydrogenase [EC:1.1.1.195]	http://www.genome.jp/dbget-bin/www_bget?ko:K00083
K00087	-1.28487	1.66e-07	1.58e-06	depleted	-	xanthine dehydrogenase molybdenum-binding subunit [EC:1.17.1.4]	http://www.genome.jp/dbget-bin/www_bget?ko:K00087
K00132	-1.14668	0.00023277	0.00106673	depleted	-	acetaldehyde dehydrogenase (acetylating) [EC:1.2.1.10]	http://www.genome.jp/dbget-bin/www_bget?ko:K00132
K00207	-1.03428	0.0127298	0.0344961	depleted	-	dihydropyrimidine dehydrogenase (NADP+) [EC:1.3.1.2]	http://www.genome.jp/dbget-bin/www_bget?ko:K00207
K00222	-1.94021	0.00604723	0.0182087	depleted	-	Delta14-sterol reductase [EC:1.3.1.70]	http://www.genome.jp/dbget-bin/www_bget?ko:K00222
K00247	-1.097	0.00196456	0.00684558	depleted	-	fumarate reductase subunit D	http://www.genome.jp/dbget-bin/www_bget?ko:K00247
K00288	-1.28181	0.000696875	0.00278311	depleted	-	methylenetetrahydrofolate dehydrogenase (NADP+) / methenyltetrahydrofolate cyclohydrolase / formyltetrahydrofolate synthetase [EC:1.5.1.5 3.5.4.9 6.3.4.3]	http://www.genome.jp/dbget-bin/www_bget?ko:K00288
K00289	-2.24023	0.0136205	0.0365587	depleted	-	formyltetrahydrofolate dehydrogenase [EC:1.5.1.6]	http://www.genome.jp/dbget-bin/www_bget?ko:K00289
K00347	-1.24413	1e-05	6.38e-05	depleted	-	Na+-transporting NADH:ubiquinone oxidoreductase subunit B [EC:7.2.1.1]	http://www.genome.jp/dbget-bin/www_bget?ko:K00347
K00348	-1.32898	0.00141418	0.00518283	depleted	-	Na+-transporting NADH:ubiquinone oxidoreductase subunit C [EC:7.2.1.1]	http://www.genome.jp/dbget-bin/www_bget?ko:K00348
K00350	-1.24893	0.000724705	0.00287765	depleted	-	Na+-transporting NADH:ubiquinone oxidoreductase subunit E [EC:7.2.1.1]	http://www.genome.jp/dbget-bin/www_bget?ko:K00350
K00394	-1.02693	2.5e-05	0.000144181	depleted	-	adenylylsulfate reductase, subunit A [EC:1.8.99.2]	http://www.genome.jp/dbget-bin/www_bget?ko:K00394
K00395	-1.26926	3.55e-05	0.000197253	depleted	-	adenylylsulfate reductase, subunit B [EC:1.8.99.2]	http://www.genome.jp/dbget-bin/www_bget?ko:K00395
K00503	-4.61029	4.01e-07	3.54e-06	depleted	-	dopamine beta-monooxygenase [EC:1.14.17.1]	http://www.genome.jp/dbget-bin/www_bget?ko:K00503
K00504	-2.54658	4.02e-07	3.54e-06	depleted	-	peptidylglycine monooxygenase [EC:1.14.17.3]	http://www.genome.jp/dbget-bin/www_bget?ko:K00504
K00511	-1.87398	0.00359901	0.0115838	depleted	-	squalene monooxygenase [EC:1.14.14.17]	http://www.genome.jp/dbget-bin/www_bget?ko:K00511
K00541	-2.47888	1.16e-05	7.26e-05	depleted	-	nicotinamide N-methyltransferase [EC:2.1.1.1]	http://www.genome.jp/dbget-bin/www_bget?ko:K00541
K00544	-1.29941	0.00844502	0.0241758	depleted	-	betaine-homocysteine S-methyltransferase [EC:2.1.1.5]	http://www.genome.jp/dbget-bin/www_bget?ko:K00544
K00545	-1.37234	0.00682264	0.0202393	depleted	-	catechol O-methyltransferase [EC:2.1.1.6]	http://www.genome.jp/dbget-bin/www_bget?ko:K00545
K00556	-1.51999	2.1e-06	1.58e-05	depleted	-	tRNA (guanosine-2'-O-)-methyltransferase [EC:2.1.1.34]	http://www.genome.jp/dbget-bin/www_bget?ko:K00556
K00577	-1.89845	0.00706839	0.0208383	depleted	-	tetrahydromethanopterin S-methyltransferase subunit A [EC:2.1.1.86]	http://www.genome.jp/dbget-bin/www_bget?ko:K00577
K00693	-2.32382	8.75e-10	1.25e-08	depleted	-	glycogen synthase [EC:2.4.1.11]	http://www.genome.jp/dbget-bin/www_bget?ko:K00693
K00702	-1.59649	1.68e-07	1.59e-06	depleted	-	cellobiose phosphorylase [EC:2.4.1.20]	http://www.genome.jp/dbget-bin/www_bget?ko:K00702
K00801	-1.55187	1.12e-12	2.65e-11	depleted	-	farnesyl-diphosphate farnesyltransferase [EC:2.5.1.21]	http://www.genome.jp/dbget-bin/www_bget?ko:K00801
K00850	-1.00639	7.61e-06	5.01e-05	depleted	-	6-phosphofructokinase 1 [EC:2.7.1.11]	http://www.genome.jp/dbget-bin/www_bget?ko:K00850
K01045	-2.25461	0.00116165	0.00435804	depleted	-	arylesterase / paraoxonase [EC:3.1.1.2 3.1.8.1]	http://www.genome.jp/dbget-bin/www_bget?ko:K01045
K01103	-1.97703	9.74e-05	0.000487622	depleted	-	6-phosphofructo-2-kinase / fructose-2,6-biphosphatase 3 [EC:2.7.1.105 3.1.3.46]	http://www.genome.jp/dbget-bin/www_bget?ko:K01103
K01263	-1.8747	1.96e-05	0.000116193	depleted	-	cytosol alanyl aminopeptidase [EC:3.4.11.14]	http://www.genome.jp/dbget-bin/www_bget?ko:K01263
K01277	-1.20838	3.31e-07	2.97e-06	depleted	-	dipeptidyl-peptidase III [EC:3.4.14.4]	http://www.genome.jp/dbget-bin/www_bget?ko:K01277
K01302	-1.165	0.00439187	0.013803	depleted	-	carboxypeptidase Q [EC:3.4.17.-]	http://www.genome.jp/dbget-bin/www_bget?ko:K01302
K01303	-1.52511	0.000878219	0.00341072	depleted	-	acylaminoacyl-peptidase [EC:3.4.19.1]	http://www.genome.jp/dbget-bin/www_bget?ko:K01303
K01317	-1.91014	4.62e-08	4.85e-07	depleted	-	acrosin [EC:3.4.21.10]	http://www.genome.jp/dbget-bin/www_bget?ko:K01317
K01341	-3.68097	8.39e-05	0.000426771	depleted	-	kexin [EC:3.4.21.61]	http://www.genome.jp/dbget-bin/www_bget?ko:K01341
K01401	-2.13141	0.000838975	0.00327669	depleted	-	aureolysin [EC:3.4.24.29]	http://www.genome.jp/dbget-bin/www_bget?ko:K01401
K01513	-5.33127	3.79e-07	3.37e-06	depleted	-	ectonucleotide pyrophosphatase/phosphodiesterase family member 1/3 [EC:3.1.4.1 3.6.1.9]	http://www.genome.jp/dbget-bin/www_bget?ko:K01513
K01518	-1.14903	0.000693386	0.00277264	depleted	-	bis(5'-nucleosidyl)-tetraphosphatase [EC:3.6.1.17]	http://www.genome.jp/dbget-bin/www_bget?ko:K01518
K01587	-1.0846	0.00256385	0.00861254	depleted	-	phosphoribosylaminoimidazole carboxylase / phosphoribosylaminoimidazole-succinocarboxamide synthase [EC:4.1.1.21 6.3.2.6]	http://www.genome.jp/dbget-bin/www_bget?ko:K01587
K01597	-1.00456	6.18e-10	9.01e-09	depleted	-	diphosphomevalonate decarboxylase [EC:4.1.1.33]	http://www.genome.jp/dbget-bin/www_bget?ko:K01597
K01612	-1.47547	3.78e-08	4.02e-07	depleted	-	vanillate/4-hydroxybenzoate decarboxylase subunit C [EC:4.1.1.- 4.1.1.61]	http://www.genome.jp/dbget-bin/www_bget?ko:K01612
K01743	-2.92895	0.0124059	0.0337504	depleted	-	carbonic anhydrase [EC:4.2.1.1]	http://www.genome.jp/dbget-bin/www_bget?ko:K01743
K01813	-1.08231	0.000605498	0.00247002	depleted	-	L-rhamnose isomerase [EC:5.3.1.14]	http://www.genome.jp/dbget-bin/www_bget?ko:K01813
K01900	-2.02018	0.00804341	0.0232535	depleted	-	succinyl-CoA synthetase beta subunit [EC:6.2.1.4 6.2.1.5]	http://www.genome.jp/dbget-bin/www_bget?ko:K01900
K01914	-1.03518	0.00640521	0.0191728	depleted	-	aspartate--ammonia ligase [EC:6.3.1.1]	http://www.genome.jp/dbget-bin/www_bget?ko:K01914
K01932	-1.56733	4.63e-05	0.000251225	depleted	-	gamma-polyglutamate synthase [EC:6.3.2.-]	http://www.genome.jp/dbget-bin/www_bget?ko:K01932
K02080	-1.88385	0.0187174	0.0478451	depleted	-	galactosamine-6-phosphate isomerase [EC:5.3.1.-]	http://www.genome.jp/dbget-bin/www_bget?ko:K02080
K02119	-1.31879	0.0138755	0.0371378	depleted	-	V/A-type H+/Na+-transporting ATPase subunit C	http://www.genome.jp/dbget-bin/www_bget?ko:K02119
K02122	-3.09625	3.43e-06	2.45e-05	depleted	-	V/A-type H+/Na+-transporting ATPase subunit F	http://www.genome.jp/dbget-bin/www_bget?ko:K02122
K02293	-1.4277	0.0053324	0.0162882	depleted	-	15-cis-phytoene desaturase [EC:1.3.5.5]	http://www.genome.jp/dbget-bin/www_bget?ko:K02293
K02526	-1.61631	0.000622599	0.00252893	depleted	-	2-keto-3-deoxygluconate permease	http://www.genome.jp/dbget-bin/www_bget?ko:K02526
K02626	-1.1196	0.000337752	0.00147503	depleted	-	arginine decarboxylase [EC:4.1.1.19]	http://www.genome.jp/dbget-bin/www_bget?ko:K02626
K02635	-1.25424	0.00282965	0.0093894	depleted	-	cytochrome b6	http://www.genome.jp/dbget-bin/www_bget?ko:K02635
K02875	-3.87577	0.000334542	0.00146269	depleted	-	large subunit ribosomal protein L14e	http://www.genome.jp/dbget-bin/www_bget?ko:K02875
K02901	-3.63678	0.000926583	0.00357665	depleted	-	large subunit ribosomal protein L27e	http://www.genome.jp/dbget-bin/www_bget?ko:K02901
K02921	-4.39068	1.5e-05	9.19e-05	depleted	-	large subunit ribosomal protein L37Ae	http://www.genome.jp/dbget-bin/www_bget?ko:K02921
K02998	-3.88917	0.000355862	0.00154437	depleted	-	small subunit ribosomal protein SAe	http://www.genome.jp/dbget-bin/www_bget?ko:K02998
K03079	-1.12083	9.7e-09	1.16e-07	depleted	-	L-ribulose-5-phosphate 3-epimerase [EC:5.1.3.22]	http://www.genome.jp/dbget-bin/www_bget?ko:K03079
K03166	-1.56133	5.69e-08	5.88e-07	depleted	-	DNA topoisomerase VI subunit A [EC:5.6.2.2]	http://www.genome.jp/dbget-bin/www_bget?ko:K03166
K03167	-1.52339	2.2e-13	5.68e-12	depleted	-	DNA topoisomerase VI subunit B [EC:5.6.2.2]	http://www.genome.jp/dbget-bin/www_bget?ko:K03167
K03389	-1.1077	1.82e-05	0.000108592	depleted	-	heterodisulfide reductase subunit B2 [EC:1.8.7.3 1.8.98.4 1.8.98.5 1.8.98.6]	http://www.genome.jp/dbget-bin/www_bget?ko:K03389
K03391	-2.64859	3.02e-06	2.2e-05	depleted	-	pentachlorophenol monooxygenase [EC:1.14.13.50]	http://www.genome.jp/dbget-bin/www_bget?ko:K03391
K03400	-3.41353	0.0072784	0.0213912	depleted	-	long-chain-fatty-acyl-CoA reductase [EC:1.2.1.50]	http://www.genome.jp/dbget-bin/www_bget?ko:K03400
K03573	-2.0336	0.000547769	0.00227103	depleted	-	DNA mismatch repair protein MutH	http://www.genome.jp/dbget-bin/www_bget?ko:K03573
K03632	-1.97728	6.13e-09	7.64e-08	depleted	-	chromosome partition protein MukB	http://www.genome.jp/dbget-bin/www_bget?ko:K03632
K03633	-1.9794	0.00142551	0.0052143	depleted	-	chromosome partition protein MukF	http://www.genome.jp/dbget-bin/www_bget?ko:K03633
K03759	-1.49089	1.44e-07	1.4e-06	depleted	-	arginine:agmatine antiporter	http://www.genome.jp/dbget-bin/www_bget?ko:K03759
K03794	-1.71762	0.000377855	0.00163052	depleted	-	sirohydrochlorin ferrochelatase [EC:4.99.1.4]	http://www.genome.jp/dbget-bin/www_bget?ko:K03794
K03804	-2.01136	0.00246075	0.0083121	depleted	-	chromosome partition protein MukE	http://www.genome.jp/dbget-bin/www_bget?ko:K03804
K03817	-1.46132	5.47e-07	4.65e-06	depleted	-	ribosomal-protein-serine acetyltransferase [EC:2.3.1.-]	http://www.genome.jp/dbget-bin/www_bget?ko:K03817
K03918	-1.204	5.94e-06	4.02e-05	depleted	-	L-lysine 6-transaminase [EC:2.6.1.36]	http://www.genome.jp/dbget-bin/www_bget?ko:K03918
K04030	-1.02869	0.0039336	0.012523	depleted	-	ethanolamine utilization protein EutQ	http://www.genome.jp/dbget-bin/www_bget?ko:K04030
K04097	-1.3479	0.000268181	0.00121007	depleted	-	prostaglandin-H2 D-isomerase / glutathione transferase [EC:5.3.99.2 2.5.1.18]	http://www.genome.jp/dbget-bin/www_bget?ko:K04097
K04107	-1.30345	0.00268275	0.00896842	depleted	-	4-hydroxybenzoyl-CoA reductase subunit gamma [EC:1.3.7.9]	http://www.genome.jp/dbget-bin/www_bget?ko:K04107
K04112	-1.31404	7.08e-08	7.22e-07	depleted	-	benzoyl-CoA reductase subunit C [EC:1.3.7.8]	http://www.genome.jp/dbget-bin/www_bget?ko:K04112
K04659	-2.09531	3.47e-08	3.71e-07	depleted	-	thrombospondin 2/3/4/5	http://www.genome.jp/dbget-bin/www_bget?ko:K04659
K04711	-2.7575	0.0148169	0.0392437	depleted	-	dihydroceramidase [EC:3.5.1.-]	http://www.genome.jp/dbget-bin/www_bget?ko:K04711
K04739	-1.13457	1.21e-06	9.62e-06	depleted	-	cAMP-dependent protein kinase regulator	http://www.genome.jp/dbget-bin/www_bget?ko:K04739
K04767	-1.23294	4.58e-11	8.05e-10	depleted	-	acetoin utilization protein AcuB	http://www.genome.jp/dbget-bin/www_bget?ko:K04767
K04772	-1.02028	4e-12	8.43e-11	depleted	-	serine protease DegQ [EC:3.4.21.-]	http://www.genome.jp/dbget-bin/www_bget?ko:K04772
K04775	-1.00408	0.00030674	0.00135435	depleted	-	protease YdgD [EC:3.4.21.-]	http://www.genome.jp/dbget-bin/www_bget?ko:K04775
K05518	-2.85277	0.0102467	0.0285393	depleted	-	phosphoserine phosphatase RsbX [EC:3.1.3.3]	http://www.genome.jp/dbget-bin/www_bget?ko:K05518
K05579	-2.14077	0.00747323	0.0218206	depleted	-	NAD(P)H-quinone oxidoreductase subunit H [EC:7.1.1.2]	http://www.genome.jp/dbget-bin/www_bget?ko:K05579
K05665	-2.93495	0.00861309	0.0246014	depleted	-	ATP-binding cassette, subfamily C (CFTR/MRP), member 1 [EC:7.6.2.3]	http://www.genome.jp/dbget-bin/www_bget?ko:K05665
K05687	-3.11757	0.0069123	0.0204733	depleted	-	protein DJ-1 [EC:3.5.1.124]	http://www.genome.jp/dbget-bin/www_bget?ko:K05687
K05776	-1.02785	1.21e-05	7.54e-05	depleted	-	molybdate transport system ATP-binding protein	http://www.genome.jp/dbget-bin/www_bget?ko:K05776
K05797	-1.16038	4.94e-10	7.35e-09	depleted	-	4-cresol dehydrogenase (hydroxylating) flavoprotein subunit [EC:1.17.9.1]	http://www.genome.jp/dbget-bin/www_bget?ko:K05797
K05803	-1.16961	0.0165447	0.0430558	depleted	-	lipoprotein NlpI	http://www.genome.jp/dbget-bin/www_bget?ko:K05803
K05811	-3.12651	0.00143555	0.00524598	depleted	-	putative lipoprotein	http://www.genome.jp/dbget-bin/www_bget?ko:K05811
K05829	-1.01545	0.00413586	0.013074	depleted	-	LysW-gamma-L-alpha-aminoadipyl-6-phosphate/LysW-L-glutamyl-5-phosphate reductase [EC:1.2.1.103 1.2.1.-]	http://www.genome.jp/dbget-bin/www_bget?ko:K05829
K05830	-1.17556	0.00362213	0.0116385	depleted	-	LysW-gamma-L-lysine/LysW-L-ornithine aminotransferase [EC:2.6.1.118 2.6.1.-]	http://www.genome.jp/dbget-bin/www_bget?ko:K05830
K05889	-1.18538	2.5e-08	2.74e-07	depleted	-	polyvinyl alcohol dehydrogenase (cytochrome) [EC:1.1.2.6]	http://www.genome.jp/dbget-bin/www_bget?ko:K05889
K05907	-2.92917	0.0009631	0.00370251	depleted	-	adenylyl-sulfate reductase (glutathione) [EC:1.8.4.9]	http://www.genome.jp/dbget-bin/www_bget?ko:K05907
K05941	-2.39909	2.08e-06	1.57e-05	depleted	-	glutathione gamma-glutamylcysteinyltransferase [EC:2.3.2.15]	http://www.genome.jp/dbget-bin/www_bget?ko:K05941
K05956	-1.43872	0.000418301	0.00178722	depleted	-	geranylgeranyl transferase type-2 subunit beta [EC:2.5.1.60]	http://www.genome.jp/dbget-bin/www_bget?ko:K05956
K06079	-1.90205	0.00639929	0.0191626	depleted	-	copper homeostasis protein (lipoprotein)	http://www.genome.jp/dbget-bin/www_bget?ko:K06079
K06156	-3.17366	0.00465596	0.0144954	depleted	-	Gnt-I system low-affinity gluconate transporter	http://www.genome.jp/dbget-bin/www_bget?ko:K06156
K06322	-4.44172	5.13e-05	0.00027465	depleted	-	spore maturation protein CgeD	http://www.genome.jp/dbget-bin/www_bget?ko:K06322
K06330	-2.13873	0.00938572	0.0263924	depleted	-	spore coat protein H	http://www.genome.jp/dbget-bin/www_bget?ko:K06330
K06373	-1.12495	0.000568498	0.00234167	depleted	-	spore maturation protein A	http://www.genome.jp/dbget-bin/www_bget?ko:K06373
K06560	-2.6072	1e-05	6.36e-05	depleted	-	mannose receptor, C type	http://www.genome.jp/dbget-bin/www_bget?ko:K06560
K06617	-2.10266	0.0177429	0.0456897	depleted	-	raffinose synthase [EC:2.4.1.82]	http://www.genome.jp/dbget-bin/www_bget?ko:K06617
K06883	-1.09047	1.86e-08	2.09e-07	depleted	-	uncharacterized protein	http://www.genome.jp/dbget-bin/www_bget?ko:K06883
K06922	-1.91044	0.0193705	0.0492643	depleted	-	uncharacterized protein	http://www.genome.jp/dbget-bin/www_bget?ko:K06922
K06981	-1.06215	0.00894912	0.0253992	depleted	-	isopentenyl phosphate kinase [EC:2.7.4.26]	http://www.genome.jp/dbget-bin/www_bget?ko:K06981
K06984	-2.38294	0.00379217	0.0121184	depleted	-	beta-ribofuranosylaminobenzene 5'-phosphate synthase [EC:2.4.2.54]	http://www.genome.jp/dbget-bin/www_bget?ko:K06984
K07065	-1.83135	1.26e-05	7.83e-05	depleted	-	uncharacterized protein	http://www.genome.jp/dbget-bin/www_bget?ko:K07065
K07072	-1.13428	1.24e-08	1.45e-07	depleted	-	(4-(4-[2-(gamma-L-glutamylamino)ethyl]phenoxymethyl)furan-2-yl)methanamine synthase [EC:2.5.1.131]	http://www.genome.jp/dbget-bin/www_bget?ko:K07072
K07079	-2.23269	1.62e-12	3.68e-11	depleted	-	uncharacterized protein	http://www.genome.jp/dbget-bin/www_bget?ko:K07079
K07184	-1.16812	1.26e-07	1.23e-06	depleted	-	SH3 domain protein	http://www.genome.jp/dbget-bin/www_bget?ko:K07184
K07190	-1.58802	0.000587715	0.0024044	depleted	-	phosphorylase kinase alpha/beta subunit	http://www.genome.jp/dbget-bin/www_bget?ko:K07190
K07235	-1.00018	0.00766646	0.0222907	depleted	-	tRNA 2-thiouridine synthesizing protein D [EC:2.8.1.-]	http://www.genome.jp/dbget-bin/www_bget?ko:K07235
K07251	-2.05795	0.000113887	0.000561107	depleted	-	thiamine kinase [EC:2.7.1.89]	http://www.genome.jp/dbget-bin/www_bget?ko:K07251
K07279	-2.23624	0.00223404	0.0076636	depleted	-	autotransporter family porin	http://www.genome.jp/dbget-bin/www_bget?ko:K07279
K07318	-1.0619	3.43e-05	0.000190977	depleted	-	adenine-specific DNA-methyltransferase [EC:2.1.1.72]	http://www.genome.jp/dbget-bin/www_bget?ko:K07318
K07332	-1.55825	0.000123936	0.000603584	depleted	-	archaeal flagellar protein FlaI	http://www.genome.jp/dbget-bin/www_bget?ko:K07332
K07359	-3.55403	0.00281165	0.00934669	depleted	-	calcium/calmodulin-dependent protein kinase kinase 2 [EC:2.7.11.17]	http://www.genome.jp/dbget-bin/www_bget?ko:K07359
K07457	-1.92339	0.000255573	0.00116006	depleted	-	endonuclease III related protein	http://www.genome.jp/dbget-bin/www_bget?ko:K07457
K07477	-1.19604	2.47e-07	2.27e-06	depleted	-	translin	http://www.genome.jp/dbget-bin/www_bget?ko:K07477
K07508	-1.04702	1.31e-05	8.1e-05	depleted	-	acetyl-CoA acyltransferase 2 [EC:2.3.1.16]	http://www.genome.jp/dbget-bin/www_bget?ko:K07508
K07517	-2.04399	0.000772225	0.00304411	depleted	-	Delta3-Delta2-enoyl-CoA isomerase [EC:5.3.3.8]	http://www.genome.jp/dbget-bin/www_bget?ko:K07517
K07537	-1.05482	0.000368722	0.00159745	depleted	-	cyclohexa-1,5-dienecarbonyl-CoA hydratase [EC:4.2.1.100]	http://www.genome.jp/dbget-bin/www_bget?ko:K07537
K07539	-1.52348	1.08e-06	8.69e-06	depleted	-	6-oxocyclohex-1-ene-carbonyl-CoA hydrolase [EC:3.7.1.21]	http://www.genome.jp/dbget-bin/www_bget?ko:K07539
K07583	-2.94698	0.0010256	0.00392107	depleted	-	tRNA pseudouridine synthase 10 [EC:5.4.99.25]	http://www.genome.jp/dbget-bin/www_bget?ko:K07583
K07671	-1.19647	0.0169432	0.0439277	depleted	-	two-component system, OmpR family, response regulator PrrA	http://www.genome.jp/dbget-bin/www_bget?ko:K07671
K07698	-1.47569	0.012282	0.0334852	depleted	-	two-component system, sporulation sensor kinase C [EC:2.7.13.3]	http://www.genome.jp/dbget-bin/www_bget?ko:K07698
K07704	-1.27724	0.0034337	0.011127	depleted	-	two-component system, LytTR family, sensor histidine kinase LytS [EC:2.7.13.3]	http://www.genome.jp/dbget-bin/www_bget?ko:K07704
K07710	-1.19008	5.12e-05	0.000274269	depleted	-	two-component system, NtrC family, sensor histidine kinase AtoS [EC:2.7.13.3]	http://www.genome.jp/dbget-bin/www_bget?ko:K07710
K07713	-1.16057	6.96e-13	1.7e-11	depleted	-	two-component system, NtrC family, response regulator HydG	http://www.genome.jp/dbget-bin/www_bget?ko:K07713
K07714	-1.1703	1.6e-12	3.66e-11	depleted	-	two-component system, NtrC family, response regulator AtoC	http://www.genome.jp/dbget-bin/www_bget?ko:K07714
K07732	-3.20052	0.00704113	0.0207821	depleted	-	riboflavin kinase, archaea type [EC:2.7.1.161]	http://www.genome.jp/dbget-bin/www_bget?ko:K07732
K07739	-2.18467	2.53e-05	0.000145525	depleted	-	elongator complex protein 3 [EC:2.3.1.48]	http://www.genome.jp/dbget-bin/www_bget?ko:K07739
K07743	-1.57134	0.00238226	0.00808461	depleted	-	transcriptional regulator	http://www.genome.jp/dbget-bin/www_bget?ko:K07743
K07753	-2.45903	0.000462317	0.00195292	depleted	-	peroxisomal trans-2-enoyl-CoA reductase [EC:1.3.1.38]	http://www.genome.jp/dbget-bin/www_bget?ko:K07753
K07999	-2.49454	0.00777337	0.0225413	depleted	-	matrix metalloproteinase-20 (enamelysin) [EC:3.4.24.-]	http://www.genome.jp/dbget-bin/www_bget?ko:K07999
K08138	-1.72033	2.73e-05	0.000155913	depleted	-	MFS transporter, SP family, xylose:H+ symportor	http://www.genome.jp/dbget-bin/www_bget?ko:K08138
K08193	-1.48578	0.0123412	0.0335985	depleted	-	MFS transporter, ACS family, solute carrier family 17 (sodium-dependent inorganic phosphate cotransporter), other	http://www.genome.jp/dbget-bin/www_bget?ko:K08193
K08217	-2.17571	1.72e-08	1.95e-07	depleted	-	MFS transporter, DHA3 family, macrolide efflux protein	http://www.genome.jp/dbget-bin/www_bget?ko:K08217
K08286	-3.10701	0.0151375	0.0398707	depleted	-	protein-serine/threonine kinase [EC:2.7.11.-]	http://www.genome.jp/dbget-bin/www_bget?ko:K08286
K08603	-1.86333	2.18e-05	0.000127781	depleted	-	thermolysin [EC:3.4.24.27]	http://www.genome.jp/dbget-bin/www_bget?ko:K08603
K08664	-4.77463	3.64e-06	2.59e-05	depleted	-	prostasin [EC:3.4.21.-]	http://www.genome.jp/dbget-bin/www_bget?ko:K08664
K08669	-1.45781	0.00267127	0.00893397	depleted	-	HtrA serine peptidase 2 [EC:3.4.21.108]	http://www.genome.jp/dbget-bin/www_bget?ko:K08669
K08715	-1.04084	0.00247024	0.00833855	depleted	-	inward rectifier potassium channel	http://www.genome.jp/dbget-bin/www_bget?ko:K08715
K08776	-1.03215	4.31e-10	6.48e-09	depleted	-	puromycin-sensitive aminopeptidase [EC:3.4.11.-]	http://www.genome.jp/dbget-bin/www_bget?ko:K08776
K08869	-2.14822	1.89e-05	0.000112544	depleted	-	aarF domain-containing kinase	http://www.genome.jp/dbget-bin/www_bget?ko:K08869
K08900	-2.69915	0.00156001	0.00561745	depleted	-	mitochondrial chaperone BCS1	http://www.genome.jp/dbget-bin/www_bget?ko:K08900
K08906	-2.87416	0.0101046	0.0281951	depleted	-	cytochrome c6	http://www.genome.jp/dbget-bin/www_bget?ko:K08906
K09002	-1.6711	0.00165527	0.00591822	depleted	-	CRISPR-associated protein Csm3	http://www.genome.jp/dbget-bin/www_bget?ko:K09002
K09011	-1.59886	2.03e-07	1.89e-06	depleted	-	(R)-citramalate synthase [EC:2.3.1.182]	http://www.genome.jp/dbget-bin/www_bget?ko:K09011
K09141	-1.25046	5.97e-06	4.03e-05	depleted	-	uncharacterized protein	http://www.genome.jp/dbget-bin/www_bget?ko:K09141
K09143	-1.11463	0.00183154	0.0064366	depleted	-	uncharacterized protein	http://www.genome.jp/dbget-bin/www_bget?ko:K09143
K09162	-1.78507	0.0131369	0.0355108	depleted	-	chlorite dismutase [EC:1.13.11.49]	http://www.genome.jp/dbget-bin/www_bget?ko:K09162
K09477	-1.93601	0.00135118	0.00498313	depleted	-	citrate:succinate antiporter	http://www.genome.jp/dbget-bin/www_bget?ko:K09477
K09478	-1.39307	0.00930283	0.0262263	depleted	-	short/branched chain acyl-CoA dehydrogenase [EC:1.3.99.12]	http://www.genome.jp/dbget-bin/www_bget?ko:K09478
K09479	-2.05173	1.62e-05	9.84e-05	depleted	-	very long chain acyl-CoA dehydrogenase [EC:1.3.8.9]	http://www.genome.jp/dbget-bin/www_bget?ko:K09479
K09700	-1.09258	1.65e-09	2.26e-08	depleted	-	uncharacterized protein	http://www.genome.jp/dbget-bin/www_bget?ko:K09700
K09744	-1.48231	0.000838532	0.00327665	depleted	-	uncharacterized protein	http://www.genome.jp/dbget-bin/www_bget?ko:K09744
K09775	-1.31101	0.000298337	0.00132262	depleted	-	uncharacterized protein	http://www.genome.jp/dbget-bin/www_bget?ko:K09775
K09804	-2.66263	0.00822928	0.0236919	depleted	-	uncharacterized protein	http://www.genome.jp/dbget-bin/www_bget?ko:K09804
K09805	-2.55077	0.0104324	0.0289822	depleted	-	uncharacterized protein	http://www.genome.jp/dbget-bin/www_bget?ko:K09805
K09836	-3.47436	0.00517501	0.0158903	depleted	-	beta-carotene/zeaxanthin 4-ketolase [EC:1.14.99.63 1.14.99.64]	http://www.genome.jp/dbget-bin/www_bget?ko:K09836
K09879	-1.56793	2.88e-06	2.11e-05	depleted	-	carotenoid phi-ring synthase / carotenoid chi-ring synthase [EC:1.3.99.39 1.3.99.40]	http://www.genome.jp/dbget-bin/www_bget?ko:K09879
K09942	-1.82763	0.000274603	0.00123242	depleted	-	uncharacterized protein	http://www.genome.jp/dbget-bin/www_bget?ko:K09942
K09951	-1.00874	0.00238796	0.00810034	depleted	-	CRISPR-associated protein Cas2	http://www.genome.jp/dbget-bin/www_bget?ko:K09951
K10060	-4.66215	4.53e-05	0.000246629	depleted	-	C-type lectin domain family 4 member F	http://www.genome.jp/dbget-bin/www_bget?ko:K10060
K10085	-1.426	0.00614669	0.0184862	depleted	-	ER degradation enhancer, mannosidase alpha-like 2	http://www.genome.jp/dbget-bin/www_bget?ko:K10085
K10212	-2.95298	0.00235062	0.00800274	depleted	-	glycosyl-4,4'-diaponeurosporenoate acyltransferase [EC:2.3.1.-]	http://www.genome.jp/dbget-bin/www_bget?ko:K10212
K10256	-3.32938	0.00067962	0.00272996	depleted	-	omega-6 fatty acid desaturase / acyl-lipid omega-6 desaturase (Delta-12 desaturase) [EC:1.14.19.6 1.14.19.22]	http://www.genome.jp/dbget-bin/www_bget?ko:K10256
K10257	-3.51514	0.00243034	0.00821844	depleted	-	acyl-lipid omega-3 desaturase [EC:1.14.19.25 1.14.19.35 1.14.19.36]	http://www.genome.jp/dbget-bin/www_bget?ko:K10257
K10380	-1.29642	0.000524374	0.00218594	depleted	-	ankyrin	http://www.genome.jp/dbget-bin/www_bget?ko:K10380
K10457	-1.09731	0.017787	0.0457569	depleted	-	kelch-like protein 20	http://www.genome.jp/dbget-bin/www_bget?ko:K10457
K10525	-1.57319	0.00332935	0.0108443	depleted	-	allene oxide cyclase [EC:5.3.99.6]	http://www.genome.jp/dbget-bin/www_bget?ko:K10525
K10742	-1.09661	0.00047216	0.00199008	depleted	-	DNA replication ATP-dependent helicase Dna2 [EC:3.6.4.12]	http://www.genome.jp/dbget-bin/www_bget?ko:K10742
K10800	-1.25449	1.24e-06	9.87e-06	depleted	-	single-strand selective monofunctional uracil DNA glycosylase [EC:3.2.2.-]	http://www.genome.jp/dbget-bin/www_bget?ko:K10800
K10906	-2.76597	0.00503553	0.0155436	depleted	-	exodeoxyribonuclease VIII [EC:3.1.11.-]	http://www.genome.jp/dbget-bin/www_bget?ko:K10906
K10913	-1.99496	0.0177697	0.0457278	depleted	-	TetR/AcrR family transcriptional regulator, hemagglutinin/protease regulatory protein	http://www.genome.jp/dbget-bin/www_bget?ko:K10913
K10924	-1.03512	4.57e-05	0.000248399	depleted	-	MSHA pilin protein MshA	http://www.genome.jp/dbget-bin/www_bget?ko:K10924
K10945	-1.02103	0.010277	0.0286131	depleted	-	methane/ammonia monooxygenase subunit B	http://www.genome.jp/dbget-bin/www_bget?ko:K10945
K11161	-3.47436	0.00517501	0.0158903	depleted	-	retinol dehydrogenase 13 [EC:1.1.1.300]	http://www.genome.jp/dbget-bin/www_bget?ko:K11161
K11216	-1.06208	0.00741026	0.021695	depleted	-	autoinducer-2 kinase [EC:2.7.1.189]	http://www.genome.jp/dbget-bin/www_bget?ko:K11216
K11249	-2.2586	0.0166906	0.0433763	depleted	-	cysteine/O-acetylserine efflux protein	http://www.genome.jp/dbget-bin/www_bget?ko:K11249
K11261	-1.62482	0.000140583	0.000679439	depleted	-	formylmethanofuran dehydrogenase subunit E [EC:1.2.7.12]	http://www.genome.jp/dbget-bin/www_bget?ko:K11261
K11423	-3.14957	0.000920863	0.00355998	depleted	-	[histone H3]-dimethyl-L-lysine36 N-methyltransferase [EC:2.1.1.358]	http://www.genome.jp/dbget-bin/www_bget?ko:K11423
K11434	-1.08954	5.81e-05	0.000307418	depleted	-	type I protein arginine methyltransferase [EC:2.1.1.319]	http://www.genome.jp/dbget-bin/www_bget?ko:K11434
K11437	-1.79542	0.00540171	0.0164801	depleted	-	type I protein arginine methyltransferase [EC:2.1.1.319]	http://www.genome.jp/dbget-bin/www_bget?ko:K11437
K11530	-1.1445	0.00943912	0.0265327	depleted	-	(4S)-4-hydroxy-5-phosphonooxypentane-2,3-dione isomerase [EC:5.3.1.32]	http://www.genome.jp/dbget-bin/www_bget?ko:K11530
K11540	-1.67662	0.000433785	0.00184468	depleted	-	carbamoyl-phosphate synthase / aspartate carbamoyltransferase / dihydroorotase [EC:6.3.5.5 2.1.3.2 3.5.2.3]	http://www.genome.jp/dbget-bin/www_bget?ko:K11540
K11729	-2.02711	0.00584043	0.0176558	depleted	-	acyl-CoA dehydrogenase family member 10	http://www.genome.jp/dbget-bin/www_bget?ko:K11729
K11967	-3.72902	0.00237583	0.00807299	depleted	-	ankyrin repeat and IBR domain-containing protein 1 [EC:2.3.2.31]	http://www.genome.jp/dbget-bin/www_bget?ko:K11967
K12239	-3.42471	0.00192268	0.00671042	depleted	-	dihydroaeruginoic acid synthetase	http://www.genome.jp/dbget-bin/www_bget?ko:K12239
K12278	-1.12249	2.72e-10	4.22e-09	depleted	-	MSHA biogenesis protein MshG	http://www.genome.jp/dbget-bin/www_bget?ko:K12278
K12279	-1.26562	1.62e-08	1.85e-07	depleted	-	MSHA biogenesis protein MshI	http://www.genome.jp/dbget-bin/www_bget?ko:K12279
K12281	-1.3274	0.00438915	0.0138002	depleted	-	MSHA biogenesis protein MshK	http://www.genome.jp/dbget-bin/www_bget?ko:K12281
K12282	-1.21629	1.29e-07	1.26e-06	depleted	-	MSHA biogenesis protein MshL	http://www.genome.jp/dbget-bin/www_bget?ko:K12282
K12285	-1.03961	1.85e-06	1.43e-05	depleted	-	MSHA biogenesis protein MshO	http://www.genome.jp/dbget-bin/www_bget?ko:K12285
K12287	-1.23902	5.07e-09	6.44e-08	depleted	-	MSHA biogenesis protein MshQ	http://www.genome.jp/dbget-bin/www_bget?ko:K12287
K12446	-1.34363	1.14e-09	1.6e-08	depleted	-	L-arabinokinase [EC:2.7.1.46]	http://www.genome.jp/dbget-bin/www_bget?ko:K12446
K12527	-1.61866	0.000666687	0.00269078	depleted	-	putative selenate reductase [EC:1.97.1.9]	http://www.genome.jp/dbget-bin/www_bget?ko:K12527
K12528	-2.07008	2.91e-05	0.000165273	depleted	-	putative selenate reductase molybdopterin-binding subunit	http://www.genome.jp/dbget-bin/www_bget?ko:K12528
K12660	-1.10468	0.0102296	0.0285028	depleted	-	2-dehydro-3-deoxy-L-rhamnonate aldolase [EC:4.1.2.53]	http://www.genome.jp/dbget-bin/www_bget?ko:K12660
K12973	-1.13668	0.0100455	0.0280509	depleted	-	lipid IVA palmitoyltransferase [EC:2.3.1.251]	http://www.genome.jp/dbget-bin/www_bget?ko:K12973
K12984	-2.63831	0.000564377	0.00232595	depleted	-	(heptosyl)LPS beta-1,4-glucosyltransferase [EC:2.4.1.-]	http://www.genome.jp/dbget-bin/www_bget?ko:K12984
K13016	-1.26588	4.09e-06	2.87e-05	depleted	-	UDP-N-acetyl-2-amino-2-deoxyglucuronate dehydrogenase [EC:1.1.1.335]	http://www.genome.jp/dbget-bin/www_bget?ko:K13016
K13085	-2.67996	2.07e-06	1.56e-05	depleted	-	phosphatidylinositol-4,5-bisphosphate 4-phosphatase [EC:3.1.3.78]	http://www.genome.jp/dbget-bin/www_bget?ko:K13085
K13252	-1.36396	0.012945	0.0350416	depleted	-	putrescine carbamoyltransferase [EC:2.1.3.6]	http://www.genome.jp/dbget-bin/www_bget?ko:K13252
K13290	-1.13743	0.000241158	0.00110186	depleted	-	serine---pyruvate transaminase [EC:2.6.1.51]	http://www.genome.jp/dbget-bin/www_bget?ko:K13290
K13421	-1.6226	7.12e-05	0.000369375	depleted	-	uridine monophosphate synthetase [EC:2.4.2.10 4.1.1.23]	http://www.genome.jp/dbget-bin/www_bget?ko:K13421
K13448	-2.21082	0.00373488	0.0119454	depleted	-	calcium-binding protein CML	http://www.genome.jp/dbget-bin/www_bget?ko:K13448
K13449	-2.88477	0.0184821	0.0473053	depleted	-	pathogenesis-related protein 1	http://www.genome.jp/dbget-bin/www_bget?ko:K13449
K13479	-1.03689	1.78e-06	1.37e-05	depleted	-	xanthine dehydrogenase FAD-binding subunit [EC:1.17.1.4]	http://www.genome.jp/dbget-bin/www_bget?ko:K13479
K13695	-1.76402	0.0157084	0.0411325	depleted	-	probable lipoprotein NlpC	http://www.genome.jp/dbget-bin/www_bget?ko:K13695
K13831	-1.01615	0.00104629	0.00398616	depleted	-	3-hexulose-6-phosphate synthase / 6-phospho-3-hexuloisomerase [EC:4.1.2.43 5.3.1.27]	http://www.genome.jp/dbget-bin/www_bget?ko:K13831
K13869	-3.45522	0.014374	0.0382706	depleted	-	solute carrier family 7 (L-type amino acid transporter), member 11	http://www.genome.jp/dbget-bin/www_bget?ko:K13869
K13915	-5.67791	4.27e-11	7.59e-10	depleted	-	lysozyme C [EC:3.2.1.17]	http://www.genome.jp/dbget-bin/www_bget?ko:K13915
K13924	-1.05933	1.02e-11	1.97e-10	depleted	-	two-component system, chemotaxis family, CheB/CheR fusion protein [EC:2.1.1.80 3.1.1.61]	http://www.genome.jp/dbget-bin/www_bget?ko:K13924
K13940	-1.08429	0.018234	0.0467174	depleted	-	dihydroneopterin aldolase / 2-amino-4-hydroxy-6-hydroxymethyldihydropteridine diphosphokinase [EC:4.1.2.25 2.7.6.3]	http://www.genome.jp/dbget-bin/www_bget?ko:K13940
K13941	-1.78924	6.59e-06	4.4e-05	depleted	-	2-amino-4-hydroxy-6-hydroxymethyldihydropteridine diphosphokinase / dihydropteroate synthase [EC:2.7.6.3 2.5.1.15]	http://www.genome.jp/dbget-bin/www_bget?ko:K13941
K13963	-1.05003	0.00102694	0.00392424	depleted	-	serpin B	http://www.genome.jp/dbget-bin/www_bget?ko:K13963
K13990	-1.08247	9.7e-07	7.87e-06	depleted	-	glutamate formiminotransferase / formiminotetrahydrofolate cyclodeaminase [EC:2.1.2.5 4.3.1.4]	http://www.genome.jp/dbget-bin/www_bget?ko:K13990
K14055	-1.29646	6.83e-09	8.37e-08	depleted	-	universal stress protein E	http://www.genome.jp/dbget-bin/www_bget?ko:K14055
K14159	-3.3449	0.0172942	0.0447199	depleted	-	ribonuclease HI / DNA polymerase III subunit epsilon [EC:3.1.26.4 2.7.7.7]	http://www.genome.jp/dbget-bin/www_bget?ko:K14159
K14187	-1.13564	5.57e-06	3.79e-05	depleted	-	chorismate mutase / prephenate dehydrogenase [EC:5.4.99.5 1.3.1.12]	http://www.genome.jp/dbget-bin/www_bget?ko:K14187
K14292	-1.94153	0.00372835	0.0119345	depleted	-	trimethylguanosine synthase [EC:2.1.1.-]	http://www.genome.jp/dbget-bin/www_bget?ko:K14292
K14392	-2.86142	2.05e-05	0.000120818	depleted	-	sodium/pantothenate symporter	http://www.genome.jp/dbget-bin/www_bget?ko:K14392
K14597	-1.2153	0.00110759	0.0041779	depleted	-	chlorobactene glucosyltransferase	http://www.genome.jp/dbget-bin/www_bget?ko:K14597
K14654	-2.70715	0.00092362	0.00356883	depleted	-	2,5-diamino-6-(ribosylamino)-4(3H)-pyrimidinone 5'-phosphate reductase [EC:1.1.1.302]	http://www.genome.jp/dbget-bin/www_bget?ko:K14654
K15019	-1.41295	0.000427826	0.00182443	depleted	-	3-hydroxypropionyl-coenzyme A dehydratase [EC:4.2.1.116]	http://www.genome.jp/dbget-bin/www_bget?ko:K15019
K15060	-1.06239	1.12e-17	4.4e-16	depleted	-	5,5'-dehydrodivanillate O-demethylase	http://www.genome.jp/dbget-bin/www_bget?ko:K15060
K15061	-1.71806	0.00705181	0.0207975	depleted	-	OH-DDVA oxygenase	http://www.genome.jp/dbget-bin/www_bget?ko:K15061
K15062	-1.59363	0.0110035	0.0303692	depleted	-	OH-DDVA meta-cleavage compound hydrolase	http://www.genome.jp/dbget-bin/www_bget?ko:K15062
K15064	-1.11822	0.00110166	0.00415964	depleted	-	syringate O-demethylase [EC:2.1.1.-]	http://www.genome.jp/dbget-bin/www_bget?ko:K15064
K15234	-1.5211	0.0105032	0.0291365	depleted	-	citryl-CoA lyase [EC:4.1.3.34]	http://www.genome.jp/dbget-bin/www_bget?ko:K15234
K15355	-1.31914	0.0129951	0.0351648	depleted	-	malonyl CoA-acyl carrier protein transacylase	http://www.genome.jp/dbget-bin/www_bget?ko:K15355
K15531	-1.41125	0.0007941	0.00312387	depleted	-	oligosaccharide reducing-end xylanase [EC:3.2.1.156]	http://www.genome.jp/dbget-bin/www_bget?ko:K15531
K15549	-1.14065	0.00770836	0.0223869	depleted	-	membrane fusion protein, multidrug efflux system	http://www.genome.jp/dbget-bin/www_bget?ko:K15549
K15579	-2.1304	9.18e-05	0.000463124	depleted	-	nitrate/nitrite transport system ATP-binding protein	http://www.genome.jp/dbget-bin/www_bget?ko:K15579
K15642	-1.4227	0.00156973	0.00564422	depleted	-	myxalamid-type polyketide synthase MxaD	http://www.genome.jp/dbget-bin/www_bget?ko:K15642
K15643	-1.93957	0.00155534	0.00560572	depleted	-	myxalamid-type polyketide synthase MxaB	http://www.genome.jp/dbget-bin/www_bget?ko:K15643
K15676	-3.12892	0.0144534	0.0384279	depleted	-	rhizoxin biosynthesis, polyketide synthase RhiC	http://www.genome.jp/dbget-bin/www_bget?ko:K15676
K15745	-1.38016	0.0109552	0.0302469	depleted	-	phytoene desaturase (3,4-didehydrolycopene-forming) [EC:1.3.99.30]	http://www.genome.jp/dbget-bin/www_bget?ko:K15745
K15760	-1.90804	1.64e-13	4.33e-12	depleted	-	toluene monooxygenase system protein A [EC:1.14.13.236 1.14.13.-]	http://www.genome.jp/dbget-bin/www_bget?ko:K15760
K15764	-1.35203	0.000779884	0.00307112	depleted	-	toluene monooxygenase system protein E [EC:1.14.13.236 1.14.13.-]	http://www.genome.jp/dbget-bin/www_bget?ko:K15764
K15792	-1.01898	1.43e-06	1.12e-05	depleted	-	MurE/MurF fusion protein [EC:6.3.2.13 6.3.2.10]	http://www.genome.jp/dbget-bin/www_bget?ko:K15792
K15836	-1.00307	6.52e-06	4.36e-05	depleted	-	formate hydrogenlyase transcriptional activator	http://www.genome.jp/dbget-bin/www_bget?ko:K15836
K15855	-1.02151	0.00107845	0.00408276	depleted	-	exo-1,4-beta-D-glucosaminidase [EC:3.2.1.165]	http://www.genome.jp/dbget-bin/www_bget?ko:K15855
K15862	-1.01003	1.73e-08	1.96e-07	depleted	-	cytochrome c oxidase cbb3-type subunit I/II [EC:7.1.1.9]	http://www.genome.jp/dbget-bin/www_bget?ko:K15862
K15878	-1.07838	0.00413084	0.0130636	depleted	-	rieske iron-sulfur protein	http://www.genome.jp/dbget-bin/www_bget?ko:K15878
K15911	-2.59509	0.00749472	0.0218498	depleted	-	tuberculosinol/isotuberculosinol synthase [EC:3.1.7.8 3.1.7.9]	http://www.genome.jp/dbget-bin/www_bget?ko:K15911
K15919	-2.17748	0.00219507	0.00755375	depleted	-	glyoxylate/hydroxypyruvate reductase [EC:1.1.1.79 1.1.1.81]	http://www.genome.jp/dbget-bin/www_bget?ko:K15919
K16153	-2.88605	6.8e-05	0.000354901	depleted	-	glycogen phosphorylase/synthase [EC:2.4.1.1 2.4.1.11]	http://www.genome.jp/dbget-bin/www_bget?ko:K16153
K16173	-1.07082	1.53e-07	1.47e-06	depleted	-	glutaryl-CoA dehydrogenase (non-decarboxylating) [EC:1.3.99.32]	http://www.genome.jp/dbget-bin/www_bget?ko:K16173
K16213	-1.35989	0.000122335	0.000598081	depleted	-	cellobiose epimerase [EC:5.1.3.11]	http://www.genome.jp/dbget-bin/www_bget?ko:K16213
K16247	-1.92763	0.017425	0.0450168	depleted	-	LuxR family transcriptional regulator, glucitol operon activator	http://www.genome.jp/dbget-bin/www_bget?ko:K16247
K16397	-1.34478	0.011372	0.0312957	depleted	-	epothilone polyketide synthase D	http://www.genome.jp/dbget-bin/www_bget?ko:K16397
K16639	-1.81328	0.0119005	0.0325733	depleted	-	endoribonuclease LACTB2 [EC:3.1.27.-]	http://www.genome.jp/dbget-bin/www_bget?ko:K16639
K16704	-1.32182	0.0188245	0.0480685	depleted	-	dTDP-4-amino-4,6-dideoxy-D-galactose acyltransferase [EC:2.3.1.210]	http://www.genome.jp/dbget-bin/www_bget?ko:K16704
K16792	-2.17052	0.00204511	0.00708898	depleted	-	methanogen homoaconitase large subunit [EC:4.2.1.114]	http://www.genome.jp/dbget-bin/www_bget?ko:K16792
K16845	-1.27498	0.000255245	0.00115926	depleted	-	(2R)-sulfolactate sulfo-lyase subunit alpha [EC:4.4.1.24]	http://www.genome.jp/dbget-bin/www_bget?ko:K16845
K16906	-1.83659	0.0115639	0.0317662	depleted	-	fluoroquinolone transport system permease protein	http://www.genome.jp/dbget-bin/www_bget?ko:K16906
K16924	-1.12175	0.00820274	0.0236512	depleted	-	energy-coupling factor transport system substrate-specific component	http://www.genome.jp/dbget-bin/www_bget?ko:K16924
K17195	-2.59987	0.0111456	0.0307286	depleted	-	D-allulose-6-phosphate 3-epimerase [EC:5.1.3.-]	http://www.genome.jp/dbget-bin/www_bget?ko:K17195
K17234	-1.38202	0.00496864	0.0153496	depleted	-	arabinosaccharide transport system substrate-binding protein	http://www.genome.jp/dbget-bin/www_bget?ko:K17234
K17235	-1.7747	0.0146737	0.0389321	depleted	-	arabinosaccharide transport system permease protein	http://www.genome.jp/dbget-bin/www_bget?ko:K17235
K17382	-2.69392	0.00477869	0.0148289	depleted	-	serine beta-lactamase-like protein LACTB, mitochondrial	http://www.genome.jp/dbget-bin/www_bget?ko:K17382
K17752	-1.05462	1e-08	1.19e-07	depleted	-	serine/threonine-protein kinase RsbT [EC:2.7.11.1]	http://www.genome.jp/dbget-bin/www_bget?ko:K17752
K17811	-2.5949	0.00323484	0.0105726	depleted	-	halimadienyl-diphosphate synthase [EC:5.5.1.16]	http://www.genome.jp/dbget-bin/www_bget?ko:K17811
K17862	-3.62874	0.000800687	0.00314653	depleted	-	linoleate 10R-lipoxygenase [EC:1.13.11.62]	http://www.genome.jp/dbget-bin/www_bget?ko:K17862
K17892	-1.75479	0.00147599	0.00536543	depleted	-	ferredoxin-thioredoxin reductase catalytic chain [EC:1.8.7.2]	http://www.genome.jp/dbget-bin/www_bget?ko:K17892
K17987	-2.91063	0.0111947	0.0308524	depleted	-	next to BRCA1 gene 1 protein	http://www.genome.jp/dbget-bin/www_bget?ko:K17987
K18073	-1.41645	0.0195305	0.0496049	depleted	-	two-component system, OmpR family, response regulator ParR	http://www.genome.jp/dbget-bin/www_bget?ko:K18073
K18123	-1.46851	4.41e-12	9.17e-11	depleted	-	4-hydroxy-2-oxoglutarate aldolase [EC:4.1.3.16]	http://www.genome.jp/dbget-bin/www_bget?ko:K18123
K18163	-1.06323	0.0191741	0.0488742	depleted	-	NADH dehydrogenase [ubiquinone] 1 alpha subcomplex assembly factor 6	http://www.genome.jp/dbget-bin/www_bget?ko:K18163
K18198	-3.51978	0.00226227	0.0077395	depleted	-	rhamnogalacturonan exolyase [EC:4.2.2.24]	http://www.genome.jp/dbget-bin/www_bget?ko:K18198
K18200	-1.71838	0.00149504	0.00542174	depleted	-	peptidylamidoglycolate lyase [EC:4.3.2.5]	http://www.genome.jp/dbget-bin/www_bget?ko:K18200
K18209	-1.85395	0.00660511	0.019686	depleted	-	fumarate reductase (CoM/CoB) subunit A [EC:1.3.4.1]	http://www.genome.jp/dbget-bin/www_bget?ko:K18209
K18258	-1.22135	0.00667357	0.0198667	depleted	-	thiomorpholine-carboxylate dehydrogenase [EC:1.5.1.25]	http://www.genome.jp/dbget-bin/www_bget?ko:K18258
K18290	-1.02432	0.00837253	0.0239954	depleted	-	itaconyl-CoA hydratase [EC:4.2.1.56]	http://www.genome.jp/dbget-bin/www_bget?ko:K18290
K18313	-1.16299	8.61e-05	0.000436688	depleted	-	succinyl-CoA---D-citramalate CoA-transferase [EC:2.8.3.20]	http://www.genome.jp/dbget-bin/www_bget?ko:K18313
K18361	-1.29292	7.36e-07	6.1e-06	depleted	-	phenylacetyl-CoA:acceptor oxidoreductase [EC:1.17.5.1 3.1.2.25]	http://www.genome.jp/dbget-bin/www_bget?ko:K18361
K18482	-1.1309	0.0137775	0.0369232	depleted	-	4-amino-4-deoxychorismate lyase [EC:4.1.3.38]	http://www.genome.jp/dbget-bin/www_bget?ko:K18482
K18590	-3.55759	0.0043019	0.013537	depleted	-	dihydrofolate reductase (trimethoprim resistance protein) [EC:1.5.1.3]	http://www.genome.jp/dbget-bin/www_bget?ko:K18590
K18660	-1.54983	9.66e-12	1.9e-10	depleted	-	malonyl-CoA/methylmalonyl-CoA synthetase [EC:6.2.1.-]	http://www.genome.jp/dbget-bin/www_bget?ko:K18660
K18779	-2.85693	0.0116636	0.0319939	depleted	-	7-cyano-7-deazaguanine tRNA-ribosyltransferase [EC:2.4.2.48]	http://www.genome.jp/dbget-bin/www_bget?ko:K18779
K18846	-2.11405	0.0012931	0.00478984	depleted	-	16S rRNA (adenine(1408)-N(1))-methyltransferase [EC:2.1.1.180]	http://www.genome.jp/dbget-bin/www_bget?ko:K18846
K18855	-1.43521	0.0136146	0.0365587	depleted	-	UDP-N-acetylglucosamine 3-dehydrogenase [EC:1.1.1.374]	http://www.genome.jp/dbget-bin/www_bget?ko:K18855
K18897	-1.22586	2.11e-05	0.000124298	depleted	-	sarcosine/dimethylglycine N-methyltransferase [EC:2.1.1.157]	http://www.genome.jp/dbget-bin/www_bget?ko:K18897
K18967	-2.24078	0.00110728	0.0041779	depleted	-	diguanylate cyclase [EC:2.7.7.65]	http://www.genome.jp/dbget-bin/www_bget?ko:K18967
K19014	-3.65782	0.000140726	0.000679699	depleted	-	inter-alpha-trypsin inhibitor heavy chain H1	http://www.genome.jp/dbget-bin/www_bget?ko:K19014
K19031	-1.55996	4.3e-10	6.48e-09	depleted	-	cell migration-inducing and hyaluronan-binding protein [EC:3.2.1.35]	http://www.genome.jp/dbget-bin/www_bget?ko:K19031
K19058	-1.14859	0.00866848	0.0247318	depleted	-	mercuric ion transport protein	http://www.genome.jp/dbget-bin/www_bget?ko:K19058
K19285	-2.02927	0.00566847	0.0171906	depleted	-	FMN reductase (NADPH) [EC:1.5.1.38]	http://www.genome.jp/dbget-bin/www_bget?ko:K19285
K19327	-2.23188	0.0121356	0.0331216	depleted	-	anoctamin-10	http://www.genome.jp/dbget-bin/www_bget?ko:K19327
K19329	-2.70399	6.89e-06	4.59e-05	depleted	-	WW domain-containing oxidoreductase	http://www.genome.jp/dbget-bin/www_bget?ko:K19329
K19355	-1.17657	4.18e-06	2.92e-05	depleted	-	mannan endo-1,4-beta-mannosidase [EC:3.2.1.78]	http://www.genome.jp/dbget-bin/www_bget?ko:K19355
K19427	-1.97434	0.0107765	0.0298512	depleted	-	glycosyltransferase EpsJ [EC:2.4.-.-]	http://www.genome.jp/dbget-bin/www_bget?ko:K19427
K19511	-1.46045	8.09e-07	6.66e-06	depleted	-	peroxidase [EC:1.11.1.7]	http://www.genome.jp/dbget-bin/www_bget?ko:K19511
K19551	-1.78909	0.0169372	0.043927	depleted	-	pectate lyase C [EC:4.2.2.2 4.2.2.10]	http://www.genome.jp/dbget-bin/www_bget?ko:K19551
K19588	-2.32602	7.85e-05	0.000403539	depleted	-	2,5-dioxopentanoate dehydrogenase [EC:1.2.1.26]	http://www.genome.jp/dbget-bin/www_bget?ko:K19588
K19620	-1.0989	7.15e-05	0.000370857	depleted	-	extracellular factor (EF) 3-hydroxypalmitic acid methyl ester biosynthesis protein	http://www.genome.jp/dbget-bin/www_bget?ko:K19620
K19715	-1.32072	9.15e-07	7.46e-06	depleted	-	8-amino-3,8-dideoxy-alpha-D-manno-octulosonate transaminase [EC:2.6.1.109]	http://www.genome.jp/dbget-bin/www_bget?ko:K19715
K19742	-1.41165	0.000576774	0.00236987	depleted	-	1-pyrroline-2-carboxylate reductase [NAD(P)H] [EC:1.5.1.49]	http://www.genome.jp/dbget-bin/www_bget?ko:K19742
K20052	-3.97658	3.32e-05	0.000185268	depleted	-	low-density lipoprotein receptor-related protein 8	http://www.genome.jp/dbget-bin/www_bget?ko:K20052
K20238	-2.8388	3.54e-16	1.2e-14	depleted	-	sphingolipid C9-methyltransferase [EC:2.1.1.317]	http://www.genome.jp/dbget-bin/www_bget?ko:K20238
K20370	-1.5182	9.54e-05	0.000479122	depleted	-	phosphoenolpyruvate carboxykinase (diphosphate) [EC:4.1.1.38]	http://www.genome.jp/dbget-bin/www_bget?ko:K20370
K20428	-1.1265	0.0133195	0.0359659	depleted	-	dTDP-4-amino-4,6-dideoxy-D-glucose transaminase [EC:2.6.1.33]	http://www.genome.jp/dbget-bin/www_bget?ko:K20428
K20458	-1.23264	0.000347738	0.00151347	depleted	-	3-hydroxybenzoate/4-hydroxybenzoate---CoA ligase [EC:6.2.1.37 6.2.1.27]	http://www.genome.jp/dbget-bin/www_bget?ko:K20458
K20478	-1.45511	0.00312494	0.0102648	depleted	-	golgin subfamily B member 1	http://www.genome.jp/dbget-bin/www_bget?ko:K20478
K20860	-3.04285	2.93e-08	3.17e-07	depleted	-	FMN hydrolase / 5-amino-6-(5-phospho-D-ribitylamino)uracil phosphatase [EC:3.1.3.102 3.1.3.104]	http://www.genome.jp/dbget-bin/www_bget?ko:K20860
K20906	-1.00685	0.0146541	0.0388936	depleted	-	2-hydroxyisobutanoyl-CoA mutase large subunit [EC:5.4.99.64]	http://www.genome.jp/dbget-bin/www_bget?ko:K20906
K21166	-1.51861	0.0051914	0.0159278	depleted	-	enediyne biosynthesis protein E9	http://www.genome.jp/dbget-bin/www_bget?ko:K21166
K21195	-1.3443	5.54e-06	3.78e-05	depleted	-	2-aminoethylphosphonate dioxygenase [EC:1.14.11.46]	http://www.genome.jp/dbget-bin/www_bget?ko:K21195
K21271	-1.35139	0.00603485	0.0181858	depleted	-	aurachin B dehydrogenase [EC:1.1.1.394]	http://www.genome.jp/dbget-bin/www_bget?ko:K21271
K21469	-1.47048	0.0018067	0.00637229	depleted	-	serine-type D-Ala-D-Ala carboxypeptidase [EC:3.4.16.4]	http://www.genome.jp/dbget-bin/www_bget?ko:K21469
K21515	-2.68398	0.00683861	0.0202787	depleted	-	23S rRNA (guanine2535-N1)-methyltransferase [EC:2.1.1.209]	http://www.genome.jp/dbget-bin/www_bget?ko:K21515
K21606	-3.24705	0.0134195	0.0361718	depleted	-	endo-chitodextinase [EC:3.2.1.202]	http://www.genome.jp/dbget-bin/www_bget?ko:K21606
K21613	-1.19525	0.0165549	0.0430675	depleted	-	uncharacterized hydrolase [EC:3.-.-.-]	http://www.genome.jp/dbget-bin/www_bget?ko:K21613
K21619	-1.22935	1.35e-08	1.57e-07	depleted	-	tagaturonate epimerase [EC:5.1.2.7]	http://www.genome.jp/dbget-bin/www_bget?ko:K21619
K21739	-1.77998	0.00644122	0.0192503	depleted	-	probable pyridine nucleotide-disulfide oxidoreductase	http://www.genome.jp/dbget-bin/www_bget?ko:K21739
K21780	-1.27176	0.00366737	0.0117632	depleted	-	L-proline---[L-prolyl-carrier protein] ligase [EC:6.2.1.53]	http://www.genome.jp/dbget-bin/www_bget?ko:K21780
K21814	-1.78776	0.00679311	0.0201674	depleted	-	serine/threonine-protein phosphatase CPPED1 [EC:3.1.3.16]	http://www.genome.jp/dbget-bin/www_bget?ko:K21814
K22224	-1.31048	0.00526484	0.0161142	depleted	-	acetate---CoA ligase (ADP-forming) subunit beta [EC:6.2.1.13]	http://www.genome.jp/dbget-bin/www_bget?ko:K22224
K22282	-3.1084	0.000430653	0.00183341	depleted	-	fatty acid hydroxylase domain-containing protein 2	http://www.genome.jp/dbget-bin/www_bget?ko:K22282
K22312	-1.92654	0.00882749	0.025129	depleted	-	hydroxyjasmonate sulfotransferase [EC:2.8.2.39]	http://www.genome.jp/dbget-bin/www_bget?ko:K22312
K22396	-1.0445	3.42e-05	0.000190359	depleted	-	xylonate dehydratase [EC:4.2.1.82]	http://www.genome.jp/dbget-bin/www_bget?ko:K22396
K22469	-2.85019	0.000457327	0.00193398	depleted	-	probable ribonuclease FAU-1 [EC:3.1.26.-]	http://www.genome.jp/dbget-bin/www_bget?ko:K22469
K22516	-2.17661	0.000168403	0.000797226	depleted	-	formate dehydrogenase (coenzyme F420) alpha subunit [EC:1.17.98.3 1.8.98.6]	http://www.genome.jp/dbget-bin/www_bget?ko:K22516
K22597	-2.0115	1.39e-08	1.6e-07	depleted	-	glucosylglycerate phosphorylase [EC:2.4.1.352]	http://www.genome.jp/dbget-bin/www_bget?ko:K22597
K22686	-1.40484	2.6e-12	5.67e-11	depleted	-	pro-apoptotic serine protease NMA111 [EC:3.4.21.-]	http://www.genome.jp/dbget-bin/www_bget?ko:K22686
K22699	-1.50843	0.0118627	0.0324933	depleted	-	sulfide-dependent adenosine diphosphate thiazole synthase [EC:2.4.2.59]	http://www.genome.jp/dbget-bin/www_bget?ko:K22699
K23036	-1.58134	1.58e-05	9.58e-05	depleted	-	sn-2 palmitoyl-lipid 9-desaturase [EC:1.14.19.27]	http://www.genome.jp/dbget-bin/www_bget?ko:K23036
K23060	-1.07926	0.015496	0.0406604	depleted	-	arginine/lysine/histidine transport system ATP-binding protein [EC:7.4.2.1]	http://www.genome.jp/dbget-bin/www_bget?ko:K23060
K23139	-1.30417	1.31e-05	8.12e-05	depleted	-	cytochrome P450 family 110 [EC:1.14.-.-]	http://www.genome.jp/dbget-bin/www_bget?ko:K23139
K23167	-1.21533	0.000151094	0.000721538	depleted	-	synaptic vesicle membrane protein VAT-1	http://www.genome.jp/dbget-bin/www_bget?ko:K23167
K23270	-1.08101	6e-07	5.07e-06	depleted	-	phosphoribosylformylglycinamidine synthase subunit PurSL [EC:6.3.5.3]	http://www.genome.jp/dbget-bin/www_bget?ko:K23270
K23424	-1.65855	7.87e-07	6.5e-06	depleted	-	protein O-mannosyl-transferase [EC:2.4.1.-]	http://www.genome.jp/dbget-bin/www_bget?ko:K23424
K23555	-2.11273	2.62e-12	5.71e-11	depleted	-	lipase maturation factor 1	http://www.genome.jp/dbget-bin/www_bget?ko:K23555
K23556	-1.57946	0.00149891	0.00543059	depleted	-	4beta-methylsterol monooxygenase [EC:1.14.13.246]	http://www.genome.jp/dbget-bin/www_bget?ko:K23556
K23557	-1.65149	6.59e-05	0.000345325	depleted	-	3beta-hydroxysteroid-4beta-carboxylate 3-dehydrogenase (decarboxylating) [EC:1.1.1.417]	http://www.genome.jp/dbget-bin/www_bget?ko:K23557
K23684	-1.20939	0.00621887	0.0186517	depleted	-	dolichol-phosphate hexosyltransferase [EC:2.4.1.-]	http://www.genome.jp/dbget-bin/www_bget?ko:K23684
K23779	-1.41361	0.00142017	0.0052023	depleted	-	XRE family transcriptional regulator, regulator of sulfur utilization	http://www.genome.jp/dbget-bin/www_bget?ko:K23779
K23977	-1.41565	0.000675437	0.00271746	depleted	-	L-glutamine---4-(methylsulfanyl)-2-oxobutanoate aminotransferase [EC:2.6.1.117]	http://www.genome.jp/dbget-bin/www_bget?ko:K23977
K23992	-1.47441	8.47e-05	0.00043021	depleted	-	1L-myo-inositol 1-phosphate cytidylyltransferase / CDP-L-myo-inositol myo-inositolphosphotransferase [EC:2.7.7.74 2.7.8.34]	http://www.genome.jp/dbget-bin/www_bget?ko:K23992
K23995	-1.00234	0.000764659	0.00301741	depleted	-	lanthanide-dependent methanol dehydrogenase [EC:1.1.2.10]	http://www.genome.jp/dbget-bin/www_bget?ko:K23995
K00001	0.942256	4.67e-09	5.97e-08	No significant	-	alcohol dehydrogenase [EC:1.1.1.1]	http://www.genome.jp/dbget-bin/www_bget?ko:K00001
K00002	0.483414	0.763108	1	No significant	-	alcohol dehydrogenase (NADP+) [EC:1.1.1.2]	http://www.genome.jp/dbget-bin/www_bget?ko:K00002
K00003	0.0501367	0.426896	0.560264	No significant	-	homoserine dehydrogenase [EC:1.1.1.3]	http://www.genome.jp/dbget-bin/www_bget?ko:K00003
K00004	0.28944	0.174672	0.289548	No significant	-	(R,R)-butanediol dehydrogenase / meso-butanediol dehydrogenase / diacetyl reductase [EC:1.1.1.4 1.1.1.- 1.1.1.303]	http://www.genome.jp/dbget-bin/www_bget?ko:K00004
K00005	-0.344254	0.602599	0.710974	No significant	-	glycerol dehydrogenase [EC:1.1.1.6]	http://www.genome.jp/dbget-bin/www_bget?ko:K00005
K00008	-0.54953	0.000349512	0.00151854	No significant	-	L-iditol 2-dehydrogenase [EC:1.1.1.14]	http://www.genome.jp/dbget-bin/www_bget?ko:K00008
K00009	1.27035	0.0661524	0.134856	No significant	-	mannitol-1-phosphate 5-dehydrogenase [EC:1.1.1.17]	http://www.genome.jp/dbget-bin/www_bget?ko:K00009
K00010	0.783811	7.61e-14	2.08e-12	No significant	-	myo-inositol 2-dehydrogenase / D-chiro-inositol 1-dehydrogenase [EC:1.1.1.18 1.1.1.369]	http://www.genome.jp/dbget-bin/www_bget?ko:K00010
K00012	-0.0613482	0.214224	0.339653	No significant	-	UDPglucose 6-dehydrogenase [EC:1.1.1.22]	http://www.genome.jp/dbget-bin/www_bget?ko:K00012
K00013	-0.0753158	0.198943	0.31996	No significant	-	histidinol dehydrogenase [EC:1.1.1.23]	http://www.genome.jp/dbget-bin/www_bget?ko:K00013
K00014	0.295376	0.00349078	0.0112879	No significant	-	shikimate dehydrogenase [EC:1.1.1.25]	http://www.genome.jp/dbget-bin/www_bget?ko:K00014
K00015	-0.161745	0.0785284	0.154648	No significant	-	glyoxylate reductase [EC:1.1.1.26]	http://www.genome.jp/dbget-bin/www_bget?ko:K00015
K00016	0.160992	0.525723	0.648153	No significant	-	L-lactate dehydrogenase [EC:1.1.1.27]	http://www.genome.jp/dbget-bin/www_bget?ko:K00016
K00018	-0.845597	1.37e-05	8.41e-05	No significant	-	glycerate dehydrogenase [EC:1.1.1.29]	http://www.genome.jp/dbget-bin/www_bget?ko:K00018
K00019	0.349617	0.000347748	0.00151347	No significant	-	3-hydroxybutyrate dehydrogenase [EC:1.1.1.30]	http://www.genome.jp/dbget-bin/www_bget?ko:K00019
K00020	0.016198	0.814425	0.876327	No significant	-	3-hydroxyisobutyrate dehydrogenase [EC:1.1.1.31]	http://www.genome.jp/dbget-bin/www_bget?ko:K00020
K00021	0.046374	0.771314	0.842722	No significant	-	hydroxymethylglutaryl-CoA reductase (NADPH) [EC:1.1.1.34]	http://www.genome.jp/dbget-bin/www_bget?ko:K00021
K00022	0.275107	0.863915	1	No significant	-	3-hydroxyacyl-CoA dehydrogenase [EC:1.1.1.35]	http://www.genome.jp/dbget-bin/www_bget?ko:K00022
K00023	0.311478	0.00482278	0.0149536	No significant	-	acetoacetyl-CoA reductase [EC:1.1.1.36]	http://www.genome.jp/dbget-bin/www_bget?ko:K00023
K00024	-0.263091	0.00179489	0.00633705	No significant	-	malate dehydrogenase [EC:1.1.1.37]	http://www.genome.jp/dbget-bin/www_bget?ko:K00024
K00025	-0.663705	0.688829	1	No significant	-	malate dehydrogenase [EC:1.1.1.37]	http://www.genome.jp/dbget-bin/www_bget?ko:K00025
K00027	-0.1702	0.248106	0.377048	No significant	-	malate dehydrogenase (oxaloacetate-decarboxylating) [EC:1.1.1.38]	http://www.genome.jp/dbget-bin/www_bget?ko:K00027
K00029	0.211129	0.0355658	0.0814217	No significant	-	malate dehydrogenase (oxaloacetate-decarboxylating)(NADP+) [EC:1.1.1.40]	http://www.genome.jp/dbget-bin/www_bget?ko:K00029
K00030	-0.586514	2.41e-05	0.000139296	No significant	-	isocitrate dehydrogenase (NAD+) [EC:1.1.1.41]	http://www.genome.jp/dbget-bin/www_bget?ko:K00030
K00031	-0.200095	0.000123882	0.000603584	No significant	-	isocitrate dehydrogenase [EC:1.1.1.42]	http://www.genome.jp/dbget-bin/www_bget?ko:K00031
K00032	0.266157	0.667453	0.763434	No significant	-	phosphogluconate 2-dehydrogenase [EC:1.1.1.43]	http://www.genome.jp/dbget-bin/www_bget?ko:K00032
K00033	-0.140419	0.0272427	0.0654466	No significant	-	6-phosphogluconate dehydrogenase [EC:1.1.1.44 1.1.1.343]	http://www.genome.jp/dbget-bin/www_bget?ko:K00033
K00034	-0.311539	0.0394448	0.0886488	No significant	-	glucose 1-dehydrogenase [EC:1.1.1.47]	http://www.genome.jp/dbget-bin/www_bget?ko:K00034
K00036	-0.108249	0.0984078	0.18537	No significant	-	glucose-6-phosphate 1-dehydrogenase [EC:1.1.1.49 1.1.1.363]	http://www.genome.jp/dbget-bin/www_bget?ko:K00036
K00043	0.635559	0.000551183	0.00228146	No significant	-	4-hydroxybutyrate dehydrogenase [EC:1.1.1.61]	http://www.genome.jp/dbget-bin/www_bget?ko:K00043
K00046	0.898586	6.17e-12	1.26e-10	No significant	-	gluconate 5-dehydrogenase [EC:1.1.1.69]	http://www.genome.jp/dbget-bin/www_bget?ko:K00046
K00048	1.84338	0.157193	0.266315	No significant	-	lactaldehyde reductase [EC:1.1.1.77]	http://www.genome.jp/dbget-bin/www_bget?ko:K00048
K00050	-1.16931	0.173236	0.287606	No significant	-	hydroxypyruvate reductase [EC:1.1.1.81]	http://www.genome.jp/dbget-bin/www_bget?ko:K00050
K00052	-0.202652	0.00178954	0.00632111	No significant	-	3-isopropylmalate dehydrogenase [EC:1.1.1.85]	http://www.genome.jp/dbget-bin/www_bget?ko:K00052
K00053	-0.089397	0.117897	0.213775	No significant	-	ketol-acid reductoisomerase [EC:1.1.1.86]	http://www.genome.jp/dbget-bin/www_bget?ko:K00053
K00054	-0.933969	1.32e-09	1.84e-08	No significant	-	hydroxymethylglutaryl-CoA reductase [EC:1.1.1.88]	http://www.genome.jp/dbget-bin/www_bget?ko:K00054
K00055	0.774939	0.00261647	0.00876996	No significant	-	aryl-alcohol dehydrogenase [EC:1.1.1.90]	http://www.genome.jp/dbget-bin/www_bget?ko:K00055
K00057	0.0690327	0.241063	0.370114	No significant	-	glycerol-3-phosphate dehydrogenase (NAD(P)+) [EC:1.1.1.94]	http://www.genome.jp/dbget-bin/www_bget?ko:K00057
K00058	-0.0948438	0.0419848	0.0935289	No significant	-	D-3-phosphoglycerate dehydrogenase / 2-oxoglutarate reductase [EC:1.1.1.95 1.1.1.399]	http://www.genome.jp/dbget-bin/www_bget?ko:K00058
K00059	0.0574149	0.154478	0.262768	No significant	-	3-oxoacyl-[acyl-carrier protein] reductase [EC:1.1.1.100]	http://www.genome.jp/dbget-bin/www_bget?ko:K00059
K00060	-0.297232	0.00241264	0.00816223	No significant	-	threonine 3-dehydrogenase [EC:1.1.1.103]	http://www.genome.jp/dbget-bin/www_bget?ko:K00060
K00064	0.942596	4.15e-13	1.04e-11	No significant	-	D-threo-aldose 1-dehydrogenase [EC:1.1.1.122]	http://www.genome.jp/dbget-bin/www_bget?ko:K00064
K00065	0.183758	0.0573885	0.120044	No significant	-	2-dehydro-3-deoxy-D-gluconate 5-dehydrogenase [EC:1.1.1.127]	http://www.genome.jp/dbget-bin/www_bget?ko:K00065
K00066	-0.759726	4.86e-12	1.01e-10	No significant	-	GDP-mannose 6-dehydrogenase [EC:1.1.1.132]	http://www.genome.jp/dbget-bin/www_bget?ko:K00066
K00067	-0.0777338	0.284145	0.418034	No significant	-	dTDP-4-dehydrorhamnose reductase [EC:1.1.1.133]	http://www.genome.jp/dbget-bin/www_bget?ko:K00067
K00068	-2.57023	0.0214457	0.0536282	No significant	-	sorbitol-6-phosphate 2-dehydrogenase [EC:1.1.1.140]	http://www.genome.jp/dbget-bin/www_bget?ko:K00068
K00073	-0.000558056	0.998621	0.999146	No significant	-	ureidoglycolate dehydrogenase (NAD+) [EC:1.1.1.350]	http://www.genome.jp/dbget-bin/www_bget?ko:K00073
K00074	-0.0284592	0.731664	0.812936	No significant	-	3-hydroxybutyryl-CoA dehydrogenase [EC:1.1.1.157]	http://www.genome.jp/dbget-bin/www_bget?ko:K00074
K00075	0.0540939	0.278747	0.412224	No significant	-	UDP-N-acetylmuramate dehydrogenase [EC:1.3.1.98]	http://www.genome.jp/dbget-bin/www_bget?ko:K00075
K00076	0.13162	0.653598	0.750679	No significant	-	7-alpha-hydroxysteroid dehydrogenase [EC:1.1.1.159]	http://www.genome.jp/dbget-bin/www_bget?ko:K00076
K00077	-0.133311	0.0540794	0.114794	No significant	-	2-dehydropantoate 2-reductase [EC:1.1.1.169]	http://www.genome.jp/dbget-bin/www_bget?ko:K00077
K00082	0.692683	0.00816336	0.0235466	No significant	-	5-amino-6-(5-phosphoribosylamino)uracil reductase [EC:1.1.1.193]	http://www.genome.jp/dbget-bin/www_bget?ko:K00082
K00084	-0.5445	0.60359	0.711558	No significant	-	carbonyl reductase 3 [EC:1.1.1.184]	http://www.genome.jp/dbget-bin/www_bget?ko:K00084
K00086	0.638232	0.67086	1	No significant	-	1,3-propanediol dehydrogenase [EC:1.1.1.202]	http://www.genome.jp/dbget-bin/www_bget?ko:K00086
K00088	-0.0995859	0.0566357	0.118894	No significant	-	IMP dehydrogenase [EC:1.1.1.205]	http://www.genome.jp/dbget-bin/www_bget?ko:K00088
K00091	-0.614346	8e-05	0.000410427	No significant	-	dihydroflavonol-4-reductase [EC:1.1.1.219]	http://www.genome.jp/dbget-bin/www_bget?ko:K00091
K00096	-0.135604	0.305431	0.441248	No significant	-	glycerol-1-phosphate dehydrogenase [NAD(P)+] [EC:1.1.1.261]	http://www.genome.jp/dbget-bin/www_bget?ko:K00096
K00097	0.365817	0.00148283	0.00538515	No significant	-	4-hydroxythreonine-4-phosphate dehydrogenase [EC:1.1.1.262]	http://www.genome.jp/dbget-bin/www_bget?ko:K00097
K00099	-0.0397428	0.566507	0.68088	No significant	-	1-deoxy-D-xylulose-5-phosphate reductoisomerase [EC:1.1.1.267]	http://www.genome.jp/dbget-bin/www_bget?ko:K00099
K00101	0.365746	0.00142186	0.00520598	No significant	-	L-lactate dehydrogenase (cytochrome) [EC:1.1.2.3]	http://www.genome.jp/dbget-bin/www_bget?ko:K00101
K00102	-0.0459551	0.557582	0.67488	No significant	-	D-lactate dehydrogenase (cytochrome) [EC:1.1.2.4]	http://www.genome.jp/dbget-bin/www_bget?ko:K00102
K00103	-1.40481	0.224803	0.352314	No significant	-	L-gulonolactone oxidase [EC:1.1.3.8]	http://www.genome.jp/dbget-bin/www_bget?ko:K00103
K00104	-0.348244	1.48e-05	9.06e-05	No significant	-	glycolate oxidase [EC:1.1.3.15]	http://www.genome.jp/dbget-bin/www_bget?ko:K00104
K00105	1.69472	0.207861	0.331428	No significant	-	alpha-glycerophosphate oxidase [EC:1.1.3.21]	http://www.genome.jp/dbget-bin/www_bget?ko:K00105
K00106	-0.870336	0.0711105	0.142935	No significant	-	xanthine dehydrogenase/oxidase [EC:1.17.1.4 1.17.3.2]	http://www.genome.jp/dbget-bin/www_bget?ko:K00106
K00107	-0.663705	0.688829	1	No significant	-	D-arabinono-1,4-lactone oxidase [EC:1.1.3.37]	http://www.genome.jp/dbget-bin/www_bget?ko:K00107
K00108	0.151084	0.0360412	0.0823613	No significant	-	choline dehydrogenase [EC:1.1.99.1]	http://www.genome.jp/dbget-bin/www_bget?ko:K00108
K00109	-0.679584	0.358562	0.495439	No significant	-	2-hydroxyglutarate dehydrogenase [EC:1.1.99.2]	http://www.genome.jp/dbget-bin/www_bget?ko:K00109
K00111	0.00942239	0.861984	0.910923	No significant	-	glycerol-3-phosphate dehydrogenase [EC:1.1.5.3]	http://www.genome.jp/dbget-bin/www_bget?ko:K00111
K00112	-0.0845263	0.786999	0.855683	No significant	-	glycerol-3-phosphate dehydrogenase subunit B [EC:1.1.5.3]	http://www.genome.jp/dbget-bin/www_bget?ko:K00112
K00113	-0.195841	0.152451	0.259901	No significant	-	glycerol-3-phosphate dehydrogenase subunit C	http://www.genome.jp/dbget-bin/www_bget?ko:K00113
K00114	-0.968301	1.17e-06	9.37e-06	No significant	-	alcohol dehydrogenase (cytochrome c) [EC:1.1.2.8]	http://www.genome.jp/dbget-bin/www_bget?ko:K00114
K00115	-0.663705	0.688829	1	No significant	-	glucose 1-dehydrogenase (FAD, quinone) [EC:1.1.5.9]	http://www.genome.jp/dbget-bin/www_bget?ko:K00115
K00117	-0.815707	9.71e-09	1.16e-07	No significant	-	quinoprotein glucose dehydrogenase [EC:1.1.5.2]	http://www.genome.jp/dbget-bin/www_bget?ko:K00117
K00118	-1.3502	0.115929	0.21088	No significant	-	glucose-fructose oxidoreductase [EC:1.1.99.28]	http://www.genome.jp/dbget-bin/www_bget?ko:K00118
K00119	0.185929	0.359924	0.49696	No significant	-	alcohol dehydrogenase (nicotinoprotein) [EC:1.1.99.36]	http://www.genome.jp/dbget-bin/www_bget?ko:K00119
K00120	-1.37035	0.0676196	0.137332	No significant	-	F420-dependent hydroxymycolic acid dehydrogenase [EC:1.1.98.-]	http://www.genome.jp/dbget-bin/www_bget?ko:K00120
K00121	0.0608662	0.357425	0.494226	No significant	-	S-(hydroxymethyl)glutathione dehydrogenase / alcohol dehydrogenase [EC:1.1.1.284 1.1.1.1]	http://www.genome.jp/dbget-bin/www_bget?ko:K00121
K00122	0.969821	9.06e-08	9.15e-07	No significant	-	formate dehydrogenase [EC:1.17.1.9]	http://www.genome.jp/dbget-bin/www_bget?ko:K00122
K00123	-0.193703	0.00328024	0.0106934	No significant	-	formate dehydrogenase major subunit [EC:1.17.1.9]	http://www.genome.jp/dbget-bin/www_bget?ko:K00123
K00124	0.10062	0.0881173	0.169552	No significant	-	formate dehydrogenase iron-sulfur subunit	http://www.genome.jp/dbget-bin/www_bget?ko:K00124
K00127	0.0620289	0.44307	0.574616	No significant	-	formate dehydrogenase subunit gamma	http://www.genome.jp/dbget-bin/www_bget?ko:K00127
K00128	0.536411	1.72e-08	1.95e-07	No significant	-	aldehyde dehydrogenase (NAD+) [EC:1.2.1.3]	http://www.genome.jp/dbget-bin/www_bget?ko:K00128
K00129	-1.45505	0.338174	1	No significant	-	aldehyde dehydrogenase (NAD(P)+) [EC:1.2.1.5]	http://www.genome.jp/dbget-bin/www_bget?ko:K00129
K00130	0.522454	1.76e-08	1.99e-07	No significant	-	betaine-aldehyde dehydrogenase [EC:1.2.1.8]	http://www.genome.jp/dbget-bin/www_bget?ko:K00130
K00131	0.82675	0.0155137	0.0406927	No significant	-	glyceraldehyde-3-phosphate dehydrogenase (NADP+) [EC:1.2.1.9]	http://www.genome.jp/dbget-bin/www_bget?ko:K00131
K00133	-0.125619	0.0480964	0.104853	No significant	-	aspartate-semialdehyde dehydrogenase [EC:1.2.1.11]	http://www.genome.jp/dbget-bin/www_bget?ko:K00133
K00134	-0.192203	0.00288512	0.00955266	No significant	-	glyceraldehyde 3-phosphate dehydrogenase [EC:1.2.1.12]	http://www.genome.jp/dbget-bin/www_bget?ko:K00134
K00135	0.34379	8.17e-08	8.3e-07	No significant	-	succinate-semialdehyde dehydrogenase / glutarate-semialdehyde dehydrogenase [EC:1.2.1.16 1.2.1.79 1.2.1.20]	http://www.genome.jp/dbget-bin/www_bget?ko:K00135
K00137	0.50282	0.00457835	0.0142771	No significant	-	aminobutyraldehyde dehydrogenase [EC:1.2.1.19]	http://www.genome.jp/dbget-bin/www_bget?ko:K00137
K00139	-0.833322	0.50714	0.63243	No significant	-	succinate-semialdehyde dehydrogenase [EC:1.2.1.24]	http://www.genome.jp/dbget-bin/www_bget?ko:K00139
K00140	0.0029865	0.966413	0.977716	No significant	-	malonate-semialdehyde dehydrogenase (acetylating) / methylmalonate-semialdehyde dehydrogenase [EC:1.2.1.18 1.2.1.27]	http://www.genome.jp/dbget-bin/www_bget?ko:K00140
K00141	0.891272	6.76e-07	5.67e-06	No significant	-	benzaldehyde dehydrogenase (NAD) [EC:1.2.1.28]	http://www.genome.jp/dbget-bin/www_bget?ko:K00141
K00142	0.203299	0.839116	0.893856	No significant	-	acyl-CoA synthetase [EC:6.2.1.-]	http://www.genome.jp/dbget-bin/www_bget?ko:K00142
K00143	-0.476923	0.441366	0.573227	No significant	-	L-2-aminoadipate reductase [EC:1.2.1.95]	http://www.genome.jp/dbget-bin/www_bget?ko:K00143
K00145	-0.050169	0.511156	0.636319	No significant	-	N-acetyl-gamma-glutamyl-phosphate reductase [EC:1.2.1.38]	http://www.genome.jp/dbget-bin/www_bget?ko:K00145
K00146	0.872733	1.22e-06	9.68e-06	No significant	-	phenylacetaldehyde dehydrogenase [EC:1.2.1.39]	http://www.genome.jp/dbget-bin/www_bget?ko:K00146
K00147	0.0304403	0.635879	0.736057	No significant	-	glutamate-5-semialdehyde dehydrogenase [EC:1.2.1.41]	http://www.genome.jp/dbget-bin/www_bget?ko:K00147
K00148	0.212412	0.21367	0.338915	No significant	-	glutathione-independent formaldehyde dehydrogenase [EC:1.2.1.46]	http://www.genome.jp/dbget-bin/www_bget?ko:K00148
K00150	-0.921512	0.000587834	0.0024044	No significant	-	glyceraldehyde-3-phosphate dehydrogenase (NAD(P)) [EC:1.2.1.59]	http://www.genome.jp/dbget-bin/www_bget?ko:K00150
K00151	0.74796	6.01e-06	4.05e-05	No significant	-	5-carboxymethyl-2-hydroxymuconic-semialdehyde dehydrogenase [EC:1.2.1.60]	http://www.genome.jp/dbget-bin/www_bget?ko:K00151
K00153	0.134131	0.483622	0.612266	No significant	-	S-(hydroxymethyl)mycothiol dehydrogenase [EC:1.1.1.306]	http://www.genome.jp/dbget-bin/www_bget?ko:K00153
K00156	-0.47266	0.0197665	0.0501041	No significant	-	pyruvate dehydrogenase (quinone) [EC:1.2.5.1]	http://www.genome.jp/dbget-bin/www_bget?ko:K00156
K00158	-0.384133	0.290219	0.424755	No significant	-	pyruvate oxidase [EC:1.2.3.3]	http://www.genome.jp/dbget-bin/www_bget?ko:K00158
K00161	-0.0328053	0.700598	0.789483	No significant	-	pyruvate dehydrogenase E1 component alpha subunit [EC:1.2.4.1]	http://www.genome.jp/dbget-bin/www_bget?ko:K00161
K00162	-0.0103567	0.896011	0.932144	No significant	-	pyruvate dehydrogenase E1 component beta subunit [EC:1.2.4.1]	http://www.genome.jp/dbget-bin/www_bget?ko:K00162
K00163	-0.154837	0.00162488	0.00582324	No significant	-	pyruvate dehydrogenase E1 component [EC:1.2.4.1]	http://www.genome.jp/dbget-bin/www_bget?ko:K00163
K00164	-0.180962	0.00123751	0.0046016	No significant	-	2-oxoglutarate dehydrogenase E1 component [EC:1.2.4.2]	http://www.genome.jp/dbget-bin/www_bget?ko:K00164
K00166	0.325007	0.00676781	0.0201001	No significant	-	2-oxoisovalerate dehydrogenase E1 component alpha subunit [EC:1.2.4.4]	http://www.genome.jp/dbget-bin/www_bget?ko:K00166
K00167	0.0681296	0.501509	0.628083	No significant	-	2-oxoisovalerate dehydrogenase E1 component beta subunit [EC:1.2.4.4]	http://www.genome.jp/dbget-bin/www_bget?ko:K00167
K00169	-0.666904	0.00552695	0.0168022	No significant	-	pyruvate ferredoxin oxidoreductase alpha subunit [EC:1.2.7.1]	http://www.genome.jp/dbget-bin/www_bget?ko:K00169
K00170	-0.638385	0.00388587	0.0123814	No significant	-	pyruvate ferredoxin oxidoreductase beta subunit [EC:1.2.7.1]	http://www.genome.jp/dbget-bin/www_bget?ko:K00170
K00171	-1.47894	0.0603826	0.125172	No significant	-	pyruvate ferredoxin oxidoreductase delta subunit [EC:1.2.7.1]	http://www.genome.jp/dbget-bin/www_bget?ko:K00171
K00172	-0.426117	0.146736	0.252254	No significant	-	pyruvate ferredoxin oxidoreductase gamma subunit [EC:1.2.7.1]	http://www.genome.jp/dbget-bin/www_bget?ko:K00172
K00174	-0.412187	1.2e-06	9.56e-06	No significant	-	2-oxoglutarate/2-oxoacid ferredoxin oxidoreductase subunit alpha [EC:1.2.7.3 1.2.7.11]	http://www.genome.jp/dbget-bin/www_bget?ko:K00174
K00175	-0.485817	5.8e-10	8.5e-09	No significant	-	2-oxoglutarate/2-oxoacid ferredoxin oxidoreductase subunit beta [EC:1.2.7.3 1.2.7.11]	http://www.genome.jp/dbget-bin/www_bget?ko:K00175
K00176	-0.478591	0.315488	0.450731	No significant	-	2-oxoglutarate ferredoxin oxidoreductase subunit delta [EC:1.2.7.3]	http://www.genome.jp/dbget-bin/www_bget?ko:K00176
K00177	0.156473	0.50299	0.629218	No significant	-	2-oxoglutarate ferredoxin oxidoreductase subunit gamma [EC:1.2.7.3]	http://www.genome.jp/dbget-bin/www_bget?ko:K00177
K00179	-0.180067	0.0531336	0.11326	No significant	-	indolepyruvate ferredoxin oxidoreductase, alpha subunit [EC:1.2.7.8]	http://www.genome.jp/dbget-bin/www_bget?ko:K00179
K00180	0.0573487	0.722709	0.806045	No significant	-	indolepyruvate ferredoxin oxidoreductase, beta subunit [EC:1.2.7.8]	http://www.genome.jp/dbget-bin/www_bget?ko:K00180
K00184	-0.953228	2.91e-11	5.27e-10	No significant	-	dimethyl sulfoxide reductase iron-sulfur subunit	http://www.genome.jp/dbget-bin/www_bget?ko:K00184
K00185	-0.994964	6.14e-12	1.26e-10	No significant	-	dimethyl sulfoxide reductase membrane subunit	http://www.genome.jp/dbget-bin/www_bget?ko:K00185
K00186	-0.657344	0.0920132	0.175716	No significant	-	2-oxoisovalerate ferredoxin oxidoreductase, alpha subunit [EC:1.2.7.7]	http://www.genome.jp/dbget-bin/www_bget?ko:K00186
K00187	-0.421342	0.337152	0.472279	No significant	-	2-oxoisovalerate ferredoxin oxidoreductase, beta subunit [EC:1.2.7.7]	http://www.genome.jp/dbget-bin/www_bget?ko:K00187
K00197	0.932717	0.566565	0.68088	No significant	-	acetyl-CoA decarbonylase/synthase, CODH/ACS complex subunit gamma [EC:2.1.1.245]	http://www.genome.jp/dbget-bin/www_bget?ko:K00197
K00198	-0.570351	0.655784	0.752661	No significant	-	anaerobic carbon-monoxide dehydrogenase catalytic subunit [EC:1.2.7.4]	http://www.genome.jp/dbget-bin/www_bget?ko:K00198
K00200	-0.344077	0.00107993	0.00408398	No significant	-	formylmethanofuran dehydrogenase subunit A [EC:1.2.7.12]	http://www.genome.jp/dbget-bin/www_bget?ko:K00200
K00201	-0.394823	0.0081371	0.0234887	No significant	-	formylmethanofuran dehydrogenase subunit B [EC:1.2.7.12]	http://www.genome.jp/dbget-bin/www_bget?ko:K00201
K00202	-0.274783	0.141458	0.245504	No significant	-	formylmethanofuran dehydrogenase subunit C [EC:1.2.7.12]	http://www.genome.jp/dbget-bin/www_bget?ko:K00202
K00203	-1.52286	0.0272283	0.0654466	No significant	-	formylmethanofuran dehydrogenase subunit D [EC:1.2.7.12]	http://www.genome.jp/dbget-bin/www_bget?ko:K00203
K00205	-1.06829	0.436682	0.569183	No significant	-	4Fe-4S ferredoxin	http://www.genome.jp/dbget-bin/www_bget?ko:K00205
K00206	0.293064	0.105736	0.195973	No significant	-	phosphonoacetaldehyde dehydrogenase [EC:1.2.1.-]	http://www.genome.jp/dbget-bin/www_bget?ko:K00206
K00208	-0.0551316	0.28871	0.423292	No significant	-	enoyl-[acyl-carrier protein] reductase I [EC:1.3.1.9 1.3.1.10]	http://www.genome.jp/dbget-bin/www_bget?ko:K00208
K00209	0.794516	0.0198359	0.0502132	No significant	-	enoyl-[acyl-carrier protein] reductase / trans-2-enoyl-CoA reductase (NAD+) [EC:1.3.1.9 1.3.1.44]	http://www.genome.jp/dbget-bin/www_bget?ko:K00209
K00213	-2.18857	0.0732861	0.146649	No significant	-	7-dehydrocholesterol reductase [EC:1.3.1.21]	http://www.genome.jp/dbget-bin/www_bget?ko:K00213
K00215	0.0249953	0.618671	0.7224	No significant	-	4-hydroxy-tetrahydrodipicolinate reductase [EC:1.17.1.8]	http://www.genome.jp/dbget-bin/www_bget?ko:K00215
K00216	0.385959	0.0638285	0.130821	No significant	-	2,3-dihydro-2,3-dihydroxybenzoate dehydrogenase [EC:1.3.1.28]	http://www.genome.jp/dbget-bin/www_bget?ko:K00216
K00218	-0.195964	0.902265	1	No significant	-	protochlorophyllide reductase [EC:1.3.1.33]	http://www.genome.jp/dbget-bin/www_bget?ko:K00218
K00219	0.326297	0.000702955	0.00280298	No significant	-	2,4-dienoyl-CoA reductase (NADPH2) [EC:1.3.1.34]	http://www.genome.jp/dbget-bin/www_bget?ko:K00219
K00220	0.312146	0.000400543	0.00172062	No significant	-	cyclohexadieny/prephenate dehydrogenase [EC:1.3.1.43 1.3.1.12]	http://www.genome.jp/dbget-bin/www_bget?ko:K00220
K00221	-1.14117	0.0209426	0.0525776	No significant	-	alkylmercury lyase [EC:4.99.1.2]	http://www.genome.jp/dbget-bin/www_bget?ko:K00221
K00226	-0.749256	1.68e-05	0.000101716	No significant	-	dihydroorotate dehydrogenase (fumarate) [EC:1.3.98.1]	http://www.genome.jp/dbget-bin/www_bget?ko:K00226
K00227	1.68855	1	1	No significant	-	Delta7-sterol 5-desaturase [EC:1.14.19.20]	http://www.genome.jp/dbget-bin/www_bget?ko:K00227
K00228	0.332401	0.0123242	0.0335761	No significant	-	coproporphyrinogen III oxidase [EC:1.3.3.3]	http://www.genome.jp/dbget-bin/www_bget?ko:K00228
K00230	-0.220401	0.122637	0.220093	No significant	-	menaquinone-dependent protoporphyrinogen oxidase [EC:1.3.5.3]	http://www.genome.jp/dbget-bin/www_bget?ko:K00230
K00231	-0.43753	0.000726825	0.00288456	No significant	-	protoporphyrinogen/coproporphyrinogen III oxidase [EC:1.3.3.4 1.3.3.15]	http://www.genome.jp/dbget-bin/www_bget?ko:K00231
K00232	0.0901696	0.651936	0.749854	No significant	-	acyl-CoA oxidase [EC:1.3.3.6]	http://www.genome.jp/dbget-bin/www_bget?ko:K00232
K00234	-1.47003	0.225431	0.352864	No significant	-	succinate dehydrogenase (ubiquinone) flavoprotein subunit [EC:1.3.5.1]	http://www.genome.jp/dbget-bin/www_bget?ko:K00234
K00239	-0.218992	8.74e-05	0.000442835	No significant	-	succinate dehydrogenase / fumarate reductase, flavoprotein subunit [EC:1.3.5.1 1.3.5.4]	http://www.genome.jp/dbget-bin/www_bget?ko:K00239
K00240	-0.329386	3.11e-06	2.26e-05	No significant	-	succinate dehydrogenase / fumarate reductase, iron-sulfur subunit [EC:1.3.5.1 1.3.5.4]	http://www.genome.jp/dbget-bin/www_bget?ko:K00240
K00241	-0.136116	0.0223303	0.055603	No significant	-	succinate dehydrogenase / fumarate reductase, cytochrome b subunit	http://www.genome.jp/dbget-bin/www_bget?ko:K00241
K00242	0.197045	0.0483967	0.105369	No significant	-	succinate dehydrogenase / fumarate reductase, membrane anchor subunit	http://www.genome.jp/dbget-bin/www_bget?ko:K00242
K00244	-0.438251	0.000258058	0.00116925	No significant	-	fumarate reductase flavoprotein subunit [EC:1.3.5.4]	http://www.genome.jp/dbget-bin/www_bget?ko:K00244
K00245	-0.834631	0.000902346	0.0034955	No significant	-	fumarate reductase iron-sulfur subunit [EC:1.3.5.4]	http://www.genome.jp/dbget-bin/www_bget?ko:K00245
K00246	-0.743919	0.0352047	0.0807893	No significant	-	fumarate reductase subunit C	http://www.genome.jp/dbget-bin/www_bget?ko:K00246
K00248	-0.0785865	0.480971	0.609785	No significant	-	butyryl-CoA dehydrogenase [EC:1.3.8.1]	http://www.genome.jp/dbget-bin/www_bget?ko:K00248
K00249	0.0434481	0.319725	0.45482	No significant	-	acyl-CoA dehydrogenase [EC:1.3.8.7]	http://www.genome.jp/dbget-bin/www_bget?ko:K00249
K00252	-0.118628	0.0604833	0.125224	No significant	-	glutaryl-CoA dehydrogenase [EC:1.3.8.6]	http://www.genome.jp/dbget-bin/www_bget?ko:K00252
K00253	0.190361	0.0632729	0.130127	No significant	-	isovaleryl-CoA dehydrogenase [EC:1.3.8.4]	http://www.genome.jp/dbget-bin/www_bget?ko:K00253
K00254	0.213305	0.0367788	0.0837201	No significant	-	dihydroorotate dehydrogenase [EC:1.3.5.2]	http://www.genome.jp/dbget-bin/www_bget?ko:K00254
K00255	-1.04599	0.312944	0.448694	No significant	-	long-chain-acyl-CoA dehydrogenase [EC:1.3.8.8]	http://www.genome.jp/dbget-bin/www_bget?ko:K00255
K00257	1.79662	0.102214	0.191404	No significant	-	acyl-ACP dehydrogenase [EC:1.3.99.-]	http://www.genome.jp/dbget-bin/www_bget?ko:K00257
K00259	-0.0197071	0.797474	0.86411	No significant	-	alanine dehydrogenase [EC:1.4.1.1]	http://www.genome.jp/dbget-bin/www_bget?ko:K00259
K00260	-0.530029	0.0535245	0.113934	No significant	-	glutamate dehydrogenase [EC:1.4.1.2]	http://www.genome.jp/dbget-bin/www_bget?ko:K00260
K00261	-0.488215	3.99e-06	2.81e-05	No significant	-	glutamate dehydrogenase (NAD(P)+) [EC:1.4.1.3]	http://www.genome.jp/dbget-bin/www_bget?ko:K00261
K00262	-0.0859195	0.403367	0.539334	No significant	-	glutamate dehydrogenase (NADP+) [EC:1.4.1.4]	http://www.genome.jp/dbget-bin/www_bget?ko:K00262
K00263	-0.0778569	0.499606	0.626318	No significant	-	leucine dehydrogenase [EC:1.4.1.9]	http://www.genome.jp/dbget-bin/www_bget?ko:K00263
K00264	-0.90114	0.116229	0.211205	No significant	-	glutamate synthase (NADH) [EC:1.4.1.14]	http://www.genome.jp/dbget-bin/www_bget?ko:K00264
K00265	-0.0984431	0.060442	0.125195	No significant	-	glutamate synthase (NADPH) large chain [EC:1.4.1.13]	http://www.genome.jp/dbget-bin/www_bget?ko:K00265
K00266	-0.0539667	0.357138	0.493976	No significant	-	glutamate synthase (NADPH) small chain [EC:1.4.1.13]	http://www.genome.jp/dbget-bin/www_bget?ko:K00266
K00270	-2.18991	0.091281	0.174581	No significant	-	phenylalanine dehydrogenase [EC:1.4.1.20]	http://www.genome.jp/dbget-bin/www_bget?ko:K00270
K00271	0.482299	0.0494694	0.106947	No significant	-	valine dehydrogenase (NAD+) [EC:1.4.1.23]	http://www.genome.jp/dbget-bin/www_bget?ko:K00271
K00272	-0.308846	0.835643	0.891259	No significant	-	D-aspartate oxidase [EC:1.4.3.1]	http://www.genome.jp/dbget-bin/www_bget?ko:K00272
K00273	0.494677	0.0674449	0.137124	No significant	-	D-amino-acid oxidase [EC:1.4.3.3]	http://www.genome.jp/dbget-bin/www_bget?ko:K00273
K00274	-0.0556429	0.521791	0.644845	No significant	-	monoamine oxidase [EC:1.4.3.4]	http://www.genome.jp/dbget-bin/www_bget?ko:K00274
K00275	0.264348	0.0027714	0.00922806	No significant	-	pyridoxamine 5'-phosphate oxidase [EC:1.4.3.5]	http://www.genome.jp/dbget-bin/www_bget?ko:K00275
K00276	0.573978	8.59e-06	5.57e-05	No significant	-	primary-amine oxidase [EC:1.4.3.21]	http://www.genome.jp/dbget-bin/www_bget?ko:K00276
K00278	0.168166	0.0171289	0.0443488	No significant	-	L-aspartate oxidase [EC:1.4.3.16]	http://www.genome.jp/dbget-bin/www_bget?ko:K00278
K00279	-1.74159	0.104609	0.1945	No significant	-	cytokinin dehydrogenase [EC:1.5.99.12]	http://www.genome.jp/dbget-bin/www_bget?ko:K00279
K00280	-1.37147	0.210443	0.334844	No significant	-	lysyl oxidase-like protein 2/3/4 [EC:1.4.3.-]	http://www.genome.jp/dbget-bin/www_bget?ko:K00280
K00281	-0.0439983	0.473674	0.602642	No significant	-	glycine dehydrogenase [EC:1.4.4.2]	http://www.genome.jp/dbget-bin/www_bget?ko:K00281
K00282	-0.281555	0.0064729	0.0193223	No significant	-	glycine dehydrogenase subunit 1 [EC:1.4.4.2]	http://www.genome.jp/dbget-bin/www_bget?ko:K00282
K00283	-0.270812	0.00544389	0.0165955	No significant	-	glycine dehydrogenase subunit 2 [EC:1.4.4.2]	http://www.genome.jp/dbget-bin/www_bget?ko:K00283
K00284	-0.464493	5.97e-05	0.000314732	No significant	-	glutamate synthase (ferredoxin) [EC:1.4.7.1]	http://www.genome.jp/dbget-bin/www_bget?ko:K00284
K00285	0.752861	4.31e-08	4.55e-07	No significant	-	D-amino-acid dehydrogenase [EC:1.4.5.1]	http://www.genome.jp/dbget-bin/www_bget?ko:K00285
K00286	0.34337	1.78e-06	1.38e-05	No significant	-	pyrroline-5-carboxylate reductase [EC:1.5.1.2]	http://www.genome.jp/dbget-bin/www_bget?ko:K00286
K00287	0.364077	0.00740275	0.0216813	No significant	-	dihydrofolate reductase [EC:1.5.1.3]	http://www.genome.jp/dbget-bin/www_bget?ko:K00287
K00294	-0.603494	0.000117417	0.000576819	No significant	-	1-pyrroline-5-carboxylate dehydrogenase [EC:1.2.1.88]	http://www.genome.jp/dbget-bin/www_bget?ko:K00294
K00297	-0.0463845	0.518399	0.642528	No significant	-	methylenetetrahydrofolate reductase (NADPH) [EC:1.5.1.20]	http://www.genome.jp/dbget-bin/www_bget?ko:K00297
K00300	-0.794973	0.000504096	0.00211415	No significant	-	methylenetetrahydrofolate/methylenetetrahydromethanopterin dehydrogenase (NADP+) [EC:1.5.1.5 1.5.1.-]	http://www.genome.jp/dbget-bin/www_bget?ko:K00300
K00301	-0.255034	0.12496	0.223442	No significant	-	sarcosine oxidase [EC:1.5.3.1]	http://www.genome.jp/dbget-bin/www_bget?ko:K00301
K00302	0.389001	8.85e-06	5.71e-05	No significant	-	sarcosine oxidase, subunit alpha [EC:1.5.3.1]	http://www.genome.jp/dbget-bin/www_bget?ko:K00302
K00303	0.239481	0.00681277	0.0202178	No significant	-	sarcosine oxidase, subunit beta [EC:1.5.3.1]	http://www.genome.jp/dbget-bin/www_bget?ko:K00303
K00304	0.810166	5.98e-07	5.05e-06	No significant	-	sarcosine oxidase, subunit delta [EC:1.5.3.1]	http://www.genome.jp/dbget-bin/www_bget?ko:K00304
K00306	0.0773754	0.917489	0.946203	No significant	-	sarcosine oxidase / L-pipecolate oxidase [EC:1.5.3.1 1.5.3.7]	http://www.genome.jp/dbget-bin/www_bget?ko:K00306
K00309	-0.0161686	0.906984	0.939954	No significant	-	dimethylglycine oxidase [EC:1.5.3.10]	http://www.genome.jp/dbget-bin/www_bget?ko:K00309
K00310	-0.156173	0.859095	0.908443	No significant	-	pyrimidodiazepine synthase [EC:1.5.4.1]	http://www.genome.jp/dbget-bin/www_bget?ko:K00310
K00311	-0.0419561	0.503998	0.629812	No significant	-	electron-transferring-flavoprotein dehydrogenase [EC:1.5.5.1]	http://www.genome.jp/dbget-bin/www_bget?ko:K00311
K00313	0.0731528	0.818721	0.87921	No significant	-	electron transfer flavoprotein-quinone oxidoreductase [EC:1.5.5.-]	http://www.genome.jp/dbget-bin/www_bget?ko:K00313
K00314	-0.495331	0.0778756	0.153732	No significant	-	sarcosine dehydrogenase [EC:1.5.8.3]	http://www.genome.jp/dbget-bin/www_bget?ko:K00314
K00315	-0.131942	0.240628	0.369882	No significant	-	dimethylglycine dehydrogenase [EC:1.5.8.4]	http://www.genome.jp/dbget-bin/www_bget?ko:K00315
K00316	-0.368031	0.0243468	0.0597445	No significant	-	spermidine dehydrogenase [EC:1.5.99.6]	http://www.genome.jp/dbget-bin/www_bget?ko:K00316
K00317	0.123811	0.317263	0.452676	No significant	-	dimethylamine/trimethylamine dehydrogenase [EC:1.5.8.1 1.5.8.2]	http://www.genome.jp/dbget-bin/www_bget?ko:K00317
K00318	-0.365578	0.00290082	0.00959627	No significant	-	proline dehydrogenase [EC:1.5.5.2]	http://www.genome.jp/dbget-bin/www_bget?ko:K00318
K00319	-2.16383	0.134133	0.236003	No significant	-	methylenetetrahydromethanopterin dehydrogenase [EC:1.5.98.1]	http://www.genome.jp/dbget-bin/www_bget?ko:K00319
K00320	-0.488047	0.00286145	0.00948666	No significant	-	5,10-methylenetetrahydromethanopterin reductase [EC:1.5.98.2]	http://www.genome.jp/dbget-bin/www_bget?ko:K00320
K00322	-0.14168	0.198408	0.319299	No significant	-	NAD(P) transhydrogenase [EC:1.6.1.1]	http://www.genome.jp/dbget-bin/www_bget?ko:K00322
K00323	-1.33639	0.296101	0.43096	No significant	-	H+-translocating NAD(P) transhydrogenase [EC:1.6.1.2 7.1.1.1]	http://www.genome.jp/dbget-bin/www_bget?ko:K00323
K00324	-0.0641552	0.281897	0.415773	No significant	-	H+-translocating NAD(P) transhydrogenase subunit alpha [EC:1.6.1.2 7.1.1.1]	http://www.genome.jp/dbget-bin/www_bget?ko:K00324
K00325	-0.178746	3.19e-05	0.000179163	No significant	-	H+-translocating NAD(P) transhydrogenase subunit beta [EC:1.6.1.2 7.1.1.1]	http://www.genome.jp/dbget-bin/www_bget?ko:K00325
K00326	-0.584266	0.45081	0.581589	No significant	-	cytochrome-b5 reductase [EC:1.6.2.2]	http://www.genome.jp/dbget-bin/www_bget?ko:K00326
K00330	-0.202268	0.0167422	0.0434955	No significant	-	NADH-quinone oxidoreductase subunit A [EC:7.1.1.2]	http://www.genome.jp/dbget-bin/www_bget?ko:K00330
K00331	-0.153285	0.144356	0.24902	No significant	-	NADH-quinone oxidoreductase subunit B [EC:7.1.1.2]	http://www.genome.jp/dbget-bin/www_bget?ko:K00331
K00332	-0.060233	0.331515	0.467053	No significant	-	NADH-quinone oxidoreductase subunit C [EC:7.1.1.2]	http://www.genome.jp/dbget-bin/www_bget?ko:K00332
K00333	-0.274612	0.000263519	0.00119115	No significant	-	NADH-quinone oxidoreductase subunit D [EC:7.1.1.2]	http://www.genome.jp/dbget-bin/www_bget?ko:K00333
K00334	0.321743	7.91e-05	0.00040642	No significant	-	NADH-quinone oxidoreductase subunit E [EC:7.1.1.2]	http://www.genome.jp/dbget-bin/www_bget?ko:K00334
K00335	-0.186356	0.0108242	0.0299614	No significant	-	NADH-quinone oxidoreductase subunit F [EC:7.1.1.2]	http://www.genome.jp/dbget-bin/www_bget?ko:K00335
K00336	-0.171936	0.00139125	0.00511358	No significant	-	NADH-quinone oxidoreductase subunit G [EC:7.1.1.2]	http://www.genome.jp/dbget-bin/www_bget?ko:K00336
K00337	-0.276602	0.00041273	0.00176599	No significant	-	NADH-quinone oxidoreductase subunit H [EC:7.1.1.2]	http://www.genome.jp/dbget-bin/www_bget?ko:K00337
K00338	-0.187207	0.00995812	0.0278476	No significant	-	NADH-quinone oxidoreductase subunit I [EC:7.1.1.2]	http://www.genome.jp/dbget-bin/www_bget?ko:K00338
K00339	-0.0963992	0.219962	0.346513	No significant	-	NADH-quinone oxidoreductase subunit J [EC:7.1.1.2]	http://www.genome.jp/dbget-bin/www_bget?ko:K00339
K00340	-0.315946	0.00024403	0.00111431	No significant	-	NADH-quinone oxidoreductase subunit K [EC:7.1.1.2]	http://www.genome.jp/dbget-bin/www_bget?ko:K00340
K00341	-0.347858	5.26e-08	5.47e-07	No significant	-	NADH-quinone oxidoreductase subunit L [EC:7.1.1.2]	http://www.genome.jp/dbget-bin/www_bget?ko:K00341
K00342	-0.337829	1.49e-07	1.43e-06	No significant	-	NADH-quinone oxidoreductase subunit M [EC:7.1.1.2]	http://www.genome.jp/dbget-bin/www_bget?ko:K00342
K00343	-0.168574	0.00049957	0.00209864	No significant	-	NADH-quinone oxidoreductase subunit N [EC:7.1.1.2]	http://www.genome.jp/dbget-bin/www_bget?ko:K00343
K00344	0.123754	0.0959476	0.181906	No significant	-	NADPH:quinone reductase [EC:1.6.5.5]	http://www.genome.jp/dbget-bin/www_bget?ko:K00344
K00346	-0.923925	0.0270079	0.06508	No significant	-	Na+-transporting NADH:ubiquinone oxidoreductase subunit A [EC:7.2.1.1]	http://www.genome.jp/dbget-bin/www_bget?ko:K00346
K00349	-0.787359	0.130622	0.231124	No significant	-	Na+-transporting NADH:ubiquinone oxidoreductase subunit D [EC:7.2.1.1]	http://www.genome.jp/dbget-bin/www_bget?ko:K00349
K00351	-0.309652	0.532283	0.653717	No significant	-	Na+-transporting NADH:ubiquinone oxidoreductase subunit F [EC:7.2.1.1]	http://www.genome.jp/dbget-bin/www_bget?ko:K00351
K00359	-1.45004	0.10493	0.194716	No significant	-	NADPH:quinone reductase [EC:1.6.5.5]	http://www.genome.jp/dbget-bin/www_bget?ko:K00359
K00360	0.697986	0.0334915	0.077465	No significant	-	assimilatory nitrate reductase electron transfer subunit [EC:1.7.99.-]	http://www.genome.jp/dbget-bin/www_bget?ko:K00360
K00362	0.288515	0.047196	0.103146	No significant	-	nitrite reductase (NADH) large subunit [EC:1.7.1.15]	http://www.genome.jp/dbget-bin/www_bget?ko:K00362
K00363	0.915014	4.66e-08	4.89e-07	No significant	-	nitrite reductase (NADH) small subunit [EC:1.7.1.15]	http://www.genome.jp/dbget-bin/www_bget?ko:K00363
K00365	-0.00688553	0.972637	0.981807	No significant	-	urate oxidase [EC:1.7.3.3]	http://www.genome.jp/dbget-bin/www_bget?ko:K00365
K00366	-0.575557	0.000269687	0.00121543	No significant	-	ferredoxin-nitrite reductase [EC:1.7.7.1]	http://www.genome.jp/dbget-bin/www_bget?ko:K00366
K00367	-0.30422	0.404447	0.540043	No significant	-	ferredoxin-nitrate reductase [EC:1.7.7.2]	http://www.genome.jp/dbget-bin/www_bget?ko:K00367
K00368	-0.372219	0.000612825	0.00249456	No significant	-	nitrite reductase (NO-forming) [EC:1.7.2.1]	http://www.genome.jp/dbget-bin/www_bget?ko:K00368
K00370	-0.345383	0.00779595	0.0225896	No significant	-	nitrate reductase / nitrite oxidoreductase, alpha subunit [EC:1.7.5.1 1.7.99.-]	http://www.genome.jp/dbget-bin/www_bget?ko:K00370
K00371	-0.308805	0.0389788	0.087913	No significant	-	nitrate reductase / nitrite oxidoreductase, beta subunit [EC:1.7.5.1 1.7.99.-]	http://www.genome.jp/dbget-bin/www_bget?ko:K00371
K00372	0.275545	0.00774828	0.0224771	No significant	-	assimilatory nitrate reductase catalytic subunit [EC:1.7.99.-]	http://www.genome.jp/dbget-bin/www_bget?ko:K00372
K00373	-0.248526	0.114276	0.208401	No significant	-	nitrate reductase molybdenum cofactor assembly chaperone NarJ/NarW	http://www.genome.jp/dbget-bin/www_bget?ko:K00373
K00374	-0.295922	0.0954364	0.181072	No significant	-	nitrate reductase gamma subunit [EC:1.7.5.1 1.7.99.-]	http://www.genome.jp/dbget-bin/www_bget?ko:K00374
K00375	0.269475	0.00208061	0.00719892	No significant	-	GntR family transcriptional regulator / MocR family aminotransferase	http://www.genome.jp/dbget-bin/www_bget?ko:K00375
K00376	-0.708069	1.43e-08	1.64e-07	No significant	-	nitrous-oxide reductase [EC:1.7.2.4]	http://www.genome.jp/dbget-bin/www_bget?ko:K00376
K00380	0.134378	0.475112	0.603579	No significant	-	sulfite reductase (NADPH) flavoprotein alpha-component [EC:1.8.1.2]	http://www.genome.jp/dbget-bin/www_bget?ko:K00380
K00381	0.111113	0.372437	0.509524	No significant	-	sulfite reductase (NADPH) hemoprotein beta-component [EC:1.8.1.2]	http://www.genome.jp/dbget-bin/www_bget?ko:K00381
K00382	-0.0639013	0.179802	0.296053	No significant	-	dihydrolipoamide dehydrogenase [EC:1.8.1.4]	http://www.genome.jp/dbget-bin/www_bget?ko:K00382
K00383	0.0270499	0.794756	0.861901	No significant	-	glutathione reductase (NADPH) [EC:1.8.1.7]	http://www.genome.jp/dbget-bin/www_bget?ko:K00383
K00384	-0.237215	0.00208944	0.0072196	No significant	-	thioredoxin reductase (NADPH) [EC:1.8.1.9]	http://www.genome.jp/dbget-bin/www_bget?ko:K00384
K00386	0.161465	0.915682	0.945108	No significant	-	sulfite dehydrogenase (cytochrome) subunit B [EC:1.8.2.1]	http://www.genome.jp/dbget-bin/www_bget?ko:K00386
K00387	-0.601142	0.0316594	0.0739465	No significant	-	sulfite oxidase [EC:1.8.3.1]	http://www.genome.jp/dbget-bin/www_bget?ko:K00387
K00389	-0.284437	0.109486	0.201307	No significant	-	putative membrane protein	http://www.genome.jp/dbget-bin/www_bget?ko:K00389
K00390	0.169658	0.048497	0.105444	No significant	-	phosphoadenosine phosphosulfate reductase [EC:1.8.4.8 1.8.4.10]	http://www.genome.jp/dbget-bin/www_bget?ko:K00390
K00392	-0.436563	0.0093364	0.0263023	No significant	-	sulfite reductase (ferredoxin) [EC:1.8.7.1]	http://www.genome.jp/dbget-bin/www_bget?ko:K00392
K00404	0.38798	0.00619279	0.0185881	No significant	-	cytochrome c oxidase cbb3-type subunit I [EC:7.1.1.9]	http://www.genome.jp/dbget-bin/www_bget?ko:K00404
K00405	0.481983	0.00524342	0.0160615	No significant	-	cytochrome c oxidase cbb3-type subunit II	http://www.genome.jp/dbget-bin/www_bget?ko:K00405
K00406	0.26216	0.0920108	0.175716	No significant	-	cytochrome c oxidase cbb3-type subunit III	http://www.genome.jp/dbget-bin/www_bget?ko:K00406
K00407	0.554707	0.145435	0.25052	No significant	-	cytochrome c oxidase cbb3-type subunit IV	http://www.genome.jp/dbget-bin/www_bget?ko:K00407
K00410	-0.606195	0.000348242	0.00151395	No significant	-	ubiquinol-cytochrome c reductase cytochrome b/c1 subunit	http://www.genome.jp/dbget-bin/www_bget?ko:K00410
K00411	0.409777	0.00175432	0.00621596	No significant	-	ubiquinol-cytochrome c reductase iron-sulfur subunit [EC:7.1.1.8]	http://www.genome.jp/dbget-bin/www_bget?ko:K00411
K00412	-0.0308551	0.801888	0.867575	No significant	-	ubiquinol-cytochrome c reductase cytochrome b subunit	http://www.genome.jp/dbget-bin/www_bget?ko:K00412
K00413	0.453408	0.00532782	0.0162873	No significant	-	ubiquinol-cytochrome c reductase cytochrome c1 subunit	http://www.genome.jp/dbget-bin/www_bget?ko:K00413
K00422	-0.878053	0.454829	0.585319	No significant	-	polyphenol oxidase [EC:1.10.3.1]	http://www.genome.jp/dbget-bin/www_bget?ko:K00422
K00424	-0.195964	0.902265	1	No significant	-	cytochrome bd-I ubiquinol oxidase subunit X [EC:7.1.1.7]	http://www.genome.jp/dbget-bin/www_bget?ko:K00424
K00425	0.0133643	0.876629	0.919862	No significant	-	cytochrome bd ubiquinol oxidase subunit I [EC:7.1.1.7]	http://www.genome.jp/dbget-bin/www_bget?ko:K00425
K00426	0.0219338	0.734082	0.815147	No significant	-	cytochrome bd ubiquinol oxidase subunit II [EC:7.1.1.7]	http://www.genome.jp/dbget-bin/www_bget?ko:K00426
K00427	-0.127365	0.902115	0.936565	No significant	-	L-lactate permease	http://www.genome.jp/dbget-bin/www_bget?ko:K00427
K00428	-0.760131	7e-13	1.7e-11	No significant	-	cytochrome c peroxidase [EC:1.11.1.5]	http://www.genome.jp/dbget-bin/www_bget?ko:K00428
K00432	0.527657	0.000430005	0.00183167	No significant	-	glutathione peroxidase [EC:1.11.1.9]	http://www.genome.jp/dbget-bin/www_bget?ko:K00432
K00433	0.500922	0.00729187	0.0214225	No significant	-	non-heme chloroperoxidase [EC:1.11.1.10]	http://www.genome.jp/dbget-bin/www_bget?ko:K00433
K00435	-0.601472	0.0412915	0.0921867	No significant	-	hydrogen peroxide-dependent heme synthase [EC:1.3.98.5]	http://www.genome.jp/dbget-bin/www_bget?ko:K00435
K00436	-0.217323	0.721458	0.80524	No significant	-	NAD-reducing hydrogenase large subunit [EC:1.12.1.2]	http://www.genome.jp/dbget-bin/www_bget?ko:K00436
K00437	0.785553	0.555641	0.673312	No significant	-	[NiFe] hydrogenase large subunit [EC:1.12.2.1]	http://www.genome.jp/dbget-bin/www_bget?ko:K00437
K00441	0.616575	0.00235078	0.00800274	No significant	-	coenzyme F420 hydrogenase subunit beta [EC:1.12.98.1]	http://www.genome.jp/dbget-bin/www_bget?ko:K00441
K00446	0.398369	0.00525646	0.016095	No significant	-	catechol 2,3-dioxygenase [EC:1.13.11.2]	http://www.genome.jp/dbget-bin/www_bget?ko:K00446
K00448	0.224813	0.132297	0.233499	No significant	-	protocatechuate 3,4-dioxygenase, alpha subunit [EC:1.13.11.3]	http://www.genome.jp/dbget-bin/www_bget?ko:K00448
K00449	0.0529043	0.652496	0.750386	No significant	-	protocatechuate 3,4-dioxygenase, beta subunit [EC:1.13.11.3]	http://www.genome.jp/dbget-bin/www_bget?ko:K00449
K00450	0.196821	0.0383386	0.0866489	No significant	-	gentisate 1,2-dioxygenase [EC:1.13.11.4]	http://www.genome.jp/dbget-bin/www_bget?ko:K00450
K00451	-0.077415	0.245711	0.374821	No significant	-	homogentisate 1,2-dioxygenase [EC:1.13.11.5]	http://www.genome.jp/dbget-bin/www_bget?ko:K00451
K00452	-0.720744	8.89e-05	0.000449317	No significant	-	3-hydroxyanthranilate 3,4-dioxygenase [EC:1.13.11.6]	http://www.genome.jp/dbget-bin/www_bget?ko:K00452
K00453	-0.27827	0.00303325	0.0100083	No significant	-	tryptophan 2,3-dioxygenase [EC:1.13.11.11]	http://www.genome.jp/dbget-bin/www_bget?ko:K00453
K00455	0.0842968	0.852753	0.904223	No significant	-	3,4-dihydroxyphenylacetate 2,3-dioxygenase [EC:1.13.11.15]	http://www.genome.jp/dbget-bin/www_bget?ko:K00455
K00456	-0.156439	0.792619	0.860319	No significant	-	cysteine dioxygenase [EC:1.13.11.20]	http://www.genome.jp/dbget-bin/www_bget?ko:K00456
K00457	0.29661	0.00122448	0.0045645	No significant	-	4-hydroxyphenylpyruvate dioxygenase [EC:1.13.11.27]	http://www.genome.jp/dbget-bin/www_bget?ko:K00457
K00459	0.408944	0.000344942	0.00150298	No significant	-	nitronate monooxygenase [EC:1.13.12.16]	http://www.genome.jp/dbget-bin/www_bget?ko:K00459
K00461	-1.08622	0.393493	0.530226	No significant	-	arachidonate 5-lipoxygenase [EC:1.13.11.34]	http://www.genome.jp/dbget-bin/www_bget?ko:K00461
K00462	0.713845	0.467993	0.597511	No significant	-	biphenyl-2,3-diol 1,2-dioxygenase [EC:1.13.11.39]	http://www.genome.jp/dbget-bin/www_bget?ko:K00462
K00463	0.294415	0.272349	0.405165	No significant	-	indoleamine 2,3-dioxygenase [EC:1.13.11.52]	http://www.genome.jp/dbget-bin/www_bget?ko:K00463
K00464	-0.895298	0.0229435	0.0568446	No significant	-	all-trans-8'-apo-beta-carotenal 15,15'-oxygenase [EC:1.13.11.75]	http://www.genome.jp/dbget-bin/www_bget?ko:K00464
K00466	-1.51232	0.0305187	0.0718998	No significant	-	tryptophan 2-monooxygenase [EC:1.13.12.3]	http://www.genome.jp/dbget-bin/www_bget?ko:K00466
K00467	-0.0470421	0.761391	0.835143	No significant	-	lactate 2-monooxygenase [EC:1.13.12.4]	http://www.genome.jp/dbget-bin/www_bget?ko:K00467
K00468	0.928089	0.00142372	0.00521027	No significant	-	lysine 2-monooxygenase [EC:1.13.12.2]	http://www.genome.jp/dbget-bin/www_bget?ko:K00468
K00469	-0.944712	1.78e-05	0.000107184	No significant	-	inositol oxygenase [EC:1.13.99.1]	http://www.genome.jp/dbget-bin/www_bget?ko:K00469
K00471	-0.206123	0.358939	0.49578	No significant	-	gamma-butyrobetaine dioxygenase [EC:1.14.11.1]	http://www.genome.jp/dbget-bin/www_bget?ko:K00471
K00474	-0.86394	0.0180182	0.0462733	No significant	-	trimethyllysine dioxygenase [EC:1.14.11.8]	http://www.genome.jp/dbget-bin/www_bget?ko:K00474
K00476	-0.434551	0.392255	0.528968	No significant	-	aspartate beta-hydroxylase [EC:1.14.11.16]	http://www.genome.jp/dbget-bin/www_bget?ko:K00476
K00477	-0.374845	0.065033	0.132966	No significant	-	phytanoyl-CoA hydroxylase [EC:1.14.11.18]	http://www.genome.jp/dbget-bin/www_bget?ko:K00477
K00479	0.40974	5.94e-06	4.02e-05	No significant	-	glycine betaine catabolism A	http://www.genome.jp/dbget-bin/www_bget?ko:K00479
K00480	0.302478	0.00739437	0.0216651	No significant	-	salicylate hydroxylase [EC:1.14.13.1]	http://www.genome.jp/dbget-bin/www_bget?ko:K00480
K00481	0.32472	0.00281722	0.0093604	No significant	-	p-hydroxybenzoate 3-monooxygenase [EC:1.14.13.2]	http://www.genome.jp/dbget-bin/www_bget?ko:K00481
K00483	-0.694487	1.05e-08	1.24e-07	No significant	-	4-hydroxyphenylacetate 3-monooxygenase [EC:1.14.14.9]	http://www.genome.jp/dbget-bin/www_bget?ko:K00483
K00485	-0.497979	0.535246	0.656402	No significant	-	dimethylaniline monooxygenase (N-oxide forming) [EC:1.14.13.8]	http://www.genome.jp/dbget-bin/www_bget?ko:K00485
K00486	-0.593011	0.000866351	0.00337114	No significant	-	kynurenine 3-monooxygenase [EC:1.14.13.9]	http://www.genome.jp/dbget-bin/www_bget?ko:K00486
K00491	0.217947	0.426418	0.559829	No significant	-	nitric-oxide synthase, bacterial [EC:1.14.14.47]	http://www.genome.jp/dbget-bin/www_bget?ko:K00491
K00496	-0.478037	0.0030512	0.0100544	No significant	-	alkane 1-monooxygenase [EC:1.14.15.3]	http://www.genome.jp/dbget-bin/www_bget?ko:K00496
K00499	-0.727432	1.43e-07	1.38e-06	No significant	-	choline monooxygenase [EC:1.14.15.7]	http://www.genome.jp/dbget-bin/www_bget?ko:K00499
K00500	0.436062	0.0145037	0.0385484	No significant	-	phenylalanine-4-hydroxylase [EC:1.14.16.1]	http://www.genome.jp/dbget-bin/www_bget?ko:K00500
K00501	-2.42082	0.0416989	0.0929736	No significant	-	tyrosine 3-monooxygenase [EC:1.14.16.2]	http://www.genome.jp/dbget-bin/www_bget?ko:K00501
K00505	0.854653	5.13e-07	4.4e-06	No significant	-	tyrosinase [EC:1.14.18.1]	http://www.genome.jp/dbget-bin/www_bget?ko:K00505
K00507	-0.473917	6.24e-12	1.27e-10	No significant	-	stearoyl-CoA desaturase (Delta-9 desaturase) [EC:1.14.19.1]	http://www.genome.jp/dbget-bin/www_bget?ko:K00507
K00508	-0.403179	0.171511	0.285427	No significant	-	linoleoyl-CoA desaturase [EC:1.14.19.3]	http://www.genome.jp/dbget-bin/www_bget?ko:K00508
K00514	1.34343	0.369878	0.506886	No significant	-	zeta-carotene desaturase [EC:1.3.5.6]	http://www.genome.jp/dbget-bin/www_bget?ko:K00514
K00515	1.56812	0.246375	0.375542	No significant	-	beta-carotene 15,15'-dioxygenase [EC:1.13.11.63]	http://www.genome.jp/dbget-bin/www_bget?ko:K00515
K00518	0.136715	0.458458	0.589092	No significant	-	nickel superoxide dismutase [EC:1.15.1.1]	http://www.genome.jp/dbget-bin/www_bget?ko:K00518
K00520	-0.368504	0.0229484	0.0568446	No significant	-	mercuric reductase [EC:1.16.1.1]	http://www.genome.jp/dbget-bin/www_bget?ko:K00520
K00523	0.341999	0.0347911	0.0800091	No significant	-	CDP-4-dehydro-6-deoxyglucose reductase, E3 [EC:1.17.1.1]	http://www.genome.jp/dbget-bin/www_bget?ko:K00523
K00524	0.934582	0.41404	0.548308	No significant	-	ribonucleotide reductase, class II [EC:1.17.4.1]	http://www.genome.jp/dbget-bin/www_bget?ko:K00524
K00525	-0.279275	8.64e-15	2.52e-13	No significant	-	ribonucleoside-diphosphate reductase alpha chain [EC:1.17.4.1]	http://www.genome.jp/dbget-bin/www_bget?ko:K00525
K00526	0.438427	2.34e-05	0.000136037	No significant	-	ribonucleoside-diphosphate reductase beta chain [EC:1.17.4.1]	http://www.genome.jp/dbget-bin/www_bget?ko:K00526
K00527	-0.436558	0.535656	0.656694	No significant	-	ribonucleoside-triphosphate reductase (thioredoxin) [EC:1.17.4.2]	http://www.genome.jp/dbget-bin/www_bget?ko:K00527
K00528	0.268995	0.00159747	0.00573313	No significant	-	ferredoxin/flavodoxin---NADP+ reductase [EC:1.18.1.2 1.19.1.1]	http://www.genome.jp/dbget-bin/www_bget?ko:K00528
K00529	0.59055	6.92e-12	1.39e-10	No significant	-	3-phenylpropionate/trans-cinnamate dioxygenase ferredoxin reductase component [EC:1.18.1.3]	http://www.genome.jp/dbget-bin/www_bget?ko:K00529
K00537	0.842121	1.86e-10	2.97e-09	No significant	-	arsenate reductase (glutaredoxin) [EC:1.20.4.1]	http://www.genome.jp/dbget-bin/www_bget?ko:K00537
K00540	0.327933	0.0763712	0.151627	No significant	-	F420H(2)-dependent quinone reductase [EC:1.1.98.-]	http://www.genome.jp/dbget-bin/www_bget?ko:K00540
K00547	0.688519	2.54e-11	4.68e-10	No significant	-	homocysteine S-methyltransferase [EC:2.1.1.10]	http://www.genome.jp/dbget-bin/www_bget?ko:K00547
K00548	-0.20594	3.37e-06	2.41e-05	No significant	-	5-methyltetrahydrofolate--homocysteine methyltransferase [EC:2.1.1.13]	http://www.genome.jp/dbget-bin/www_bget?ko:K00548
K00549	-0.619281	8.75e-09	1.06e-07	No significant	-	5-methyltetrahydropteroyltriglutamate--homocysteine methyltransferase [EC:2.1.1.14]	http://www.genome.jp/dbget-bin/www_bget?ko:K00549
K00553	-2.19534	0.04047	0.0905795	No significant	-	phenylethanolamine N-methyltransferase [EC:2.1.1.28]	http://www.genome.jp/dbget-bin/www_bget?ko:K00553
K00554	-0.0191848	0.730679	0.812158	No significant	-	tRNA (guanine37-N1)-methyltransferase [EC:2.1.1.228]	http://www.genome.jp/dbget-bin/www_bget?ko:K00554
K00558	0.768877	0.00118343	0.00443102	No significant	-	DNA (cytosine-5)-methyltransferase 1 [EC:2.1.1.37]	http://www.genome.jp/dbget-bin/www_bget?ko:K00558
K00559	0.180789	0.839252	0.893856	No significant	-	sterol 24-C-methyltransferase [EC:2.1.1.41]	http://www.genome.jp/dbget-bin/www_bget?ko:K00559
K00560	0.104849	0.356551	0.493414	No significant	-	thymidylate synthase [EC:2.1.1.45]	http://www.genome.jp/dbget-bin/www_bget?ko:K00560
K00561	-0.0868474	0.811154	0.87408	No significant	-	23S rRNA (adenine-N6)-dimethyltransferase [EC:2.1.1.184]	http://www.genome.jp/dbget-bin/www_bget?ko:K00561
K00562	-0.341429	0.605176	0.712411	No significant	-	methyltransferase [EC:2.1.1.49 2.1.1.96]	http://www.genome.jp/dbget-bin/www_bget?ko:K00562
K00563	0.251708	0.334579	0.469892	No significant	-	23S rRNA (guanine745-N1)-methyltransferase [EC:2.1.1.187]	http://www.genome.jp/dbget-bin/www_bget?ko:K00563
K00566	-0.0369277	0.513447	0.638367	No significant	-	tRNA-uridine 2-sulfurtransferase [EC:2.8.1.13]	http://www.genome.jp/dbget-bin/www_bget?ko:K00566
K00567	0.13925	0.0432087	0.095696	No significant	-	methylated-DNA-[protein]-cysteine S-methyltransferase [EC:2.1.1.63]	http://www.genome.jp/dbget-bin/www_bget?ko:K00567
K00568	0.250169	0.00284701	0.0094429	No significant	-	2-polyprenyl-6-hydroxyphenyl methylase / 3-demethylubiquinone-9 3-methyltransferase [EC:2.1.1.222 2.1.1.64]	http://www.genome.jp/dbget-bin/www_bget?ko:K00568
K00569	0.679166	0.148269	0.254252	No significant	-	thiopurine S-methyltransferase [EC:2.1.1.67]	http://www.genome.jp/dbget-bin/www_bget?ko:K00569
K00570	-0.151281	0.17554	0.290544	No significant	-	phosphatidylethanolamine/phosphatidyl-N-methylethanolamine N-methyltransferase [EC:2.1.1.17 2.1.1.71]	http://www.genome.jp/dbget-bin/www_bget?ko:K00570
K00571	-0.698202	1.11e-07	1.1e-06	No significant	-	site-specific DNA-methyltransferase (adenine-specific) [EC:2.1.1.72]	http://www.genome.jp/dbget-bin/www_bget?ko:K00571
K00573	0.189897	0.0191283	0.0487787	No significant	-	protein-L-isoaspartate(D-aspartate) O-methyltransferase [EC:2.1.1.77]	http://www.genome.jp/dbget-bin/www_bget?ko:K00573
K00574	0.264204	0.000301139	0.00133349	No significant	-	cyclopropane-fatty-acyl-phospholipid synthase [EC:2.1.1.79]	http://www.genome.jp/dbget-bin/www_bget?ko:K00574
K00575	0.21557	0.0865205	0.167581	No significant	-	chemotaxis protein methyltransferase CheR [EC:2.1.1.80]	http://www.genome.jp/dbget-bin/www_bget?ko:K00575
K00588	0.0991013	0.668737	0.764213	No significant	-	caffeoyl-CoA O-methyltransferase [EC:2.1.1.104]	http://www.genome.jp/dbget-bin/www_bget?ko:K00588
K00590	-1.09979	0.413654	0.548082	No significant	-	site-specific DNA-methyltransferase (cytosine-N4-specific) [EC:2.1.1.113]	http://www.genome.jp/dbget-bin/www_bget?ko:K00590
K00594	0.081397	0.637009	0.737253	No significant	-	alditol oxidase [EC:1.1.3.41]	http://www.genome.jp/dbget-bin/www_bget?ko:K00594
K00596	-0.090213	0.628127	0.729679	No significant	-	2,2-dialkylglycine decarboxylase (pyruvate) [EC:4.1.1.64]	http://www.genome.jp/dbget-bin/www_bget?ko:K00596
K00598	0.638592	1.79e-09	2.44e-08	No significant	-	trans-aconitate 2-methyltransferase [EC:2.1.1.144]	http://www.genome.jp/dbget-bin/www_bget?ko:K00598
K00600	-0.12693	0.00802631	0.0232129	No significant	-	glycine hydroxymethyltransferase [EC:2.1.2.1]	http://www.genome.jp/dbget-bin/www_bget?ko:K00600
K00601	-0.387104	0.782975	0.852526	No significant	-	phosphoribosylglycinamide formyltransferase [EC:2.1.2.2]	http://www.genome.jp/dbget-bin/www_bget?ko:K00601
K00602	-0.187202	0.000934322	0.00359922	No significant	-	phosphoribosylaminoimidazolecarboxamide formyltransferase / IMP cyclohydrolase [EC:2.1.2.3 3.5.4.10]	http://www.genome.jp/dbget-bin/www_bget?ko:K00602
K00603	-0.563337	0.00761387	0.0221802	No significant	-	glutamate formiminotransferase / 5-formyltetrahydrofolate cyclo-ligase [EC:2.1.2.5 6.3.3.2]	http://www.genome.jp/dbget-bin/www_bget?ko:K00603
K00604	0.0325815	0.581582	0.693888	No significant	-	methionyl-tRNA formyltransferase [EC:2.1.2.9]	http://www.genome.jp/dbget-bin/www_bget?ko:K00604
K00605	-0.0596792	0.263016	0.394653	No significant	-	aminomethyltransferase [EC:2.1.2.10]	http://www.genome.jp/dbget-bin/www_bget?ko:K00605
K00606	0.0386313	0.640064	0.740071	No significant	-	3-methyl-2-oxobutanoate hydroxymethyltransferase [EC:2.1.2.11]	http://www.genome.jp/dbget-bin/www_bget?ko:K00606
K00609	-0.178712	0.0136206	0.0365587	No significant	-	aspartate carbamoyltransferase catalytic subunit [EC:2.1.3.2]	http://www.genome.jp/dbget-bin/www_bget?ko:K00609
K00610	-2.60246	0.0538111	0.11448	No significant	-	aspartate carbamoyltransferase regulatory subunit	http://www.genome.jp/dbget-bin/www_bget?ko:K00610
K00611	0.0414041	0.600553	0.709515	No significant	-	ornithine carbamoyltransferase [EC:2.1.3.3]	http://www.genome.jp/dbget-bin/www_bget?ko:K00611
K00612	-0.646995	7.43e-09	9.06e-08	No significant	-	carbamoyltransferase [EC:2.1.3.-]	http://www.genome.jp/dbget-bin/www_bget?ko:K00612
K00613	-0.0467799	0.885559	0.924801	No significant	-	glycine amidinotransferase [EC:2.1.4.1]	http://www.genome.jp/dbget-bin/www_bget?ko:K00613
K00615	-0.0281964	0.598526	0.70756	No significant	-	transketolase [EC:2.2.1.1]	http://www.genome.jp/dbget-bin/www_bget?ko:K00615
K00616	-0.235442	0.00496029	0.01533	No significant	-	transaldolase [EC:2.2.1.2]	http://www.genome.jp/dbget-bin/www_bget?ko:K00616
K00619	-0.207402	0.0682172	0.138214	No significant	-	amino-acid N-acetyltransferase [EC:2.3.1.1]	http://www.genome.jp/dbget-bin/www_bget?ko:K00619
K00620	-0.0189906	0.74129	0.820159	No significant	-	glutamate N-acetyltransferase / amino-acid N-acetyltransferase [EC:2.3.1.35 2.3.1.1]	http://www.genome.jp/dbget-bin/www_bget?ko:K00620
K00624	0.018771	0.970135	0.979879	No significant	-	carnitine O-acetyltransferase [EC:2.3.1.7]	http://www.genome.jp/dbget-bin/www_bget?ko:K00624
K00625	-0.329068	0.00646793	0.019315	No significant	-	phosphate acetyltransferase [EC:2.3.1.8]	http://www.genome.jp/dbget-bin/www_bget?ko:K00625
K00626	0.231932	1.53e-05	9.35e-05	No significant	-	acetyl-CoA C-acetyltransferase [EC:2.3.1.9]	http://www.genome.jp/dbget-bin/www_bget?ko:K00626
K00627	-0.0356411	0.51853	0.642528	No significant	-	pyruvate dehydrogenase E2 component (dihydrolipoamide acetyltransferase) [EC:2.3.1.12]	http://www.genome.jp/dbget-bin/www_bget?ko:K00627
K00630	-0.658252	0.410933	0.545522	No significant	-	glycerol-3-phosphate O-acyltransferase [EC:2.3.1.15]	http://www.genome.jp/dbget-bin/www_bget?ko:K00630
K00631	-0.574797	5.64e-10	8.29e-09	No significant	-	glycerol-3-phosphate O-acyltransferase [EC:2.3.1.15]	http://www.genome.jp/dbget-bin/www_bget?ko:K00631
K00632	-0.0422464	0.472782	0.601808	No significant	-	acetyl-CoA acyltransferase [EC:2.3.1.16]	http://www.genome.jp/dbget-bin/www_bget?ko:K00632
K00633	-0.639552	0.642198	0.741483	No significant	-	galactoside O-acetyltransferase [EC:2.3.1.18]	http://www.genome.jp/dbget-bin/www_bget?ko:K00633
K00634	-0.295587	0.62149	0.72458	No significant	-	phosphate butyryltransferase [EC:2.3.1.19]	http://www.genome.jp/dbget-bin/www_bget?ko:K00634
K00635	0.0427349	0.766145	0.83888	No significant	-	diacylglycerol O-acyltransferase / wax synthase [EC:2.3.1.20 2.3.1.75]	http://www.genome.jp/dbget-bin/www_bget?ko:K00635
K00639	-0.489675	4.5e-06	3.13e-05	No significant	-	glycine C-acetyltransferase [EC:2.3.1.29]	http://www.genome.jp/dbget-bin/www_bget?ko:K00639
K00640	0.513652	1.31e-05	8.12e-05	No significant	-	serine O-acetyltransferase [EC:2.3.1.30]	http://www.genome.jp/dbget-bin/www_bget?ko:K00640
K00641	-0.257001	0.00121364	0.00452854	No significant	-	homoserine O-acetyltransferase/O-succinyltransferase [EC:2.3.1.31 2.3.1.46]	http://www.genome.jp/dbget-bin/www_bget?ko:K00641
K00643	0.501494	1.08e-06	8.68e-06	No significant	-	5-aminolevulinate synthase [EC:2.3.1.37]	http://www.genome.jp/dbget-bin/www_bget?ko:K00643
K00645	-0.0405887	0.558045	0.67502	No significant	-	[acyl-carrier-protein] S-malonyltransferase [EC:2.3.1.39]	http://www.genome.jp/dbget-bin/www_bget?ko:K00645
K00646	0.859244	0.261579	0.392807	No significant	-	malonyl-ACP decarboxylase	http://www.genome.jp/dbget-bin/www_bget?ko:K00646
K00647	0.344354	0.0317551	0.0741161	No significant	-	3-oxoacyl-[acyl-carrier-protein] synthase I [EC:2.3.1.41]	http://www.genome.jp/dbget-bin/www_bget?ko:K00647
K00648	-0.0890931	0.180008	0.2962	No significant	-	3-oxoacyl-[acyl-carrier-protein] synthase III [EC:2.3.1.180]	http://www.genome.jp/dbget-bin/www_bget?ko:K00648
K00649	-0.88342	0.454551	0.585158	No significant	-	glyceronephosphate O-acyltransferase [EC:2.3.1.42]	http://www.genome.jp/dbget-bin/www_bget?ko:K00649
K00650	-0.51658	0.699437	0.788524	No significant	-	lecithin-cholesterol acyltransferase [EC:2.3.1.43]	http://www.genome.jp/dbget-bin/www_bget?ko:K00650
K00651	0.489391	0.00175198	0.0062115	No significant	-	homoserine O-succinyltransferase/O-acetyltransferase [EC:2.3.1.46 2.3.1.31]	http://www.genome.jp/dbget-bin/www_bget?ko:K00651
K00652	0.478001	0.000896843	0.00347772	No significant	-	8-amino-7-oxononanoate synthase [EC:2.3.1.47]	http://www.genome.jp/dbget-bin/www_bget?ko:K00652
K00654	-0.457147	0.658684	0.75533	No significant	-	serine palmitoyltransferase [EC:2.3.1.50]	http://www.genome.jp/dbget-bin/www_bget?ko:K00654
K00655	0.0137008	0.772206	0.843454	No significant	-	1-acyl-sn-glycerol-3-phosphate acyltransferase [EC:2.3.1.51]	http://www.genome.jp/dbget-bin/www_bget?ko:K00655
K00656	-0.120786	0.643845	0.743018	No significant	-	formate C-acetyltransferase [EC:2.3.1.54]	http://www.genome.jp/dbget-bin/www_bget?ko:K00656
K00657	0.369168	0.166045	0.278522	No significant	-	diamine N-acetyltransferase [EC:2.3.1.57]	http://www.genome.jp/dbget-bin/www_bget?ko:K00657
K00658	-0.259492	0.000747177	0.00294996	No significant	-	2-oxoglutarate dehydrogenase E2 component (dihydrolipoamide succinyltransferase) [EC:2.3.1.61]	http://www.genome.jp/dbget-bin/www_bget?ko:K00658
K00661	0.0167353	0.914299	0.944321	No significant	-	maltose O-acetyltransferase [EC:2.3.1.79]	http://www.genome.jp/dbget-bin/www_bget?ko:K00661
K00662	0.198138	0.333389	0.468672	No significant	-	aminoglycoside 3-N-acetyltransferase [EC:2.3.1.81]	http://www.genome.jp/dbget-bin/www_bget?ko:K00662
K00663	0.190924	0.405456	0.541171	No significant	-	aminoglycoside 6'-N-acetyltransferase [EC:2.3.1.82]	http://www.genome.jp/dbget-bin/www_bget?ko:K00663
K00666	0.146263	0.0439433	0.0969554	No significant	-	fatty-acyl-CoA synthase [EC:6.2.1.-]	http://www.genome.jp/dbget-bin/www_bget?ko:K00666
K00667	-1.33547	0.295071	0.429957	No significant	-	fatty acid synthase subunit alpha, fungi type [EC:2.3.1.86]	http://www.genome.jp/dbget-bin/www_bget?ko:K00667
K00672	-0.548445	0.00146261	0.00532188	No significant	-	formylmethanofuran--tetrahydromethanopterin N-formyltransferase [EC:2.3.1.101]	http://www.genome.jp/dbget-bin/www_bget?ko:K00672
K00674	0.0614319	0.296334	0.431135	No significant	-	2,3,4,5-tetrahydropyridine-2,6-dicarboxylate N-succinyltransferase [EC:2.3.1.117]	http://www.genome.jp/dbget-bin/www_bget?ko:K00674
K00675	0.211827	0.151249	0.258257	No significant	-	N-hydroxyarylamine O-acetyltransferase [EC:2.3.1.118]	http://www.genome.jp/dbget-bin/www_bget?ko:K00675
K00677	-0.422813	1.19e-05	7.45e-05	No significant	-	UDP-N-acetylglucosamine acyltransferase [EC:2.3.1.129]	http://www.genome.jp/dbget-bin/www_bget?ko:K00677
K00681	-0.349196	1.92e-10	3.05e-09	No significant	-	gamma-glutamyltranspeptidase / glutathione hydrolase [EC:2.3.2.2 3.4.19.13]	http://www.genome.jp/dbget-bin/www_bget?ko:K00681
K00682	2.00289	0.164337	0.276267	No significant	-	gamma-glutamylcyclotransferase [EC:4.3.2.9]	http://www.genome.jp/dbget-bin/www_bget?ko:K00682
K00683	0.947724	0.518495	0.642528	No significant	-	glutaminyl-peptide cyclotransferase [EC:2.3.2.5]	http://www.genome.jp/dbget-bin/www_bget?ko:K00683
K00684	-0.0381315	0.673392	0.767691	No significant	-	leucyl/phenylalanyl-tRNA---protein transferase [EC:2.3.2.6]	http://www.genome.jp/dbget-bin/www_bget?ko:K00684
K00686	-0.388699	0.761691	0.835205	No significant	-	protein-glutamine gamma-glutamyltransferase [EC:2.3.2.13]	http://www.genome.jp/dbget-bin/www_bget?ko:K00686
K00687	1.72158	0.220836	0.347368	No significant	-	penicillin-binding protein 2B	http://www.genome.jp/dbget-bin/www_bget?ko:K00687
K00688	-0.488592	3.89e-09	5.05e-08	No significant	-	glycogen phosphorylase [EC:2.4.1.1]	http://www.genome.jp/dbget-bin/www_bget?ko:K00688
K00690	-0.910969	0.00748723	0.0218447	No significant	-	sucrose phosphorylase [EC:2.4.1.7]	http://www.genome.jp/dbget-bin/www_bget?ko:K00690
K00691	-0.0391759	0.958345	0.972526	No significant	-	maltose phosphorylase [EC:2.4.1.8]	http://www.genome.jp/dbget-bin/www_bget?ko:K00691
K00695	0.0149553	0.963563	0.97574	No significant	-	sucrose synthase [EC:2.4.1.13]	http://www.genome.jp/dbget-bin/www_bget?ko:K00695
K00696	-0.0946633	0.710206	0.797265	No significant	-	sucrose-phosphate synthase [EC:2.4.1.14]	http://www.genome.jp/dbget-bin/www_bget?ko:K00696
K00697	-0.389292	1.41e-05	8.63e-05	No significant	-	trehalose 6-phosphate synthase [EC:2.4.1.15 2.4.1.347]	http://www.genome.jp/dbget-bin/www_bget?ko:K00697
K00700	-0.18233	0.00120251	0.00449584	No significant	-	1,4-alpha-glucan branching enzyme [EC:2.4.1.18]	http://www.genome.jp/dbget-bin/www_bget?ko:K00700
K00701	2.4536	0.0396423	0.0890402	No significant	-	cyclomaltodextrin glucanotransferase [EC:2.4.1.19]	http://www.genome.jp/dbget-bin/www_bget?ko:K00701
K00703	-0.064339	0.469741	0.598638	No significant	-	starch synthase [EC:2.4.1.21]	http://www.genome.jp/dbget-bin/www_bget?ko:K00703
K00705	-0.487156	7.41e-06	4.89e-05	No significant	-	4-alpha-glucanotransferase [EC:2.4.1.25]	http://www.genome.jp/dbget-bin/www_bget?ko:K00705
K00709	-0.663705	0.688829	1	No significant	-	histo-blood group ABO system transferase [EC:2.4.1.40 2.4.1.37]	http://www.genome.jp/dbget-bin/www_bget?ko:K00709
K00713	0.326966	0.73827	0.818722	No significant	-	UDP-glucose:(glucosyl)LPS alpha-1,2-glucosyltransferase [EC:2.4.1.-]	http://www.genome.jp/dbget-bin/www_bget?ko:K00713
K00720	-0.809751	2.19e-06	1.65e-05	No significant	-	ceramide glucosyltransferase [EC:2.4.1.80]	http://www.genome.jp/dbget-bin/www_bget?ko:K00720
K00721	-0.236182	2.71e-05	0.000154962	No significant	-	dolichol-phosphate mannosyltransferase [EC:2.4.1.83]	http://www.genome.jp/dbget-bin/www_bget?ko:K00721
K00728	0.426369	0.0039723	0.0126199	No significant	-	dolichyl-phosphate-mannose-protein mannosyltransferase [EC:2.4.1.109]	http://www.genome.jp/dbget-bin/www_bget?ko:K00728
K00729	0.815471	0.586299	0.697984	No significant	-	dolichyl-phosphate beta-glucosyltransferase [EC:2.4.1.117]	http://www.genome.jp/dbget-bin/www_bget?ko:K00729
K00737	0.23519	0.835543	0.891259	No significant	-	beta-1,4-mannosyl-glycoprotein beta-1,4-N-acetylglucosaminyltransferase [EC:2.4.1.144]	http://www.genome.jp/dbget-bin/www_bget?ko:K00737
K00748	-0.303843	0.0109257	0.0301984	No significant	-	lipid-A-disaccharide synthase [EC:2.4.1.182]	http://www.genome.jp/dbget-bin/www_bget?ko:K00748
K00750	-2.56024	0.02858	0.0681982	No significant	-	glycogenin [EC:2.4.1.186]	http://www.genome.jp/dbget-bin/www_bget?ko:K00750
K00752	0.447053	0.464882	0.594662	No significant	-	hyaluronan synthase [EC:2.4.1.212]	http://www.genome.jp/dbget-bin/www_bget?ko:K00752
K00754	-0.83046	1.02e-06	8.23e-06	No significant	-	L-malate glycosyltransferase [EC:2.4.1.-]	http://www.genome.jp/dbget-bin/www_bget?ko:K00754
K00756	-0.898916	3.01e-09	4e-08	No significant	-	pyrimidine-nucleoside phosphorylase [EC:2.4.2.2]	http://www.genome.jp/dbget-bin/www_bget?ko:K00756
K00757	-0.000204111	0.998903	0.99918	No significant	-	uridine phosphorylase [EC:2.4.2.3]	http://www.genome.jp/dbget-bin/www_bget?ko:K00757
K00758	0.458578	4.96e-06	3.42e-05	No significant	-	thymidine phosphorylase [EC:2.4.2.4]	http://www.genome.jp/dbget-bin/www_bget?ko:K00758
K00759	-0.155336	0.089118	0.171175	No significant	-	adenine phosphoribosyltransferase [EC:2.4.2.7]	http://www.genome.jp/dbget-bin/www_bget?ko:K00759
K00760	-0.298436	0.0285447	0.0681599	No significant	-	hypoxanthine phosphoribosyltransferase [EC:2.4.2.8]	http://www.genome.jp/dbget-bin/www_bget?ko:K00760
K00761	-0.0282433	0.710849	0.797323	No significant	-	uracil phosphoribosyltransferase [EC:2.4.2.9]	http://www.genome.jp/dbget-bin/www_bget?ko:K00761
K00762	-0.125229	0.0561912	0.118365	No significant	-	orotate phosphoribosyltransferase [EC:2.4.2.10]	http://www.genome.jp/dbget-bin/www_bget?ko:K00762
K00763	-0.113999	0.225566	0.353004	No significant	-	nicotinate phosphoribosyltransferase [EC:6.3.4.21]	http://www.genome.jp/dbget-bin/www_bget?ko:K00763
K00764	-0.13799	0.0539223	0.11461	No significant	-	amidophosphoribosyltransferase [EC:2.4.2.14]	http://www.genome.jp/dbget-bin/www_bget?ko:K00764
K00765	-0.151081	0.0237952	0.0586749	No significant	-	ATP phosphoribosyltransferase [EC:2.4.2.17]	http://www.genome.jp/dbget-bin/www_bget?ko:K00765
K00766	-0.0378779	0.520515	0.644331	No significant	-	anthranilate phosphoribosyltransferase [EC:2.4.2.18]	http://www.genome.jp/dbget-bin/www_bget?ko:K00766
K00767	0.0234933	0.795771	0.862878	No significant	-	nicotinate-nucleotide pyrophosphorylase (carboxylating) [EC:2.4.2.19]	http://www.genome.jp/dbget-bin/www_bget?ko:K00767
K00768	0.813931	2.91e-08	3.15e-07	No significant	-	nicotinate-nucleotide--dimethylbenzimidazole phosphoribosyltransferase [EC:2.4.2.21]	http://www.genome.jp/dbget-bin/www_bget?ko:K00768
K00769	0.691746	0.000183282	0.000858549	No significant	-	xanthine phosphoribosyltransferase [EC:2.4.2.22]	http://www.genome.jp/dbget-bin/www_bget?ko:K00769
K00772	-0.308341	0.00208019	0.00719892	No significant	-	5'-methylthioadenosine phosphorylase [EC:2.4.2.28]	http://www.genome.jp/dbget-bin/www_bget?ko:K00772
K00773	-0.198655	0.00240079	0.00813297	No significant	-	queuine tRNA-ribosyltransferase [EC:2.4.2.29]	http://www.genome.jp/dbget-bin/www_bget?ko:K00773
K00782	-0.0574773	0.570455	0.683935	No significant	-	L-lactate dehydrogenase complex protein LldG	http://www.genome.jp/dbget-bin/www_bget?ko:K00782
K00783	0.369352	0.000585823	0.00239876	No significant	-	23S rRNA (pseudouridine1915-N3)-methyltransferase [EC:2.1.1.177]	http://www.genome.jp/dbget-bin/www_bget?ko:K00783
K00784	-0.616083	5.92e-05	0.000312275	No significant	-	ribonuclease Z [EC:3.1.26.11]	http://www.genome.jp/dbget-bin/www_bget?ko:K00784
K00786	0.0338541	0.937012	0.959706	No significant	-	glycosyltransferase [EC:2.4.-.-]	http://www.genome.jp/dbget-bin/www_bget?ko:K00786
K00788	0.29862	0.002108	0.00728044	No significant	-	thiamine-phosphate pyrophosphorylase [EC:2.5.1.3]	http://www.genome.jp/dbget-bin/www_bget?ko:K00788
K00789	-0.265718	4.29e-06	2.99e-05	No significant	-	S-adenosylmethionine synthetase [EC:2.5.1.6]	http://www.genome.jp/dbget-bin/www_bget?ko:K00789
K00790	-0.0104556	0.842103	0.896015	No significant	-	UDP-N-acetylglucosamine 1-carboxyvinyltransferase [EC:2.5.1.7]	http://www.genome.jp/dbget-bin/www_bget?ko:K00790
K00791	0.0120101	0.838731	0.893675	No significant	-	tRNA dimethylallyltransferase [EC:2.5.1.75]	http://www.genome.jp/dbget-bin/www_bget?ko:K00791
K00793	-0.120969	0.0873269	0.168757	No significant	-	riboflavin synthase [EC:2.5.1.9]	http://www.genome.jp/dbget-bin/www_bget?ko:K00793
K00794	0.0729082	0.289909	0.424383	No significant	-	6,7-dimethyl-8-ribityllumazine synthase [EC:2.5.1.78]	http://www.genome.jp/dbget-bin/www_bget?ko:K00794
K00795	0.484359	4.38e-05	0.000239026	No significant	-	farnesyl diphosphate synthase [EC:2.5.1.1 2.5.1.10]	http://www.genome.jp/dbget-bin/www_bget?ko:K00795
K00796	0.0930057	0.0796288	0.156261	No significant	-	dihydropteroate synthase [EC:2.5.1.15]	http://www.genome.jp/dbget-bin/www_bget?ko:K00796
K00797	-0.254848	0.0175197	0.0451954	No significant	-	spermidine synthase [EC:2.5.1.16]	http://www.genome.jp/dbget-bin/www_bget?ko:K00797
K00798	0.0388583	0.644161	0.743157	No significant	-	cob(I)alamin adenosyltransferase [EC:2.5.1.17]	http://www.genome.jp/dbget-bin/www_bget?ko:K00798
K00799	0.333376	0.00643664	0.0192445	No significant	-	glutathione S-transferase [EC:2.5.1.18]	http://www.genome.jp/dbget-bin/www_bget?ko:K00799
K00800	0.161746	0.0336049	0.0776566	No significant	-	3-phosphoshikimate 1-carboxyvinyltransferase [EC:2.5.1.19]	http://www.genome.jp/dbget-bin/www_bget?ko:K00800
K00803	-0.320278	0.0402321	0.0901567	No significant	-	alkyldihydroxyacetonephosphate synthase [EC:2.5.1.26]	http://www.genome.jp/dbget-bin/www_bget?ko:K00803
K00805	0.197126	0.170981	0.284794	No significant	-	heptaprenyl diphosphate synthase [EC:2.5.1.30]	http://www.genome.jp/dbget-bin/www_bget?ko:K00805
K00806	-0.0923773	0.114449	0.208611	No significant	-	undecaprenyl diphosphate synthase [EC:2.5.1.31]	http://www.genome.jp/dbget-bin/www_bget?ko:K00806
K00808	-0.0470382	0.674811	0.768617	No significant	-	homospermidine synthase [EC:2.5.1.44]	http://www.genome.jp/dbget-bin/www_bget?ko:K00808
K00809	-0.848065	7.07e-08	7.22e-07	No significant	-	deoxyhypusine synthase [EC:2.5.1.46]	http://www.genome.jp/dbget-bin/www_bget?ko:K00809
K00812	-0.0318345	0.689004	0.779649	No significant	-	aspartate aminotransferase [EC:2.6.1.1]	http://www.genome.jp/dbget-bin/www_bget?ko:K00812
K00813	-0.902914	4.35e-05	0.000237453	No significant	-	aspartate aminotransferase [EC:2.6.1.1]	http://www.genome.jp/dbget-bin/www_bget?ko:K00813
K00817	0.186851	0.00764216	0.0222371	No significant	-	histidinol-phosphate aminotransferase [EC:2.6.1.9]	http://www.genome.jp/dbget-bin/www_bget?ko:K00817
K00818	-0.515248	0.61125	0.717366	No significant	-	acetylornithine aminotransferase [EC:2.6.1.11]	http://www.genome.jp/dbget-bin/www_bget?ko:K00818
K00819	0.0558271	0.545265	0.664834	No significant	-	ornithine--oxo-acid transaminase [EC:2.6.1.13]	http://www.genome.jp/dbget-bin/www_bget?ko:K00819
K00820	-0.0915464	0.0688856	0.139272	No significant	-	glutamine---fructose-6-phosphate transaminase (isomerizing) [EC:2.6.1.16]	http://www.genome.jp/dbget-bin/www_bget?ko:K00820
K00821	-0.00889457	0.881506	0.922467	No significant	-	acetylornithine/N-succinyldiaminopimelate aminotransferase [EC:2.6.1.11 2.6.1.17]	http://www.genome.jp/dbget-bin/www_bget?ko:K00821
K00822	0.125091	0.211714	0.336445	No significant	-	beta-alanine--pyruvate transaminase [EC:2.6.1.18]	http://www.genome.jp/dbget-bin/www_bget?ko:K00822
K00823	-0.444042	0.00334107	0.0108694	No significant	-	4-aminobutyrate aminotransferase [EC:2.6.1.19]	http://www.genome.jp/dbget-bin/www_bget?ko:K00823
K00824	0.229332	0.016782	0.043584	No significant	-	D-alanine transaminase [EC:2.6.1.21]	http://www.genome.jp/dbget-bin/www_bget?ko:K00824
K00826	-0.165666	0.00478143	0.0148314	No significant	-	branched-chain amino acid aminotransferase [EC:2.6.1.42]	http://www.genome.jp/dbget-bin/www_bget?ko:K00826
K00827	-0.449675	0.228215	0.355686	No significant	-	alanine-glyoxylate transaminase / (R)-3-amino-2-methylpropionate-pyruvate transaminase [EC:2.6.1.44 2.6.1.40]	http://www.genome.jp/dbget-bin/www_bget?ko:K00827
K00830	-0.459071	1.07e-10	1.8e-09	No significant	-	alanine-glyoxylate transaminase / serine-glyoxylate transaminase / serine-pyruvate transaminase [EC:2.6.1.44 2.6.1.45 2.6.1.51]	http://www.genome.jp/dbget-bin/www_bget?ko:K00830
K00831	0.089713	0.191802	0.310836	No significant	-	phosphoserine aminotransferase [EC:2.6.1.52]	http://www.genome.jp/dbget-bin/www_bget?ko:K00831
K00833	0.205546	0.0267682	0.0646445	No significant	-	adenosylmethionine---8-amino-7-oxononanoate aminotransferase [EC:2.6.1.62]	http://www.genome.jp/dbget-bin/www_bget?ko:K00833
K00835	-0.728296	0.0770874	0.15277	No significant	-	valine--pyruvate aminotransferase [EC:2.6.1.66]	http://www.genome.jp/dbget-bin/www_bget?ko:K00835
K00836	0.451417	0.0147707	0.0391348	No significant	-	diaminobutyrate-2-oxoglutarate transaminase [EC:2.6.1.76]	http://www.genome.jp/dbget-bin/www_bget?ko:K00836
K00837	1.09317	0.0637307	0.13078	No significant	-	aromatic aminotransferase [EC:2.6.1.-]	http://www.genome.jp/dbget-bin/www_bget?ko:K00837
K00840	1.0122	0.0246593	0.0603651	No significant	-	succinylornithine aminotransferase [EC:2.6.1.81]	http://www.genome.jp/dbget-bin/www_bget?ko:K00840
K00841	0.520911	0.506045	0.631995	No significant	-	aminotransferase [EC:2.6.1.-]	http://www.genome.jp/dbget-bin/www_bget?ko:K00841
K00844	-0.663705	0.688829	1	No significant	-	hexokinase [EC:2.7.1.1]	http://www.genome.jp/dbget-bin/www_bget?ko:K00844
K00845	0.122374	0.154268	0.262537	No significant	-	glucokinase [EC:2.7.1.2]	http://www.genome.jp/dbget-bin/www_bget?ko:K00845
K00846	0.897872	0.515563	0.639998	No significant	-	ketohexokinase [EC:2.7.1.3]	http://www.genome.jp/dbget-bin/www_bget?ko:K00846
K00847	0.377744	0.00455631	0.0142259	No significant	-	fructokinase [EC:2.7.1.4]	http://www.genome.jp/dbget-bin/www_bget?ko:K00847
K00848	-0.108394	0.538644	0.659189	No significant	-	rhamnulokinase [EC:2.7.1.5]	http://www.genome.jp/dbget-bin/www_bget?ko:K00848
K00849	-0.439013	0.00028641	0.00127943	No significant	-	galactokinase [EC:2.7.1.6]	http://www.genome.jp/dbget-bin/www_bget?ko:K00849
K00851	0.332268	0.00232673	0.00793508	No significant	-	gluconokinase [EC:2.7.1.12]	http://www.genome.jp/dbget-bin/www_bget?ko:K00851
K00852	0.650097	2.38e-07	2.19e-06	No significant	-	ribokinase [EC:2.7.1.15]	http://www.genome.jp/dbget-bin/www_bget?ko:K00852
K00853	-0.384044	0.0076099	0.0221771	No significant	-	L-ribulokinase [EC:2.7.1.16]	http://www.genome.jp/dbget-bin/www_bget?ko:K00853
K00854	0.103172	0.245579	0.374811	No significant	-	xylulokinase [EC:2.7.1.17]	http://www.genome.jp/dbget-bin/www_bget?ko:K00854
K00855	0.0453061	0.823898	0.882872	No significant	-	phosphoribulokinase [EC:2.7.1.19]	http://www.genome.jp/dbget-bin/www_bget?ko:K00855
K00856	-0.0137178	0.867296	0.914588	No significant	-	adenosine kinase [EC:2.7.1.20]	http://www.genome.jp/dbget-bin/www_bget?ko:K00856
K00857	0.104656	0.224605	0.352078	No significant	-	thymidine kinase [EC:2.7.1.21]	http://www.genome.jp/dbget-bin/www_bget?ko:K00857
K00858	-0.155813	0.0528469	0.112807	No significant	-	NAD+ kinase [EC:2.7.1.23]	http://www.genome.jp/dbget-bin/www_bget?ko:K00858
K00859	0.0174665	0.802312	0.867747	No significant	-	dephospho-CoA kinase [EC:2.7.1.24]	http://www.genome.jp/dbget-bin/www_bget?ko:K00859
K00860	-0.144159	0.166146	0.27857	No significant	-	adenylylsulfate kinase [EC:2.7.1.25]	http://www.genome.jp/dbget-bin/www_bget?ko:K00860
K00862	0.16297	0.433359	0.56604	No significant	-	erythritol kinase (D-erythritol 1-phosphate-forming) [EC:2.7.1.215]	http://www.genome.jp/dbget-bin/www_bget?ko:K00862
K00864	0.147239	0.00120351	0.00449737	No significant	-	glycerol kinase [EC:2.7.1.30]	http://www.genome.jp/dbget-bin/www_bget?ko:K00864
K00865	0.185045	0.0737293	0.14742	No significant	-	glycerate 2-kinase [EC:2.7.1.165]	http://www.genome.jp/dbget-bin/www_bget?ko:K00865
K00867	0.120267	0.370949	0.507945	No significant	-	type I pantothenate kinase [EC:2.7.1.33]	http://www.genome.jp/dbget-bin/www_bget?ko:K00867
K00868	0.290017	0.00922686	0.0260515	No significant	-	pyridoxine kinase [EC:2.7.1.35]	http://www.genome.jp/dbget-bin/www_bget?ko:K00868
K00869	-0.350508	0.229036	0.356511	No significant	-	mevalonate kinase [EC:2.7.1.36]	http://www.genome.jp/dbget-bin/www_bget?ko:K00869
K00872	-0.373934	0.00199478	0.00694298	No significant	-	homoserine kinase [EC:2.7.1.39]	http://www.genome.jp/dbget-bin/www_bget?ko:K00872
K00873	-0.0509689	0.33056	0.466226	No significant	-	pyruvate kinase [EC:2.7.1.40]	http://www.genome.jp/dbget-bin/www_bget?ko:K00873
K00874	0.503697	0.000382364	0.00164904	No significant	-	2-dehydro-3-deoxygluconokinase [EC:2.7.1.45]	http://www.genome.jp/dbget-bin/www_bget?ko:K00874
K00876	-0.727699	3.61e-06	2.57e-05	No significant	-	uridine kinase [EC:2.7.1.48]	http://www.genome.jp/dbget-bin/www_bget?ko:K00876
K00878	0.617133	0.000583091	0.00239014	No significant	-	hydroxyethylthiazole kinase [EC:2.7.1.50]	http://www.genome.jp/dbget-bin/www_bget?ko:K00878
K00881	-1.07797	0.340671	0.475988	No significant	-	allose kinase [EC:2.7.1.55]	http://www.genome.jp/dbget-bin/www_bget?ko:K00881
K00882	0.200077	0.0979852	0.184934	No significant	-	1-phosphofructokinase [EC:2.7.1.56]	http://www.genome.jp/dbget-bin/www_bget?ko:K00882
K00885	-0.663705	0.688829	1	No significant	-	N-acylmannosamine kinase [EC:2.7.1.60]	http://www.genome.jp/dbget-bin/www_bget?ko:K00885
K00886	-0.451105	0.00399456	0.0126747	No significant	-	polyphosphate glucokinase [EC:2.7.1.63]	http://www.genome.jp/dbget-bin/www_bget?ko:K00886
K00887	-0.0849492	0.915163	0.944801	No significant	-	undecaprenol kinase [EC:2.7.1.66]	http://www.genome.jp/dbget-bin/www_bget?ko:K00887
K00889	1.44984	0.29412	0.429144	No significant	-	1-phosphatidylinositol-4-phosphate 5-kinase [EC:2.7.1.68]	http://www.genome.jp/dbget-bin/www_bget?ko:K00889
K00891	0.153644	0.0345935	0.0796267	No significant	-	shikimate kinase [EC:2.7.1.71]	http://www.genome.jp/dbget-bin/www_bget?ko:K00891
K00897	-0.0765141	0.862672	0.911403	No significant	-	kanamycin kinase [EC:2.7.1.95]	http://www.genome.jp/dbget-bin/www_bget?ko:K00897
K00901	-0.042256	0.802833	0.868146	No significant	-	diacylglycerol kinase (ATP) [EC:2.7.1.107]	http://www.genome.jp/dbget-bin/www_bget?ko:K00901
K00903	0.148075	0.858926	0.908443	No significant	-	protein-tyrosine kinase [EC:2.7.10.2]	http://www.genome.jp/dbget-bin/www_bget?ko:K00903
K00906	-0.181149	0.358876	0.49578	No significant	-	isocitrate dehydrogenase kinase/phosphatase [EC:2.7.11.5 3.1.3.-]	http://www.genome.jp/dbget-bin/www_bget?ko:K00906
K00912	-0.0936705	0.378466	0.514628	No significant	-	tetraacyldisaccharide 4'-kinase [EC:2.7.1.130]	http://www.genome.jp/dbget-bin/www_bget?ko:K00912
K00917	0.329189	0.0840621	0.16382	No significant	-	tagatose 6-phosphate kinase [EC:2.7.1.144]	http://www.genome.jp/dbget-bin/www_bget?ko:K00917
K00918	1.01486	0.145518	0.250607	No significant	-	ADP-dependent phosphofructokinase/glucokinase [EC:2.7.1.146 2.7.1.147]	http://www.genome.jp/dbget-bin/www_bget?ko:K00918
K00919	0.159225	0.0633272	0.130127	No significant	-	4-diphosphocytidyl-2-C-methyl-D-erythritol kinase [EC:2.7.1.148]	http://www.genome.jp/dbget-bin/www_bget?ko:K00919
K00924	1.16775	0.472512	0.601566	No significant	-	kinase [EC:2.7.1.-]	http://www.genome.jp/dbget-bin/www_bget?ko:K00924
K00925	-0.123835	0.21867	0.344906	No significant	-	acetate kinase [EC:2.7.2.1]	http://www.genome.jp/dbget-bin/www_bget?ko:K00925
K00926	-0.183837	0.270354	0.402884	No significant	-	carbamate kinase [EC:2.7.2.2]	http://www.genome.jp/dbget-bin/www_bget?ko:K00926
K00927	-0.0973672	0.114067	0.20822	No significant	-	phosphoglycerate kinase [EC:2.7.2.3]	http://www.genome.jp/dbget-bin/www_bget?ko:K00927
K00928	-0.177574	0.0248807	0.0608139	No significant	-	aspartate kinase [EC:2.7.2.4]	http://www.genome.jp/dbget-bin/www_bget?ko:K00928
K00929	1.39272	0.259376	0.390192	No significant	-	butyrate kinase [EC:2.7.2.7]	http://www.genome.jp/dbget-bin/www_bget?ko:K00929
K00930	-0.131534	0.118965	0.215199	No significant	-	acetylglutamate kinase [EC:2.7.2.8]	http://www.genome.jp/dbget-bin/www_bget?ko:K00930
K00931	0.0683218	0.305629	0.441368	No significant	-	glutamate 5-kinase [EC:2.7.2.11]	http://www.genome.jp/dbget-bin/www_bget?ko:K00931
K00932	-1.12223	0.34666	0.482585	No significant	-	propionate kinase [EC:2.7.2.15]	http://www.genome.jp/dbget-bin/www_bget?ko:K00932
K00936	0.241844	0.207915	0.331445	No significant	-	two-component system, sensor histidine kinase PdtaS [EC:2.7.13.3]	http://www.genome.jp/dbget-bin/www_bget?ko:K00936
K00937	-0.188112	5.54e-05	0.000294557	No significant	-	polyphosphate kinase [EC:2.7.4.1]	http://www.genome.jp/dbget-bin/www_bget?ko:K00937
K00938	-0.933891	5.54e-05	0.000294557	No significant	-	phosphomevalonate kinase [EC:2.7.4.2]	http://www.genome.jp/dbget-bin/www_bget?ko:K00938
K00939	-0.15687	0.00746971	0.0218186	No significant	-	adenylate kinase [EC:2.7.4.3]	http://www.genome.jp/dbget-bin/www_bget?ko:K00939
K00940	-0.0457931	0.553342	0.671255	No significant	-	nucleoside-diphosphate kinase [EC:2.7.4.6]	http://www.genome.jp/dbget-bin/www_bget?ko:K00940
K00941	0.380415	0.00224507	0.00768757	No significant	-	hydroxymethylpyrimidine/phosphomethylpyrimidine kinase [EC:2.7.1.49 2.7.4.7]	http://www.genome.jp/dbget-bin/www_bget?ko:K00941
K00942	-0.00192684	0.97586	0.984135	No significant	-	guanylate kinase [EC:2.7.4.8]	http://www.genome.jp/dbget-bin/www_bget?ko:K00942
K00943	-0.051825	0.546157	0.665695	No significant	-	dTMP kinase [EC:2.7.4.9]	http://www.genome.jp/dbget-bin/www_bget?ko:K00943
K00945	-0.15589	0.0264249	0.0639169	No significant	-	CMP/dCMP kinase [EC:2.7.4.25]	http://www.genome.jp/dbget-bin/www_bget?ko:K00945
K00946	-0.115831	0.231675	0.359532	No significant	-	thiamine-monophosphate kinase [EC:2.7.4.16]	http://www.genome.jp/dbget-bin/www_bget?ko:K00946
K00947	-0.391702	0.380732	0.517305	No significant	-	molybdenum storage protein	http://www.genome.jp/dbget-bin/www_bget?ko:K00947
K00948	-0.230389	0.00254192	0.00855021	No significant	-	ribose-phosphate pyrophosphokinase [EC:2.7.6.1]	http://www.genome.jp/dbget-bin/www_bget?ko:K00948
K00949	0.399996	0.0234179	0.0578569	No significant	-	thiamine pyrophosphokinase [EC:2.7.6.2]	http://www.genome.jp/dbget-bin/www_bget?ko:K00949
K00950	0.0878502	0.2669	0.398987	No significant	-	2-amino-4-hydroxy-6-hydroxymethyldihydropteridine diphosphokinase [EC:2.7.6.3]	http://www.genome.jp/dbget-bin/www_bget?ko:K00950
K00951	-0.307013	2.55e-06	1.89e-05	No significant	-	GTP pyrophosphokinase [EC:2.7.6.5]	http://www.genome.jp/dbget-bin/www_bget?ko:K00951
K00952	0.107403	0.831309	0.888172	No significant	-	nicotinamide-nucleotide adenylyltransferase [EC:2.7.7.1]	http://www.genome.jp/dbget-bin/www_bget?ko:K00952
K00953	-1.57937	0.0713535	0.143272	No significant	-	FAD synthetase [EC:2.7.7.2]	http://www.genome.jp/dbget-bin/www_bget?ko:K00953
K00954	-0.0607069	0.392115	0.528968	No significant	-	pantetheine-phosphate adenylyltransferase [EC:2.7.7.3]	http://www.genome.jp/dbget-bin/www_bget?ko:K00954
K00955	-0.0655349	0.388265	0.525511	No significant	-	bifunctional enzyme CysN/CysC [EC:2.7.7.4 2.7.1.25]	http://www.genome.jp/dbget-bin/www_bget?ko:K00955
K00956	0.850973	1.4e-08	1.61e-07	No significant	-	sulfate adenylyltransferase subunit 1 [EC:2.7.7.4]	http://www.genome.jp/dbget-bin/www_bget?ko:K00956
K00957	0.188289	0.0187965	0.0480252	No significant	-	sulfate adenylyltransferase subunit 2 [EC:2.7.7.4]	http://www.genome.jp/dbget-bin/www_bget?ko:K00957
K00958	-0.682285	2.11e-08	2.33e-07	No significant	-	sulfate adenylyltransferase [EC:2.7.7.4]	http://www.genome.jp/dbget-bin/www_bget?ko:K00958
K00962	-0.200545	5.74e-05	0.000304067	No significant	-	polyribonucleotide nucleotidyltransferase [EC:2.7.7.8]	http://www.genome.jp/dbget-bin/www_bget?ko:K00962
K00963	0.118097	0.196646	0.317402	No significant	-	UTP--glucose-1-phosphate uridylyltransferase [EC:2.7.7.9]	http://www.genome.jp/dbget-bin/www_bget?ko:K00963
K00965	-0.380422	0.0148564	0.0393072	No significant	-	UDPglucose--hexose-1-phosphate uridylyltransferase [EC:2.7.7.12]	http://www.genome.jp/dbget-bin/www_bget?ko:K00965
K00966	-0.502358	0.0036208	0.0116385	No significant	-	mannose-1-phosphate guanylyltransferase [EC:2.7.7.13]	http://www.genome.jp/dbget-bin/www_bget?ko:K00966
K00968	-0.133144	0.768819	0.840701	No significant	-	choline-phosphate cytidylyltransferase [EC:2.7.7.15]	http://www.genome.jp/dbget-bin/www_bget?ko:K00968
K00969	0.0850311	0.182344	0.298753	No significant	-	nicotinate-nucleotide adenylyltransferase [EC:2.7.7.18]	http://www.genome.jp/dbget-bin/www_bget?ko:K00969
K00970	0.121724	0.0145354	0.038619	No significant	-	poly(A) polymerase [EC:2.7.7.19]	http://www.genome.jp/dbget-bin/www_bget?ko:K00970
K00971	0.237137	0.0189893	0.0484438	No significant	-	mannose-1-phosphate guanylyltransferase [EC:2.7.7.13]	http://www.genome.jp/dbget-bin/www_bget?ko:K00971
K00972	-0.846958	1.85e-05	0.000110565	No significant	-	UDP-N-acetylglucosamine/UDP-N-acetylgalactosamine diphosphorylase [EC:2.7.7.23 2.7.7.83]	http://www.genome.jp/dbget-bin/www_bget?ko:K00972
K00973	-0.29886	8.09e-05	0.00041379	No significant	-	glucose-1-phosphate thymidylyltransferase [EC:2.7.7.24]	http://www.genome.jp/dbget-bin/www_bget?ko:K00973
K00974	-0.510689	2.21e-07	2.04e-06	No significant	-	tRNA nucleotidyltransferase (CCA-adding enzyme) [EC:2.7.7.72 3.1.3.- 3.1.4.-]	http://www.genome.jp/dbget-bin/www_bget?ko:K00974
K00975	-0.235137	0.000886039	0.00343758	No significant	-	glucose-1-phosphate adenylyltransferase [EC:2.7.7.27]	http://www.genome.jp/dbget-bin/www_bget?ko:K00975
K00978	-0.3415	0.00203487	0.0070599	No significant	-	glucose-1-phosphate cytidylyltransferase [EC:2.7.7.33]	http://www.genome.jp/dbget-bin/www_bget?ko:K00978
K00979	0.116743	0.23243	0.360264	No significant	-	3-deoxy-manno-octulosonate cytidylyltransferase (CMP-KDO synthetase) [EC:2.7.7.38]	http://www.genome.jp/dbget-bin/www_bget?ko:K00979
K00981	0.175914	0.0151678	0.0399091	No significant	-	phosphatidate cytidylyltransferase [EC:2.7.7.41]	http://www.genome.jp/dbget-bin/www_bget?ko:K00981
K00982	0.119928	0.187363	0.305267	No significant	-	[glutamine synthetase] adenylyltransferase / [glutamine synthetase]-adenylyl-L-tyrosine phosphorylase [EC:2.7.7.42 2.7.7.89]	http://www.genome.jp/dbget-bin/www_bget?ko:K00982
K00983	-0.888676	0.00109123	0.00412434	No significant	-	N-acylneuraminate cytidylyltransferase [EC:2.7.7.43]	http://www.genome.jp/dbget-bin/www_bget?ko:K00983
K00984	-0.177339	0.625977	0.728361	No significant	-	streptomycin 3"-adenylyltransferase [EC:2.7.7.47]	http://www.genome.jp/dbget-bin/www_bget?ko:K00984
K00986	-0.387263	0.0392506	0.0883167	No significant	-	RNA-directed DNA polymerase [EC:2.7.7.49]	http://www.genome.jp/dbget-bin/www_bget?ko:K00986
K00988	1.20344	0.0868671	0.168184	No significant	-	sulfate adenylyltransferase (ADP) / ATP adenylyltransferase [EC:2.7.7.5 2.7.7.53]	http://www.genome.jp/dbget-bin/www_bget?ko:K00988
K00989	-0.0333032	0.645899	0.744711	No significant	-	ribonuclease PH [EC:2.7.7.56]	http://www.genome.jp/dbget-bin/www_bget?ko:K00989
K00990	-0.019386	0.817693	0.878639	No significant	-	[protein-PII] uridylyltransferase [EC:2.7.7.59]	http://www.genome.jp/dbget-bin/www_bget?ko:K00990
[truncated: 6,109 more rows]
