# Supplementary material for: Exploring the Core Bacteria and Functional Traits in Pecan (Carya illinoinensis) Rhizosphere
Source: Microbiol Spectr. 2023 Jun 13;11(4):e00110-23. doi: 10.1128/spectrum.00110-23 (PMC10433825; doi:10.1128/spectrum.00110-23)
Supplement: Supplemental file 7 — Data Set S7. Download spectrum.00110-23-s0007.xls, XLS file, 1.9 MB [file spectrum.00110-23-s0007.xls]

## Sheet: Data-S7
	Log2.FoldChange	P-value	Adjust.P-value	hickory-Rhizosphere.Enriched/Depleted	Description	Hyperlink
K00007	3.59453	0.00022648	0.00210428	enriched	D-arabinitol 4-dehydrogenase [EC:1.1.1.11]	http://www.genome.jp/dbget-bin/www_bget?ko:K00007
K00009	1.64369	4.93e-05	0.000573871	enriched	mannitol-1-phosphate 5-dehydrogenase [EC:1.1.1.17]	http://www.genome.jp/dbget-bin/www_bget?ko:K00009
K00038	1.04499	5.89e-07	1.42e-05	enriched	3alpha(or 20beta)-hydroxysteroid dehydrogenase [EC:1.1.1.53]	http://www.genome.jp/dbget-bin/www_bget?ko:K00038
K00039	2.85551	2.79e-07	7.29e-06	enriched	ribitol 2-dehydrogenase [EC:1.1.1.56]	http://www.genome.jp/dbget-bin/www_bget?ko:K00039
K00098	2.39643	1.97e-12	2.29e-10	enriched	L-idonate 5-dehydrogenase [EC:1.1.1.264]	http://www.genome.jp/dbget-bin/www_bget?ko:K00098
K00106	1.68611	4.29e-05	0.000514631	enriched	xanthine dehydrogenase/oxidase [EC:1.17.1.4 1.17.3.2]	http://www.genome.jp/dbget-bin/www_bget?ko:K00106
K00116	1.87592	2.16e-07	5.89e-06	enriched	malate dehydrogenase (quinone) [EC:1.1.5.4]	http://www.genome.jp/dbget-bin/www_bget?ko:K00116
K00131	1.29258	0.00643249	0.0306574	enriched	glyceraldehyde-3-phosphate dehydrogenase (NADP+) [EC:1.2.1.9]	http://www.genome.jp/dbget-bin/www_bget?ko:K00131
K00138	1.09838	6.15e-10	3.31e-08	enriched	aldehyde dehydrogenase [EC:1.2.1.-]	http://www.genome.jp/dbget-bin/www_bget?ko:K00138
K00243	2.45106	3.14e-10	1.94e-08	enriched	uncharacterized protein	http://www.genome.jp/dbget-bin/www_bget?ko:K00243
K00290	1.32459	5.12e-12	5.46e-10	enriched	saccharopine dehydrogenase (NAD+, L-lysine forming) [EC:1.5.1.7]	http://www.genome.jp/dbget-bin/www_bget?ko:K00290
K00299	1.0266	5.8e-10	3.17e-08	enriched	FMN reductase [EC:1.5.1.38]	http://www.genome.jp/dbget-bin/www_bget?ko:K00299
K00360	1.46002	0.000208604	0.00196166	enriched	assimilatory nitrate reductase electron transfer subunit [EC:1.7.99.-]	http://www.genome.jp/dbget-bin/www_bget?ko:K00360
K00468	1.22623	0.00112237	0.00762101	enriched	lysine 2-monooxygenase [EC:1.13.12.2]	http://www.genome.jp/dbget-bin/www_bget?ko:K00468
K00493	5.71359	4.28e-07	1.07e-05	enriched	xanthocillin biosynthesis cytochrome P450 monooxygenase [EC:1.14.-.-]	http://www.genome.jp/dbget-bin/www_bget?ko:K00493
K00505	1.60218	0.0082711	0.0371164	enriched	tyrosinase [EC:1.14.18.1]	http://www.genome.jp/dbget-bin/www_bget?ko:K00505
K00557	4.08207	1.29e-10	9.18e-09	enriched	tRNA (uracil-5-)-methyltransferase [EC:2.1.1.35]	http://www.genome.jp/dbget-bin/www_bget?ko:K00557
K00564	1.03466	3.6e-05	0.000440167	enriched	16S rRNA (guanine1207-N2)-methyltransferase [EC:2.1.1.172]	http://www.genome.jp/dbget-bin/www_bget?ko:K00564
K00638	4.07593	0.00189106	0.0115699	enriched	chloramphenicol O-acetyltransferase type B [EC:2.3.1.28]	http://www.genome.jp/dbget-bin/www_bget?ko:K00638
K00689	2.94454	0.0102436	0.0431937	enriched	dextransucrase [EC:2.4.1.5]	http://www.genome.jp/dbget-bin/www_bget?ko:K00689
K00692	1.62244	0.0060203	0.0290496	enriched	levansucrase [EC:2.4.1.10]	http://www.genome.jp/dbget-bin/www_bget?ko:K00692
K00840	1.90132	2.84e-06	5.26e-05	enriched	succinylornithine aminotransferase [EC:2.6.1.81]	http://www.genome.jp/dbget-bin/www_bget?ko:K00840
K00863	2.00561	3.3e-05	0.000410823	enriched	triose/dihydroxyacetone kinase / FAD-AMP lyase (cyclizing) [EC:2.7.1.28 2.7.1.29 4.6.1.15]	http://www.genome.jp/dbget-bin/www_bget?ko:K00863
K00875	2.53212	6.94e-05	0.000772951	enriched	D-ribulokinase [EC:2.7.1.47]	http://www.genome.jp/dbget-bin/www_bget?ko:K00875
K00880	2.25573	1.05e-05	0.000159823	enriched	L-xylulokinase [EC:2.7.1.53]	http://www.genome.jp/dbget-bin/www_bget?ko:K00880
K00884	2.81336	3.19e-06	5.85e-05	enriched	N-acetylglucosamine kinase [EC:2.7.1.59]	http://www.genome.jp/dbget-bin/www_bget?ko:K00884
K00895	1.54382	7.97e-06	0.00012864	enriched	diphosphate-dependent phosphofructokinase [EC:2.7.1.90]	http://www.genome.jp/dbget-bin/www_bget?ko:K00895
K00897	1.74017	0.00276575	0.0157108	enriched	kanamycin kinase [EC:2.7.1.95]	http://www.genome.jp/dbget-bin/www_bget?ko:K00897
K00899	1.3492	2.38e-09	1.09e-07	enriched	5-methylthioribose kinase [EC:2.7.1.100]	http://www.genome.jp/dbget-bin/www_bget?ko:K00899
K00917	1.09176	0.000255387	0.00229356	enriched	tagatose 6-phosphate kinase [EC:2.7.1.144]	http://www.genome.jp/dbget-bin/www_bget?ko:K00917
K00998	3.37665	0.00472498	0.0240272	enriched	CDP-diacylglycerol---serine O-phosphatidyltransferase [EC:2.7.8.8]	http://www.genome.jp/dbget-bin/www_bget?ko:K00998
K01051	1.03096	8.87e-06	0.000139029	enriched	pectinesterase [EC:3.1.1.11]	http://www.genome.jp/dbget-bin/www_bget?ko:K01051
K01093	2.16731	0.000177587	0.00171145	enriched	4-phytase / acid phosphatase [EC:3.1.3.26 3.1.3.2]	http://www.genome.jp/dbget-bin/www_bget?ko:K01093
K01119	1.2609	5.5e-08	1.75e-06	enriched	2',3'-cyclic-nucleotide 2'-phosphodiesterase / 3'-nucleotidase [EC:3.1.4.16 3.1.3.6]	http://www.genome.jp/dbget-bin/www_bget?ko:K01119
K01141	1.221	6.7e-05	0.000749942	enriched	exodeoxyribonuclease I [EC:3.1.11.1]	http://www.genome.jp/dbget-bin/www_bget?ko:K01141
K01150	2.26856	0.000136544	0.00138667	enriched	deoxyribonuclease I [EC:3.1.21.1]	http://www.genome.jp/dbget-bin/www_bget?ko:K01150
K01167	1.38123	0.00730845	0.0336349	enriched	ribonuclease T1 [EC:3.1.27.3]	http://www.genome.jp/dbget-bin/www_bget?ko:K01167
K01175	3.72132	0.00056219	0.00437906	enriched	esterase [EC:3.1.-.-]	http://www.genome.jp/dbget-bin/www_bget?ko:K01175
K01186	1.16911	1.78e-05	0.00024958	enriched	sialidase-1 [EC:3.2.1.18]	http://www.genome.jp/dbget-bin/www_bget?ko:K01186
K01193	1.50977	3.16e-11	2.66e-09	enriched	beta-fructofuranosidase [EC:3.2.1.26]	http://www.genome.jp/dbget-bin/www_bget?ko:K01193
K01197	1.51973	1.06e-12	1.37e-10	enriched	hyaluronoglucosaminidase [EC:3.2.1.35]	http://www.genome.jp/dbget-bin/www_bget?ko:K01197
K01212	3.7894	5.16e-10	2.93e-08	enriched	levanase [EC:3.2.1.65]	http://www.genome.jp/dbget-bin/www_bget?ko:K01212
K01217	4.99467	1.81e-06	3.59e-05	enriched	L-iduronidase [EC:3.2.1.76]	http://www.genome.jp/dbget-bin/www_bget?ko:K01217
K01223	2.09521	4.67e-05	0.000548984	enriched	6-phospho-beta-glucosidase [EC:3.2.1.86]	http://www.genome.jp/dbget-bin/www_bget?ko:K01223
K01233	2.72549	2.86e-11	2.51e-09	enriched	chitosanase [EC:3.2.1.132]	http://www.genome.jp/dbget-bin/www_bget?ko:K01233
K01252	2.10094	0.000359105	0.00302298	enriched	bifunctional isochorismate lyase / aryl carrier protein [EC:3.3.2.1 6.3.2.14]	http://www.genome.jp/dbget-bin/www_bget?ko:K01252
K01267	1.36686	5.22e-10	2.94e-08	enriched	aspartyl aminopeptidase [EC:3.4.11.21]	http://www.genome.jp/dbget-bin/www_bget?ko:K01267
K01421	1.59115	6.84e-10	3.65e-08	enriched	putative membrane protein	http://www.genome.jp/dbget-bin/www_bget?ko:K01421
K01442	1.35547	0.00923371	0.040072	enriched	choloylglycine hydrolase [EC:3.5.1.24]	http://www.genome.jp/dbget-bin/www_bget?ko:K01442
K01451	1.25361	1.07e-05	0.000162653	enriched	hippurate hydrolase [EC:3.5.1.32]	http://www.genome.jp/dbget-bin/www_bget?ko:K01451
K01457	1.47971	3.36e-27	2.35e-23	enriched	allophanate hydrolase [EC:3.5.1.54]	http://www.genome.jp/dbget-bin/www_bget?ko:K01457
K01505	1.02933	3.63e-08	1.26e-06	enriched	1-aminocyclopropane-1-carboxylate deaminase [EC:3.5.99.7]	http://www.genome.jp/dbget-bin/www_bget?ko:K01505
K01506	1.10118	4.42e-06	7.66e-05	enriched	5-aminopentanamidase [EC:3.5.1.30]	http://www.genome.jp/dbget-bin/www_bget?ko:K01506
K01546	1.04919	4.44e-08	1.47e-06	enriched	potassium-transporting ATPase potassium-binding subunit	http://www.genome.jp/dbget-bin/www_bget?ko:K01546
K01548	1.42838	8.45e-11	6.49e-09	enriched	potassium-transporting ATPase KdpC subunit	http://www.genome.jp/dbget-bin/www_bget?ko:K01548
K01608	1.74675	1.73e-14	3.55e-12	enriched	tartronate-semialdehyde synthase [EC:4.1.1.47]	http://www.genome.jp/dbget-bin/www_bget?ko:K01608
K01669	1.00623	2.94e-10	1.83e-08	enriched	deoxyribodipyrimidine photo-lyase [EC:4.1.99.3]	http://www.genome.jp/dbget-bin/www_bget?ko:K01669
K01682	1.00517	1.31e-05	0.000192797	enriched	aconitate hydratase 2 / 2-methylisocitrate dehydratase [EC:4.2.1.3 4.2.1.99]	http://www.genome.jp/dbget-bin/www_bget?ko:K01682
K01707	1.47664	1.69e-09	8.18e-08	enriched	5-dehydro-4-deoxyglucarate dehydratase [EC:4.2.1.41]	http://www.genome.jp/dbget-bin/www_bget?ko:K01707
K01708	1.6314	1.35e-06	2.87e-05	enriched	galactarate dehydratase [EC:4.2.1.42]	http://www.genome.jp/dbget-bin/www_bget?ko:K01708
K01727	2.16162	7.7e-05	0.000845447	enriched	hyaluronate lyase [EC:4.2.2.1]	http://www.genome.jp/dbget-bin/www_bget?ko:K01727
K01729	1.04901	0.00297476	0.0167214	enriched	poly(beta-D-mannuronate) lyase [EC:4.2.2.3]	http://www.genome.jp/dbget-bin/www_bget?ko:K01729
K01734	1.29703	0.00359069	0.019403	enriched	methylglyoxal synthase [EC:4.2.3.3]	http://www.genome.jp/dbget-bin/www_bget?ko:K01734
K01766	3.24124	2.84e-05	0.000364357	enriched	cysteine sulfinate desulfinase [EC:4.4.1.-]	http://www.genome.jp/dbget-bin/www_bget?ko:K01766
K01792	1.02024	1.79e-05	0.00025068	enriched	glucose-6-phosphate 1-epimerase [EC:5.1.3.15]	http://www.genome.jp/dbget-bin/www_bget?ko:K01792
K01826	1.02762	0.00892297	0.0389871	enriched	5-carboxymethyl-2-hydroxymuconate isomerase [EC:5.3.3.10]	http://www.genome.jp/dbget-bin/www_bget?ko:K01826
K01941	1.12025	4.76e-15	1.28e-12	enriched	urea carboxylase [EC:6.3.4.6]	http://www.genome.jp/dbget-bin/www_bget?ko:K01941
K02043	1.44285	0.000599245	0.00462133	enriched	GntR family transcriptional regulator, phosphonate transport system regulatory protein	http://www.genome.jp/dbget-bin/www_bget?ko:K02043
K02048	1.08513	1.86e-05	0.000257574	enriched	sulfate/thiosulfate transport system substrate-binding protein	http://www.genome.jp/dbget-bin/www_bget?ko:K02048
K02071	1.67524	4.82e-07	1.18e-05	enriched	D-methionine transport system ATP-binding protein	http://www.genome.jp/dbget-bin/www_bget?ko:K02071
K02072	1.76789	6.78e-07	1.62e-05	enriched	D-methionine transport system permease protein	http://www.genome.jp/dbget-bin/www_bget?ko:K02072
K02073	2.38326	1.48e-12	1.85e-10	enriched	D-methionine transport system substrate-binding protein	http://www.genome.jp/dbget-bin/www_bget?ko:K02073
K02099	2.33074	4.26e-10	2.54e-08	enriched	AraC family transcriptional regulator, arabinose operon regulatory protein	http://www.genome.jp/dbget-bin/www_bget?ko:K02099
K02164	2.62363	1.86e-08	6.93e-07	enriched	nitric oxide reductase NorE protein	http://www.genome.jp/dbget-bin/www_bget?ko:K02164
K02168	1.93169	2.61e-07	6.91e-06	enriched	choline/glycine/proline betaine transport protein	http://www.genome.jp/dbget-bin/www_bget?ko:K02168
K02171	1.81736	0.0106655	0.0447297	enriched	BlaI family transcriptional regulator, penicillinase repressor	http://www.genome.jp/dbget-bin/www_bget?ko:K02171
K02228	1.10127	0.00023577	0.00218189	enriched	precorrin-6A synthase [EC:2.1.1.152]	http://www.genome.jp/dbget-bin/www_bget?ko:K02228
K02229	1.74039	1.63e-15	4.74e-13	enriched	precorrin-3B synthase [EC:1.14.13.83]	http://www.genome.jp/dbget-bin/www_bget?ko:K02229
K02297	1.05839	1.96e-05	0.000269485	enriched	cytochrome o ubiquinol oxidase subunit II [EC:7.1.1.3]	http://www.genome.jp/dbget-bin/www_bget?ko:K02297
K02352	3.06232	0.00330854	0.0182022	enriched	lactonase [EC:3.1.1.-]	http://www.genome.jp/dbget-bin/www_bget?ko:K02352
K02362	3.47352	1.74e-05	0.000246295	enriched	enterobactin synthetase component D [EC:6.3.2.14 2.7.8.-]	http://www.genome.jp/dbget-bin/www_bget?ko:K02362
K02438	1.28832	2.65e-06	5e-05	enriched	glycogen debranching enzyme [EC:3.2.1.196]	http://www.genome.jp/dbget-bin/www_bget?ko:K02438
K02439	3.34075	1.35e-05	0.000197741	enriched	thiosulfate sulfurtransferase [EC:2.8.1.1]	http://www.genome.jp/dbget-bin/www_bget?ko:K02439
K02476	2.62227	1.38e-07	3.98e-06	enriched	two-component system, CitB family, sensor kinase [EC:2.7.13.3]	http://www.genome.jp/dbget-bin/www_bget?ko:K02476
K02508	3.94827	7.24e-05	0.000805014	enriched	AraC family transcriptional regulator, 4-hydroxyphenylacetate 3-monooxygenase operon regulatory protein	http://www.genome.jp/dbget-bin/www_bget?ko:K02508
K02509	1.03242	0.000318501	0.00276787	enriched	2-oxo-hept-3-ene-1,7-dioate hydratase [EC:4.2.1.-]	http://www.genome.jp/dbget-bin/www_bget?ko:K02509
K02521	1.14106	0.000655782	0.00493745	enriched	LysR family transcriptional regulator, positive regulator for ilvC	http://www.genome.jp/dbget-bin/www_bget?ko:K02521
K02532	1.83777	0.00564991	0.0277024	enriched	MFS transporter, OHS family, lactose permease	http://www.genome.jp/dbget-bin/www_bget?ko:K02532
K02570	1.05216	0.0122929	0.0497339	enriched	periplasmic nitrate reductase NapD	http://www.genome.jp/dbget-bin/www_bget?ko:K02570
K02572	3.62943	5.15e-06	8.72e-05	enriched	ferredoxin-type protein NapF	http://www.genome.jp/dbget-bin/www_bget?ko:K02572
K02623	2.09934	9.83e-07	2.18e-05	enriched	LysR family transcriptional regulator, pca operon transcriptional activator	http://www.genome.jp/dbget-bin/www_bget?ko:K02623
K02661	1.82282	0.00257791	0.0149229	enriched	type IV pilus assembly protein PilK	http://www.genome.jp/dbget-bin/www_bget?ko:K02661
K02688	2.02941	3.54e-05	0.000434732	enriched	transcriptional regulator, propionate catabolism operon regulatory protein	http://www.genome.jp/dbget-bin/www_bget?ko:K02688
K02755	3.39299	5.24e-12	5.46e-10	enriched	beta-glucoside PTS system EIIA component [EC:2.7.1.-]	http://www.genome.jp/dbget-bin/www_bget?ko:K02755
K02760	3.17643	0.000138078	0.00139819	enriched	cellobiose PTS system EIIB component [EC:2.7.1.196 2.7.1.205]	http://www.genome.jp/dbget-bin/www_bget?ko:K02760
K02769	2.60747	3.76e-06	6.65e-05	enriched	fructose PTS system EIIB component [EC:2.7.1.202]	http://www.genome.jp/dbget-bin/www_bget?ko:K02769
K02839	2.6634	0.00611491	0.0293642	enriched	peptide chain release factor	http://www.genome.jp/dbget-bin/www_bget?ko:K02839
K02848	1.11329	0.00529393	0.0262704	enriched	heptose I phosphotransferase [EC:2.7.1.-]	http://www.genome.jp/dbget-bin/www_bget?ko:K02848
K03194	2.92612	0.000480617	0.00382602	enriched	type IV secretion system protein VirB1	http://www.genome.jp/dbget-bin/www_bget?ko:K03194
K03212	1.2802	0.00595097	0.0288146	enriched	23S rRNA (uracil747-C5)-methyltransferase [EC:2.1.1.189]	http://www.genome.jp/dbget-bin/www_bget?ko:K03212
K03219	1.79918	0.000629638	0.00476981	enriched	type III secretion protein C	http://www.genome.jp/dbget-bin/www_bget?ko:K03219
K03223	1.36242	0.00705665	0.0327607	enriched	type III secretion protein L	http://www.genome.jp/dbget-bin/www_bget?ko:K03223
K03229	2.67368	4.08e-07	1.03e-05	enriched	type III secretion protein U	http://www.genome.jp/dbget-bin/www_bget?ko:K03229
K03231	3.46277	3.55e-05	0.000434837	enriched	elongation factor 1-alpha	http://www.genome.jp/dbget-bin/www_bget?ko:K03231
K03293	1.93193	4.91e-06	8.37e-05	enriched	amino acid transporter, AAT family	http://www.genome.jp/dbget-bin/www_bget?ko:K03293
K03300	1.57863	1.08e-07	3.21e-06	enriched	citrate-Mg2+:H+ or citrate-Ca2+:H+ symporter, CitMHS family	http://www.genome.jp/dbget-bin/www_bget?ko:K03300
K03311	3.86284	7.29e-10	3.86e-08	enriched	branched-chain amino acid:cation transporter, LIVCS family	http://www.genome.jp/dbget-bin/www_bget?ko:K03311
K03343	1.52457	0.00167664	0.0104782	enriched	putrescine oxidase [EC:1.4.3.10]	http://www.genome.jp/dbget-bin/www_bget?ko:K03343
K03379	1.20223	2.87e-05	0.000368515	enriched	cyclohexanone monooxygenase [EC:1.14.13.22]	http://www.genome.jp/dbget-bin/www_bget?ko:K03379
K03380	1.17126	1.92e-12	2.29e-10	enriched	phenol 2-monooxygenase (NADPH) [EC:1.14.13.7]	http://www.genome.jp/dbget-bin/www_bget?ko:K03380
K03381	1.19568	9.59e-10	4.93e-08	enriched	catechol 1,2-dioxygenase [EC:1.13.11.1]	http://www.genome.jp/dbget-bin/www_bget?ko:K03381
K03382	3.82541	0.000163129	0.00160082	enriched	hydroxydechloroatrazine ethylaminohydrolase [EC:3.5.4.43]	http://www.genome.jp/dbget-bin/www_bget?ko:K03382
K03387	1.58908	7.01e-15	1.69e-12	enriched	alkyl hydroperoxide reductase subunit F [EC:1.6.4.-]	http://www.genome.jp/dbget-bin/www_bget?ko:K03387
K03403	1.63335	0.00553053	0.0272349	enriched	magnesium chelatase subunit H [EC:6.6.1.1]	http://www.genome.jp/dbget-bin/www_bget?ko:K03403
K03404	1.1837	9.43e-06	0.000146749	enriched	magnesium chelatase subunit D [EC:6.6.1.1]	http://www.genome.jp/dbget-bin/www_bget?ko:K03404
K03434	3.616	0.000238909	0.00219929	enriched	N-acetylglucosaminylphosphatidylinositol deacetylase [EC:3.5.1.89]	http://www.genome.jp/dbget-bin/www_bget?ko:K03434
K03435	3.46802	3e-11	2.57e-09	enriched	LacI family transcriptional regulator, fructose operon transcriptional repressor	http://www.genome.jp/dbget-bin/www_bget?ko:K03435
K03436	1.24043	0.00147753	0.00944496	enriched	DeoR family transcriptional regulator, fructose operon transcriptional repressor	http://www.genome.jp/dbget-bin/www_bget?ko:K03436
K03458	1.61785	0.00218467	0.0129798	enriched	nucleobase:cation symporter-2, NCS2 family	http://www.genome.jp/dbget-bin/www_bget?ko:K03458
K03464	2.86442	4.85e-05	0.000566452	enriched	muconolactone D-isomerase [EC:5.3.3.4]	http://www.genome.jp/dbget-bin/www_bget?ko:K03464
K03472	3.57683	8.97e-11	6.6e-09	enriched	D-erythrose 4-phosphate dehydrogenase [EC:1.2.1.72]	http://www.genome.jp/dbget-bin/www_bget?ko:K03472
K03473	2.90638	5.97e-09	2.48e-07	enriched	erythronate-4-phosphate dehydrogenase [EC:1.1.1.290]	http://www.genome.jp/dbget-bin/www_bget?ko:K03473
K03488	2.08654	0.00138517	0.0089946	enriched	beta-glucoside operon transcriptional antiterminator	http://www.genome.jp/dbget-bin/www_bget?ko:K03488
K03491	3.65279	4.35e-10	2.55e-08	enriched	lichenan operon transcriptional antiterminator	http://www.genome.jp/dbget-bin/www_bget?ko:K03491
K03503	2.17878	0.00134529	0.0087928	enriched	DNA polymerase V [EC:3.4.21.-]	http://www.genome.jp/dbget-bin/www_bget?ko:K03503
K03540	2.18754	0.00747868	0.0341973	enriched	ribonuclease P protein subunit RPR2 [EC:3.1.26.5]	http://www.genome.jp/dbget-bin/www_bget?ko:K03540
K03577	1.00866	0.00411547	0.0215392	enriched	TetR/AcrR family transcriptional regulator, acrAB operon repressor	http://www.genome.jp/dbget-bin/www_bget?ko:K03577
K03607	3.21636	0.00221009	0.0131135	enriched	ProP effector	http://www.genome.jp/dbget-bin/www_bget?ko:K03607
K03647	3.16384	1.03e-07	3.1e-06	enriched	protein involved in ribonucleotide reduction	http://www.genome.jp/dbget-bin/www_bget?ko:K03647
K03668	2.3493	0.000333946	0.00286997	enriched	heat shock protein HslJ	http://www.genome.jp/dbget-bin/www_bget?ko:K03668
K03721	3.11885	0.000247349	0.00225029	enriched	transcriptional regulator of aroF, aroG, tyrA and aromatic amino acid transport	http://www.genome.jp/dbget-bin/www_bget?ko:K03721
K03774	4.69463	8.74e-08	2.66e-06	enriched	FKBP-type peptidyl-prolyl cis-trans isomerase SlpA [EC:5.2.1.8]	http://www.genome.jp/dbget-bin/www_bget?ko:K03774
K03776	2.16859	5.67e-10	3.12e-08	enriched	aerotaxis receptor	http://www.genome.jp/dbget-bin/www_bget?ko:K03776
K03810	1.43446	8.8e-08	2.66e-06	enriched	virulence factor	http://www.genome.jp/dbget-bin/www_bget?ko:K03810
K03837	2.6775	0.0025392	0.0147476	enriched	serine transporter	http://www.genome.jp/dbget-bin/www_bget?ko:K03837
K03863	2.11782	1.01e-05	0.000154511	enriched	vanillate monooxygenase ferredoxin subunit	http://www.genome.jp/dbget-bin/www_bget?ko:K03863
K03878	2.40426	0.0086431	0.0382453	enriched	NADH-ubiquinone oxidoreductase chain 1 [EC:7.1.1.2]	http://www.genome.jp/dbget-bin/www_bget?ko:K03878
K03897	2.33434	2.8e-07	7.29e-06	enriched	lysine N6-hydroxylase [EC:1.14.13.59]	http://www.genome.jp/dbget-bin/www_bget?ko:K03897
K03923	3.56879	0.000146961	0.00147108	enriched	NADPH dehydrogenase (quinone) [EC:1.6.5.10]	http://www.genome.jp/dbget-bin/www_bget?ko:K03923
K04023	1.58937	0.00881161	0.0387555	enriched	ethanolamine transporter	http://www.genome.jp/dbget-bin/www_bget?ko:K04023
K04039	3.23334	0.000766065	0.00560471	enriched	light-independent protochlorophyllide reductase subunit B [EC:1.3.7.7]	http://www.genome.jp/dbget-bin/www_bget?ko:K04039
K04064	2.53503	2.66e-05	0.000344887	enriched	osmotically inducible lipoprotein OsmE	http://www.genome.jp/dbget-bin/www_bget?ko:K04064
K04091	1.2578	5.33e-11	4.28e-09	enriched	alkanesulfonate monooxygenase [EC:1.14.14.5]	http://www.genome.jp/dbget-bin/www_bget?ko:K04091
K04092	2.29258	1.06e-06	2.31e-05	enriched	chorismate mutase [EC:5.4.99.5]	http://www.genome.jp/dbget-bin/www_bget?ko:K04092
K04095	1.01	0.00572196	0.0279185	enriched	cell filamentation protein	http://www.genome.jp/dbget-bin/www_bget?ko:K04095
K04128	2.72579	0.00922678	0.0400687	enriched	hydroxymethyl cephem carbamoyltransferase [EC:2.1.3.7]	http://www.genome.jp/dbget-bin/www_bget?ko:K04128
K04753	3.91332	1.14e-05	0.000171575	enriched	suppressor of ftsI	http://www.genome.jp/dbget-bin/www_bget?ko:K04753
K04781	5.17722	4.94e-09	2.08e-07	enriched	salicylate synthetase [EC:5.4.4.2 4.2.99.21]	http://www.genome.jp/dbget-bin/www_bget?ko:K04781
K04788	2.55047	1.17e-05	0.000174503	enriched	mycobactin phenyloxazoline synthetase	http://www.genome.jp/dbget-bin/www_bget?ko:K04788
K04792	1.8785	0.0101915	0.0431303	enriched	mycobactin peptide synthetase MbtF	http://www.genome.jp/dbget-bin/www_bget?ko:K04792
K05296	1.49576	0.00442014	0.0227587	enriched	3(or 17)beta-hydroxysteroid dehydrogenase [EC:1.1.1.51]	http://www.genome.jp/dbget-bin/www_bget?ko:K05296
K05297	1.8231	6.11e-07	1.46e-05	enriched	rubredoxin---NAD+ reductase [EC:1.18.1.1]	http://www.genome.jp/dbget-bin/www_bget?ko:K05297
K05306	1.02444	0.00308494	0.0172115	enriched	phosphonoacetaldehyde hydrolase [EC:3.11.1.1]	http://www.genome.jp/dbget-bin/www_bget?ko:K05306
K05346	2.37174	8.45e-06	0.000133393	enriched	deoxyribonucleoside regulator	http://www.genome.jp/dbget-bin/www_bget?ko:K05346
K05351	1.30528	0.000207054	0.00195628	enriched	D-xylulose reductase [EC:1.1.1.9]	http://www.genome.jp/dbget-bin/www_bget?ko:K05351
K05358	1.45202	0.000140597	0.00141753	enriched	quinate dehydrogenase (quinone) [EC:1.1.5.8]	http://www.genome.jp/dbget-bin/www_bget?ko:K05358
K05375	1.4231	0.00495303	0.0249869	enriched	MbtH protein	http://www.genome.jp/dbget-bin/www_bget?ko:K05375
K05548	2.55507	9.5e-13	1.25e-10	enriched	MFS transporter, AAHS family, benzoate transport protein	http://www.genome.jp/dbget-bin/www_bget?ko:K05548
K05551	1.1036	0.00346827	0.0188876	enriched	minimal PKS ketosynthase (KS/KS alpha) [EC:2.3.1.- 2.3.1.260 2.3.1.235]	http://www.genome.jp/dbget-bin/www_bget?ko:K05551
K05552	1.38458	0.000419033	0.00341289	enriched	minimal PKS chain-length factor (CLF/KS beta) [EC:2.3.1.- 2.3.1.260 2.3.1.235]	http://www.genome.jp/dbget-bin/www_bget?ko:K05552
K05553	2.17013	0.000530702	0.00415697	enriched	minimal PKS acyl carrier protein	http://www.genome.jp/dbget-bin/www_bget?ko:K05553
K05554	2.29842	5.11e-08	1.66e-06	enriched	aromatase [EC:4.2.1.-]	http://www.genome.jp/dbget-bin/www_bget?ko:K05554
K05557	4.28228	4.53e-06	7.83e-05	enriched	MFS transporter, DHA2 family, integral membrane protein	http://www.genome.jp/dbget-bin/www_bget?ko:K05557
K05591	1.67767	2.52e-09	1.14e-07	enriched	ATP-dependent RNA helicase DbpA [EC:3.6.4.13]	http://www.genome.jp/dbget-bin/www_bget?ko:K05591
K05596	3.32865	3.26e-18	2.07e-15	enriched	LysR family transcriptional regulator, chromosome initiation inhibitor	http://www.genome.jp/dbget-bin/www_bget?ko:K05596
K05597	2.11554	0.000324988	0.00280679	enriched	glutamin-(asparagin-)ase [EC:3.5.1.38]	http://www.genome.jp/dbget-bin/www_bget?ko:K05597
K05599	2.71204	0.00330402	0.0181917	enriched	anthranilate 1,2-dioxygenase (deaminating, decarboxylating) large subunit [EC:1.14.12.1]	http://www.genome.jp/dbget-bin/www_bget?ko:K05599
K05708	1.00128	0.00120754	0.00811257	enriched	3-phenylpropionate/trans-cinnamate dioxygenase subunit alpha [EC:1.14.12.19]	http://www.genome.jp/dbget-bin/www_bget?ko:K05708
K05711	2.4475	5.19e-06	8.75e-05	enriched	2,3-dihydroxy-2,3-dihydrophenylpropionate dehydrogenase [EC:1.3.1.87]	http://www.genome.jp/dbget-bin/www_bget?ko:K05711
K05714	1.32964	2.26e-06	4.36e-05	enriched	2-hydroxy-6-oxonona-2,4-dienedioate hydrolase [EC:3.7.1.14]	http://www.genome.jp/dbget-bin/www_bget?ko:K05714
K05774	1.57912	3.07e-08	1.11e-06	enriched	ribose 1,5-bisphosphokinase [EC:2.7.4.23]	http://www.genome.jp/dbget-bin/www_bget?ko:K05774
K05780	1.9597	1.13e-10	8.2e-09	enriched	alpha-D-ribose 1-methylphosphonate 5-triphosphate synthase subunit PhnL [EC:2.7.8.37]	http://www.genome.jp/dbget-bin/www_bget?ko:K05780
K05781	1.07986	2.43e-05	0.000322033	enriched	putative phosphonate transport system ATP-binding protein	http://www.genome.jp/dbget-bin/www_bget?ko:K05781
K05783	1.75929	0.00026366	0.00234974	enriched	dihydroxycyclohexadiene carboxylate dehydrogenase [EC:1.3.1.25 1.3.1.-]	http://www.genome.jp/dbget-bin/www_bget?ko:K05783
K05784	1.1614	0.00731637	0.0336349	enriched	benzoate/toluate 1,2-dioxygenase reductase component [EC:1.18.1.-]	http://www.genome.jp/dbget-bin/www_bget?ko:K05784
K05787	2.99592	0.000866481	0.00621156	enriched	DNA-binding protein HU-alpha	http://www.genome.jp/dbget-bin/www_bget?ko:K05787
K05792	1.79692	0.000354819	0.00299773	enriched	tellurite resistance protein TerA	http://www.genome.jp/dbget-bin/www_bget?ko:K05792
K05793	1.89784	0.000469449	0.00376376	enriched	tellurite resistance protein TerB	http://www.genome.jp/dbget-bin/www_bget?ko:K05793
K05795	1.24565	0.00142868	0.00920866	enriched	tellurium resistance protein TerD	http://www.genome.jp/dbget-bin/www_bget?ko:K05795
K05812	2.24453	0.000589978	0.00455993	enriched	DTW domain-containing protein	http://www.genome.jp/dbget-bin/www_bget?ko:K05812
K05836	1.78109	8.84e-15	1.93e-12	enriched	GntR family transcriptional regulator, histidine utilization repressor	http://www.genome.jp/dbget-bin/www_bget?ko:K05836
K05851	1.45812	0.000438255	0.00354409	enriched	adenylate cyclase, class 1 [EC:4.6.1.1]	http://www.genome.jp/dbget-bin/www_bget?ko:K05851
K05881	1.56997	1.81e-05	0.000252842	enriched	phosphoenolpyruvate---glycerone phosphotransferase subunit DhaM [EC:2.7.1.121]	http://www.genome.jp/dbget-bin/www_bget?ko:K05881
K05898	1.57563	3.93e-08	1.33e-06	enriched	3-oxosteroid 1-dehydrogenase [EC:1.3.99.4]	http://www.genome.jp/dbget-bin/www_bget?ko:K05898
K05913	1.28684	0.00888174	0.0388807	enriched	2,4'-dihydroxyacetophenone dioxygenase [EC:1.13.11.41]	http://www.genome.jp/dbget-bin/www_bget?ko:K05913
K05916	2.05231	4.99e-16	1.83e-13	enriched	nitric oxide dioxygenase [EC:1.14.12.17]	http://www.genome.jp/dbget-bin/www_bget?ko:K05916
K05921	1.16749	1.96e-12	2.29e-10	enriched	5-oxopent-3-ene-1,2,5-tricarboxylate decarboxylase / 2-hydroxyhepta-2,4-diene-1,7-dioate isomerase [EC:4.1.1.68 5.3.3.-]	http://www.genome.jp/dbget-bin/www_bget?ko:K05921
K05989	1.30473	5.21e-12	5.46e-10	enriched	alpha-L-rhamnosidase [EC:3.2.1.40]	http://www.genome.jp/dbget-bin/www_bget?ko:K05989
K05996	1.21245	0.00386453	0.0205491	enriched	carboxypeptidase T [EC:3.4.17.18]	http://www.genome.jp/dbget-bin/www_bget?ko:K05996
K06145	1.13311	2.19e-07	5.96e-06	enriched	LacI family transcriptional regulator, gluconate utilization system Gnt-I transcriptional repressor	http://www.genome.jp/dbget-bin/www_bget?ko:K06145
K06162	1.4842	3.84e-14	6.55e-12	enriched	alpha-D-ribose 1-methylphosphonate 5-triphosphate diphosphatase [EC:3.6.1.63]	http://www.genome.jp/dbget-bin/www_bget?ko:K06162
K06163	1.23174	3.72e-05	0.000453361	enriched	alpha-D-ribose 1-methylphosphonate 5-phosphate C-P lyase [EC:4.7.1.1]	http://www.genome.jp/dbget-bin/www_bget?ko:K06163
K06164	1.07669	3.18e-05	0.000402367	enriched	alpha-D-ribose 1-methylphosphonate 5-triphosphate synthase subunit PhnI [EC:2.7.8.37]	http://www.genome.jp/dbget-bin/www_bget?ko:K06164
K06165	2.33074	5.98e-10	3.24e-08	enriched	alpha-D-ribose 1-methylphosphonate 5-triphosphate synthase subunit PhnH [EC:2.7.8.37]	http://www.genome.jp/dbget-bin/www_bget?ko:K06165
K06166	2.00264	3.47e-06	6.2e-05	enriched	alpha-D-ribose 1-methylphosphonate 5-triphosphate synthase subunit PhnG [EC:2.7.8.37]	http://www.genome.jp/dbget-bin/www_bget?ko:K06166
K06183	1.69768	3.52e-06	6.27e-05	enriched	16S rRNA pseudouridine516 synthase [EC:5.4.99.19]	http://www.genome.jp/dbget-bin/www_bget?ko:K06183
K06191	3.23777	8.75e-05	0.000936669	enriched	glutaredoxin-like protein NrdH	http://www.genome.jp/dbget-bin/www_bget?ko:K06191
K06205	1.91301	0.00167307	0.0104653	enriched	MioC protein	http://www.genome.jp/dbget-bin/www_bget?ko:K06205
K06219	1.89518	0.00316638	0.0175584	enriched	S-adenosylmethionine-dependent methyltransferase	http://www.genome.jp/dbget-bin/www_bget?ko:K06219
K06222	1.54301	4.36e-05	0.00052037	enriched	2,5-diketo-D-gluconate reductase B [EC:1.1.1.346]	http://www.genome.jp/dbget-bin/www_bget?ko:K06222
K06597	5.41967	2.22e-10	1.49e-08	enriched	chemosensory pili system protein ChpB (putative protein-glutamate methylesterase)	http://www.genome.jp/dbget-bin/www_bget?ko:K06597
K06600	2.31703	0.00136832	0.00892667	enriched	chemosensory pili system protein ChpE	http://www.genome.jp/dbget-bin/www_bget?ko:K06600
K06605	3.75486	3.46e-14	6.2e-12	enriched	myo-inositol catabolism protein IolH	http://www.genome.jp/dbget-bin/www_bget?ko:K06605
K06609	2.37305	0.0032006	0.0177059	enriched	MFS transporter, SP family, major inositol transporter	http://www.genome.jp/dbget-bin/www_bget?ko:K06609
K06610	5.7564	7.35e-10	3.86e-08	enriched	MFS transporter, SP family, inositol transporter	http://www.genome.jp/dbget-bin/www_bget?ko:K06610
K06718	1.12402	0.000386289	0.00322077	enriched	L-2,4-diaminobutyric acid acetyltransferase [EC:2.3.1.178]	http://www.genome.jp/dbget-bin/www_bget?ko:K06718
K06858	1.3292	0.00930295	0.0403224	enriched	vitamin B12 transport system substrate-binding protein	http://www.genome.jp/dbget-bin/www_bget?ko:K06858
K06876	2.58003	6.25e-11	4.9e-09	enriched	deoxyribodipyrimidine photolyase-related protein	http://www.genome.jp/dbget-bin/www_bget?ko:K06876
K06879	1.20444	0.00272525	0.0155241	enriched	7-cyano-7-deazaguanine reductase [EC:1.7.1.13]	http://www.genome.jp/dbget-bin/www_bget?ko:K06879
K06880	1.00592	0.000730438	0.0053892	enriched	erythromycin esterase [EC:3.1.1.-]	http://www.genome.jp/dbget-bin/www_bget?ko:K06880
K06895	1.50987	4.69e-06	8.06e-05	enriched	L-lysine exporter family protein LysE/ArgO	http://www.genome.jp/dbget-bin/www_bget?ko:K06895
K06899	3.62088	1.98e-07	5.52e-06	enriched	nucleoid-associated protein	http://www.genome.jp/dbget-bin/www_bget?ko:K06899
K06906	4.4574	0.000184591	0.00177405	enriched	uncharacterized protein	http://www.genome.jp/dbget-bin/www_bget?ko:K06906
K06908	2.89134	0.00151685	0.00962716	enriched	uncharacterized protein	http://www.genome.jp/dbget-bin/www_bget?ko:K06908
K06938	1.07017	0.000428759	0.00347533	enriched	uncharacterized protein	http://www.genome.jp/dbget-bin/www_bget?ko:K06938
K06954	2.66215	0.00454875	0.0232666	enriched	uncharacterized protein	http://www.genome.jp/dbget-bin/www_bget?ko:K06954
K06956	2.58421	0.000625129	0.00475538	enriched	uncharacterized protein	http://www.genome.jp/dbget-bin/www_bget?ko:K06956
K06970	4.14294	3.11e-08	1.12e-06	enriched	23S rRNA (adenine1618-N6)-methyltransferase [EC:2.1.1.181]	http://www.genome.jp/dbget-bin/www_bget?ko:K06970
K06986	2.43467	0.000314474	0.00273628	enriched	uncharacterized protein	http://www.genome.jp/dbget-bin/www_bget?ko:K06986
K07002	1.06932	1.13e-05	0.000170325	enriched	uncharacterized protein	http://www.genome.jp/dbget-bin/www_bget?ko:K07002
K07008	1.64309	5.25e-07	1.28e-05	enriched	gamma-glutamyl hercynylcysteine S-oxide hydrolase [EC:3.5.1.118]	http://www.genome.jp/dbget-bin/www_bget?ko:K07008
K07017	2.33508	0.00738862	0.033852	enriched	uncharacterized protein	http://www.genome.jp/dbget-bin/www_bget?ko:K07017
K07070	3.77722	0.000620963	0.00474171	enriched	uncharacterized protein	http://www.genome.jp/dbget-bin/www_bget?ko:K07070
K07084	4.99796	1.05e-09	5.31e-08	enriched	putative amino acid transporter	http://www.genome.jp/dbget-bin/www_bget?ko:K07084
K07110	1.07384	6.04e-05	0.000686174	enriched	XRE family transcriptional regulator, fatty acid utilization regulator	http://www.genome.jp/dbget-bin/www_bget?ko:K07110
K07118	1.07293	0.00405197	0.0213347	enriched	uncharacterized protein	http://www.genome.jp/dbget-bin/www_bget?ko:K07118
K07146	1.93047	2.5e-12	2.82e-10	enriched	UPF0176 protein	http://www.genome.jp/dbget-bin/www_bget?ko:K07146
K07167	1.53981	3.2e-07	8.19e-06	enriched	putative transcriptional regulator	http://www.genome.jp/dbget-bin/www_bget?ko:K07167
K07168	1.16593	6.93e-05	0.000772951	enriched	CBS domain-containing membrane protein	http://www.genome.jp/dbget-bin/www_bget?ko:K07168
K07215	2.727	7.33e-05	0.000811694	enriched	heme oxygenase (biliverdin-IX-beta and delta-forming) [EC:1.14.99.58]	http://www.genome.jp/dbget-bin/www_bget?ko:K07215
K07223	1.05424	0.000113385	0.0011754	enriched	porphyrinogen peroxidase [EC:1.11.1.-]	http://www.genome.jp/dbget-bin/www_bget?ko:K07223
K07270	1.37556	9.54e-06	0.000147744	enriched	glycosyl transferase, family 25	http://www.genome.jp/dbget-bin/www_bget?ko:K07270
K07272	3.59288	1.27e-05	0.000188133	enriched	rhamnosyltransferase [EC:2.4.1.-]	http://www.genome.jp/dbget-bin/www_bget?ko:K07272
K07275	1.46735	0.00370398	0.0198464	enriched	outer membrane protein	http://www.genome.jp/dbget-bin/www_bget?ko:K07275
K07286	2.18511	0.000673793	0.00505128	enriched	uncharacterized lipoprotein	http://www.genome.jp/dbget-bin/www_bget?ko:K07286
K07345	4.30284	0.000295893	0.00259398	enriched	major type 1 subunit fimbrin (pilin)	http://www.genome.jp/dbget-bin/www_bget?ko:K07345
K07374	3.39998	4.63e-05	0.000547068	enriched	tubulin alpha	http://www.genome.jp/dbget-bin/www_bget?ko:K07374
K07496	1.1839	2.28e-05	0.000304524	enriched	putative transposase	http://www.genome.jp/dbget-bin/www_bget?ko:K07496
K07498	1.82574	0.00736779	0.0337787	enriched	putative transposase	http://www.genome.jp/dbget-bin/www_bget?ko:K07498
K07518	1.16904	0.00515638	0.0258078	enriched	hydroxybutyrate-dimer hydrolase [EC:3.1.1.22]	http://www.genome.jp/dbget-bin/www_bget?ko:K07518
K07644	1.89524	4.4e-06	7.66e-05	enriched	two-component system, OmpR family, heavy metal sensor histidine kinase CusS [EC:2.7.13.3]	http://www.genome.jp/dbget-bin/www_bget?ko:K07644
K07653	1.3599	1.28e-15	4.2e-13	enriched	two-component system, OmpR family, sensor histidine kinase MprB [EC:2.7.13.3]	http://www.genome.jp/dbget-bin/www_bget?ko:K07653
K07654	1.13414	2.5e-07	6.64e-06	enriched	two-component system, OmpR family, sensor histidine kinase MtrB [EC:2.7.13.3]	http://www.genome.jp/dbget-bin/www_bget?ko:K07654
K07656	2.20072	0.00521984	0.0260136	enriched	two-component system, OmpR family, sensor histidine kinase TrcS [EC:2.7.13.3]	http://www.genome.jp/dbget-bin/www_bget?ko:K07656
K07672	2.9545	0.000139637	0.00140989	enriched	two-component system, OmpR family, response regulator TrcR	http://www.genome.jp/dbget-bin/www_bget?ko:K07672
K07679	2.28568	5.78e-15	1.5e-12	enriched	two-component system, NarL family, sensor histidine kinase EvgS [EC:2.7.13.3]	http://www.genome.jp/dbget-bin/www_bget?ko:K07679
K07685	3.05956	0.000148941	0.00148877	enriched	two-component system, NarL family, nitrate/nitrite response regulator NarP	http://www.genome.jp/dbget-bin/www_bget?ko:K07685
K07687	4.95182	1.34e-05	0.000197406	enriched	two-component system, NarL family, captular synthesis response regulator RcsB	http://www.genome.jp/dbget-bin/www_bget?ko:K07687
K07690	3.64763	8.55e-10	4.42e-08	enriched	two-component system, NarL family, response regulator EvgA	http://www.genome.jp/dbget-bin/www_bget?ko:K07690
K07695	1.69929	0.000375366	0.00314847	enriched	two-component system, NarL family, response regulator DevR	http://www.genome.jp/dbget-bin/www_bget?ko:K07695
K07746	1.01849	0.000330836	0.00284674	enriched	antitoxin ParD1/3/4	http://www.genome.jp/dbget-bin/www_bget?ko:K07746
K07750	5.5525	5.8e-09	2.43e-07	enriched	methylsterol monooxygenase [EC:1.14.18.9]	http://www.genome.jp/dbget-bin/www_bget?ko:K07750
K07774	2.19698	2.47e-07	6.58e-06	enriched	two-component system, OmpR family, response regulator TctD	http://www.genome.jp/dbget-bin/www_bget?ko:K07774
K07782	1.12781	0.0117854	0.0481546	enriched	LuxR family transcriptional regulator, quorum-sensing system regulator SdiA	http://www.genome.jp/dbget-bin/www_bget?ko:K07782
K07816	2.74044	2.01e-11	1.9e-09	enriched	putative GTP pyrophosphokinase [EC:2.7.6.5]	http://www.genome.jp/dbget-bin/www_bget?ko:K07816
K07862	3.39396	1.36e-06	2.88e-05	enriched	serine/threonine transporter	http://www.genome.jp/dbget-bin/www_bget?ko:K07862
K08095	1.63607	0.0113219	0.0467743	enriched	cutinase [EC:3.1.1.74]	http://www.genome.jp/dbget-bin/www_bget?ko:K08095
K08159	3.36262	6.21e-05	0.000704289	enriched	MFS transporter, DHA1 family, L-arabinose/isopropyl-beta-D-thiogalactopyranoside export protein	http://www.genome.jp/dbget-bin/www_bget?ko:K08159
K08167	1.06174	4.74e-07	1.17e-05	enriched	MFS transporter, DHA2 family, multidrug resistance protein	http://www.genome.jp/dbget-bin/www_bget?ko:K08167
K08172	4.69792	6.01e-06	0.000100393	enriched	MFS transporter, MHS family, shikimate and dehydroshikimate transport protein	http://www.genome.jp/dbget-bin/www_bget?ko:K08172
K08173	3.38173	3.68e-09	1.61e-07	enriched	MFS transporter, MHS family, metabolite:H+ symporter	http://www.genome.jp/dbget-bin/www_bget?ko:K08173
K08224	1.48563	0.00041959	0.00341289	enriched	MFS transporter, YNFM family, putative membrane transport protein	http://www.genome.jp/dbget-bin/www_bget?ko:K08224
K08225	2.98828	0.00316513	0.0175584	enriched	MFS transporter, ENTS family, enterobactin (siderophore) exporter	http://www.genome.jp/dbget-bin/www_bget?ko:K08225
K08261	1.85473	0.0113299	0.0467743	enriched	D-sorbitol dehydrogenase (acceptor) [EC:1.1.99.21]	http://www.genome.jp/dbget-bin/www_bget?ko:K08261
K08312	1.66392	0.0010218	0.00707563	enriched	ADP-ribose diphosphatase [EC:3.6.1.-]	http://www.genome.jp/dbget-bin/www_bget?ko:K08312
K08324	2.56762	3.83e-09	1.66e-07	enriched	succinate-semialdehyde dehydrogenase [EC:1.2.1.16 1.2.1.24]	http://www.genome.jp/dbget-bin/www_bget?ko:K08324
K08325	3.07023	8.08e-06	0.000129513	enriched	NADP-dependent alcohol dehydrogenase [EC:1.1.-.-]	http://www.genome.jp/dbget-bin/www_bget?ko:K08325
K08368	1.93443	0.00892792	0.0389871	enriched	MFS transporter, putative metabolite transport protein	http://www.genome.jp/dbget-bin/www_bget?ko:K08368
K08722	2.16179	0.0104265	0.0438593	enriched	5'-deoxynucleotidase [EC:3.1.3.89]	http://www.genome.jp/dbget-bin/www_bget?ko:K08722
K08985	3.77983	4.57e-05	0.000542624	enriched	putative lipoprotein	http://www.genome.jp/dbget-bin/www_bget?ko:K08985
K08987	1.35897	0.000108409	0.00113221	enriched	putative membrane protein	http://www.genome.jp/dbget-bin/www_bget?ko:K08987
K09017	1.14606	6.75e-18	3.93e-15	enriched	TetR/AcrR family transcriptional regulator	http://www.genome.jp/dbget-bin/www_bget?ko:K09017
K09018	2.82134	1.13e-25	2.62e-22	enriched	pyrimidine oxygenase [EC:1.14.99.46]	http://www.genome.jp/dbget-bin/www_bget?ko:K09018
K09692	1.13897	3.82e-08	1.3e-06	enriched	teichoic acid transport system permease protein	http://www.genome.jp/dbget-bin/www_bget?ko:K09692
K09693	1.2803	2.28e-06	4.39e-05	enriched	teichoic acid transport system ATP-binding protein [EC:7.5.2.4]	http://www.genome.jp/dbget-bin/www_bget?ko:K09693
K09701	1.14445	1.89e-09	9.03e-08	enriched	uncharacterized protein	http://www.genome.jp/dbget-bin/www_bget?ko:K09701
K09706	4.08843	2.55e-06	4.87e-05	enriched	uncharacterized protein	http://www.genome.jp/dbget-bin/www_bget?ko:K09706
K09771	1.08421	8.41e-05	0.000907338	enriched	small multidrug resistance family-3 protein	http://www.genome.jp/dbget-bin/www_bget?ko:K09771
K09824	3.14966	0.00457952	0.0233385	enriched	uncharacterized protein	http://www.genome.jp/dbget-bin/www_bget?ko:K09824
K09858	1.46677	8.34e-09	3.37e-07	enriched	SEC-C motif domain protein	http://www.genome.jp/dbget-bin/www_bget?ko:K09858
K09861	1.0016	0.000136768	0.00138694	enriched	uncharacterized protein	http://www.genome.jp/dbget-bin/www_bget?ko:K09861
K09893	3.24561	0.00352346	0.019084	enriched	regulator of ribonuclease activity B	http://www.genome.jp/dbget-bin/www_bget?ko:K09893
K09902	4.59773	3.27e-05	0.000410051	enriched	uncharacterized protein	http://www.genome.jp/dbget-bin/www_bget?ko:K09902
K09908	2.04596	0.00281038	0.0158997	enriched	uncharacterized protein	http://www.genome.jp/dbget-bin/www_bget?ko:K09908
K09912	1.95326	0.00119124	0.00804175	enriched	uncharacterized protein	http://www.genome.jp/dbget-bin/www_bget?ko:K09912
K09923	2.91489	0.000465019	0.00373888	enriched	uncharacterized protein	http://www.genome.jp/dbget-bin/www_bget?ko:K09923
K09932	1.7396	3.94e-09	1.69e-07	enriched	uncharacterized protein	http://www.genome.jp/dbget-bin/www_bget?ko:K09932
K09946	1.28862	0.00838625	0.0375126	enriched	uncharacterized protein	http://www.genome.jp/dbget-bin/www_bget?ko:K09946
K09950	1.34646	6.27e-09	2.59e-07	enriched	uncharacterized protein	http://www.genome.jp/dbget-bin/www_bget?ko:K09950
K09954	3.55632	0.00271551	0.015518	enriched	uncharacterized protein	http://www.genome.jp/dbget-bin/www_bget?ko:K09954
K09956	1.4796	0.00447962	0.023014	enriched	uncharacterized protein	http://www.genome.jp/dbget-bin/www_bget?ko:K09956
K09959	1.37481	3.89e-10	2.36e-08	enriched	uncharacterized protein	http://www.genome.jp/dbget-bin/www_bget?ko:K09959
K09964	2.62684	2.11e-07	5.79e-06	enriched	uncharacterized protein	http://www.genome.jp/dbget-bin/www_bget?ko:K09964
K09968	2.76347	0.000999679	0.00697778	enriched	uncharacterized protein	http://www.genome.jp/dbget-bin/www_bget?ko:K09968
K09975	1.13799	0.000251098	0.00227009	enriched	uncharacterized protein	http://www.genome.jp/dbget-bin/www_bget?ko:K09975
K09977	2.59864	1.03e-06	2.25e-05	enriched	uncharacterized protein	http://www.genome.jp/dbget-bin/www_bget?ko:K09977
K10007	1.11777	0.000164603	0.00161076	enriched	glutamate transport system permease protein	http://www.genome.jp/dbget-bin/www_bget?ko:K10007
K10008	1.14144	0.000570224	0.0044367	enriched	glutamate transport system ATP-binding protein [EC:7.4.2.1]	http://www.genome.jp/dbget-bin/www_bget?ko:K10008
K10010	1.36902	8.79e-11	6.59e-09	enriched	L-cystine transport system ATP-binding protein [EC:7.4.2.1]	http://www.genome.jp/dbget-bin/www_bget?ko:K10010
K10015	3.52955	0.00362801	0.0195387	enriched	histidine transport system permease protein	http://www.genome.jp/dbget-bin/www_bget?ko:K10015
K10016	2.72955	0.00061897	0.00473167	enriched	histidine transport system permease protein	http://www.genome.jp/dbget-bin/www_bget?ko:K10016
K10017	3.30343	0.00067661	0.00506696	enriched	histidine transport system ATP-binding protein [EC:7.4.2.1]	http://www.genome.jp/dbget-bin/www_bget?ko:K10017
K10018	2.26902	0.000923584	0.00655801	enriched	octopine/nopaline transport system substrate-binding protein	http://www.genome.jp/dbget-bin/www_bget?ko:K10018
K10021	1.17565	7.47e-08	2.32e-06	enriched	octopine/nopaline transport system ATP-binding protein [EC:7.4.2.1]	http://www.genome.jp/dbget-bin/www_bget?ko:K10021
K10111	1.20188	3.76e-08	1.3e-06	enriched	multiple sugar transport system ATP-binding protein [EC:3.6.3.-]	http://www.genome.jp/dbget-bin/www_bget?ko:K10111
K10125	2.5419	2.03e-13	2.9e-11	enriched	two-component system, NtrC family, C4-dicarboxylate transport sensor histidine kinase DctB [EC:2.7.13.3]	http://www.genome.jp/dbget-bin/www_bget?ko:K10125
K10126	1.84404	1.41e-10	9.83e-09	enriched	two-component system, NtrC family, C4-dicarboxylate transport response regulator DctD	http://www.genome.jp/dbget-bin/www_bget?ko:K10126
K10156	5.82242	4.6e-10	2.66e-08	enriched	epi-isozizaene synthase [EC:4.2.3.37]	http://www.genome.jp/dbget-bin/www_bget?ko:K10156
K10187	1.30884	0.00148021	0.00944496	enriched	germacradienol/geosmin synthase [EC:4.2.3.22 4.2.3.75 4.1.99.16]	http://www.genome.jp/dbget-bin/www_bget?ko:K10187
K10188	2.09604	9.99e-09	3.94e-07	enriched	lactose/L-arabinose transport system substrate-binding protein	http://www.genome.jp/dbget-bin/www_bget?ko:K10188
K10189	2.3196	4.99e-08	1.64e-06	enriched	lactose/L-arabinose transport system permease protein	http://www.genome.jp/dbget-bin/www_bget?ko:K10189
K10190	1.91761	1.76e-06	3.53e-05	enriched	lactose/L-arabinose transport system permease protein	http://www.genome.jp/dbget-bin/www_bget?ko:K10190
K10191	1.62272	1.01e-06	2.22e-05	enriched	lactose/L-arabinose transport system ATP-binding protein	http://www.genome.jp/dbget-bin/www_bget?ko:K10191
K10192	1.57182	0.00954444	0.0411264	enriched	oligogalacturonide transport system substrate-binding protein	http://www.genome.jp/dbget-bin/www_bget?ko:K10192
K10227	1.41842	6.02e-14	1e-11	enriched	sorbitol/mannitol transport system substrate-binding protein	http://www.genome.jp/dbget-bin/www_bget?ko:K10227
K10228	1.32321	3.13e-08	1.12e-06	enriched	sorbitol/mannitol transport system permease protein	http://www.genome.jp/dbget-bin/www_bget?ko:K10228
K10229	1.28257	0.000263291	0.00234945	enriched	sorbitol/mannitol transport system permease protein	http://www.genome.jp/dbget-bin/www_bget?ko:K10229
K10235	1.10087	0.000325488	0.00280764	enriched	alpha-glucoside transport system ATP-binding protein	http://www.genome.jp/dbget-bin/www_bget?ko:K10235
K10240	1.08769	0.000454995	0.00366673	enriched	cellobiose transport system substrate-binding protein	http://www.genome.jp/dbget-bin/www_bget?ko:K10240
K10531	2.66072	7.83e-14	1.24e-11	enriched	L-ornithine N5-monooxygenase [EC:1.14.13.195 1.14.13.196]	http://www.genome.jp/dbget-bin/www_bget?ko:K10531
K10533	1.09345	0.00418511	0.0218243	enriched	limonene-1,2-epoxide hydrolase [EC:3.3.2.8]	http://www.genome.jp/dbget-bin/www_bget?ko:K10533
K10538	2.30245	0.000101762	0.00106758	enriched	L-arabinose transport system permease protein	http://www.genome.jp/dbget-bin/www_bget?ko:K10538
K10546	1.64616	2.55e-16	1.04e-13	enriched	putative multiple sugar transport system substrate-binding protein	http://www.genome.jp/dbget-bin/www_bget?ko:K10546
K10548	1.90391	1.22e-23	2.13e-20	enriched	putative multiple sugar transport system ATP-binding protein [EC:7.5.2.-]	http://www.genome.jp/dbget-bin/www_bget?ko:K10548
K10552	1.6254	2.14e-10	1.46e-08	enriched	fructose transport system substrate-binding protein	http://www.genome.jp/dbget-bin/www_bget?ko:K10552
K10553	1.53595	2.21e-12	2.53e-10	enriched	fructose transport system permease protein	http://www.genome.jp/dbget-bin/www_bget?ko:K10553
K10554	1.16981	2.24e-05	0.000300436	enriched	fructose transport system ATP-binding protein	http://www.genome.jp/dbget-bin/www_bget?ko:K10554
K10565	1.34282	0.00502815	0.0252689	enriched	chemotaxis protein MotD	http://www.genome.jp/dbget-bin/www_bget?ko:K10565
K10620	2.22064	0.00795994	0.035951	enriched	2,3-dihydroxy-2,3-dihydro-p-cumate dehydrogenase [EC:1.3.1.58]	http://www.genome.jp/dbget-bin/www_bget?ko:K10620
K10621	2.66772	2.67e-16	1.04e-13	enriched	2,3-dihydroxy-p-cumate/2,3-dihydroxybenzoate 3,4-dioxygenase [EC:1.13.11.- 1.13.11.14]	http://www.genome.jp/dbget-bin/www_bget?ko:K10621
K10622	1.63524	8.18e-06	0.000130835	enriched	HCOMODA/2-hydroxy-3-carboxy-muconic semialdehyde decarboxylase [EC:4.1.1.-]	http://www.genome.jp/dbget-bin/www_bget?ko:K10622
K10676	1.43534	1.87e-05	0.000257574	enriched	2,4-dichlorophenol 6-monooxygenase [EC:1.14.13.20]	http://www.genome.jp/dbget-bin/www_bget?ko:K10676
K10679	4.21296	9.9e-05	0.00104601	enriched	nitroreductase / dihydropteridine reductase [EC:1.-.-.- 1.5.1.34]	http://www.genome.jp/dbget-bin/www_bget?ko:K10679
K10829	1.98929	3.7e-09	1.61e-07	enriched	ferric hydroxamate transport system ATP-binding protein [EC:7.2.2.16]	http://www.genome.jp/dbget-bin/www_bget?ko:K10829
K10831	1.81301	6.09e-08	1.93e-06	enriched	taurine transport system ATP-binding protein [EC:7.6.2.7]	http://www.genome.jp/dbget-bin/www_bget?ko:K10831
K10844	2.75984	2.16e-06	4.18e-05	enriched	DNA excision repair protein ERCC-2 [EC:3.6.4.12]	http://www.genome.jp/dbget-bin/www_bget?ko:K10844
K10960	2.05692	0.000274626	0.00242581	enriched	geranylgeranyl diphosphate/geranylgeranyl-bacteriochlorophyllide a reductase [EC:1.3.1.83 1.3.1.111]	http://www.genome.jp/dbget-bin/www_bget?ko:K10960
K11016	2.63533	0.000445314	0.003597	enriched	hemolysin	http://www.genome.jp/dbget-bin/www_bget?ko:K11016
K11017	3.81521	0.00362978	0.0195387	enriched	hemolysin activation/secretion protein	http://www.genome.jp/dbget-bin/www_bget?ko:K11017
K11066	2.72372	0.000161395	0.00158603	enriched	N-acetylmuramoyl-L-alanine amidase [EC:3.5.1.28]	http://www.genome.jp/dbget-bin/www_bget?ko:K11066
K11103	1.29072	1.99e-08	7.36e-07	enriched	aerobic C4-dicarboxylate transport protein	http://www.genome.jp/dbget-bin/www_bget?ko:K11103
K11170	4.11064	6.04e-05	0.000686174	enriched	dehydrogenase/reductase SDR family member X [EC:1.1.-.-]	http://www.genome.jp/dbget-bin/www_bget?ko:K11170
K11176	2.74148	0.00118934	0.00803666	enriched	IMP cyclohydrolase [EC:3.5.4.10]	http://www.genome.jp/dbget-bin/www_bget?ko:K11176
K11250	1.92042	0.00267433	0.015337	enriched	leucine efflux protein	http://www.genome.jp/dbget-bin/www_bget?ko:K11250
K11311	3.78575	4.79e-05	0.000562484	enriched	anthranilate 1,2-dioxygenase reductase component [EC:1.18.1.-]	http://www.genome.jp/dbget-bin/www_bget?ko:K11311
K11383	2.76072	1.67e-06	3.39e-05	enriched	two-component system, NtrC family, sensor histidine kinase KinB [EC:2.7.13.3]	http://www.genome.jp/dbget-bin/www_bget?ko:K11383
K11391	3.41619	2.03e-13	2.9e-11	enriched	23S rRNA (guanine1835-N2)-methyltransferase [EC:2.1.1.174]	http://www.genome.jp/dbget-bin/www_bget?ko:K11391
K11444	1.45654	0.00209193	0.012557	enriched	two-component system, chemotaxis family, response regulator WspR [EC:2.7.7.65]	http://www.genome.jp/dbget-bin/www_bget?ko:K11444
K11474	3.58193	0.003952	0.0209504	enriched	GntR family transcriptional regulator, glc operon transcriptional activator	http://www.genome.jp/dbget-bin/www_bget?ko:K11474
K11533	1.4044	0.000251149	0.00227009	enriched	fatty acid synthase, bacteria type [EC:2.3.1.-]	http://www.genome.jp/dbget-bin/www_bget?ko:K11533
K11604	1.41337	1.97e-05	0.000269633	enriched	manganese/iron transport system substrate-binding protein	http://www.genome.jp/dbget-bin/www_bget?ko:K11604
K11605	1.15978	3.6e-05	0.000440167	enriched	manganese/iron transport system permease protein	http://www.genome.jp/dbget-bin/www_bget?ko:K11605
K11606	1.37784	2.78e-11	2.49e-09	enriched	manganese/iron transport system permease protein	http://www.genome.jp/dbget-bin/www_bget?ko:K11606
K11607	1.08861	3.34e-06	6.05e-05	enriched	manganese/iron transport system ATP-binding protein	http://www.genome.jp/dbget-bin/www_bget?ko:K11607
K11611	2.27327	0.00792417	0.0358408	enriched	meromycolic acid enoyl-[acyl-carrier-protein] reductase [EC:1.3.1.118]	http://www.genome.jp/dbget-bin/www_bget?ko:K11611
K11712	1.21805	0.0099164	0.0422217	enriched	two-component system, LuxR family, response regulator DctR	http://www.genome.jp/dbget-bin/www_bget?ko:K11712
K11729	2.41403	0.00409044	0.0214564	enriched	acyl-CoA dehydrogenase family member 10	http://www.genome.jp/dbget-bin/www_bget?ko:K11729
K11733	2.53373	0.000194126	0.00185295	enriched	lysine-specific permease	http://www.genome.jp/dbget-bin/www_bget?ko:K11733
K11734	2.6454	7.16e-09	2.93e-07	enriched	aromatic amino acid transport protein AroP	http://www.genome.jp/dbget-bin/www_bget?ko:K11734
K11737	2.66242	1.43e-07	4.08e-06	enriched	D-serine/D-alanine/glycine transporter	http://www.genome.jp/dbget-bin/www_bget?ko:K11737
K11738	2.34335	1.11e-05	0.000168027	enriched	L-asparagine permease	http://www.genome.jp/dbget-bin/www_bget?ko:K11738
K11739	3.75278	3.33e-08	1.17e-06	enriched	bacteriophage N4 adsorption protein A	http://www.genome.jp/dbget-bin/www_bget?ko:K11739
K11740	1.06759	0.00752551	0.0343665	enriched	bacteriophage N4 adsorption protein B	http://www.genome.jp/dbget-bin/www_bget?ko:K11740
K11811	1.93122	7.17e-07	1.68e-05	enriched	arsenical resistance protein ArsH	http://www.genome.jp/dbget-bin/www_bget?ko:K11811
K11889	3.71732	0.00346724	0.0188876	enriched	type VI secretion system protein ImpN [EC:2.7.11.1]	http://www.genome.jp/dbget-bin/www_bget?ko:K11889
K11919	4.1843	0.000268246	0.00238756	enriched	type VI secretion system lysozyme-related protein	http://www.genome.jp/dbget-bin/www_bget?ko:K11919
K11941	3.43412	0.000480786	0.00382602	enriched	glucans biosynthesis protein C [EC:2.1.-.-]	http://www.genome.jp/dbget-bin/www_bget?ko:K11941
K11947	4.89952	2.67e-06	5.01e-05	enriched	aldehyde dehydrogenase [EC:1.2.1.-]	http://www.genome.jp/dbget-bin/www_bget?ko:K11947
K12250	2.66321	0.00411423	0.0215392	enriched	pentalenene synthase [EC:4.2.3.7]	http://www.genome.jp/dbget-bin/www_bget?ko:K12250
K12308	1.3288	1.78e-10	1.22e-08	enriched	beta-galactosidase [EC:3.2.1.23]	http://www.genome.jp/dbget-bin/www_bget?ko:K12308
K12420	1.31739	0.000692144	0.00517774	enriched	ketoreductase [EC:1.1.1.-]	http://www.genome.jp/dbget-bin/www_bget?ko:K12420
K12421	2.39337	5.01e-06	8.5e-05	enriched	fatty acid CoA ligase FadD9	http://www.genome.jp/dbget-bin/www_bget?ko:K12421
K12424	3.30593	1.36e-06	2.88e-05	enriched	4-hydroxybenzoate adenylyltransferase [EC:6.2.1.50]	http://www.genome.jp/dbget-bin/www_bget?ko:K12424
K12434	2.1639	0.000391467	0.00325229	enriched	polyketide synthase 7	http://www.genome.jp/dbget-bin/www_bget?ko:K12434
K12437	2.95322	1.41e-07	4.05e-06	enriched	polyketide synthase 13	http://www.genome.jp/dbget-bin/www_bget?ko:K12437
K12466	3.54055	0.00141243	0.0091292	enriched	(+)-trans-carveol dehydrogenase [EC:1.1.1.275]	http://www.genome.jp/dbget-bin/www_bget?ko:K12466
K12531	3.69733	0.00016902	0.00164706	enriched	ATP-binding cassette, subfamily B, bacterial RtxE	http://www.genome.jp/dbget-bin/www_bget?ko:K12531
K12537	3.21434	4.91e-07	1.2e-05	enriched	membrane fusion protein, protease secretion system	http://www.genome.jp/dbget-bin/www_bget?ko:K12537
K12538	3.05122	5.95e-05	0.000680963	enriched	outer membrane protein, protease secretion system	http://www.genome.jp/dbget-bin/www_bget?ko:K12538
K12539	1.13847	0.000111042	0.00115454	enriched	ATP-binding cassette, subfamily C, bacterial PrsD	http://www.genome.jp/dbget-bin/www_bget?ko:K12539
K12540	5.19502	3.52e-07	8.97e-06	enriched	membrane fusion protein	http://www.genome.jp/dbget-bin/www_bget?ko:K12540
K12547	4.88616	3.53e-10	2.16e-08	enriched	polysaccharidase protein	http://www.genome.jp/dbget-bin/www_bget?ko:K12547
K12548	6.22796	2.47e-10	1.6e-08	enriched	autoaggregation protein RapA/B/C	http://www.genome.jp/dbget-bin/www_bget?ko:K12548
K12549	3.479	2.16e-06	4.18e-05	enriched	surface adhesion protein	http://www.genome.jp/dbget-bin/www_bget?ko:K12549
K12583	2.12112	2.02e-07	5.58e-06	enriched	phosphatidylinositol alpha 1,6-mannosyltransferase [EC:2.4.1.-]	http://www.genome.jp/dbget-bin/www_bget?ko:K12583
K12645	3.96273	1.91e-13	2.84e-11	enriched	epi-isozizaene 5-monooxygenase / beta-farnesene synthase [EC:1.14.13.106 4.2.3.47]	http://www.genome.jp/dbget-bin/www_bget?ko:K12645
K12685	1.46181	0.00855288	0.0379904	enriched	subtilase-type serine protease [EC:3.4.21.-]	http://www.genome.jp/dbget-bin/www_bget?ko:K12685
K12686	1.22603	0.00910353	0.039615	enriched	outer membrane lipase/esterase	http://www.genome.jp/dbget-bin/www_bget?ko:K12686
K12940	2.94913	0.00215965	0.012864	enriched	aminobenzoyl-glutamate utilization protein A	http://www.genome.jp/dbget-bin/www_bget?ko:K12940
K12984	2.82113	0.00648906	0.030906	enriched	(heptosyl)LPS beta-1,4-glucosyltransferase [EC:2.4.1.-]	http://www.genome.jp/dbget-bin/www_bget?ko:K12984
K12988	2.98149	8.35e-06	0.000132591	enriched	alpha-1,3-rhamnosyltransferase [EC:2.4.1.-]	http://www.genome.jp/dbget-bin/www_bget?ko:K12988
K12989	1.2966	3.07e-05	0.000389987	enriched	mannosyltransferase [EC:2.4.1.-]	http://www.genome.jp/dbget-bin/www_bget?ko:K12989
K13012	3.4289	0.00271626	0.015518	enriched	O-antigen biosynthesis protein WbqP	http://www.genome.jp/dbget-bin/www_bget?ko:K13012
K13063	1.16526	0.000158435	0.00157019	enriched	2-amino-4-deoxychorismate synthase [EC:2.6.1.86]	http://www.genome.jp/dbget-bin/www_bget?ko:K13063
K13074	3.15057	1.56e-06	3.23e-05	enriched	biflaviolin synthase [EC:1.14.19.69]	http://www.genome.jp/dbget-bin/www_bget?ko:K13074
K13255	2.94905	4.68e-10	2.68e-08	enriched	ferric iron reductase protein FhuF	http://www.genome.jp/dbget-bin/www_bget?ko:K13255
K13486	2.68952	3.41e-08	1.19e-06	enriched	chemotaxis protein methyltransferase WspC	http://www.genome.jp/dbget-bin/www_bget?ko:K13486
K13487	1.44691	0.00133326	0.00873871	enriched	methyl-accepting chemotaxis protein WspA	http://www.genome.jp/dbget-bin/www_bget?ko:K13487
K13489	1.13014	0.0102073	0.0431708	enriched	chemotaxis-related protein WspD	http://www.genome.jp/dbget-bin/www_bget?ko:K13489
K13491	1.47424	0.00283797	0.0160213	enriched	two-component system, chemotaxis family, response regulator WspF [EC:3.1.1.61]	http://www.genome.jp/dbget-bin/www_bget?ko:K13491
K13540	1.0509	0.0121434	0.0492801	enriched	precorrin-2 C20-methyltransferase / precorrin-3B C17-methyltransferase [EC:2.1.1.130 2.1.1.131]	http://www.genome.jp/dbget-bin/www_bget?ko:K13540
K13580	5.12926	2.26e-07	6.08e-06	enriched	magnesium chelatase subunit ChlD-like protein	http://www.genome.jp/dbget-bin/www_bget?ko:K13580
K13611	1.85247	0.000758891	0.00556387	enriched	polyketide synthase PksJ	http://www.genome.jp/dbget-bin/www_bget?ko:K13611
K13612	2.87299	0.00565592	0.0277124	enriched	polyketide synthase PksL	http://www.genome.jp/dbget-bin/www_bget?ko:K13612
K13614	2.75916	0.00649466	0.0309116	enriched	polyketide synthase PksN	http://www.genome.jp/dbget-bin/www_bget?ko:K13614
K13623	2.26923	2.89e-09	1.3e-07	enriched	S-adenosylmethionine-diacylgycerolhomoserine-N-methlytransferase	http://www.genome.jp/dbget-bin/www_bget?ko:K13623
K13655	2.09179	0.00403226	0.0212532	enriched	HTH-type transcriptional regulator / antitoxin MqsA	http://www.genome.jp/dbget-bin/www_bget?ko:K13655
K13657	1.9284	7.51e-07	1.75e-05	enriched	alpha-1,3-mannosyltransferase [EC:2.4.1.252]	http://www.genome.jp/dbget-bin/www_bget?ko:K13657
K13658	2.97426	7.93e-06	0.00012861	enriched	beta-1,4-mannosyltransferase [EC:2.4.1.251]	http://www.genome.jp/dbget-bin/www_bget?ko:K13658
K13662	1.54287	0.00429011	0.0222438	enriched	putative polymerase	http://www.genome.jp/dbget-bin/www_bget?ko:K13662
K13794	1.50102	0.00558177	0.0274454	enriched	LysR family transcriptional regulator, regulatory protein for tcuABC	http://www.genome.jp/dbget-bin/www_bget?ko:K13794
K13892	1.35391	7.73e-05	0.000845447	enriched	glutathione transport system ATP-binding protein	http://www.genome.jp/dbget-bin/www_bget?ko:K13892
K13928	3.22806	7.03e-07	1.66e-05	enriched	LysR family transcriptional regulator, malonate utilization transcriptional regulator	http://www.genome.jp/dbget-bin/www_bget?ko:K13928
K13929	3.08506	2.33e-10	1.55e-08	enriched	malonate decarboxylase alpha subunit [EC:2.3.1.187]	http://www.genome.jp/dbget-bin/www_bget?ko:K13929
K13930	5.18965	1.32e-15	4.2e-13	enriched	triphosphoribosyl-dephospho-CoA synthase [EC:2.4.2.52]	http://www.genome.jp/dbget-bin/www_bget?ko:K13930
K13931	3.04565	0.000280362	0.00246711	enriched	malonate decarboxylase delta subunit	http://www.genome.jp/dbget-bin/www_bget?ko:K13931
K13932	3.01026	5.91e-08	1.88e-06	enriched	malonate decarboxylase beta subunit [EC:4.1.1.87]	http://www.genome.jp/dbget-bin/www_bget?ko:K13932
K13933	5.14762	1.32e-10	9.29e-09	enriched	malonate decarboxylase gamma subunit [EC:4.1.1.87]	http://www.genome.jp/dbget-bin/www_bget?ko:K13933
K13934	4.23853	1.71e-08	6.44e-07	enriched	phosphoribosyl-dephospho-CoA transferase [EC:2.7.7.66]	http://www.genome.jp/dbget-bin/www_bget?ko:K13934
K13935	3.40158	1.11e-07	3.28e-06	enriched	malonate decarboxylase epsilon subunit [EC:2.3.1.39]	http://www.genome.jp/dbget-bin/www_bget?ko:K13935
K13938	2.41939	0.0001192	0.00123203	enriched	dihydromonapterin reductase / dihydrofolate reductase [EC:1.5.1.50 1.5.1.3]	http://www.genome.jp/dbget-bin/www_bget?ko:K13938
K13967	2.64495	0.00247886	0.0144814	enriched	N-acetylmannosamine-6-phosphate 2-epimerase / N-acetylmannosamine kinase [EC:5.1.3.9 2.7.1.60]	http://www.genome.jp/dbget-bin/www_bget?ko:K13967
K13979	1.05913	0.000163565	0.00160285	enriched	uncharacterized zinc-type alcohol dehydrogenase-like protein [EC:1.-.-.-]	http://www.genome.jp/dbget-bin/www_bget?ko:K13979
K14054	1.0925	0.00435407	0.0224848	enriched	murein peptide amidase A	http://www.genome.jp/dbget-bin/www_bget?ko:K14054
K14063	3.07748	0.000269808	0.00239536	enriched	AraC family transcriptional regulator, positive regulator of tynA and feaB	http://www.genome.jp/dbget-bin/www_bget?ko:K14063
K14136	1.10663	6.56e-06	0.000108574	enriched	decaprenyl-phosphate phosphoribosyltransferase [EC:2.4.2.45]	http://www.genome.jp/dbget-bin/www_bget?ko:K14136
K14153	2.01717	6.82e-06	0.000112731	enriched	hydroxymethylpyrimidine kinase / phosphomethylpyrimidine kinase / thiamine-phosphate diphosphorylase [EC:2.7.1.49 2.7.4.7 2.5.1.3]	http://www.genome.jp/dbget-bin/www_bget?ko:K14153
K14211	3.00221	0.0014112	0.0091292	enriched	elastin	http://www.genome.jp/dbget-bin/www_bget?ko:K14211
K14251	3.32179	2.75e-09	1.24e-07	enriched	C-methyltransferase [EC:2.1.1.-]	http://www.genome.jp/dbget-bin/www_bget?ko:K14251
K14268	2.60955	4.35e-05	0.00052037	enriched	5-aminovalerate/4-aminobutyrate aminotransferase [EC:2.6.1.48 2.6.1.19]	http://www.genome.jp/dbget-bin/www_bget?ko:K14268
K14338	1.72375	3.84e-09	1.66e-07	enriched	cytochrome P450 / NADPH-cytochrome P450 reductase [EC:1.14.14.1 1.6.2.4]	http://www.genome.jp/dbget-bin/www_bget?ko:K14338
K14340	1.03468	2.67e-05	0.00034605	enriched	mannosyltransferase [EC:2.4.1.-]	http://www.genome.jp/dbget-bin/www_bget?ko:K14340
K14347	1.61902	8.8e-14	1.37e-11	enriched	solute carrier family 10 (sodium/bile acid cotransporter), member 7	http://www.genome.jp/dbget-bin/www_bget?ko:K14347
K14371	3.98202	0.00823337	0.0370184	enriched	type I polyketide synthase AVES	http://www.genome.jp/dbget-bin/www_bget?ko:K14371
K14519	1.63748	8.25e-05	0.000891161	enriched	NADP-dependent aldehyde dehydrogenase [EC:1.2.1.4]	http://www.genome.jp/dbget-bin/www_bget?ko:K14519
K14628	5.46836	1.7e-11	1.65e-09	enriched	enoyl reductase	http://www.genome.jp/dbget-bin/www_bget?ko:K14628
K14629	3.79222	0.005421	0.0268057	enriched	enoyl reductase	http://www.genome.jp/dbget-bin/www_bget?ko:K14629
K14630	4.19451	0.00674442	0.0316902	enriched	two-component flavin-dependent monooxygenase [EC:1.14.14.-]	http://www.genome.jp/dbget-bin/www_bget?ko:K14630
K14668	2.16179	6e-07	1.44e-05	enriched	minimal PKS chain-length factor (CLF/KS beta) [EC:2.3.1.-]	http://www.genome.jp/dbget-bin/www_bget?ko:K14668
K14669	3.35547	0.00771657	0.0351701	enriched	minimal PKS acyl carrier protein	http://www.genome.jp/dbget-bin/www_bget?ko:K14669
K14746	4.96339	1.17e-06	2.52e-05	enriched	(S)-1-phenylethanol dehydrogenase [EC:1.1.1.311]	http://www.genome.jp/dbget-bin/www_bget?ko:K14746
K14940	3.95432	3.1e-05	0.000393308	enriched	gamma-F420-2:alpha-L-glutamate ligase [EC:6.3.2.32]	http://www.genome.jp/dbget-bin/www_bget?ko:K14940
K14949	1.02736	6.42e-05	0.000725537	enriched	serine/threonine-protein kinase PknG [EC:2.7.11.1]	http://www.genome.jp/dbget-bin/www_bget?ko:K14949
K15125	3.15049	8.87e-11	6.59e-09	enriched	filamentous hemagglutinin	http://www.genome.jp/dbget-bin/www_bget?ko:K15125
K15228	1.18399	0.0086844	0.0383309	enriched	methylamine dehydrogenase light chain [EC:1.4.9.1]	http://www.genome.jp/dbget-bin/www_bget?ko:K15228
K15269	1.84496	1.44e-13	2.19e-11	enriched	probable blue pigment (indigoidine) exporter	http://www.genome.jp/dbget-bin/www_bget?ko:K15269
K15270	1.79301	0.00094383	0.00666115	enriched	S-adenosylmethionine uptake transporter	http://www.genome.jp/dbget-bin/www_bget?ko:K15270
K15311	2.70239	2.61e-05	0.000339616	enriched	polyketide biosynthesis 3-hydroxy-3-methylglutaryl-CoA synthase-like enzyme PksG	http://www.genome.jp/dbget-bin/www_bget?ko:K15311
K15312	2.93133	1.6e-05	0.000229184	enriched	polyketide biosynthesis enoyl-CoA hydratase PksH	http://www.genome.jp/dbget-bin/www_bget?ko:K15312
K15313	3.56171	0.00124876	0.00830499	enriched	polyketide biosynthesis enoyl-CoA hydratase PksI	http://www.genome.jp/dbget-bin/www_bget?ko:K15313
K15314	1.61528	0.000630787	0.00476981	enriched	enediyne polyketide synthase	http://www.genome.jp/dbget-bin/www_bget?ko:K15314
K15315	1.74752	0.0019358	0.011792	enriched	enediyne core biosynthesis thioesterase	http://www.genome.jp/dbget-bin/www_bget?ko:K15315
K15328	2.86683	0.000719232	0.00532903	enriched	bacillaene synthase trans-acting acyltransferase	http://www.genome.jp/dbget-bin/www_bget?ko:K15328
K15329	2.90889	0.00776301	0.0352667	enriched	trans-AT polyketide synthase, acyltransferase and oxidoreductase domains	http://www.genome.jp/dbget-bin/www_bget?ko:K15329
K15511	1.28534	1.64e-05	0.000234491	enriched	benzoyl-CoA 2,3-epoxidase subunit A [EC:1.14.13.208]	http://www.genome.jp/dbget-bin/www_bget?ko:K15511
K15527	2.41993	0.00174295	0.0107963	enriched	cysteate synthase [EC:2.5.1.76]	http://www.genome.jp/dbget-bin/www_bget?ko:K15527
K15540	4.5992	8.04e-06	0.000129254	enriched	chaperone protein EcpD	http://www.genome.jp/dbget-bin/www_bget?ko:K15540
K15554	1.1448	1.42e-16	6.21e-14	enriched	sulfonate transport system permease protein	http://www.genome.jp/dbget-bin/www_bget?ko:K15554
K15555	1.34159	2.13e-13	2.98e-11	enriched	sulfonate transport system ATP-binding protein [EC:3.6.3.-]	http://www.genome.jp/dbget-bin/www_bget?ko:K15555
K15637	2.25512	0.000626608	0.00475538	enriched	serine/threonine-protein phosphatase PGAM5 [EC:3.1.3.16]	http://www.genome.jp/dbget-bin/www_bget?ko:K15637
K15644	5.79545	2.24e-05	0.000300436	enriched	coronafacic acid polyketide synthase Cfa6	http://www.genome.jp/dbget-bin/www_bget?ko:K15644
K15645	5.59105	2.05e-05	0.000277427	enriched	coronafacic acid polyketide synthase Cfa7	http://www.genome.jp/dbget-bin/www_bget?ko:K15645
K15653	4.58924	3.65e-23	5.1e-20	enriched	nonribosomal peptide synthetase MxcG	http://www.genome.jp/dbget-bin/www_bget?ko:K15653
K15733	3.47277	6.83e-14	1.11e-11	enriched	dye decolorizing peroxidase [EC:1.11.1.19]	http://www.genome.jp/dbget-bin/www_bget?ko:K15733
K15735	2.41895	4.62e-05	0.000546652	enriched	GntR family transcriptional regulator, carbon starvation induced regulator	http://www.genome.jp/dbget-bin/www_bget?ko:K15735
K15737	2.75997	7.48e-05	0.000823963	enriched	glutarate dioxygenase [EC:1.14.11.64]	http://www.genome.jp/dbget-bin/www_bget?ko:K15737
K15739	2.08775	1.92e-05	0.000264219	enriched	D-alanine---(R)-lactate ligase [EC:6.1.2.1]	http://www.genome.jp/dbget-bin/www_bget?ko:K15739
K15746	2.10531	9.6e-05	0.00101791	enriched	beta-carotene 3-hydroxylase [EC:1.14.15.24]	http://www.genome.jp/dbget-bin/www_bget?ko:K15746
K15907	4.27907	0.000160863	0.00158485	enriched	pentalenene oxygenase [EC:1.14.15.32]	http://www.genome.jp/dbget-bin/www_bget?ko:K15907
K15924	2.25272	1.86e-06	3.67e-05	enriched	glucuronoarabinoxylan endo-1,4-beta-xylanase [EC:3.2.1.136]	http://www.genome.jp/dbget-bin/www_bget?ko:K15924
K15926	2.53319	0.00280061	0.0158573	enriched	cyclase	http://www.genome.jp/dbget-bin/www_bget?ko:K15926
K15928	2.73568	4.08e-07	1.03e-05	enriched	bifunctional hydroxylase/dehydrase	http://www.genome.jp/dbget-bin/www_bget?ko:K15928
K15930	3.28154	0.00775016	0.0352542	enriched	bifunctional oxygenase/reductase	http://www.genome.jp/dbget-bin/www_bget?ko:K15930
K16012	1.02504	2.91e-10	1.83e-08	enriched	ATP-binding cassette, subfamily C, bacterial CydC	http://www.genome.jp/dbget-bin/www_bget?ko:K16012
K16022	1.3497	0.0066332	0.0314061	enriched	flavoprotein hydroxylase	http://www.genome.jp/dbget-bin/www_bget?ko:K16022
K16025	3.38936	0.0123679	0.0499505	enriched	methoxymalonate biosynthesis acyl carrier protein	http://www.genome.jp/dbget-bin/www_bget?ko:K16025
K16045	3.06675	0.011453	0.0471552	enriched	3beta-hydroxy-Delta5-steroid dehydrogenase / steroid Delta-isomerase [EC:1.1.1.145 5.3.3.1]	http://www.genome.jp/dbget-bin/www_bget?ko:K16045
K16054	2.59651	0.000832257	0.00600721	enriched	methylthioribulose 1-phosphate dehydratase / enolase-phosphatase E1 [EC:4.2.1.109 3.1.3.77]	http://www.genome.jp/dbget-bin/www_bget?ko:K16054
K16074	1.40823	3.09e-08	1.11e-06	enriched	zinc transporter	http://www.genome.jp/dbget-bin/www_bget?ko:K16074
K16080	2.10066	4.85e-05	0.000566452	enriched	high affinity Mn2+ porin	http://www.genome.jp/dbget-bin/www_bget?ko:K16080
K16088	2.86063	2.27e-18	1.68e-15	enriched	outer-membrane receptor for ferric coprogen and ferric-rhodotorulic acid	http://www.genome.jp/dbget-bin/www_bget?ko:K16088
K16135	3.39237	0.00301669	0.0169027	enriched	LysR family transcriptional regulator, transcriptional activator for dmlA	http://www.genome.jp/dbget-bin/www_bget?ko:K16135
K16146	1.17268	3.05e-07	7.87e-06	enriched	maltokinase [EC:2.7.1.175]	http://www.genome.jp/dbget-bin/www_bget?ko:K16146
K16163	1.18083	1.75e-05	0.000247121	enriched	maleylpyruvate isomerase [EC:5.2.1.4]	http://www.genome.jp/dbget-bin/www_bget?ko:K16163
K16164	1.78473	9.35e-09	3.73e-07	enriched	acylpyruvate hydrolase [EC:3.7.1.5]	http://www.genome.jp/dbget-bin/www_bget?ko:K16164
K16217	3.75366	8.23e-10	4.29e-08	enriched	geranyl diphosphate 2-C-methyltransferase [EC:2.1.1.255]	http://www.genome.jp/dbget-bin/www_bget?ko:K16217
K16218	4.55695	2.4e-18	1.68e-15	enriched	2-methylisoborneol synthase [EC:4.2.3.118]	http://www.genome.jp/dbget-bin/www_bget?ko:K16218
K16234	3.17673	2.5e-05	0.000329385	enriched	histidine transporter	http://www.genome.jp/dbget-bin/www_bget?ko:K16234
K16235	5.14872	4.79e-11	3.89e-09	enriched	S-methylmethionine transporter	http://www.genome.jp/dbget-bin/www_bget?ko:K16235
K16249	2.93616	0.0103364	0.0435589	enriched	phenol/toluene 2-monooxygenase (NADH) P0/A0	http://www.genome.jp/dbget-bin/www_bget?ko:K16249
K16263	1.06488	0.00145779	0.00934459	enriched	amino acid efflux transporter	http://www.genome.jp/dbget-bin/www_bget?ko:K16263
K16322	4.97398	4.86e-09	2.06e-07	enriched	low-affinity inorganic phosphate transporter	http://www.genome.jp/dbget-bin/www_bget?ko:K16322
K16345	1.66982	0.00121883	0.00815708	enriched	xanthine permease XanP	http://www.genome.jp/dbget-bin/www_bget?ko:K16345
K16431	1.69958	0.00693897	0.0323231	enriched	FAD-dependent halogenase [EC:1.14.19.-]	http://www.genome.jp/dbget-bin/www_bget?ko:K16431
K16444	1.07621	8.45e-05	0.000907914	enriched	vancomycin aglycone glucosyltransferase [EC:2.4.1.310]	http://www.genome.jp/dbget-bin/www_bget?ko:K16444
K16552	1.22868	0.00177824	0.0109735	enriched	polysaccharide biosynthesis/export protein ExoF	http://www.genome.jp/dbget-bin/www_bget?ko:K16552
K16553	3.1946	7.88e-05	0.000859045	enriched	succinoglycan exporter	http://www.genome.jp/dbget-bin/www_bget?ko:K16553
K16556	1.19441	0.00222175	0.0131666	enriched	succinoglycan biosynthesis protein ExoM [EC:2.4.-.-]	http://www.genome.jp/dbget-bin/www_bget?ko:K16556
K16560	4.80331	1.42e-05	0.000205731	enriched	succinoglycan biosynthesis protein ExoH	http://www.genome.jp/dbget-bin/www_bget?ko:K16560
K16562	1.87977	9.86e-06	0.000152096	enriched	succinoglycan biosynthesis protein ExoW [EC:2.4.-.-]	http://www.genome.jp/dbget-bin/www_bget?ko:K16562
K16566	1.38709	0.00093177	0.00660272	enriched	exopolysaccharide production protein ExoY	http://www.genome.jp/dbget-bin/www_bget?ko:K16566
K16567	1.17966	3.2e-05	0.000402453	enriched	exopolysaccharide production protein ExoQ	http://www.genome.jp/dbget-bin/www_bget?ko:K16567
K16568	1.07242	0.00603698	0.02911	enriched	exopolysaccharide production protein ExoZ	http://www.genome.jp/dbget-bin/www_bget?ko:K16568
K16652	1.29139	6.54e-06	0.000108574	enriched	decaprenylphospho-beta-D-erythro-pentofuranosid-2-ulose 2-reductase [EC:1.1.1.333]	http://www.genome.jp/dbget-bin/www_bget?ko:K16652
K16653	1.52714	1.36e-07	3.93e-06	enriched	decaprenylphospho-beta-D-ribofuranose 2-oxidase [EC:1.1.98.3]	http://www.genome.jp/dbget-bin/www_bget?ko:K16653
K16783	1.59586	0.00206761	0.0124344	enriched	biotin transport system permease protein	http://www.genome.jp/dbget-bin/www_bget?ko:K16783
K16784	2.81521	1.96e-09	9.28e-08	enriched	biotin transport system ATP-binding protein [EC:3.6.3.-]	http://www.genome.jp/dbget-bin/www_bget?ko:K16784
K17060	3.11595	2.78e-06	5.15e-05	enriched	two-component system, sensor histidine kinase AauS [EC:2.7.13.3]	http://www.genome.jp/dbget-bin/www_bget?ko:K17060
K17061	2.91328	0.000861964	0.00619603	enriched	two-component system, response regulator AauR	http://www.genome.jp/dbget-bin/www_bget?ko:K17061
K17202	1.84859	0.000161048	0.00158485	enriched	erythritol transport system substrate-binding protein	http://www.genome.jp/dbget-bin/www_bget?ko:K17202
K17203	2.64418	1.12e-09	5.57e-08	enriched	erythritol transport system permease protein	http://www.genome.jp/dbget-bin/www_bget?ko:K17203
K17208	1.58909	5.06e-05	0.000588548	enriched	inositol transport system substrate-binding protein	http://www.genome.jp/dbget-bin/www_bget?ko:K17208
K17209	1.53237	0.000406604	0.00334229	enriched	inositol transport system permease protein	http://www.genome.jp/dbget-bin/www_bget?ko:K17209
K17210	2.35709	4.35e-07	1.08e-05	enriched	inositol transport system ATP-binding protein	http://www.genome.jp/dbget-bin/www_bget?ko:K17210
K17213	1.40509	2.37e-05	0.000314748	enriched	inositol transport system substrate-binding protein	http://www.genome.jp/dbget-bin/www_bget?ko:K17213
K17214	1.43299	0.000648887	0.0048908	enriched	inositol transport system permease protein	http://www.genome.jp/dbget-bin/www_bget?ko:K17214
K17238	2.13005	4.11e-07	1.03e-05	enriched	inositol-phosphate transport system permease protein	http://www.genome.jp/dbget-bin/www_bget?ko:K17238
K17240	1.66714	0.000830832	0.00600314	enriched	inositol-phosphate transport system ATP-binding protein	http://www.genome.jp/dbget-bin/www_bget?ko:K17240
K17241	3.1031	8.45e-15	1.91e-12	enriched	alpha-1,4-digalacturonate transport system substrate-binding protein	http://www.genome.jp/dbget-bin/www_bget?ko:K17241
K17242	3.00884	3.2e-14	5.88e-12	enriched	alpha-1,4-digalacturonate transport system permease protein	http://www.genome.jp/dbget-bin/www_bget?ko:K17242
K17243	2.2259	2.44e-10	1.6e-08	enriched	alpha-1,4-digalacturonate transport system permease protein	http://www.genome.jp/dbget-bin/www_bget?ko:K17243
K17318	1.53962	9.91e-06	0.000152571	enriched	putative aldouronate transport system substrate-binding protein	http://www.genome.jp/dbget-bin/www_bget?ko:K17318
K17319	1.64138	3.21e-06	5.86e-05	enriched	putative aldouronate transport system permease protein	http://www.genome.jp/dbget-bin/www_bget?ko:K17319
K17320	1.60605	1.47e-06	3.09e-05	enriched	putative aldouronate transport system permease protein	http://www.genome.jp/dbget-bin/www_bget?ko:K17320
K17326	1.22461	0.000405405	0.00333635	enriched	xylobiose transport system substrate-binding protein	http://www.genome.jp/dbget-bin/www_bget?ko:K17326
K17327	2.05035	9.33e-06	0.000145893	enriched	xylobiose transport system permease protein	http://www.genome.jp/dbget-bin/www_bget?ko:K17327
K17328	1.74474	0.000202981	0.00192607	enriched	xylobiose transport system permease protein	http://www.genome.jp/dbget-bin/www_bget?ko:K17328
K17484	3.06517	0.00478658	0.0242875	enriched	cyclo(L-tyrosyl-L-tyrosyl) synthase [EC:2.3.2.21]	http://www.genome.jp/dbget-bin/www_bget?ko:K17484
K17640	1.66808	0.00523844	0.0260825	enriched	LacI family transcriptional regulator, xylobiose transport system transcriptional regulator	http://www.genome.jp/dbget-bin/www_bget?ko:K17640
K17737	3.71216	1.48e-05	0.000213997	enriched	LysR family transcriptional regulator, carnitine catabolism transcriptional activator	http://www.genome.jp/dbget-bin/www_bget?ko:K17737
K17835	4.74303	3.51e-05	0.000431603	enriched	3-amino-4-hydroxybenzoic acid synthase [EC:4.1.99.20]	http://www.genome.jp/dbget-bin/www_bget?ko:K17835
K17876	4.52914	2.28e-14	4.43e-12	enriched	pentalenic acid synthase [EC:1.14.15.11]	http://www.genome.jp/dbget-bin/www_bget?ko:K17876
K17880	2.14024	2.79e-05	0.000360122	enriched	hygromycin-B 7''-O-kinase [EC:2.7.1.119]	http://www.genome.jp/dbget-bin/www_bget?ko:K17880
K17884	2.12474	0.00308482	0.0172115	enriched	archaetidylinositol phosphate synthase [EC:2.7.8.39]	http://www.genome.jp/dbget-bin/www_bget?ko:K17884
K17989	3.63007	4.3e-10	2.54e-08	enriched	L-serine/L-threonine ammonia-lyase [EC:4.3.1.17 4.3.1.19]	http://www.genome.jp/dbget-bin/www_bget?ko:K17989
K18058	1.36062	0.00188979	0.0115699	enriched	L-asparagine oxygenase [EC:1.14.11.39]	http://www.genome.jp/dbget-bin/www_bget?ko:K18058
K18091	2.18779	0.00456951	0.023312	enriched	pentalenolactone D synthase [EC:1.14.13.170 1.14.13.171]	http://www.genome.jp/dbget-bin/www_bget?ko:K18091
K18092	2.95332	0.0115727	0.0475078	enriched	2-hydroxy-6-oxo-octa-2,4-dienoate hydrolase [EC:3.7.1.-]	http://www.genome.jp/dbget-bin/www_bget?ko:K18092
K18093	3.73776	1.06e-09	5.33e-08	enriched	imipenem/basic amino acid-specific outer membrane pore [EC:3.4.21.-]	http://www.genome.jp/dbget-bin/www_bget?ko:K18093
K18118	3.06744	2.01e-09	9.42e-08	enriched	succinyl-CoA:acetate CoA-transferase [EC:2.8.3.18]	http://www.genome.jp/dbget-bin/www_bget?ko:K18118
K18135	3.2345	1.57e-07	4.45e-06	enriched	TetR/AcrR family transcriptional regulator, repressor of the mexAB-oprM multidrug resistance operon	http://www.genome.jp/dbget-bin/www_bget?ko:K18135
K18143	2.57715	0.00696317	0.0323913	enriched	two-component system, OmpR family, sensor histidine kinase AdeS [EC:2.7.13.3]	http://www.genome.jp/dbget-bin/www_bget?ko:K18143
K18195	1.77475	1.65e-06	3.38e-05	enriched	rhamnogalacturonan endolyase [EC:4.2.2.23]	http://www.genome.jp/dbget-bin/www_bget?ko:K18195
K18275	3.00164	8.15e-05	0.0008831	enriched	2-formylbenzoate dehydrogenase [EC:1.2.1.78]	http://www.genome.jp/dbget-bin/www_bget?ko:K18275
K18287	2.5351	0.000941799	0.00666027	enriched	2-amino-4,5-dihydroxy-6-oxo-7-(phosphooxy)heptanoate synthase [EC:4.1.2.56]	http://www.genome.jp/dbget-bin/www_bget?ko:K18287
K18297	2.82669	7.63e-07	1.76e-05	enriched	LysR family transcriptional regulator, mexEF-oprN operon transcriptional activator	http://www.genome.jp/dbget-bin/www_bget?ko:K18297
K18302	1.43642	0.000427091	0.00346584	enriched	membrane fusion protein, multidrug efflux system	http://www.genome.jp/dbget-bin/www_bget?ko:K18302
K18304	3.32337	0.0109858	0.0456348	enriched	LuxR family transcriptional regulator, quorum-sensing system regulator LasR	http://www.genome.jp/dbget-bin/www_bget?ko:K18304
K18308	4.18678	0.000218094	0.00203802	enriched	outer membrane protein, multidrug efflux system	http://www.genome.jp/dbget-bin/www_bget?ko:K18308
K18347	3.28883	8.79e-08	2.66e-06	enriched	D-specific alpha-keto acid dehydrogenase [EC:1.1.1.-]	http://www.genome.jp/dbget-bin/www_bget?ko:K18347
K18353	2.64926	6.23e-15	1.55e-12	enriched	vancomycin resistance protein VanJ	http://www.genome.jp/dbget-bin/www_bget?ko:K18353
K18364	1.36445	0.00677974	0.0318133	enriched	2-oxopent-4-enoate/cis-2-oxohex-4-enoate hydratase [EC:4.2.1.80 4.2.1.132]	http://www.genome.jp/dbget-bin/www_bget?ko:K18364
K18457	1.67242	1.92e-07	5.37e-06	enriched	L-proline amide hydrolase [EC:3.5.1.101]	http://www.genome.jp/dbget-bin/www_bget?ko:K18457
K18473	3.88467	1.34e-08	5.14e-07	enriched	acetoacetyl-[acyl-carrier protein] synthase [EC:2.3.1.180]	http://www.genome.jp/dbget-bin/www_bget?ko:K18473
K18540	2.92247	0.000385641	0.00321921	enriched	(R)-amidase [EC:3.5.1.100]	http://www.genome.jp/dbget-bin/www_bget?ko:K18540
K18545	1.33024	0.00196012	0.0119194	enriched	streptogrisin B [EC:3.4.21.81]	http://www.genome.jp/dbget-bin/www_bget?ko:K18545
K18552	2.86391	6.97e-06	0.000114802	enriched	MFS transporter, DHA1 family, chloramphenicol/florfenicol resistance protein	http://www.genome.jp/dbget-bin/www_bget?ko:K18552
K18553	1.88483	0.00110452	0.00752905	enriched	MFS transporter, DHA1 family, chloramphenicol resistance protein	http://www.genome.jp/dbget-bin/www_bget?ko:K18553
K18554	1.08385	0.0025845	0.0149363	enriched	chloramphenicol 3-O phosphotransferase [EC:2.7.1.-]	http://www.genome.jp/dbget-bin/www_bget?ko:K18554
K18579	3.08413	0.00954731	0.0411264	enriched	galactan endo-1,6-beta-galactosidase [EC:3.2.1.164]	http://www.genome.jp/dbget-bin/www_bget?ko:K18579
K18662	2.82987	2.96e-12	3.28e-10	enriched	malonyl-CoA/methylmalonyl-CoA synthetase [EC:6.2.1.-]	http://www.genome.jp/dbget-bin/www_bget?ko:K18662
K18687	1.01601	1.47e-10	1.01e-08	enriched	HIP---CoA ligase [EC:6.2.1.41]	http://www.genome.jp/dbget-bin/www_bget?ko:K18687
K18703	1.46835	0.0117785	0.0481546	enriched	succinate---hydroxymethylglutarate CoA-transferase [EC:2.8.3.13]	http://www.genome.jp/dbget-bin/www_bget?ko:K18703
K18775	4.93061	1.15e-10	8.29e-09	enriched	levanbiose-producing levanase [EC:3.2.1.64]	http://www.genome.jp/dbget-bin/www_bget?ko:K18775
K18786	4.43265	5.99e-05	0.000682331	enriched	cellobionic acid phosphorylase [EC:2.4.1.321]	http://www.genome.jp/dbget-bin/www_bget?ko:K18786
K18904	2.84683	5.43e-07	1.32e-05	enriched	outer membrane protein, multidrug efflux system	http://www.genome.jp/dbget-bin/www_bget?ko:K18904
K18905	3.98419	7.73e-05	0.000845447	enriched	TetR/AcrR family transcriptional regulator, repressor of the ameABC operon	http://www.genome.jp/dbget-bin/www_bget?ko:K18905
K18918	2.21761	0.0103986	0.0437946	enriched	RHH-type transcriptional regulator, rel operon repressor / antitoxin RelB	http://www.genome.jp/dbget-bin/www_bget?ko:K18918
K18926	1.01744	2.18e-05	0.000292484	enriched	MFS transporter, DHA2 family, lincomycin resistance protein	http://www.genome.jp/dbget-bin/www_bget?ko:K18926
K18955	1.29592	5.03e-08	1.64e-06	enriched	WhiB family transcriptional regulator, redox-sensing transcriptional regulator	http://www.genome.jp/dbget-bin/www_bget?ko:K18955
K18968	1.04345	0.00158174	0.00994745	enriched	diguanylate cyclase [EC:2.7.7.65]	http://www.genome.jp/dbget-bin/www_bget?ko:K18968
K18996	4.15438	3.8e-14	6.55e-12	enriched	replication initiation protein RepC	http://www.genome.jp/dbget-bin/www_bget?ko:K18996
K19049	2.86103	0.000608465	0.00468101	enriched	chondroitin AC lyase [EC:4.2.2.5]	http://www.genome.jp/dbget-bin/www_bget?ko:K19049
K19164	1.52711	0.00300402	0.0168452	enriched	antitoxin CcdA	http://www.genome.jp/dbget-bin/www_bget?ko:K19164
K19181	1.01183	0.00191057	0.0116485	enriched	1,5-anhydro-D-fructose reductase (1,5-anhydro-D-mannitol-forming) [EC:1.1.1.292]	http://www.genome.jp/dbget-bin/www_bget?ko:K19181
K19204	1.59978	9.57e-06	0.000147946	enriched	pimaricinolide synthase PimS2	http://www.genome.jp/dbget-bin/www_bget?ko:K19204
K19219	4.08997	6.65e-05	0.000747357	enriched	peptidyl-lysine (3S)-dioxygenase / protease [EC:1.14.11.63 3.4.-.-]	http://www.genome.jp/dbget-bin/www_bget?ko:K19219
K19226	2.75449	0.00456161	0.023312	enriched	cationic peptide transport system substrate-binding protein	http://www.genome.jp/dbget-bin/www_bget?ko:K19226
K19267	1.16282	2.59e-08	9.43e-07	enriched	NAD(P)H dehydrogenase (quinone) [EC:1.6.5.2]	http://www.genome.jp/dbget-bin/www_bget?ko:K19267
K19270	1.16807	1.22e-06	2.61e-05	enriched	sugar-phosphatase [EC:3.1.3.23]	http://www.genome.jp/dbget-bin/www_bget?ko:K19270
K19291	2.28875	0.000134297	0.00137183	enriched	mannuronan synthase [EC:2.4.1.33]	http://www.genome.jp/dbget-bin/www_bget?ko:K19291
K19292	1.73085	0.00136674	0.00892468	enriched	alginate biosynthesis protein AlgK	http://www.genome.jp/dbget-bin/www_bget?ko:K19292
K19300	1.2891	0.00415287	0.0216862	enriched	aminoglycoside 3'-phosphotransferase II [EC:2.7.1.95]	http://www.genome.jp/dbget-bin/www_bget?ko:K19300
K19337	2.79989	1.48e-12	1.85e-10	enriched	RpiR family transcriptional regulator, carbohydrate utilization regulator	http://www.genome.jp/dbget-bin/www_bget?ko:K19337
K19353	1.04834	0.00112118	0.00762034	enriched	heptose-I-phosphate ethanolaminephosphotransferase [EC:2.7.8.-]	http://www.genome.jp/dbget-bin/www_bget?ko:K19353
K19545	1.44122	0.00330353	0.0181917	enriched	lincosamide nucleotidyltransferase A/C/D/E	http://www.genome.jp/dbget-bin/www_bget?ko:K19545
K19577	1.75683	7.22e-06	0.000118454	enriched	MFS transporter, DHA1 family, inner membrane transport protein	http://www.genome.jp/dbget-bin/www_bget?ko:K19577
K19580	2.85737	3.53e-06	6.27e-05	enriched	1,3,6,8-tetrahydroxynaphthalene synthase [EC:2.3.1.233]	http://www.genome.jp/dbget-bin/www_bget?ko:K19580
K19595	2.32631	0.00976249	0.0417957	enriched	membrane fusion protein, gold/copper resistance efflux system	http://www.genome.jp/dbget-bin/www_bget?ko:K19595
K19609	3.38321	3.27e-05	0.000410051	enriched	two-component system, OmpR family, sensor histidine kinase PfeS [EC:2.7.13.3]	http://www.genome.jp/dbget-bin/www_bget?ko:K19609
K19610	2.48818	0.00410271	0.0215046	enriched	two-component system, OmpR family, response regulator PfeR	http://www.genome.jp/dbget-bin/www_bget?ko:K19610
K19628	3.75471	4.03e-05	0.000487411	enriched	biflaviolin synthase [EC:1.14.19.69]	http://www.genome.jp/dbget-bin/www_bget?ko:K19628
K19640	1.77463	0.000630634	0.00476981	enriched	putative two-component system protein, hydrogenase maturation factor HypX/HoxX	http://www.genome.jp/dbget-bin/www_bget?ko:K19640
K19711	5.36708	2.42e-07	6.49e-06	enriched	L-serine 3-dehydrogenase (NAD+) [EC:1.1.1.387]	http://www.genome.jp/dbget-bin/www_bget?ko:K19711
K19721	2.27511	0.000253275	0.00228634	enriched	collagen, type V/XI/XXIV/XXVII, alpha	http://www.genome.jp/dbget-bin/www_bget?ko:K19721
K19731	2.52492	0.0106646	0.0447297	enriched	LuxR family transcriptional regulator, quorum-sensing system regulator CciR	http://www.genome.jp/dbget-bin/www_bget?ko:K19731
K19803	2.67727	0.00792529	0.0358408	enriched	Kdo2-lipid A phosphotransferase [EC:2.7.4.29]	http://www.genome.jp/dbget-bin/www_bget?ko:K19803
K19837	1.05419	3.79e-08	1.3e-06	enriched	1-carboxybiuret hydrolase [EC:3.5.1.131]	http://www.genome.jp/dbget-bin/www_bget?ko:K19837
K19978	3.20564	4.05e-06	7.08e-05	enriched	acarbose 7IV-phosphotransferase [EC:2.7.1.187]	http://www.genome.jp/dbget-bin/www_bget?ko:K19978
K19979	5.19392	8.83e-07	2e-05	enriched	2-epi-5-epi-valiolone 7-kinase [EC:2.7.1.188]	http://www.genome.jp/dbget-bin/www_bget?ko:K19979
K19982	4.13938	0.0016986	0.0105682	enriched	aminopyrrolnitrin oxygenase [EC:1.14.13.-]	http://www.genome.jp/dbget-bin/www_bget?ko:K19982
K20199	5.16676	2.67e-06	5.01e-05	enriched	4-hydroxybenzaldehyde dehydrogenase (NADP+) [EC:1.2.1.96]	http://www.genome.jp/dbget-bin/www_bget?ko:K20199
K20200	3.59897	0.000867302	0.00621156	enriched	4-cresol dehydrogenase (hydroxylating) cytochrome subunit	http://www.genome.jp/dbget-bin/www_bget?ko:K20200
K20219	5.05685	1.64e-05	0.000234491	enriched	o-aminophenol oxidase [EC:1.10.3.4]	http://www.genome.jp/dbget-bin/www_bget?ko:K20219
K20262	4.47523	0.000101727	0.00106758	enriched	dihydrophenazinedicarboxylate synthase [EC:1.10.3.16]	http://www.genome.jp/dbget-bin/www_bget?ko:K20262
K20263	4.1291	0.000102166	0.00107022	enriched	two-component system, NarL family, sensor histidine kinase FusK [EC:2.7.13.3]	http://www.genome.jp/dbget-bin/www_bget?ko:K20263
K20268	2.78212	0.00883051	0.0387555	enriched	rhizosphere induced protein	http://www.genome.jp/dbget-bin/www_bget?ko:K20268
K20275	4.35653	0.000511607	0.00403711	enriched	nematocidal protein AidA	http://www.genome.jp/dbget-bin/www_bget?ko:K20275
K20329	3.294	0.000893748	0.00636556	enriched	IclR family transcriptional regulator, positive regulator for flagellar biogenesis	http://www.genome.jp/dbget-bin/www_bget?ko:K20329
K20420	2.53144	6.53e-06	0.000108574	enriched	2-hydroxy-5-methyl-1-naphthoate 7-hydroxylase [EC:1.14.15.31]	http://www.genome.jp/dbget-bin/www_bget?ko:K20420
K20423	2.47256	1.9e-09	9.03e-08	enriched	2-hydroxy-7-methoxy-5-methyl-1-naphthoate---CoA ligase [EC:6.2.1.43]	http://www.genome.jp/dbget-bin/www_bget?ko:K20423
K20424	4.39352	1.03e-05	0.000156543	enriched	2-epi-valiolone-7-phosphate 1-reductase [EC:1.1.1.-]	http://www.genome.jp/dbget-bin/www_bget?ko:K20424
K20455	1.30532	0.0015193	0.0096328	enriched	2-methylcitrate dehydratase (2-methyl-trans-aconitate forming) [EC:4.2.1.117]	http://www.genome.jp/dbget-bin/www_bget?ko:K20455
K20459	2.09331	0.00658232	0.0312225	enriched	lantibiotic transport system ATP-binding protein	http://www.genome.jp/dbget-bin/www_bget?ko:K20459
K20483	1.03314	8.69e-05	0.000931168	enriched	lantibiotic biosynthesis protein	http://www.genome.jp/dbget-bin/www_bget?ko:K20483
K20484	1.0972	2.45e-05	0.000323999	enriched	lantibiotic biosynthesis protein	http://www.genome.jp/dbget-bin/www_bget?ko:K20484
K20488	3.15577	0.000952842	0.00671119	enriched	two-component system, OmpR family, lantibiotic biosynthesis response regulator NisR/SpaR	http://www.genome.jp/dbget-bin/www_bget?ko:K20488
K20541	2.14557	2.64e-14	4.99e-12	enriched	cellulose synthase operon protein B	http://www.genome.jp/dbget-bin/www_bget?ko:K20541
K20543	1.34815	1.09e-06	2.38e-05	enriched	cellulose synthase operon protein C	http://www.genome.jp/dbget-bin/www_bget?ko:K20543
K20628	1.49904	5.2e-08	1.67e-06	enriched	expansin	http://www.genome.jp/dbget-bin/www_bget?ko:K20628
K20902	1.49178	7.69e-07	1.77e-05	enriched	D-erythrulose 4-kinase [EC:2.7.1.210]	http://www.genome.jp/dbget-bin/www_bget?ko:K20902
K20938	2.07135	3.35e-11	2.79e-09	enriched	long-chain alkane monooxygenase [EC:1.14.14.28]	http://www.genome.jp/dbget-bin/www_bget?ko:K20938
K20944	3.2136	3.79e-12	4.14e-10	enriched	resorcinol 4-hydroxylase (NADH) [EC:1.14.13.220]	http://www.genome.jp/dbget-bin/www_bget?ko:K20944
K20966	2.84643	1.4e-08	5.33e-07	enriched	c-di-GMP phosphodiesterase [EC:3.1.4.52]	http://www.genome.jp/dbget-bin/www_bget?ko:K20966
K20972	3.04847	4.5e-10	2.62e-08	enriched	two-component system, sensor histidine kinase RetS	http://www.genome.jp/dbget-bin/www_bget?ko:K20972
K20973	1.84914	0.000278389	0.00245594	enriched	two-component system, sensor histidine kinase SagS [EC:2.7.13.3]	http://www.genome.jp/dbget-bin/www_bget?ko:K20973
K20977	1.35484	1.48e-06	3.11e-05	enriched	two-component system, HptB-dependent secretion and biofilm response regulator	http://www.genome.jp/dbget-bin/www_bget?ko:K20977
K20978	2.50567	0.00382506	0.0204325	enriched	HptB-dependent secretion and biofilm anti anti-sigma factor	http://www.genome.jp/dbget-bin/www_bget?ko:K20978
K21024	1.89619	0.000186016	0.00178284	enriched	c-di-GMP phosphodiesterase [EC:3.1.4.52]	http://www.genome.jp/dbget-bin/www_bget?ko:K21024
K21034	2.67121	2.98e-07	7.72e-06	enriched	cytochrome P450 family 104	http://www.genome.jp/dbget-bin/www_bget?ko:K21034
K21117	4.26339	0.000299172	0.00261616	enriched	cytochrome P450 family 114	http://www.genome.jp/dbget-bin/www_bget?ko:K21117
K21136	1.66216	9.48e-07	2.14e-05	enriched	membrane fusion protein, multidrug efflux system	http://www.genome.jp/dbget-bin/www_bget?ko:K21136
K21137	2.84313	4.26e-07	1.07e-05	enriched	membrane fusion protein, multidrug efflux system	http://www.genome.jp/dbget-bin/www_bget?ko:K21137
K21154	4.43549	0.000358097	0.00301812	enriched	exopolysaccharide glucosyl ketal-pyruvate-transferase [EC:2.5.1.98]	http://www.genome.jp/dbget-bin/www_bget?ko:K21154
K21214	1.20753	5.31e-05	0.000614248	enriched	NDP-hexose 4-ketoreductase	http://www.genome.jp/dbget-bin/www_bget?ko:K21214
K21251	4.78187	3.01e-11	2.57e-09	enriched	macrolide glycosyltransferase	http://www.genome.jp/dbget-bin/www_bget?ko:K21251
K21341	3.59715	1.86e-05	0.000257574	enriched	6-linalyl-2-O,3-dimethylflaviolin/7-geranyloxy-5-hydroxy-2-methoxy-3-methylnaphthalene-1,4-dione synthase [EC:2.5.1.124 2.5.1.125]	http://www.genome.jp/dbget-bin/www_bget?ko:K21341
K21378	4.62347	3.63e-19	4.08e-16	enriched	acetoacetyl-CoA synthase [EC:2.3.1.194]	http://www.genome.jp/dbget-bin/www_bget?ko:K21378
K21393	1.26807	5.89e-05	0.000675502	enriched	TRAP-type transport system large permease protein	http://www.genome.jp/dbget-bin/www_bget?ko:K21393
K21394	1.87078	1.86e-05	0.000257574	enriched	TRAP-type transport system small permease protein	http://www.genome.jp/dbget-bin/www_bget?ko:K21394
K21405	1.51887	5.97e-13	8.02e-11	enriched	sigma-54 dependent transcriptional regulator, acetoin dehydrogenase operon transcriptional activator AcoR	http://www.genome.jp/dbget-bin/www_bget?ko:K21405
K21471	1.0382	0.00114849	0.00777569	enriched	peptidoglycan DL-endopeptidase CwlO [EC:3.4.-.-]	http://www.genome.jp/dbget-bin/www_bget?ko:K21471
K21480	3.05646	4.57e-19	4.08e-16	enriched	heme oxygenase (biliverdin-producing, ferredoxin) [EC:1.14.15.20]	http://www.genome.jp/dbget-bin/www_bget?ko:K21480
K21481	1.27017	0.00107122	0.00733066	enriched	heme oxygenase (mycobilin-producing) [EC:1.14.99.57]	http://www.genome.jp/dbget-bin/www_bget?ko:K21481
K21621	2.10622	0.00658884	0.0312322	enriched	tagatose kinase [EC:2.7.1.101]	http://www.genome.jp/dbget-bin/www_bget?ko:K21621
K21622	3.01335	4.89e-05	0.000570449	enriched	D-tagatose 6-phosphate 4-epimerase [EC:5.1.3.40]	http://www.genome.jp/dbget-bin/www_bget?ko:K21622
K21645	2.79951	2.03e-14	4.04e-12	enriched	LysR family transcriptional regulator, hypochlorite-specific transcription factor HypT	http://www.genome.jp/dbget-bin/www_bget?ko:K21645
K21684	2.0525	1.26e-05	0.00018618	enriched	salicyloyl-CoA 5-hydroxylase [EC:1.14.13.209]	http://www.genome.jp/dbget-bin/www_bget?ko:K21684
K21685	2.44498	2.26e-11	2.08e-09	enriched	LuxR family transcriptional regulator, regulator of acetate metabolism	http://www.genome.jp/dbget-bin/www_bget?ko:K21685
K21686	1.77539	1e-06	2.22e-05	enriched	XRE family transcriptional regulator, fatty acid utilization regulator	http://www.genome.jp/dbget-bin/www_bget?ko:K21686
K21687	2.48563	4.79e-13	6.56e-11	enriched	resuscitation-promoting factor RpfA	http://www.genome.jp/dbget-bin/www_bget?ko:K21687
K21711	3.68114	1.71e-06	3.46e-05	enriched	LysR family transcriptional regulator, putative pyruvate carboxylase regulator	http://www.genome.jp/dbget-bin/www_bget?ko:K21711
K21712	3.79701	1.38e-06	2.91e-05	enriched	N-acetylglucosamine-binding protein A	http://www.genome.jp/dbget-bin/www_bget?ko:K21712
K21757	2.30564	9.68e-07	2.16e-05	enriched	LysR family transcriptional regulator, benzoate and cis,cis-muconate-responsive activator of ben and cat genes	http://www.genome.jp/dbget-bin/www_bget?ko:K21757
K21815	4.55413	1.67e-06	3.39e-05	enriched	2-oxoglutarate dioxygenase / 2-oxoglutarate/L-arginine monooxygenase/decarboxylase [EC:1.13.12.19 1.14.20.7]	http://www.genome.jp/dbget-bin/www_bget?ko:K21815
K21825	3.45512	1.96e-05	0.000269485	enriched	AraC family transcriptional regulator, L-arginine-responsive activator	http://www.genome.jp/dbget-bin/www_bget?ko:K21825
K21830	2.42235	3.96e-06	6.97e-05	enriched	phosphorylcholine phosphatase	http://www.genome.jp/dbget-bin/www_bget?ko:K21830
K21832	1.40386	1.93e-06	3.8e-05	enriched	glycine betaine catabolism B	http://www.genome.jp/dbget-bin/www_bget?ko:K21832
K21834	2.2583	9.18e-07	2.08e-05	enriched	dimethylglycine catabolism B	http://www.genome.jp/dbget-bin/www_bget?ko:K21834
K21885	3.2746	6.57e-05	0.000741787	enriched	ArsR family transcriptional regulator, cadmium/lead-responsive transcriptional repressor	http://www.genome.jp/dbget-bin/www_bget?ko:K21885
K21886	2.36002	0.00881738	0.0387555	enriched	ArsR family transcriptional regulator, nickel/cobalt-responsive transcriptional repressor	http://www.genome.jp/dbget-bin/www_bget?ko:K21886
K21887	1.95861	0.00125868	0.00835971	enriched	cation-transporting P-type ATPase J [EC:7.2.2.-]	http://www.genome.jp/dbget-bin/www_bget?ko:K21887
K21898	2.10906	7.49e-05	0.000823963	enriched	ornithine racemase [EC:5.1.1.12]	http://www.genome.jp/dbget-bin/www_bget?ko:K21898
K21910	2.56171	5.46e-05	0.00062896	enriched	L-erythrulose 1-phosphate isomerase [EC:5.3.1.33]	http://www.genome.jp/dbget-bin/www_bget?ko:K21910
K21911	1.98394	0.001574	0.00990772	enriched	D-erythrulose 4-phosphate isomerase [EC:5.3.1.34]	http://www.genome.jp/dbget-bin/www_bget?ko:K21911
K21936	2.00824	0.0123365	0.0498815	enriched	anaerobilin synthase [EC:2.1.1.342]	http://www.genome.jp/dbget-bin/www_bget?ko:K21936
K22067	1.58325	1.24e-14	2.62e-12	enriched	two-component system, oxyanion-binding sensor	http://www.genome.jp/dbget-bin/www_bget?ko:K22067
K22107	1.37762	1.25e-07	3.64e-06	enriched	TetR/AcrR family transcriptional regulator, cholesterol catabolism regulator	http://www.genome.jp/dbget-bin/www_bget?ko:K22107
K22132	1.04162	0.0101216	0.0428862	enriched	tRNA threonylcarbamoyladenosine dehydratase	http://www.genome.jp/dbget-bin/www_bget?ko:K22132
K22215	2.79556	3.34e-06	6.05e-05	enriched	galactose dehydrogenase [EC:1.1.1.48 1.1.1.120]	http://www.genome.jp/dbget-bin/www_bget?ko:K22215
K22217	2.54704	1.18e-07	3.47e-06	enriched	sugar lactone lactonase	http://www.genome.jp/dbget-bin/www_bget?ko:K22217
K22295	2.23519	0.000337639	0.00289813	enriched	TetR/AcrR family transcriptional regulator, repressor for neighboring sulfatase	http://www.genome.jp/dbget-bin/www_bget?ko:K22295
K22303	1.16441	1.74e-12	2.14e-10	enriched	alpha-ketoglutarate-dependent sulfate ester dioxygenase [EC:1.14.11.-]	http://www.genome.jp/dbget-bin/www_bget?ko:K22303
K22343	4.1598	2.61e-11	2.37e-09	enriched	dimethylamine monooxygenase subunit B [EC:1.14.13.238]	http://www.genome.jp/dbget-bin/www_bget?ko:K22343
K22344	3.45258	7.22e-07	1.69e-05	enriched	dimethylamine monooxygenase subunit C [EC:1.14.13.238]	http://www.genome.jp/dbget-bin/www_bget?ko:K22344
K22345	3.95142	0.000241455	0.00221397	enriched	glucosaminate ammonia-lyase [EC:4.3.1.9]	http://www.genome.jp/dbget-bin/www_bget?ko:K22345
K22350	2.84489	1.9e-09	9.03e-08	enriched	manganese oxidase [EC:1.16.3.3]	http://www.genome.jp/dbget-bin/www_bget?ko:K22350
K22462	5.1941	3.98e-06	6.97e-05	enriched	(4-alkanoyl-5-oxo-2,5-dihydrofuran-3-yl)methyl phosphate reductase [EC:1.3.1.113]	http://www.genome.jp/dbget-bin/www_bget?ko:K22462
K22463	3.09369	3.28e-09	1.46e-07	enriched	2-oxo-3-(phosphooxy)propyl 3-oxoalkanoate synthase [EC:2.3.1.277]	http://www.genome.jp/dbget-bin/www_bget?ko:K22463
K22539	1.1472	6.31e-05	0.000714164	enriched	pectate lyase [EC:4.2.2.2]	http://www.genome.jp/dbget-bin/www_bget?ko:K22539
K22684	3.18143	0.00106345	0.00729178	enriched	metacaspase-1 [EC:3.4.22.-]	http://www.genome.jp/dbget-bin/www_bget?ko:K22684
K22745	2.55787	3.71e-11	3.05e-09	enriched	apoptosis-inducing factor 2	http://www.genome.jp/dbget-bin/www_bget?ko:K22745
K22820	1.66005	2.53e-06	4.85e-05	enriched	3-oxochol-4-en-24-oyl-CoA dehydrogenase [EC:1.3.99.-]	http://www.genome.jp/dbget-bin/www_bget?ko:K22820
K22847	3.70562	1.73e-17	9.32e-15	enriched	S-sulfo-L-cysteine synthase (3-phospho-L-serine-dependent) [EC:2.8.5.1]	http://www.genome.jp/dbget-bin/www_bget?ko:K22847
K22871	4.67603	2.78e-10	1.77e-08	enriched	adenylate dimethylallyltransferase [EC:2.5.1.27]	http://www.genome.jp/dbget-bin/www_bget?ko:K22871
K22874	2.97988	0.00543205	0.0268414	enriched	L-tyrosine isonitrile desaturase/decarboxylase [EC:1.14.20.9 1.14.20.10]	http://www.genome.jp/dbget-bin/www_bget?ko:K22874
K22912	2.2227	0.00294418	0.0165762	enriched	5-amino-6-(5-phospho-D-ribitylamino)uracil phosphatase [EC:3.1.3.104]	http://www.genome.jp/dbget-bin/www_bget?ko:K22912
K22952	2.56789	0.00487109	0.0246447	enriched	L-tyrosine isonitrile synthase [EC:4.1.99.24]	http://www.genome.jp/dbget-bin/www_bget?ko:K22952
K23055	1.60302	0.0116263	0.0476939	enriched	putative lysine/arginine/ornithine/histidine/octopine transport system substrate-binding protein	http://www.genome.jp/dbget-bin/www_bget?ko:K23055
K23056	1.53305	0.00858907	0.0380544	enriched	putative lysine/arginine/ornithine/histidine/octopine transport system permease protein	http://www.genome.jp/dbget-bin/www_bget?ko:K23056
K23058	2.55045	3.45e-05	0.000426797	enriched	putative lysine/arginine/ornithine/histidine/octopine transport system ATP-binding protein [EC:7.4.2.1]	http://www.genome.jp/dbget-bin/www_bget?ko:K23058
K23062	4.86525	2.71e-06	5.06e-05	enriched	hydroxyproline transport system permease protein	http://www.genome.jp/dbget-bin/www_bget?ko:K23062
K23063	3.22685	0.000100379	0.00105944	enriched	hydroxyproline transport system permease protein	http://www.genome.jp/dbget-bin/www_bget?ko:K23063
K23064	2.68183	0.000271854	0.00240464	enriched	hydroxyproline transport system ATP-binding protein [EC:7.4.2.1]	http://www.genome.jp/dbget-bin/www_bget?ko:K23064
K23227	3.42046	1.5e-15	4.56e-13	enriched	ferric hydroxamate transport system substrate-binding protein	http://www.genome.jp/dbget-bin/www_bget?ko:K23227
K23228	3.06578	4.67e-19	4.08e-16	enriched	ferric hydroxamate transport system permease protein	http://www.genome.jp/dbget-bin/www_bget?ko:K23228
K23245	1.50539	3.78e-05	0.000458506	enriched	D-apionate oxidoisomerase [EC:1.1.1.421]	http://www.genome.jp/dbget-bin/www_bget?ko:K23245
K23462	1.21071	0.00283876	0.0160213	enriched	flavin-dependent trigonelline monooxygenase, reductase component [EC:1.5.1.36]	http://www.genome.jp/dbget-bin/www_bget?ko:K23462
K23463	1.17393	0.00120699	0.00811257	enriched	(Z)-2-((N-methylformamido)methylene)-5-hydroxybutyrolactone dehydrogenase [EC:1.2.1.-]	http://www.genome.jp/dbget-bin/www_bget?ko:K23463
K23465	3.51516	8.51e-08	2.62e-06	enriched	(E)-2-((N-methylformamido)methylene)succinate hydrolase [EC:3.5.1.-]	http://www.genome.jp/dbget-bin/www_bget?ko:K23465
K23466	2.37346	8.93e-05	0.00095363	enriched	GntR family transcriptional regulator, trigonelline degradation regulator	http://www.genome.jp/dbget-bin/www_bget?ko:K23466
K23492	4.15334	2.87e-11	2.51e-09	enriched	4-hydroxyphenylacetate 3-monooxygenase [EC:1.14.14.9]	http://www.genome.jp/dbget-bin/www_bget?ko:K23492
K23545	3.83273	0.0010367	0.00715045	enriched	sugar transport system substrate-binding protein	http://www.genome.jp/dbget-bin/www_bget?ko:K23545
K23546	3.76793	7.76e-05	0.000846789	enriched	sugar transport system permease protein	http://www.genome.jp/dbget-bin/www_bget?ko:K23546
K23547	2.27651	0.00152344	0.00964155	enriched	sugar transport system ATP-binding protein	http://www.genome.jp/dbget-bin/www_bget?ko:K23547
K23676	2.61444	2.67e-10	1.71e-08	enriched	pyruvate/proton symporter	http://www.genome.jp/dbget-bin/www_bget?ko:K23676
K23775	2.39121	1.65e-26	5.75e-23	enriched	MarR family transcriptional regulator, organic hydroperoxide resistance regulator	http://www.genome.jp/dbget-bin/www_bget?ko:K23775
K23778	4.50419	9.17e-05	0.000975714	enriched	TetR/AcrR family transcriptional regulator, regulator of biofilm formation and stress response	http://www.genome.jp/dbget-bin/www_bget?ko:K23778
K23812	2.4329	4.58e-09	1.95e-07	enriched	cytochrome P450 family 150 subfamily A polypeptide 5 [EC:1.14.-.-]	http://www.genome.jp/dbget-bin/www_bget?ko:K23812
K23916	3.72322	0.000624617	0.00475538	enriched	nitrogen fixation regulatory protein	http://www.genome.jp/dbget-bin/www_bget?ko:K23916
K23980	1.4361	0.00194136	0.0118156	enriched	cysteinylglycine-S-conjugate dipeptidase [EC:3.4.13.23]	http://www.genome.jp/dbget-bin/www_bget?ko:K23980
K00247	-1.1481	1.08e-05	0.000163936	depleted	fumarate reductase subunit D	http://www.genome.jp/dbget-bin/www_bget?ko:K00247
K00260	-1.55418	0.000160322	0.00158216	depleted	glutamate dehydrogenase [EC:1.4.1.2]	http://www.genome.jp/dbget-bin/www_bget?ko:K00260
K00691	-1.99533	2.11e-06	4.11e-05	depleted	maltose phosphorylase [EC:2.4.1.8]	http://www.genome.jp/dbget-bin/www_bget?ko:K00691
K00702	-1.01318	0.00840348	0.0375416	depleted	cellobiose phosphorylase [EC:2.4.1.20]	http://www.genome.jp/dbget-bin/www_bget?ko:K00702
K01023	-1.50112	1.66e-06	3.39e-05	depleted	arylsulfate sulfotransferase [EC:2.8.2.22]	http://www.genome.jp/dbget-bin/www_bget?ko:K01023
K01067	-1.30872	0.010072	0.0427279	depleted	acetyl-CoA hydrolase [EC:3.1.2.1]	http://www.genome.jp/dbget-bin/www_bget?ko:K01067
K01317	-1.83586	0.000757505	0.00555954	depleted	acrosin [EC:3.4.21.10]	http://www.genome.jp/dbget-bin/www_bget?ko:K01317
K01341	-2.09808	0.00724208	0.0334217	depleted	kexin [EC:3.4.21.61]	http://www.genome.jp/dbget-bin/www_bget?ko:K01341
K01349	-3.73127	0.000538543	0.00420895	depleted	furin [EC:3.4.21.75]	http://www.genome.jp/dbget-bin/www_bget?ko:K01349
K01446	-1.22609	0.00268539	0.0153667	depleted	peptidoglycan recognition protein	http://www.genome.jp/dbget-bin/www_bget?ko:K01446
K01518	-1.28846	0.00120917	0.00811571	depleted	bis(5'-nucleosidyl)-tetraphosphatase [EC:3.6.1.17]	http://www.genome.jp/dbget-bin/www_bget?ko:K01518
K01567	-2.85355	0.00227138	0.0134265	depleted	peptidoglycan-N-acetylmuramic acid deacetylase [EC:3.5.1.-]	http://www.genome.jp/dbget-bin/www_bget?ko:K01567
K02119	-1.73807	0.000301073	0.00262928	depleted	V/A-type H+/Na+-transporting ATPase subunit C	http://www.genome.jp/dbget-bin/www_bget?ko:K02119
K02319	-2.98727	0.00720128	0.0332994	depleted	DNA polymerase, archaea type [EC:2.7.7.7]	http://www.genome.jp/dbget-bin/www_bget?ko:K02319
K02491	-1.80451	0.000101695	0.00106758	depleted	two-component system, sporulation sensor kinase A [EC:2.7.13.3]	http://www.genome.jp/dbget-bin/www_bget?ko:K02491
K02744	-1.16759	0.0114475	0.0471552	depleted	N-acetylgalactosamine PTS system EIIA component [EC:2.7.1.-]	http://www.genome.jp/dbget-bin/www_bget?ko:K02744
K02854	-1.45257	0.00882985	0.0387555	depleted	AraC family transcriptional regulator, L-rhamnose operon transcriptional activator RhaR	http://www.genome.jp/dbget-bin/www_bget?ko:K02854
K02875	-4.07134	0.000852672	0.00613555	depleted	large subunit ribosomal protein L14e	http://www.genome.jp/dbget-bin/www_bget?ko:K02875
K02921	-3.7245	0.00108375	0.00739467	depleted	large subunit ribosomal protein L37Ae	http://www.genome.jp/dbget-bin/www_bget?ko:K02921
K02998	-3.81308	0.000531833	0.00416116	depleted	small subunit ribosomal protein SAe	http://www.genome.jp/dbget-bin/www_bget?ko:K02998
K03400	-3.0392	0.00435292	0.0224848	depleted	long-chain-fatty-acyl-CoA reductase [EC:1.2.1.50]	http://www.genome.jp/dbget-bin/www_bget?ko:K03400
K03620	-1.46926	0.000207999	0.00195861	depleted	Ni/Fe-hydrogenase 1 B-type cytochrome subunit	http://www.genome.jp/dbget-bin/www_bget?ko:K03620
K04070	-1.56033	0.00277356	0.0157424	depleted	putative pyruvate formate lyase activating enzyme [EC:1.97.1.4]	http://www.genome.jp/dbget-bin/www_bget?ko:K04070
K04659	-1.24898	0.0060718	0.0291982	depleted	thrombospondin 2/3/4/5	http://www.genome.jp/dbget-bin/www_bget?ko:K04659
K05828	-1.02171	0.0017781	0.0109735	depleted	LysW-gamma-L-alpha-aminoadipate/LysW-L-glutamate kinase [EC:2.7.2.-]	http://www.genome.jp/dbget-bin/www_bget?ko:K05828
K05829	-1.1179	3.36e-06	6.07e-05	depleted	LysW-gamma-L-alpha-aminoadipyl-6-phosphate/LysW-L-glutamyl-5-phosphate reductase [EC:1.2.1.103 1.2.1.-]	http://www.genome.jp/dbget-bin/www_bget?ko:K05829
K05831	-1.44293	0.000155794	0.00154621	depleted	[amino group carrier protein]-lysine/ornithine hydrolase [EC:3.5.1.130 3.5.1.132]	http://www.genome.jp/dbget-bin/www_bget?ko:K05831
K05941	-1.2306	0.000594996	0.00459363	depleted	glutathione gamma-glutamylcysteinyltransferase [EC:2.3.2.15]	http://www.genome.jp/dbget-bin/www_bget?ko:K05941
K05998	-2.54006	4.39e-05	0.000522877	depleted	pseudomonalisin [EC:3.4.21.100]	http://www.genome.jp/dbget-bin/www_bget?ko:K05998
K06122	-2.31061	0.00223456	0.0132312	depleted	glycerol dehydratase small subunit [EC:4.2.1.30]	http://www.genome.jp/dbget-bin/www_bget?ko:K06122
K06197	-1.87757	2.01e-07	5.57e-06	depleted	cation transport regulator	http://www.genome.jp/dbget-bin/www_bget?ko:K06197
K06530	-1.34893	0.00689926	0.0322443	depleted	CD109 antigen	http://www.genome.jp/dbget-bin/www_bget?ko:K06530
K06909	-1.18074	0.00309851	0.0172505	depleted	phage terminase large subunit	http://www.genome.jp/dbget-bin/www_bget?ko:K06909
K07159	-2.06158	4.08e-05	0.000492518	depleted	uncharacterized protein	http://www.genome.jp/dbget-bin/www_bget?ko:K07159
K07464	-1.00009	1.02e-06	2.24e-05	depleted	CRISPR-associated exonuclease Cas4 [EC:3.1.12.1]	http://www.genome.jp/dbget-bin/www_bget?ko:K07464
K07468	-2.02937	0.0107243	0.0448954	depleted	putative ATP-dependent DNA ligase [EC:6.5.1.1]	http://www.genome.jp/dbget-bin/www_bget?ko:K07468
K07539	-1.08697	2.62e-05	0.000340447	depleted	6-oxocyclohex-1-ene-carbonyl-CoA hydrolase [EC:3.7.1.21]	http://www.genome.jp/dbget-bin/www_bget?ko:K07539
K07651	-1.07542	0.00159134	0.00998986	depleted	two-component system, OmpR family, sensor histidine kinase ResE [EC:2.7.13.3]	http://www.genome.jp/dbget-bin/www_bget?ko:K07651
K07978	-1.55636	0.00494877	0.0249834	depleted	GntR family transcriptional regulator	http://www.genome.jp/dbget-bin/www_bget?ko:K07978
K08170	-1.24772	0.00236042	0.0138707	depleted	MFS transporter, DHA2 family, multidrug resistance protein	http://www.genome.jp/dbget-bin/www_bget?ko:K08170
K08352	-1.14868	0.00709242	0.0328612	depleted	thiosulfate reductase / polysulfide reductase chain A [EC:1.8.5.5]	http://www.genome.jp/dbget-bin/www_bget?ko:K08352
K08603	-1.69054	0.00031956	0.00277362	depleted	thermolysin [EC:3.4.24.27]	http://www.genome.jp/dbget-bin/www_bget?ko:K08603
K08693	-1.83066	0.00986662	0.0421049	depleted	2',3'-cyclic-nucleotide 2'-phosphodiesterase / 3'-nucleotidase / 5'-nucleotidase [EC:3.1.4.16 3.1.3.6 3.1.3.5]	http://www.genome.jp/dbget-bin/www_bget?ko:K08693
K09006	-2.31025	0.011148	0.0462263	depleted	uncharacterized protein	http://www.genome.jp/dbget-bin/www_bget?ko:K09006
K09517	-3.357	2.82e-05	0.000363275	depleted	DnaJ homolog subfamily B member 11	http://www.genome.jp/dbget-bin/www_bget?ko:K09517
K09647	-2.29733	0.00953604	0.0411264	depleted	mitochondrial inner membrane protease subunit 1 [EC:3.4.21.-]	http://www.genome.jp/dbget-bin/www_bget?ko:K09647
K09775	-1.26484	0.00580425	0.0282608	depleted	uncharacterized protein	http://www.genome.jp/dbget-bin/www_bget?ko:K09775
K09961	-1.49602	0.00130627	0.00861032	depleted	uncharacterized protein	http://www.genome.jp/dbget-bin/www_bget?ko:K09961
K10013	-1.66695	0.00447497	0.0230071	depleted	lysine/arginine/ornithine transport system substrate-binding protein	http://www.genome.jp/dbget-bin/www_bget?ko:K10013
K10216	-1.08855	0.00613562	0.0294191	depleted	2-hydroxymuconate-semialdehyde hydrolase [EC:3.7.1.9]	http://www.genome.jp/dbget-bin/www_bget?ko:K10216
K10231	-1.06716	0.00801154	0.0361606	depleted	kojibiose phosphorylase [EC:2.4.1.230]	http://www.genome.jp/dbget-bin/www_bget?ko:K10231
K10297	-1.74836	0.00461109	0.0234823	depleted	F-box protein 11	http://www.genome.jp/dbget-bin/www_bget?ko:K10297
K10623	-1.79407	0.000297732	0.00260684	depleted	HOMODA hydrolase [EC:3.7.1.-]	http://www.genome.jp/dbget-bin/www_bget?ko:K10623
K10742	-2.55807	0.000242741	0.00221704	depleted	DNA replication ATP-dependent helicase Dna2 [EC:3.6.4.12]	http://www.genome.jp/dbget-bin/www_bget?ko:K10742
K10917	-1.41751	0.000173868	0.00168294	depleted	PadR family transcriptional regulator, regulatory protein AphA	http://www.genome.jp/dbget-bin/www_bget?ko:K10917
K10924	-1.03232	0.0053143	0.0263312	depleted	MSHA pilin protein MshA	http://www.genome.jp/dbget-bin/www_bget?ko:K10924
K10926	-1.4684	0.00238043	0.0139765	depleted	MSHA pilin protein MshC	http://www.genome.jp/dbget-bin/www_bget?ko:K10926
K10927	-1.01209	0.00190498	0.0116245	depleted	MSHA pilin protein MshD	http://www.genome.jp/dbget-bin/www_bget?ko:K10927
K11181	-1.85791	0.000762921	0.00558756	depleted	dissimilatory sulfite reductase beta subunit [EC:1.8.99.5]	http://www.genome.jp/dbget-bin/www_bget?ko:K11181
K11211	-1.02095	0.00176634	0.0109216	depleted	3-deoxy-D-manno-octulosonic acid kinase [EC:2.7.1.166]	http://www.genome.jp/dbget-bin/www_bget?ko:K11211
K11392	-2.5635	0.0109194	0.0454399	depleted	16S rRNA (cytosine1407-C5)-methyltransferase [EC:2.1.1.178]	http://www.genome.jp/dbget-bin/www_bget?ko:K11392
K11437	-1.98794	0.00408824	0.0214564	depleted	type I protein arginine methyltransferase [EC:2.1.1.319]	http://www.genome.jp/dbget-bin/www_bget?ko:K11437
K12069	-2.07116	0.00383201	0.0204389	depleted	conjugal transfer pilus assembly protein TraA	http://www.genome.jp/dbget-bin/www_bget?ko:K12069
K12276	-1.22117	1.75e-06	3.52e-05	depleted	MSHA biogenesis protein MshE	http://www.genome.jp/dbget-bin/www_bget?ko:K12276
K12278	-1.33435	7.47e-11	5.8e-09	depleted	MSHA biogenesis protein MshG	http://www.genome.jp/dbget-bin/www_bget?ko:K12278
K12279	-1.15271	0.00172236	0.010697	depleted	MSHA biogenesis protein MshI	http://www.genome.jp/dbget-bin/www_bget?ko:K12279
K12280	-1.26753	0.00023029	0.00213683	depleted	MSHA biogenesis protein MshJ	http://www.genome.jp/dbget-bin/www_bget?ko:K12280
K12281	-2.8044	4.73e-06	8.1e-05	depleted	MSHA biogenesis protein MshK	http://www.genome.jp/dbget-bin/www_bget?ko:K12281
K12282	-1.23916	1.74e-08	6.52e-07	depleted	MSHA biogenesis protein MshL	http://www.genome.jp/dbget-bin/www_bget?ko:K12282
K12283	-1.58264	1.23e-09	6.12e-08	depleted	MSHA biogenesis protein MshM	http://www.genome.jp/dbget-bin/www_bget?ko:K12283
K12284	-1.58403	9.83e-07	2.18e-05	depleted	MSHA biogenesis protein MshN	http://www.genome.jp/dbget-bin/www_bget?ko:K12284
K12285	-1.38923	1.49e-05	0.000215507	depleted	MSHA biogenesis protein MshO	http://www.genome.jp/dbget-bin/www_bget?ko:K12285
K12286	-1.47624	0.000142861	0.00143551	depleted	MSHA biogenesis protein MshP	http://www.genome.jp/dbget-bin/www_bget?ko:K12286
K12287	-1.21851	8.75e-08	2.66e-06	depleted	MSHA biogenesis protein MshQ	http://www.genome.jp/dbget-bin/www_bget?ko:K12287
K12500	-3.33346	0.000255873	0.00229498	depleted	thioesterase III [EC:3.1.2.-]	http://www.genome.jp/dbget-bin/www_bget?ko:K12500
K13543	-1.35696	0.00038034	0.00318638	depleted	uroporphyrinogen III methyltransferase / synthase [EC:2.1.1.107 4.2.1.75]	http://www.genome.jp/dbget-bin/www_bget?ko:K13543
K13831	-1.5286	0.00332153	0.0182593	depleted	3-hexulose-6-phosphate synthase / 6-phospho-3-hexuloisomerase [EC:4.1.2.43 5.3.1.27]	http://www.genome.jp/dbget-bin/www_bget?ko:K13831
K13853	-1.66134	0.00399183	0.0210815	depleted	3-deoxy-7-phosphoheptulonate synthase / chorismate mutase [EC:2.5.1.54 5.4.99.5]	http://www.genome.jp/dbget-bin/www_bget?ko:K13853
K13915	-4.9659	7.6e-08	2.35e-06	depleted	lysozyme C [EC:3.2.1.17]	http://www.genome.jp/dbget-bin/www_bget?ko:K13915
K14164	-1.28665	1.13e-06	2.45e-05	depleted	glycyl-tRNA synthetase [EC:6.1.1.14]	http://www.genome.jp/dbget-bin/www_bget?ko:K14164
K14379	-1.09073	1.71e-06	3.46e-05	depleted	tartrate-resistant acid phosphatase type 5 [EC:3.1.3.2]	http://www.genome.jp/dbget-bin/www_bget?ko:K14379
K14585	-1.81265	0.00294195	0.0165762	depleted	trans-o-hydroxybenzylidenepyruvate hydratase-aldolase [EC:4.1.2.45]	http://www.genome.jp/dbget-bin/www_bget?ko:K14585
K14983	-2.99107	0.000193459	0.0018491	depleted	two-component system, OmpR family, response regulator CiaR	http://www.genome.jp/dbget-bin/www_bget?ko:K14983
K15019	-1.3311	0.000139123	0.00140673	depleted	3-hydroxypropionyl-coenzyme A dehydratase [EC:4.2.1.116]	http://www.genome.jp/dbget-bin/www_bget?ko:K15019
K15061	-1.45966	0.00987088	0.0421049	depleted	OH-DDVA oxygenase	http://www.genome.jp/dbget-bin/www_bget?ko:K15061
K15067	-1.10405	0.00497473	0.0250601	depleted	2-aminomuconate deaminase [EC:3.5.99.5]	http://www.genome.jp/dbget-bin/www_bget?ko:K15067
K15460	-1.77674	0.00426115	0.0221358	depleted	tRNA1Val (adenine37-N6)-methyltransferase [EC:2.1.1.223]	http://www.genome.jp/dbget-bin/www_bget?ko:K15460
K15497	-1.6154	0.000702044	0.00524058	depleted	molybdate/tungstate transport system ATP-binding protein [EC:7.3.2.5 7.3.2.6]	http://www.genome.jp/dbget-bin/www_bget?ko:K15497
K15519	-2.55457	0.0114189	0.04707	depleted	deoxyadenosine/deoxycytidine kinase [EC:2.7.1.76 2.7.1.74]	http://www.genome.jp/dbget-bin/www_bget?ko:K15519
K15654	-1.54539	0.00249997	0.0145926	depleted	surfactin family lipopeptide synthetase A	http://www.genome.jp/dbget-bin/www_bget?ko:K15654
K15762	-1.47711	0.00736163	0.0337787	depleted	toluene monooxygenase system ferredoxin subunit	http://www.genome.jp/dbget-bin/www_bget?ko:K15762
K15780	-1.69831	0.00100842	0.00699686	depleted	bifunctional protein TilS/HprT [EC:6.3.4.19 2.4.2.8]	http://www.genome.jp/dbget-bin/www_bget?ko:K15780
K16153	-3.04703	0.000611443	0.00468952	depleted	glycogen phosphorylase/synthase [EC:2.4.1.1 2.4.1.11]	http://www.genome.jp/dbget-bin/www_bget?ko:K16153
K16213	-1.28359	0.00101741	0.0070522	depleted	cellobiose epimerase [EC:5.1.3.11]	http://www.genome.jp/dbget-bin/www_bget?ko:K16213
K16306	-1.79836	0.00895895	0.0390738	depleted	fructose-bisphosphate aldolase / 2-amino-3,7-dideoxy-D-threo-hept-6-ulosonate synthase [EC:4.1.2.13 2.2.1.10]	http://www.genome.jp/dbget-bin/www_bget?ko:K16306
K16427	-1.48091	0.00190119	0.0116116	depleted	(3,5-dihydroxyphenyl)acetyl-CoA 1,2-dioxygenase [EC:1.13.11.80]	http://www.genome.jp/dbget-bin/www_bget?ko:K16427
K16818	-2.27565	0.0074311	0.034002	depleted	phospholipase A1 [EC:3.1.1.32]	http://www.genome.jp/dbget-bin/www_bget?ko:K16818
K17064	-3.49552	0.0029843	0.0167615	depleted	D-2-hydroxyacid dehydrogenase (NADP+) [EC:1.1.1.272]	http://www.genome.jp/dbget-bin/www_bget?ko:K17064
K17307	-3.45666	0.000129229	0.00132199	depleted	fibulin 1/2	http://www.genome.jp/dbget-bin/www_bget?ko:K17307
K17733	-1.24634	0.000170808	0.00165986	depleted	peptidoglycan LD-endopeptidase CwlK [EC:3.4.-.-]	http://www.genome.jp/dbget-bin/www_bget?ko:K17733
K17811	-1.65348	0.00966885	0.0415475	depleted	halimadienyl-diphosphate synthase [EC:5.5.1.16]	http://www.genome.jp/dbget-bin/www_bget?ko:K17811
K17830	-1.60276	0.000207191	0.00195628	depleted	digeranylgeranylglycerophospholipid reductase [EC:1.3.1.101 1.3.7.11]	http://www.genome.jp/dbget-bin/www_bget?ko:K17830
K18640	-1.64075	0.00256791	0.0148974	depleted	plasmid segregation protein ParM	http://www.genome.jp/dbget-bin/www_bget?ko:K18640
K18815	-1.00706	0.00246534	0.0144387	depleted	aminoglycoside 6'-N-acetyltransferase I [EC:2.3.1.82]	http://www.genome.jp/dbget-bin/www_bget?ko:K18815
K19003	-1.06324	0.00252755	0.0147044	depleted	1,2-diacylglycerol 3-beta-glucosyltransferase [EC:2.4.1.336]	http://www.genome.jp/dbget-bin/www_bget?ko:K19003
K19075	-1.32417	2.49e-05	0.00032803	depleted	CRISPR-associated protein Cst2	http://www.genome.jp/dbget-bin/www_bget?ko:K19075
K19091	-1.51033	2.94e-05	0.000374927	depleted	CRISPR-associated endoribonuclease Cas6 [EC:3.1.-.-]	http://www.genome.jp/dbget-bin/www_bget?ko:K19091
K19138	-2.75213	0.00848217	0.0377724	depleted	CRISPR-associated protein Csm2	http://www.genome.jp/dbget-bin/www_bget?ko:K19138
K19477	-2.35903	0.00433986	0.0224445	depleted	cGMP-dependent protein kinase 2 [EC:2.7.11.12]	http://www.genome.jp/dbget-bin/www_bget?ko:K19477
K19659	-2.10703	0.00766491	0.0349574	depleted	enoyl-CoA hydratase [EC:4.2.1.119]	http://www.genome.jp/dbget-bin/www_bget?ko:K19659
K19692	-1.83088	0.000250945	0.00227009	depleted	osomolarity two-component system, sensor histidine kinase TcsA [EC:2.7.13.3]	http://www.genome.jp/dbget-bin/www_bget?ko:K19692
K19742	-1.73292	0.00123478	0.00822444	depleted	1-pyrroline-2-carboxylate reductase [NAD(P)H] [EC:1.5.1.49]	http://www.genome.jp/dbget-bin/www_bget?ko:K19742
K20051	-1.45804	0.00126102	0.00836729	depleted	low-density lipoprotein receptor-related protein 4	http://www.genome.jp/dbget-bin/www_bget?ko:K20051
K20344	-1.27926	0.00613898	0.0294191	depleted	ATP-binding cassette, subfamily C, bacteriocin exporter	http://www.genome.jp/dbget-bin/www_bget?ko:K20344
K20448	-1.43841	0.0034879	0.0189502	depleted	nicotinate dehydrogenase medium molybdopterin subunit [EC:1.17.1.5]	http://www.genome.jp/dbget-bin/www_bget?ko:K20448
K20509	-1.56327	0.000237813	0.00219551	depleted	carboxybiotin decarboxylase [EC:7.2.4.1]	http://www.genome.jp/dbget-bin/www_bget?ko:K20509
K20927	-1.5953	0.000876744	0.00626361	depleted	2-methyl-1,2-propanediol dehydrogenase [EC:1.1.1.400]	http://www.genome.jp/dbget-bin/www_bget?ko:K20927
K21064	-2.01144	0.00481304	0.0243863	depleted	5-amino-6-(5-phospho-D-ribitylamino)uracil phosphatase [EC:3.1.3.104]	http://www.genome.jp/dbget-bin/www_bget?ko:K21064
K21185	-1.13059	0.00825612	0.0370729	depleted	flavin reductase	http://www.genome.jp/dbget-bin/www_bget?ko:K21185
K21469	-1.63776	0.00100556	0.00698396	depleted	serine-type D-Ala-D-Ala carboxypeptidase [EC:3.4.16.4]	http://www.genome.jp/dbget-bin/www_bget?ko:K21469
K21573	-1.07573	1.18e-05	0.00017549	depleted	TonB-dependent starch-binding outer membrane protein SusC	http://www.genome.jp/dbget-bin/www_bget?ko:K21573
K21739	-2.2562	0.00749269	0.034239	depleted	probable pyridine nucleotide-disulfide oxidoreductase	http://www.genome.jp/dbget-bin/www_bget?ko:K21739
K21783	-1.39387	0.012059	0.0489962	depleted	beta-ketoacyl ACP synthase [EC:2.3.1.-]	http://www.genome.jp/dbget-bin/www_bget?ko:K21783
K21990	-1.08175	8.34e-06	0.000132591	depleted	formate-nitrite transporter family protein	http://www.genome.jp/dbget-bin/www_bget?ko:K21990
K22099	-1.98354	0.003837	0.0204389	depleted	dihydrofolate synthase / folylpolyglutamate synthase [EC:6.3.2.12 6.3.2.17]	http://www.genome.jp/dbget-bin/www_bget?ko:K22099
K22397	-1.01084	0.00156643	0.00986896	depleted	2-dehydro-3-deoxy-D-pentonate aldolase [EC:4.1.2.28]	http://www.genome.jp/dbget-bin/www_bget?ko:K22397
K22597	-1.01176	0.000875427	0.0062606	depleted	glucosylglycerate phosphorylase [EC:2.4.1.352]	http://www.genome.jp/dbget-bin/www_bget?ko:K22597
K22804	-2.88213	0.0114637	0.0471712	depleted	structural maintenance of chromosomes protein 6	http://www.genome.jp/dbget-bin/www_bget?ko:K22804
K23059	-1.65055	0.00829467	0.0371744	depleted	arginine/lysine/histidine transporter system substrate-binding protein	http://www.genome.jp/dbget-bin/www_bget?ko:K23059
K23083	-1.66557	0.000472267	0.00377543	depleted	3-deoxy-D-manno-octulosonic acid-hydrolase	http://www.genome.jp/dbget-bin/www_bget?ko:K23083
K23259	-2.03248	0.0021104	0.0126329	depleted	isopropanol dehydrogenase (NADP+) [EC:1.1.1.80]	http://www.genome.jp/dbget-bin/www_bget?ko:K23259
K23342	-1.54496	0.00048302	0.00383943	depleted	fibrillin 2/3	http://www.genome.jp/dbget-bin/www_bget?ko:K23342
K23385	-1.72922	0.00693295	0.0323231	depleted	D-ornithine/D-lysine decarboxylase [EC:4.1.1.116]	http://www.genome.jp/dbget-bin/www_bget?ko:K23385
K23440	-3.34686	0.00683761	0.0320553	depleted	serine protease 56 [EC:3.4.21.-]	http://www.genome.jp/dbget-bin/www_bget?ko:K23440
K23876	-1.47214	0.00107365	0.00734013	depleted	(R)-2-hydroxyacyl-CoA dehydratese activating ATPase [EC:5.6.1.9]	http://www.genome.jp/dbget-bin/www_bget?ko:K23876
K23992	-1.29749	0.00857973	0.0380544	depleted	1L-myo-inositol 1-phosphate cytidylyltransferase / CDP-L-myo-inositol myo-inositolphosphotransferase [EC:2.7.7.74 2.7.8.34]	http://www.genome.jp/dbget-bin/www_bget?ko:K23992
K00001	0.177771	0.148467	0.303226	No significant	alcohol dehydrogenase [EC:1.1.1.1]	http://www.genome.jp/dbget-bin/www_bget?ko:K00001
K00002	-0.475246	0.7853	1	No significant	alcohol dehydrogenase (NADP+) [EC:1.1.1.2]	http://www.genome.jp/dbget-bin/www_bget?ko:K00002
K00003	0.0632704	0.302288	0.48857	No significant	homoserine dehydrogenase [EC:1.1.1.3]	http://www.genome.jp/dbget-bin/www_bget?ko:K00003
K00004	0.542843	0.000470268	0.00376376	No significant	(R,R)-butanediol dehydrogenase / meso-butanediol dehydrogenase / diacetyl reductase [EC:1.1.1.4 1.1.1.- 1.1.1.303]	http://www.genome.jp/dbget-bin/www_bget?ko:K00004
K00005	0.00850685	0.988179	0.992839	No significant	glycerol dehydrogenase [EC:1.1.1.6]	http://www.genome.jp/dbget-bin/www_bget?ko:K00005
K00008	-0.257715	0.0161287	0.0614121	No significant	L-iditol 2-dehydrogenase [EC:1.1.1.14]	http://www.genome.jp/dbget-bin/www_bget?ko:K00008
K00010	0.458761	1.71e-05	0.000242866	No significant	myo-inositol 2-dehydrogenase / D-chiro-inositol 1-dehydrogenase [EC:1.1.1.18 1.1.1.369]	http://www.genome.jp/dbget-bin/www_bget?ko:K00010
K00012	-0.00734199	0.915709	0.956218	No significant	UDPglucose 6-dehydrogenase [EC:1.1.1.22]	http://www.genome.jp/dbget-bin/www_bget?ko:K00012
K00013	0.0348565	0.526563	0.694136	No significant	histidinol dehydrogenase [EC:1.1.1.23]	http://www.genome.jp/dbget-bin/www_bget?ko:K00013
K00014	0.100701	0.244347	0.425539	No significant	shikimate dehydrogenase [EC:1.1.1.25]	http://www.genome.jp/dbget-bin/www_bget?ko:K00014
K00015	-0.0138442	0.879129	0.936067	No significant	glyoxylate reductase [EC:1.1.1.26]	http://www.genome.jp/dbget-bin/www_bget?ko:K00015
K00016	0.666771	0.000400683	0.0033132	No significant	L-lactate dehydrogenase [EC:1.1.1.27]	http://www.genome.jp/dbget-bin/www_bget?ko:K00016
K00018	-0.383208	0.0554251	0.153612	No significant	glycerate dehydrogenase [EC:1.1.1.29]	http://www.genome.jp/dbget-bin/www_bget?ko:K00018
K00019	0.173923	0.172502	0.337706	No significant	3-hydroxybutyrate dehydrogenase [EC:1.1.1.30]	http://www.genome.jp/dbget-bin/www_bget?ko:K00019
K00020	-0.0119	0.860002	0.923578	No significant	3-hydroxyisobutyrate dehydrogenase [EC:1.1.1.31]	http://www.genome.jp/dbget-bin/www_bget?ko:K00020
K00021	0.524575	0.0404424	0.12259	No significant	hydroxymethylglutaryl-CoA reductase (NADPH) [EC:1.1.1.34]	http://www.genome.jp/dbget-bin/www_bget?ko:K00021
K00022	1.50666	0.289582	1	No significant	3-hydroxyacyl-CoA dehydrogenase [EC:1.1.1.35]	http://www.genome.jp/dbget-bin/www_bget?ko:K00022
K00023	-0.185079	0.0651327	0.171406	No significant	acetoacetyl-CoA reductase [EC:1.1.1.36]	http://www.genome.jp/dbget-bin/www_bget?ko:K00023
K00024	-0.0264146	0.686635	0.818131	No significant	malate dehydrogenase [EC:1.1.1.37]	http://www.genome.jp/dbget-bin/www_bget?ko:K00024
K00025	-1.7725	0.251186	1	No significant	malate dehydrogenase [EC:1.1.1.37]	http://www.genome.jp/dbget-bin/www_bget?ko:K00025
K00027	-0.0751765	0.406398	0.590701	No significant	malate dehydrogenase (oxaloacetate-decarboxylating) [EC:1.1.1.38]	http://www.genome.jp/dbget-bin/www_bget?ko:K00027
K00029	0.0724471	0.276934	0.462564	No significant	malate dehydrogenase (oxaloacetate-decarboxylating)(NADP+) [EC:1.1.1.40]	http://www.genome.jp/dbget-bin/www_bget?ko:K00029
K00030	-0.205195	0.11514	0.255229	No significant	isocitrate dehydrogenase (NAD+) [EC:1.1.1.41]	http://www.genome.jp/dbget-bin/www_bget?ko:K00030
K00031	-0.0681437	0.295963	0.482316	No significant	isocitrate dehydrogenase [EC:1.1.1.42]	http://www.genome.jp/dbget-bin/www_bget?ko:K00031
K00032	-0.283827	0.397043	0.581703	No significant	phosphogluconate 2-dehydrogenase [EC:1.1.1.43]	http://www.genome.jp/dbget-bin/www_bget?ko:K00032
K00033	-0.031072	0.627086	0.772197	No significant	6-phosphogluconate dehydrogenase [EC:1.1.1.44 1.1.1.343]	http://www.genome.jp/dbget-bin/www_bget?ko:K00033
K00034	-0.173435	0.323766	0.511106	No significant	glucose 1-dehydrogenase [EC:1.1.1.47]	http://www.genome.jp/dbget-bin/www_bget?ko:K00034
K00035	0.0312753	0.840695	0.913268	No significant	D-galactose 1-dehydrogenase [EC:1.1.1.48]	http://www.genome.jp/dbget-bin/www_bget?ko:K00035
K00036	-0.00531952	0.940042	0.96743	No significant	glucose-6-phosphate 1-dehydrogenase [EC:1.1.1.49 1.1.1.363]	http://www.genome.jp/dbget-bin/www_bget?ko:K00036
K00040	0.824319	2.02e-06	3.96e-05	No significant	fructuronate reductase [EC:1.1.1.57]	http://www.genome.jp/dbget-bin/www_bget?ko:K00040
K00041	0.399038	0.154102	0.311187	No significant	tagaturonate reductase [EC:1.1.1.58]	http://www.genome.jp/dbget-bin/www_bget?ko:K00041
K00042	0.526446	9.47e-06	0.000147095	No significant	2-hydroxy-3-oxopropionate reductase [EC:1.1.1.60]	http://www.genome.jp/dbget-bin/www_bget?ko:K00042
K00043	0.0163002	0.922449	0.959385	No significant	4-hydroxybutyrate dehydrogenase [EC:1.1.1.61]	http://www.genome.jp/dbget-bin/www_bget?ko:K00043
K00045	0.350464	0.207262	0.382701	No significant	mannitol 2-dehydrogenase [EC:1.1.1.67]	http://www.genome.jp/dbget-bin/www_bget?ko:K00045
K00046	0.384375	0.000735634	0.00542181	No significant	gluconate 5-dehydrogenase [EC:1.1.1.69]	http://www.genome.jp/dbget-bin/www_bget?ko:K00046
K00048	-0.904667	0.540245	1	No significant	lactaldehyde reductase [EC:1.1.1.77]	http://www.genome.jp/dbget-bin/www_bget?ko:K00048
K00049	-0.106255	0.93919	0.96743	No significant	glyoxylate/hydroxypyruvate reductase [EC:1.1.1.79 1.1.1.81]	http://www.genome.jp/dbget-bin/www_bget?ko:K00049
K00050	-0.0273144	0.976926	0.985815	No significant	hydroxypyruvate reductase [EC:1.1.1.81]	http://www.genome.jp/dbget-bin/www_bget?ko:K00050
K00052	-0.0797753	0.28688	0.47252	No significant	3-isopropylmalate dehydrogenase [EC:1.1.1.85]	http://www.genome.jp/dbget-bin/www_bget?ko:K00052
K00053	0.00190339	0.98039	0.987872	No significant	ketol-acid reductoisomerase [EC:1.1.1.86]	http://www.genome.jp/dbget-bin/www_bget?ko:K00053
K00054	-0.587773	0.000239711	0.00220376	No significant	hydroxymethylglutaryl-CoA reductase [EC:1.1.1.88]	http://www.genome.jp/dbget-bin/www_bget?ko:K00054
K00055	0.714618	0.0097073	0.0416113	No significant	aryl-alcohol dehydrogenase [EC:1.1.1.90]	http://www.genome.jp/dbget-bin/www_bget?ko:K00055
K00057	-0.0135936	0.864021	0.92624	No significant	glycerol-3-phosphate dehydrogenase (NAD(P)+) [EC:1.1.1.94]	http://www.genome.jp/dbget-bin/www_bget?ko:K00057
K00058	0.0561046	0.462918	0.640984	No significant	D-3-phosphoglycerate dehydrogenase / 2-oxoglutarate reductase [EC:1.1.1.95 1.1.1.399]	http://www.genome.jp/dbget-bin/www_bget?ko:K00058
K00059	0.0269807	0.528094	0.694876	No significant	3-oxoacyl-[acyl-carrier protein] reductase [EC:1.1.1.100]	http://www.genome.jp/dbget-bin/www_bget?ko:K00059
K00060	-0.148946	0.351557	0.536881	No significant	threonine 3-dehydrogenase [EC:1.1.1.103]	http://www.genome.jp/dbget-bin/www_bget?ko:K00060
K00064	0.798257	1.85e-05	0.000257533	No significant	D-threo-aldose 1-dehydrogenase [EC:1.1.1.122]	http://www.genome.jp/dbget-bin/www_bget?ko:K00064
K00065	0.028073	0.826799	0.905373	No significant	2-dehydro-3-deoxy-D-gluconate 5-dehydrogenase [EC:1.1.1.127]	http://www.genome.jp/dbget-bin/www_bget?ko:K00065
K00066	-0.625111	1.21e-08	4.7e-07	No significant	GDP-mannose 6-dehydrogenase [EC:1.1.1.132]	http://www.genome.jp/dbget-bin/www_bget?ko:K00066
K00067	0.150961	0.13796	0.290157	No significant	dTDP-4-dehydrorhamnose reductase [EC:1.1.1.133]	http://www.genome.jp/dbget-bin/www_bget?ko:K00067
K00068	-0.0630905	0.954367	0.97388	No significant	sorbitol-6-phosphate 2-dehydrogenase [EC:1.1.1.140]	http://www.genome.jp/dbget-bin/www_bget?ko:K00068
K00073	0.82076	0.00672179	0.0316476	No significant	ureidoglycolate dehydrogenase (NAD+) [EC:1.1.1.350]	http://www.genome.jp/dbget-bin/www_bget?ko:K00073
K00074	0.0551523	0.432499	0.614826	No significant	3-hydroxybutyryl-CoA dehydrogenase [EC:1.1.1.157]	http://www.genome.jp/dbget-bin/www_bget?ko:K00074
K00075	-0.0146427	0.837048	0.910124	No significant	UDP-N-acetylmuramate dehydrogenase [EC:1.3.1.98]	http://www.genome.jp/dbget-bin/www_bget?ko:K00075
K00076	0.159223	0.608409	0.759505	No significant	7-alpha-hydroxysteroid dehydrogenase [EC:1.1.1.159]	http://www.genome.jp/dbget-bin/www_bget?ko:K00076
K00077	-0.0405663	0.529872	0.696691	No significant	2-dehydropantoate 2-reductase [EC:1.1.1.169]	http://www.genome.jp/dbget-bin/www_bget?ko:K00077
K00079	1.05897	0.0256677	0.0870163	No significant	carbonyl reductase 1 [EC:1.1.1.184 1.1.1.189 1.1.1.197]	http://www.genome.jp/dbget-bin/www_bget?ko:K00079
K00082	0.239499	0.378002	0.563298	No significant	5-amino-6-(5-phosphoribosylamino)uracil reductase [EC:1.1.1.193]	http://www.genome.jp/dbget-bin/www_bget?ko:K00082
K00083	0.263015	0.719292	0.837197	No significant	cinnamyl-alcohol dehydrogenase [EC:1.1.1.195]	http://www.genome.jp/dbget-bin/www_bget?ko:K00083
K00084	-0.943879	0.526067	0.693646	No significant	carbonyl reductase 3 [EC:1.1.1.184]	http://www.genome.jp/dbget-bin/www_bget?ko:K00084
K00086	-0.475246	0.7853	1	No significant	1,3-propanediol dehydrogenase [EC:1.1.1.202]	http://www.genome.jp/dbget-bin/www_bget?ko:K00086
K00087	-0.598371	0.00408834	0.0214564	No significant	xanthine dehydrogenase molybdenum-binding subunit [EC:1.17.1.4]	http://www.genome.jp/dbget-bin/www_bget?ko:K00087
K00088	0.0723984	0.351939	0.537134	No significant	IMP dehydrogenase [EC:1.1.1.205]	http://www.genome.jp/dbget-bin/www_bget?ko:K00088
K00090	0.570303	0.0338844	0.10674	No significant	glyoxylate/hydroxypyruvate/2-ketogluconate reductase [EC:1.1.1.79 1.1.1.81 1.1.1.215]	http://www.genome.jp/dbget-bin/www_bget?ko:K00090
K00091	-0.397122	0.00657613	0.0312225	No significant	dihydroflavonol-4-reductase [EC:1.1.1.219]	http://www.genome.jp/dbget-bin/www_bget?ko:K00091
K00096	-0.212898	0.140283	0.292759	No significant	glycerol-1-phosphate dehydrogenase [NAD(P)+] [EC:1.1.1.261]	http://www.genome.jp/dbget-bin/www_bget?ko:K00096
K00097	-0.0601754	0.487791	0.662687	No significant	4-hydroxythreonine-4-phosphate dehydrogenase [EC:1.1.1.262]	http://www.genome.jp/dbget-bin/www_bget?ko:K00097
K00099	-0.0636192	0.291938	0.478483	No significant	1-deoxy-D-xylulose-5-phosphate reductoisomerase [EC:1.1.1.267]	http://www.genome.jp/dbget-bin/www_bget?ko:K00099
K00101	0.100827	0.312285	0.49987	No significant	L-lactate dehydrogenase (cytochrome) [EC:1.1.2.3]	http://www.genome.jp/dbget-bin/www_bget?ko:K00101
K00102	-0.151294	0.147354	0.301481	No significant	D-lactate dehydrogenase (cytochrome) [EC:1.1.2.4]	http://www.genome.jp/dbget-bin/www_bget?ko:K00102
K00103	-0.442736	0.689742	0.819359	No significant	L-gulonolactone oxidase [EC:1.1.3.8]	http://www.genome.jp/dbget-bin/www_bget?ko:K00103
K00104	-0.121321	0.142954	0.29586	No significant	glycolate oxidase [EC:1.1.3.15]	http://www.genome.jp/dbget-bin/www_bget?ko:K00104
K00105	0.00310541	0.99852	1	No significant	alpha-glycerophosphate oxidase [EC:1.1.3.21]	http://www.genome.jp/dbget-bin/www_bget?ko:K00105
K00107	1.94752	0.210544	0.386717	No significant	D-arabinono-1,4-lactone oxidase [EC:1.1.3.37]	http://www.genome.jp/dbget-bin/www_bget?ko:K00107
K00108	0.21713	0.00600719	0.0290064	No significant	choline dehydrogenase [EC:1.1.99.1]	http://www.genome.jp/dbget-bin/www_bget?ko:K00108
K00109	-0.459522	0.623506	0.770829	No significant	2-hydroxyglutarate dehydrogenase [EC:1.1.99.2]	http://www.genome.jp/dbget-bin/www_bget?ko:K00109
K00111	0.136754	0.00383796	0.0204389	No significant	glycerol-3-phosphate dehydrogenase [EC:1.1.5.3]	http://www.genome.jp/dbget-bin/www_bget?ko:K00111
K00112	-0.423895	0.184645	0.353845	No significant	glycerol-3-phosphate dehydrogenase subunit B [EC:1.1.5.3]	http://www.genome.jp/dbget-bin/www_bget?ko:K00112
K00113	-0.531776	0.0061244	0.0293896	No significant	glycerol-3-phosphate dehydrogenase subunit C	http://www.genome.jp/dbget-bin/www_bget?ko:K00113
K00114	-0.411167	0.0215754	0.0768728	No significant	alcohol dehydrogenase (cytochrome c) [EC:1.1.2.8]	http://www.genome.jp/dbget-bin/www_bget?ko:K00114
K00115	-0.633286	0.63681	1	No significant	glucose 1-dehydrogenase (FAD, quinone) [EC:1.1.5.9]	http://www.genome.jp/dbget-bin/www_bget?ko:K00115
K00117	-0.485904	0.047959	0.138576	No significant	quinoprotein glucose dehydrogenase [EC:1.1.5.2]	http://www.genome.jp/dbget-bin/www_bget?ko:K00117
K00118	-0.101394	0.901221	0.948032	No significant	glucose-fructose oxidoreductase [EC:1.1.99.28]	http://www.genome.jp/dbget-bin/www_bget?ko:K00118
K00119	0.310721	0.11665	0.258167	No significant	alcohol dehydrogenase (nicotinoprotein) [EC:1.1.99.36]	http://www.genome.jp/dbget-bin/www_bget?ko:K00119
K00120	-0.0455241	0.94776	0.970398	No significant	F420-dependent hydroxymycolic acid dehydrogenase [EC:1.1.98.-]	http://www.genome.jp/dbget-bin/www_bget?ko:K00120
K00121	0.0774407	0.252739	0.435268	No significant	S-(hydroxymethyl)glutathione dehydrogenase / alcohol dehydrogenase [EC:1.1.1.284 1.1.1.1]	http://www.genome.jp/dbget-bin/www_bget?ko:K00121
K00122	0.793911	0.00932925	0.0404053	No significant	formate dehydrogenase [EC:1.17.1.9]	http://www.genome.jp/dbget-bin/www_bget?ko:K00122
K00123	-0.139315	0.0334121	0.105586	No significant	formate dehydrogenase major subunit [EC:1.17.1.9]	http://www.genome.jp/dbget-bin/www_bget?ko:K00123
K00124	0.108822	0.190273	0.361064	No significant	formate dehydrogenase iron-sulfur subunit	http://www.genome.jp/dbget-bin/www_bget?ko:K00124
K00126	-0.00169101	0.995745	0.997664	No significant	formate dehydrogenase subunit delta [EC:1.17.1.9]	http://www.genome.jp/dbget-bin/www_bget?ko:K00126
K00127	-0.0416484	0.675035	0.810669	No significant	formate dehydrogenase subunit gamma	http://www.genome.jp/dbget-bin/www_bget?ko:K00127
K00128	0.273509	0.000400694	0.0033132	No significant	aldehyde dehydrogenase (NAD+) [EC:1.2.1.3]	http://www.genome.jp/dbget-bin/www_bget?ko:K00128
K00129	-0.722951	0.627904	1	No significant	aldehyde dehydrogenase (NAD(P)+) [EC:1.2.1.5]	http://www.genome.jp/dbget-bin/www_bget?ko:K00129
K00130	0.617936	1.14e-16	5.67e-14	No significant	betaine-aldehyde dehydrogenase [EC:1.2.1.8]	http://www.genome.jp/dbget-bin/www_bget?ko:K00130
K00132	-0.423729	0.0327012	0.103998	No significant	acetaldehyde dehydrogenase (acetylating) [EC:1.2.1.10]	http://www.genome.jp/dbget-bin/www_bget?ko:K00132
K00133	-0.0330493	0.59172	0.746541	No significant	aspartate-semialdehyde dehydrogenase [EC:1.2.1.11]	http://www.genome.jp/dbget-bin/www_bget?ko:K00133
K00134	-0.0442086	0.56741	0.728098	No significant	glyceraldehyde 3-phosphate dehydrogenase [EC:1.2.1.12]	http://www.genome.jp/dbget-bin/www_bget?ko:K00134
K00135	0.247975	0.000254381	0.00229242	No significant	succinate-semialdehyde dehydrogenase / glutarate-semialdehyde dehydrogenase [EC:1.2.1.16 1.2.1.79 1.2.1.20]	http://www.genome.jp/dbget-bin/www_bget?ko:K00135
K00137	0.283707	0.0628143	0.166939	No significant	aminobutyraldehyde dehydrogenase [EC:1.2.1.19]	http://www.genome.jp/dbget-bin/www_bget?ko:K00137
K00139	0.823452	0.582676	1	No significant	succinate-semialdehyde dehydrogenase [EC:1.2.1.24]	http://www.genome.jp/dbget-bin/www_bget?ko:K00139
K00140	0.144815	0.0765736	0.192039	No significant	malonate-semialdehyde dehydrogenase (acetylating) / methylmalonate-semialdehyde dehydrogenase [EC:1.2.1.18 1.2.1.27]	http://www.genome.jp/dbget-bin/www_bget?ko:K00140
K00141	0.401916	0.00988609	0.0421441	No significant	benzaldehyde dehydrogenase (NAD) [EC:1.2.1.28]	http://www.genome.jp/dbget-bin/www_bget?ko:K00141
K00142	-0.267024	0.83518	0.909082	No significant	acyl-CoA synthetase [EC:6.2.1.-]	http://www.genome.jp/dbget-bin/www_bget?ko:K00142
K00143	0.025528	0.970067	0.981586	No significant	L-2-aminoadipate reductase [EC:1.2.1.95]	http://www.genome.jp/dbget-bin/www_bget?ko:K00143
K00145	-0.0567809	0.344641	0.531073	No significant	N-acetyl-gamma-glutamyl-phosphate reductase [EC:1.2.1.38]	http://www.genome.jp/dbget-bin/www_bget?ko:K00145
K00146	0.655427	0.000110569	0.00115134	No significant	phenylacetaldehyde dehydrogenase [EC:1.2.1.39]	http://www.genome.jp/dbget-bin/www_bget?ko:K00146
K00147	0.120647	0.107011	0.244077	No significant	glutamate-5-semialdehyde dehydrogenase [EC:1.2.1.41]	http://www.genome.jp/dbget-bin/www_bget?ko:K00147
K00148	0.24513	0.33689	0.523543	No significant	glutathione-independent formaldehyde dehydrogenase [EC:1.2.1.46]	http://www.genome.jp/dbget-bin/www_bget?ko:K00148
K00150	0.187368	0.527069	0.694182	No significant	glyceraldehyde-3-phosphate dehydrogenase (NAD(P)) [EC:1.2.1.59]	http://www.genome.jp/dbget-bin/www_bget?ko:K00150
K00151	0.654381	7.54e-06	0.000122726	No significant	5-carboxymethyl-2-hydroxymuconic-semialdehyde dehydrogenase [EC:1.2.1.60]	http://www.genome.jp/dbget-bin/www_bget?ko:K00151
K00153	0.607182	0.000270998	0.00240288	No significant	S-(hydroxymethyl)mycothiol dehydrogenase [EC:1.1.1.306]	http://www.genome.jp/dbget-bin/www_bget?ko:K00153
K00154	0.623489	0.000510137	0.00403205	No significant	coniferyl-aldehyde dehydrogenase [EC:1.2.1.68]	http://www.genome.jp/dbget-bin/www_bget?ko:K00154
K00156	-0.512335	1.83e-05	0.000255112	No significant	pyruvate dehydrogenase (quinone) [EC:1.2.5.1]	http://www.genome.jp/dbget-bin/www_bget?ko:K00156
K00158	-0.408476	0.0533565	0.149479	No significant	pyruvate oxidase [EC:1.2.3.3]	http://www.genome.jp/dbget-bin/www_bget?ko:K00158
K00161	0.131774	0.207824	0.383233	No significant	pyruvate dehydrogenase E1 component alpha subunit [EC:1.2.4.1]	http://www.genome.jp/dbget-bin/www_bget?ko:K00161
K00162	0.102222	0.25469	0.437442	No significant	pyruvate dehydrogenase E1 component beta subunit [EC:1.2.4.1]	http://www.genome.jp/dbget-bin/www_bget?ko:K00162
K00163	-0.0619766	0.258177	0.441586	No significant	pyruvate dehydrogenase E1 component [EC:1.2.4.1]	http://www.genome.jp/dbget-bin/www_bget?ko:K00163
K00164	0.0226998	0.719032	0.837033	No significant	2-oxoglutarate dehydrogenase E1 component [EC:1.2.4.2]	http://www.genome.jp/dbget-bin/www_bget?ko:K00164
K00166	-0.285207	0.00487586	0.024651	No significant	2-oxoisovalerate dehydrogenase E1 component alpha subunit [EC:1.2.4.4]	http://www.genome.jp/dbget-bin/www_bget?ko:K00166
K00167	-0.135345	0.427928	0.610689	No significant	2-oxoisovalerate dehydrogenase E1 component beta subunit [EC:1.2.4.4]	http://www.genome.jp/dbget-bin/www_bget?ko:K00167
K00169	-0.202851	0.112784	0.252409	No significant	pyruvate ferredoxin oxidoreductase alpha subunit [EC:1.2.7.1]	http://www.genome.jp/dbget-bin/www_bget?ko:K00169
K00170	-0.321552	0.0231876	0.0806831	No significant	pyruvate ferredoxin oxidoreductase beta subunit [EC:1.2.7.1]	http://www.genome.jp/dbget-bin/www_bget?ko:K00170
K00171	-1.26061	0.0569033	0.15616	No significant	pyruvate ferredoxin oxidoreductase delta subunit [EC:1.2.7.1]	http://www.genome.jp/dbget-bin/www_bget?ko:K00171
K00172	-0.197551	0.286364	0.472004	No significant	pyruvate ferredoxin oxidoreductase gamma subunit [EC:1.2.7.1]	http://www.genome.jp/dbget-bin/www_bget?ko:K00172
K00174	-0.118209	0.196513	0.368698	No significant	2-oxoglutarate/2-oxoacid ferredoxin oxidoreductase subunit alpha [EC:1.2.7.3 1.2.7.11]	http://www.genome.jp/dbget-bin/www_bget?ko:K00174
K00175	-0.150861	0.0903689	0.216384	No significant	2-oxoglutarate/2-oxoacid ferredoxin oxidoreductase subunit beta [EC:1.2.7.3 1.2.7.11]	http://www.genome.jp/dbget-bin/www_bget?ko:K00175
K00176	-1.45932	0.0244346	0.0841006	No significant	2-oxoglutarate ferredoxin oxidoreductase subunit delta [EC:1.2.7.3]	http://www.genome.jp/dbget-bin/www_bget?ko:K00176
K00177	-0.406556	0.223664	0.403183	No significant	2-oxoglutarate ferredoxin oxidoreductase subunit gamma [EC:1.2.7.3]	http://www.genome.jp/dbget-bin/www_bget?ko:K00177
K00179	-0.296385	0.000349581	0.00297144	No significant	indolepyruvate ferredoxin oxidoreductase, alpha subunit [EC:1.2.7.8]	http://www.genome.jp/dbget-bin/www_bget?ko:K00179
K00180	-0.144413	0.363458	0.548366	No significant	indolepyruvate ferredoxin oxidoreductase, beta subunit [EC:1.2.7.8]	http://www.genome.jp/dbget-bin/www_bget?ko:K00180
K00184	-0.555791	1.34e-07	3.89e-06	No significant	dimethyl sulfoxide reductase iron-sulfur subunit	http://www.genome.jp/dbget-bin/www_bget?ko:K00184
K00185	-0.540622	5.32e-10	2.97e-08	No significant	dimethyl sulfoxide reductase membrane subunit	http://www.genome.jp/dbget-bin/www_bget?ko:K00185
K00186	0.292745	0.351269	0.53658	No significant	2-oxoisovalerate ferredoxin oxidoreductase, alpha subunit [EC:1.2.7.7]	http://www.genome.jp/dbget-bin/www_bget?ko:K00186
K00187	0.0359229	0.919614	0.958006	No significant	2-oxoisovalerate ferredoxin oxidoreductase, beta subunit [EC:1.2.7.7]	http://www.genome.jp/dbget-bin/www_bget?ko:K00187
K00197	-0.475246	0.7853	1	No significant	acetyl-CoA decarbonylase/synthase, CODH/ACS complex subunit gamma [EC:2.1.1.245]	http://www.genome.jp/dbget-bin/www_bget?ko:K00197
K00198	-2.73935	0.0419352	1	No significant	anaerobic carbon-monoxide dehydrogenase catalytic subunit [EC:1.2.7.4]	http://www.genome.jp/dbget-bin/www_bget?ko:K00198
K00200	-0.323269	0.071236	0.182652	No significant	formylmethanofuran dehydrogenase subunit A [EC:1.2.7.12]	http://www.genome.jp/dbget-bin/www_bget?ko:K00200
K00201	-0.665556	0.000152404	0.00151904	No significant	formylmethanofuran dehydrogenase subunit B [EC:1.2.7.12]	http://www.genome.jp/dbget-bin/www_bget?ko:K00201
K00202	-0.50934	0.00403112	0.0212532	No significant	formylmethanofuran dehydrogenase subunit C [EC:1.2.7.12]	http://www.genome.jp/dbget-bin/www_bget?ko:K00202
K00203	-1.02608	0.283549	0.469036	No significant	formylmethanofuran dehydrogenase subunit D [EC:1.2.7.12]	http://www.genome.jp/dbget-bin/www_bget?ko:K00203
K00205	-1.18098	0.300654	1	No significant	4Fe-4S ferredoxin	http://www.genome.jp/dbget-bin/www_bget?ko:K00205
K00206	0.0775594	0.682015	0.815128	No significant	phosphonoacetaldehyde dehydrogenase [EC:1.2.1.-]	http://www.genome.jp/dbget-bin/www_bget?ko:K00206
K00207	0.242522	0.601192	0.753594	No significant	dihydropyrimidine dehydrogenase (NADP+) [EC:1.3.1.2]	http://www.genome.jp/dbget-bin/www_bget?ko:K00207
K00208	-0.0440061	0.490524	0.665106	No significant	enoyl-[acyl-carrier protein] reductase I [EC:1.3.1.9 1.3.1.10]	http://www.genome.jp/dbget-bin/www_bget?ko:K00208
K00209	0.505216	0.121728	0.266369	No significant	enoyl-[acyl-carrier protein] reductase / trans-2-enoyl-CoA reductase (NAD+) [EC:1.3.1.9 1.3.1.44]	http://www.genome.jp/dbget-bin/www_bget?ko:K00209
K00213	0.416089	0.6647	0.802395	No significant	7-dehydrocholesterol reductase [EC:1.3.1.21]	http://www.genome.jp/dbget-bin/www_bget?ko:K00213
K00215	0.188573	0.00146864	0.00940547	No significant	4-hydroxy-tetrahydrodipicolinate reductase [EC:1.17.1.8]	http://www.genome.jp/dbget-bin/www_bget?ko:K00215
K00216	-0.133754	0.768449	0.8674	No significant	2,3-dihydro-2,3-dihydroxybenzoate dehydrogenase [EC:1.3.1.28]	http://www.genome.jp/dbget-bin/www_bget?ko:K00216
K00217	0.843761	1.4e-16	6.21e-14	No significant	maleylacetate reductase [EC:1.3.1.32]	http://www.genome.jp/dbget-bin/www_bget?ko:K00217
K00218	0.00310541	0.99852	1	No significant	protochlorophyllide reductase [EC:1.3.1.33]	http://www.genome.jp/dbget-bin/www_bget?ko:K00218
K00219	0.319896	0.000159711	0.00157836	No significant	2,4-dienoyl-CoA reductase (NADPH2) [EC:1.3.1.34]	http://www.genome.jp/dbget-bin/www_bget?ko:K00219
K00220	0.0663684	0.573439	0.732322	No significant	cyclohexadieny/prephenate dehydrogenase [EC:1.3.1.43 1.3.1.12]	http://www.genome.jp/dbget-bin/www_bget?ko:K00220
K00221	-0.92417	0.243508	0.424711	No significant	alkylmercury lyase [EC:4.99.1.2]	http://www.genome.jp/dbget-bin/www_bget?ko:K00221
K00222	0.788475	0.227416	0.40732	No significant	Delta14-sterol reductase [EC:1.3.1.70]	http://www.genome.jp/dbget-bin/www_bget?ko:K00222
K00226	-0.259695	0.112838	0.252449	No significant	dihydroorotate dehydrogenase (fumarate) [EC:1.3.98.1]	http://www.genome.jp/dbget-bin/www_bget?ko:K00226
K00227	0.364235	0.726785	0.841583	No significant	Delta7-sterol 5-desaturase [EC:1.14.19.20]	http://www.genome.jp/dbget-bin/www_bget?ko:K00227
K00228	-0.0485563	0.551525	0.714471	No significant	coproporphyrinogen III oxidase [EC:1.3.3.3]	http://www.genome.jp/dbget-bin/www_bget?ko:K00228
K00230	-0.200061	0.169541	0.333706	No significant	menaquinone-dependent protoporphyrinogen oxidase [EC:1.3.5.3]	http://www.genome.jp/dbget-bin/www_bget?ko:K00230
K00231	0.0573618	0.533009	0.69901	No significant	protoporphyrinogen/coproporphyrinogen III oxidase [EC:1.3.3.4 1.3.3.15]	http://www.genome.jp/dbget-bin/www_bget?ko:K00231
K00232	0.56657	0.00341638	0.0186632	No significant	acyl-CoA oxidase [EC:1.3.3.6]	http://www.genome.jp/dbget-bin/www_bget?ko:K00232
K00234	-0.104302	0.918409	0.957179	No significant	succinate dehydrogenase (ubiquinone) flavoprotein subunit [EC:1.3.5.1]	http://www.genome.jp/dbget-bin/www_bget?ko:K00234
K00239	-0.0331244	0.433185	0.615359	No significant	succinate dehydrogenase / fumarate reductase, flavoprotein subunit [EC:1.3.5.1 1.3.5.4]	http://www.genome.jp/dbget-bin/www_bget?ko:K00239
K00240	-0.0520105	0.355541	0.541412	No significant	succinate dehydrogenase / fumarate reductase, iron-sulfur subunit [EC:1.3.5.1 1.3.5.4]	http://www.genome.jp/dbget-bin/www_bget?ko:K00240
K00241	-0.0355885	0.56805	0.728534	No significant	succinate dehydrogenase / fumarate reductase, cytochrome b subunit	http://www.genome.jp/dbget-bin/www_bget?ko:K00241
K00242	-0.176649	0.126977	0.274841	No significant	succinate dehydrogenase / fumarate reductase, membrane anchor subunit	http://www.genome.jp/dbget-bin/www_bget?ko:K00242
K00244	-0.30868	0.00347641	0.0189172	No significant	fumarate reductase flavoprotein subunit [EC:1.3.5.4]	http://www.genome.jp/dbget-bin/www_bget?ko:K00244
K00245	-0.753973	1.12e-07	3.29e-06	No significant	fumarate reductase iron-sulfur subunit [EC:1.3.5.4]	http://www.genome.jp/dbget-bin/www_bget?ko:K00245
K00246	-0.62683	0.00848898	0.0377787	No significant	fumarate reductase subunit C	http://www.genome.jp/dbget-bin/www_bget?ko:K00246
K00248	0.162527	0.389934	0.575351	No significant	butyryl-CoA dehydrogenase [EC:1.3.8.1]	http://www.genome.jp/dbget-bin/www_bget?ko:K00248
K00249	0.0910281	0.0430326	0.127914	No significant	acyl-CoA dehydrogenase [EC:1.3.8.7]	http://www.genome.jp/dbget-bin/www_bget?ko:K00249
K00252	0.0592072	0.497899	0.671716	No significant	glutaryl-CoA dehydrogenase [EC:1.3.8.6]	http://www.genome.jp/dbget-bin/www_bget?ko:K00252
K00253	0.02115	0.830702	0.907214	No significant	isovaleryl-CoA dehydrogenase [EC:1.3.8.4]	http://www.genome.jp/dbget-bin/www_bget?ko:K00253
K00254	0.169312	0.092059	0.218902	No significant	dihydroorotate dehydrogenase [EC:1.3.5.2]	http://www.genome.jp/dbget-bin/www_bget?ko:K00254
K00255	0.261795	0.83031	0.907214	No significant	long-chain-acyl-CoA dehydrogenase [EC:1.3.8.8]	http://www.genome.jp/dbget-bin/www_bget?ko:K00255
K00257	1.99603	0.0586051	0.159291	No significant	acyl-ACP dehydrogenase [EC:1.3.99.-]	http://www.genome.jp/dbget-bin/www_bget?ko:K00257
K00259	0.034541	0.607778	0.759505	No significant	alanine dehydrogenase [EC:1.4.1.1]	http://www.genome.jp/dbget-bin/www_bget?ko:K00259
K00261	-0.385367	0.000173906	0.00168294	No significant	glutamate dehydrogenase (NAD(P)+) [EC:1.4.1.3]	http://www.genome.jp/dbget-bin/www_bget?ko:K00261
K00262	-0.0154173	0.910819	0.953107	No significant	glutamate dehydrogenase (NADP+) [EC:1.4.1.4]	http://www.genome.jp/dbget-bin/www_bget?ko:K00262
K00263	0.351064	0.0743996	0.189029	No significant	leucine dehydrogenase [EC:1.4.1.9]	http://www.genome.jp/dbget-bin/www_bget?ko:K00263
K00264	-0.178767	0.737508	0.847249	No significant	glutamate synthase (NADH) [EC:1.4.1.14]	http://www.genome.jp/dbget-bin/www_bget?ko:K00264
K00265	-0.00583985	0.905099	0.949765	No significant	glutamate synthase (NADPH) large chain [EC:1.4.1.13]	http://www.genome.jp/dbget-bin/www_bget?ko:K00265
K00266	0.0598393	0.361149	0.545943	No significant	glutamate synthase (NADPH) small chain [EC:1.4.1.13]	http://www.genome.jp/dbget-bin/www_bget?ko:K00266
K00270	-2.12365	0.0906998	1	No significant	phenylalanine dehydrogenase [EC:1.4.1.20]	http://www.genome.jp/dbget-bin/www_bget?ko:K00270
K00271	0.214759	0.439375	0.620179	No significant	valine dehydrogenase (NAD+) [EC:1.4.1.23]	http://www.genome.jp/dbget-bin/www_bget?ko:K00271
K00272	-1.5809	0.209207	0.38497	No significant	D-aspartate oxidase [EC:1.4.3.1]	http://www.genome.jp/dbget-bin/www_bget?ko:K00272
K00273	1.23287	0.047895	0.138453	No significant	D-amino-acid oxidase [EC:1.4.3.3]	http://www.genome.jp/dbget-bin/www_bget?ko:K00273
K00274	0.28326	0.0799512	0.197881	No significant	monoamine oxidase [EC:1.4.3.4]	http://www.genome.jp/dbget-bin/www_bget?ko:K00274
K00275	0.157994	0.0472507	0.137161	No significant	pyridoxamine 5'-phosphate oxidase [EC:1.4.3.5]	http://www.genome.jp/dbget-bin/www_bget?ko:K00275
K00276	0.903179	7.26e-05	0.000805014	No significant	primary-amine oxidase [EC:1.4.3.21]	http://www.genome.jp/dbget-bin/www_bget?ko:K00276
K00278	0.214034	0.00323898	0.0178899	No significant	L-aspartate oxidase [EC:1.4.3.16]	http://www.genome.jp/dbget-bin/www_bget?ko:K00278
K00279	0.737888	0.614154	1	No significant	cytokinin dehydrogenase [EC:1.5.99.12]	http://www.genome.jp/dbget-bin/www_bget?ko:K00279
K00280	-0.86381	0.471762	0.649264	No significant	lysyl oxidase-like protein 2/3/4 [EC:1.4.3.-]	http://www.genome.jp/dbget-bin/www_bget?ko:K00280
K00281	0.186996	0.00201642	0.0122086	No significant	glycine dehydrogenase [EC:1.4.4.2]	http://www.genome.jp/dbget-bin/www_bget?ko:K00281
K00282	-0.275441	0.00024209	0.00221689	No significant	glycine dehydrogenase subunit 1 [EC:1.4.4.2]	http://www.genome.jp/dbget-bin/www_bget?ko:K00282
K00283	-0.195285	0.0501963	0.142918	No significant	glycine dehydrogenase subunit 2 [EC:1.4.4.2]	http://www.genome.jp/dbget-bin/www_bget?ko:K00283
K00284	-0.277732	0.103334	0.238026	No significant	glutamate synthase (ferredoxin) [EC:1.4.7.1]	http://www.genome.jp/dbget-bin/www_bget?ko:K00284
K00285	0.175071	0.0878886	0.211874	No significant	D-amino-acid dehydrogenase [EC:1.4.5.1]	http://www.genome.jp/dbget-bin/www_bget?ko:K00285
K00286	0.153189	0.0944757	0.222743	No significant	pyrroline-5-carboxylate reductase [EC:1.5.1.2]	http://www.genome.jp/dbget-bin/www_bget?ko:K00286
K00287	0.252068	0.044505	0.130819	No significant	dihydrofolate reductase [EC:1.5.1.3]	http://www.genome.jp/dbget-bin/www_bget?ko:K00287
K00288	-1.04235	0.0267964	0.0898832	No significant	methylenetetrahydrofolate dehydrogenase (NADP+) / methenyltetrahydrofolate cyclohydrolase / formyltetrahydrofolate synthetase [EC:1.5.1.5 3.5.4.9 6.3.4.3]	http://www.genome.jp/dbget-bin/www_bget?ko:K00288
K00289	-1.18743	0.143425	0.296219	No significant	formyltetrahydrofolate dehydrogenase [EC:1.5.1.6]	http://www.genome.jp/dbget-bin/www_bget?ko:K00289
K00294	-0.360188	3.39e-06	6.11e-05	No significant	1-pyrroline-5-carboxylate dehydrogenase [EC:1.2.1.88]	http://www.genome.jp/dbget-bin/www_bget?ko:K00294
K00297	0.0144762	0.848415	0.916663	No significant	methylenetetrahydrofolate reductase (NADPH) [EC:1.5.1.20]	http://www.genome.jp/dbget-bin/www_bget?ko:K00297
K00300	-0.754699	0.00013602	0.00138336	No significant	methylenetetrahydrofolate/methylenetetrahydromethanopterin dehydrogenase (NADP+) [EC:1.5.1.5 1.5.1.-]	http://www.genome.jp/dbget-bin/www_bget?ko:K00300
K00301	-0.170826	0.480713	0.656646	No significant	sarcosine oxidase [EC:1.5.3.1]	http://www.genome.jp/dbget-bin/www_bget?ko:K00301
K00302	0.210807	0.010805	0.0450982	No significant	sarcosine oxidase, subunit alpha [EC:1.5.3.1]	http://www.genome.jp/dbget-bin/www_bget?ko:K00302
K00303	0.0899812	0.32113	0.50913	No significant	sarcosine oxidase, subunit beta [EC:1.5.3.1]	http://www.genome.jp/dbget-bin/www_bget?ko:K00303
K00304	0.451424	0.0476585	0.137998	No significant	sarcosine oxidase, subunit delta [EC:1.5.3.1]	http://www.genome.jp/dbget-bin/www_bget?ko:K00304
K00305	0.655065	9.63e-05	0.00101928	No significant	sarcosine oxidase, subunit gamma [EC:1.5.3.1]	http://www.genome.jp/dbget-bin/www_bget?ko:K00305
K00306	-0.608872	0.453758	0.634081	No significant	sarcosine oxidase / L-pipecolate oxidase [EC:1.5.3.1 1.5.3.7]	http://www.genome.jp/dbget-bin/www_bget?ko:K00306
K00309	0.0831551	0.587475	0.742392	No significant	dimethylglycine oxidase [EC:1.5.3.10]	http://www.genome.jp/dbget-bin/www_bget?ko:K00309
K00310	0.421135	0.703659	0.82874	No significant	pyrimidodiazepine synthase [EC:1.5.4.1]	http://www.genome.jp/dbget-bin/www_bget?ko:K00310
K00311	-0.0113342	0.85955	0.923524	No significant	electron-transferring-flavoprotein dehydrogenase [EC:1.5.5.1]	http://www.genome.jp/dbget-bin/www_bget?ko:K00311
K00313	-0.0814877	0.858667	0.922842	No significant	electron transfer flavoprotein-quinone oxidoreductase [EC:1.5.5.-]	http://www.genome.jp/dbget-bin/www_bget?ko:K00313
K00314	-0.555495	0.00127238	0.00843464	No significant	sarcosine dehydrogenase [EC:1.5.8.3]	http://www.genome.jp/dbget-bin/www_bget?ko:K00314
K00315	0.111089	0.287899	0.473864	No significant	dimethylglycine dehydrogenase [EC:1.5.8.4]	http://www.genome.jp/dbget-bin/www_bget?ko:K00315
K00316	-0.118604	0.325865	0.513319	No significant	spermidine dehydrogenase [EC:1.5.99.6]	http://www.genome.jp/dbget-bin/www_bget?ko:K00316
K00317	-0.299924	0.0120136	0.0488587	No significant	dimethylamine/trimethylamine dehydrogenase [EC:1.5.8.1 1.5.8.2]	http://www.genome.jp/dbget-bin/www_bget?ko:K00317
K00318	-0.188818	0.0850707	0.207465	No significant	proline dehydrogenase [EC:1.5.5.2]	http://www.genome.jp/dbget-bin/www_bget?ko:K00318
K00319	-0.475246	0.7853	1	No significant	methylenetetrahydromethanopterin dehydrogenase [EC:1.5.98.1]	http://www.genome.jp/dbget-bin/www_bget?ko:K00319
K00320	-0.168346	0.286102	0.471906	No significant	5,10-methylenetetrahydromethanopterin reductase [EC:1.5.98.2]	http://www.genome.jp/dbget-bin/www_bget?ko:K00320
K00322	0.097696	0.364699	0.549624	No significant	NAD(P) transhydrogenase [EC:1.6.1.1]	http://www.genome.jp/dbget-bin/www_bget?ko:K00322
K00323	-2.37004	0.0793951	1	No significant	H+-translocating NAD(P) transhydrogenase [EC:1.6.1.2 7.1.1.1]	http://www.genome.jp/dbget-bin/www_bget?ko:K00323
K00324	-0.129382	0.0818892	0.201323	No significant	H+-translocating NAD(P) transhydrogenase subunit alpha [EC:1.6.1.2 7.1.1.1]	http://www.genome.jp/dbget-bin/www_bget?ko:K00324
K00325	-0.244638	0.000121546	0.00125257	No significant	H+-translocating NAD(P) transhydrogenase subunit beta [EC:1.6.1.2 7.1.1.1]	http://www.genome.jp/dbget-bin/www_bget?ko:K00325
K00326	1.09634	0.216736	0.394255	No significant	cytochrome-b5 reductase [EC:1.6.2.2]	http://www.genome.jp/dbget-bin/www_bget?ko:K00326
K00330	0.00239343	0.976313	0.985559	No significant	NADH-quinone oxidoreductase subunit A [EC:7.1.1.2]	http://www.genome.jp/dbget-bin/www_bget?ko:K00330
K00331	-0.0483859	0.622271	0.770069	No significant	NADH-quinone oxidoreductase subunit B [EC:7.1.1.2]	http://www.genome.jp/dbget-bin/www_bget?ko:K00331
K00332	-0.00184002	0.972899	0.983477	No significant	NADH-quinone oxidoreductase subunit C [EC:7.1.1.2]	http://www.genome.jp/dbget-bin/www_bget?ko:K00332
K00333	-0.112152	0.103765	0.238568	No significant	NADH-quinone oxidoreductase subunit D [EC:7.1.1.2]	http://www.genome.jp/dbget-bin/www_bget?ko:K00333
K00334	0.0979006	0.15588	0.313962	No significant	NADH-quinone oxidoreductase subunit E [EC:7.1.1.2]	http://www.genome.jp/dbget-bin/www_bget?ko:K00334
K00335	-0.0669912	0.454583	0.634606	No significant	NADH-quinone oxidoreductase subunit F [EC:7.1.1.2]	http://www.genome.jp/dbget-bin/www_bget?ko:K00335
K00336	-0.0121829	0.792994	0.885199	No significant	NADH-quinone oxidoreductase subunit G [EC:7.1.1.2]	http://www.genome.jp/dbget-bin/www_bget?ko:K00336
K00337	-0.0996006	0.140575	0.293107	No significant	NADH-quinone oxidoreductase subunit H [EC:7.1.1.2]	http://www.genome.jp/dbget-bin/www_bget?ko:K00337
K00338	-0.0480578	0.605033	0.757313	No significant	NADH-quinone oxidoreductase subunit I [EC:7.1.1.2]	http://www.genome.jp/dbget-bin/www_bget?ko:K00338
K00339	0.0082141	0.897302	0.946474	No significant	NADH-quinone oxidoreductase subunit J [EC:7.1.1.2]	http://www.genome.jp/dbget-bin/www_bget?ko:K00339
K00340	-0.0944293	0.262177	0.446386	No significant	NADH-quinone oxidoreductase subunit K [EC:7.1.1.2]	http://www.genome.jp/dbget-bin/www_bget?ko:K00340
K00341	-0.123905	0.0534607	0.149711	No significant	NADH-quinone oxidoreductase subunit L [EC:7.1.1.2]	http://www.genome.jp/dbget-bin/www_bget?ko:K00341
K00342	-0.130797	0.0280513	0.0930648	No significant	NADH-quinone oxidoreductase subunit M [EC:7.1.1.2]	http://www.genome.jp/dbget-bin/www_bget?ko:K00342
K00343	-0.0548848	0.349568	0.535149	No significant	NADH-quinone oxidoreductase subunit N [EC:7.1.1.2]	http://www.genome.jp/dbget-bin/www_bget?ko:K00343
K00344	0.204151	0.000207847	0.00195861	No significant	NADPH:quinone reductase [EC:1.6.5.5]	http://www.genome.jp/dbget-bin/www_bget?ko:K00344
K00346	-0.434972	0.326092	0.513502	No significant	Na+-transporting NADH:ubiquinone oxidoreductase subunit A [EC:7.2.1.1]	http://www.genome.jp/dbget-bin/www_bget?ko:K00346
K00347	-0.352264	0.475426	0.652229	No significant	Na+-transporting NADH:ubiquinone oxidoreductase subunit B [EC:7.2.1.1]	http://www.genome.jp/dbget-bin/www_bget?ko:K00347
K00348	-0.30703	0.54997	0.713433	No significant	Na+-transporting NADH:ubiquinone oxidoreductase subunit C [EC:7.2.1.1]	http://www.genome.jp/dbget-bin/www_bget?ko:K00348
K00349	-0.486851	0.337848	0.524332	No significant	Na+-transporting NADH:ubiquinone oxidoreductase subunit D [EC:7.2.1.1]	http://www.genome.jp/dbget-bin/www_bget?ko:K00349
K00350	0.424512	0.445141	0.625669	No significant	Na+-transporting NADH:ubiquinone oxidoreductase subunit E [EC:7.2.1.1]	http://www.genome.jp/dbget-bin/www_bget?ko:K00350
K00351	0.265082	0.441047	0.621414	No significant	Na+-transporting NADH:ubiquinone oxidoreductase subunit F [EC:7.2.1.1]	http://www.genome.jp/dbget-bin/www_bget?ko:K00351
K00354	1.36703	0.126775	0.274489	No significant	NADPH2 dehydrogenase [EC:1.6.99.1]	http://www.genome.jp/dbget-bin/www_bget?ko:K00354
K00355	0.855351	0.0142833	0.0560975	No significant	NAD(P)H dehydrogenase (quinone) [EC:1.6.5.2]	http://www.genome.jp/dbget-bin/www_bget?ko:K00355
K00359	-0.304822	0.573875	0.732442	No significant	NADPH:quinone reductase [EC:1.6.5.5]	http://www.genome.jp/dbget-bin/www_bget?ko:K00359
K00362	0.33168	7.14e-09	2.93e-07	No significant	nitrite reductase (NADH) large subunit [EC:1.7.1.15]	http://www.genome.jp/dbget-bin/www_bget?ko:K00362
K00363	0.899526	0.0014253	0.00920387	No significant	nitrite reductase (NADH) small subunit [EC:1.7.1.15]	http://www.genome.jp/dbget-bin/www_bget?ko:K00363
K00364	0.604721	0.291664	0.478257	No significant	GMP reductase [EC:1.7.1.7]	http://www.genome.jp/dbget-bin/www_bget?ko:K00364
K00365	0.26463	0.0676304	0.17617	No significant	urate oxidase [EC:1.7.3.3]	http://www.genome.jp/dbget-bin/www_bget?ko:K00365
K00366	-0.180754	0.296227	0.482316	No significant	ferredoxin-nitrite reductase [EC:1.7.7.1]	http://www.genome.jp/dbget-bin/www_bget?ko:K00366
K00367	-0.52396	0.0810608	0.199778	No significant	ferredoxin-nitrate reductase [EC:1.7.7.2]	http://www.genome.jp/dbget-bin/www_bget?ko:K00367
K00368	-0.525872	2.01e-06	3.94e-05	No significant	nitrite reductase (NO-forming) [EC:1.7.2.1]	http://www.genome.jp/dbget-bin/www_bget?ko:K00368
K00370	-0.251075	0.000714584	0.00531149	No significant	nitrate reductase / nitrite oxidoreductase, alpha subunit [EC:1.7.5.1 1.7.99.-]	http://www.genome.jp/dbget-bin/www_bget?ko:K00370
K00371	-0.279326	0.00671795	0.0316476	No significant	nitrate reductase / nitrite oxidoreductase, beta subunit [EC:1.7.5.1 1.7.99.-]	http://www.genome.jp/dbget-bin/www_bget?ko:K00371
K00372	0.113272	0.191836	0.363024	No significant	assimilatory nitrate reductase catalytic subunit [EC:1.7.99.-]	http://www.genome.jp/dbget-bin/www_bget?ko:K00372
K00373	-0.349649	0.0106721	0.0447305	No significant	nitrate reductase molybdenum cofactor assembly chaperone NarJ/NarW	http://www.genome.jp/dbget-bin/www_bget?ko:K00373
K00374	-0.362981	0.0121909	0.0494356	No significant	nitrate reductase gamma subunit [EC:1.7.5.1 1.7.99.-]	http://www.genome.jp/dbget-bin/www_bget?ko:K00374
K00375	0.34331	0.0382651	0.117469	No significant	GntR family transcriptional regulator / MocR family aminotransferase	http://www.genome.jp/dbget-bin/www_bget?ko:K00375
K00376	-0.618576	4.27e-06	7.45e-05	No significant	nitrous-oxide reductase [EC:1.7.2.4]	http://www.genome.jp/dbget-bin/www_bget?ko:K00376
K00380	0.137719	0.109613	0.248175	No significant	sulfite reductase (NADPH) flavoprotein alpha-component [EC:1.8.1.2]	http://www.genome.jp/dbget-bin/www_bget?ko:K00380
K00381	0.0420086	0.662805	0.801098	No significant	sulfite reductase (NADPH) hemoprotein beta-component [EC:1.8.1.2]	http://www.genome.jp/dbget-bin/www_bget?ko:K00381
K00382	-0.0463054	0.413775	0.597817	No significant	dihydrolipoamide dehydrogenase [EC:1.8.1.4]	http://www.genome.jp/dbget-bin/www_bget?ko:K00382
K00383	-0.138527	0.213151	0.389559	No significant	glutathione reductase (NADPH) [EC:1.8.1.7]	http://www.genome.jp/dbget-bin/www_bget?ko:K00383
K00384	-0.0457816	0.510944	0.683037	No significant	thioredoxin reductase (NADPH) [EC:1.8.1.9]	http://www.genome.jp/dbget-bin/www_bget?ko:K00384
K00386	-1.53256	0.271812	1	No significant	sulfite dehydrogenase (cytochrome) subunit B [EC:1.8.2.1]	http://www.genome.jp/dbget-bin/www_bget?ko:K00386
K00387	0.490025	0.183375	0.351988	No significant	sulfite oxidase [EC:1.8.3.1]	http://www.genome.jp/dbget-bin/www_bget?ko:K00387
K00389	0.305878	0.230234	0.41062	No significant	putative membrane protein	http://www.genome.jp/dbget-bin/www_bget?ko:K00389
K00390	0.140481	0.0550909	0.152928	No significant	phosphoadenosine phosphosulfate reductase [EC:1.8.4.8 1.8.4.10]	http://www.genome.jp/dbget-bin/www_bget?ko:K00390
K00392	0.150626	0.131488	0.281467	No significant	sulfite reductase (ferredoxin) [EC:1.8.7.1]	http://www.genome.jp/dbget-bin/www_bget?ko:K00392
K00394	-0.891043	5.17e-08	1.67e-06	No significant	adenylylsulfate reductase, subunit A [EC:1.8.99.2]	http://www.genome.jp/dbget-bin/www_bget?ko:K00394
K00395	-0.749444	0.0164091	0.062344	No significant	adenylylsulfate reductase, subunit B [EC:1.8.99.2]	http://www.genome.jp/dbget-bin/www_bget?ko:K00395
K00404	0.0444382	0.616417	0.765808	No significant	cytochrome c oxidase cbb3-type subunit I [EC:7.1.1.9]	http://www.genome.jp/dbget-bin/www_bget?ko:K00404
K00405	-0.0555217	0.625225	0.770993	No significant	cytochrome c oxidase cbb3-type subunit II	http://www.genome.jp/dbget-bin/www_bget?ko:K00405
K00406	0.0326046	0.705652	0.829572	No significant	cytochrome c oxidase cbb3-type subunit III	http://www.genome.jp/dbget-bin/www_bget?ko:K00406
K00407	0.353153	0.46587	0.643909	No significant	cytochrome c oxidase cbb3-type subunit IV	http://www.genome.jp/dbget-bin/www_bget?ko:K00407
K00410	-0.225546	0.0718698	0.183872	No significant	ubiquinol-cytochrome c reductase cytochrome b/c1 subunit	http://www.genome.jp/dbget-bin/www_bget?ko:K00410
K00411	0.098265	0.27537	0.461193	No significant	ubiquinol-cytochrome c reductase iron-sulfur subunit [EC:7.1.1.8]	http://www.genome.jp/dbget-bin/www_bget?ko:K00411
K00412	-0.277911	0.00407681	0.0214332	No significant	ubiquinol-cytochrome c reductase cytochrome b subunit	http://www.genome.jp/dbget-bin/www_bget?ko:K00412
K00413	-0.158284	0.131344	0.281244	No significant	ubiquinol-cytochrome c reductase cytochrome c1 subunit	http://www.genome.jp/dbget-bin/www_bget?ko:K00413
K00422	4.50967	1	1	No significant	polyphenol oxidase [EC:1.10.3.1]	http://www.genome.jp/dbget-bin/www_bget?ko:K00422
K00423	0.441758	0.790729	1	No significant	L-ascorbate oxidase [EC:1.10.3.3]	http://www.genome.jp/dbget-bin/www_bget?ko:K00423
K00424	-0.475246	0.7853	1	No significant	cytochrome bd-I ubiquinol oxidase subunit X [EC:7.1.1.7]	http://www.genome.jp/dbget-bin/www_bget?ko:K00424
K00425	0.0675925	0.246561	0.42829	No significant	cytochrome bd ubiquinol oxidase subunit I [EC:7.1.1.7]	http://www.genome.jp/dbget-bin/www_bget?ko:K00425
K00426	0.0553369	0.391075	0.576433	No significant	cytochrome bd ubiquinol oxidase subunit II [EC:7.1.1.7]	http://www.genome.jp/dbget-bin/www_bget?ko:K00426
K00427	-1.01709	0.466232	1	No significant	L-lactate permease	http://www.genome.jp/dbget-bin/www_bget?ko:K00427
K00428	-0.115189	0.52263	0.691311	No significant	cytochrome c peroxidase [EC:1.11.1.5]	http://www.genome.jp/dbget-bin/www_bget?ko:K00428
K00432	0.305692	0.00388997	0.0206529	No significant	glutathione peroxidase [EC:1.11.1.9]	http://www.genome.jp/dbget-bin/www_bget?ko:K00432
K00433	0.0361975	0.737119	0.847149	No significant	non-heme chloroperoxidase [EC:1.11.1.10]	http://www.genome.jp/dbget-bin/www_bget?ko:K00433
K00435	-0.485364	0.0750973	0.190187	No significant	hydrogen peroxide-dependent heme synthase [EC:1.3.98.5]	http://www.genome.jp/dbget-bin/www_bget?ko:K00435
K00436	-0.892052	0.0128499	0.05151	No significant	NAD-reducing hydrogenase large subunit [EC:1.12.1.2]	http://www.genome.jp/dbget-bin/www_bget?ko:K00436
K00437	0.941863	0.369342	0.554846	No significant	[NiFe] hydrogenase large subunit [EC:1.12.2.1]	http://www.genome.jp/dbget-bin/www_bget?ko:K00437
K00441	0.566096	0.00545995	0.0269602	No significant	coenzyme F420 hydrogenase subunit beta [EC:1.12.98.1]	http://www.genome.jp/dbget-bin/www_bget?ko:K00441
K00446	0.191358	0.0873811	0.210892	No significant	catechol 2,3-dioxygenase [EC:1.13.11.2]	http://www.genome.jp/dbget-bin/www_bget?ko:K00446
K00448	-0.107186	0.419346	0.603677	No significant	protocatechuate 3,4-dioxygenase, alpha subunit [EC:1.13.11.3]	http://www.genome.jp/dbget-bin/www_bget?ko:K00448
K00449	-0.00562235	0.95916	0.975896	No significant	protocatechuate 3,4-dioxygenase, beta subunit [EC:1.13.11.3]	http://www.genome.jp/dbget-bin/www_bget?ko:K00449
K00450	0.000187625	0.997997	0.999175	No significant	gentisate 1,2-dioxygenase [EC:1.13.11.4]	http://www.genome.jp/dbget-bin/www_bget?ko:K00450
K00451	-0.221208	0.00521239	0.025995	No significant	homogentisate 1,2-dioxygenase [EC:1.13.11.5]	http://www.genome.jp/dbget-bin/www_bget?ko:K00451
K00452	-0.581946	0.00501869	0.0252452	No significant	3-hydroxyanthranilate 3,4-dioxygenase [EC:1.13.11.6]	http://www.genome.jp/dbget-bin/www_bget?ko:K00452
K00453	-0.0972454	0.274073	0.459551	No significant	tryptophan 2,3-dioxygenase [EC:1.13.11.11]	http://www.genome.jp/dbget-bin/www_bget?ko:K00453
K00455	0.723698	0.0752241	0.190362	No significant	3,4-dihydroxyphenylacetate 2,3-dioxygenase [EC:1.13.11.15]	http://www.genome.jp/dbget-bin/www_bget?ko:K00455
K00456	1.75643	0.0346917	0.108695	No significant	cysteine dioxygenase [EC:1.13.11.20]	http://www.genome.jp/dbget-bin/www_bget?ko:K00456
K00457	0.203718	0.134098	0.285305	No significant	4-hydroxyphenylpyruvate dioxygenase [EC:1.13.11.27]	http://www.genome.jp/dbget-bin/www_bget?ko:K00457
K00459	0.102892	0.273812	0.459334	No significant	nitronate monooxygenase [EC:1.13.12.16]	http://www.genome.jp/dbget-bin/www_bget?ko:K00459
K00461	-0.475246	0.7853	1	No significant	arachidonate 5-lipoxygenase [EC:1.13.11.34]	http://www.genome.jp/dbget-bin/www_bget?ko:K00461
K00462	0.41747	0.670383	0.807581	No significant	biphenyl-2,3-diol 1,2-dioxygenase [EC:1.13.11.39]	http://www.genome.jp/dbget-bin/www_bget?ko:K00462
K00463	0.524491	0.210202	0.386292	No significant	indoleamine 2,3-dioxygenase [EC:1.13.11.52]	http://www.genome.jp/dbget-bin/www_bget?ko:K00463
K00464	-0.11873	0.758563	0.860263	No significant	all-trans-8'-apo-beta-carotenal 15,15'-oxygenase [EC:1.13.11.75]	http://www.genome.jp/dbget-bin/www_bget?ko:K00464
K00466	-3.06295	0.0209907	0.0752716	No significant	tryptophan 2-monooxygenase [EC:1.13.12.3]	http://www.genome.jp/dbget-bin/www_bget?ko:K00466
K00467	0.528568	3.24e-06	5.9e-05	No significant	lactate 2-monooxygenase [EC:1.13.12.4]	http://www.genome.jp/dbget-bin/www_bget?ko:K00467
K00469	-0.219449	0.523825	0.692388	No significant	inositol oxygenase [EC:1.13.99.1]	http://www.genome.jp/dbget-bin/www_bget?ko:K00469
K00471	-0.331278	0.112874	0.252449	No significant	gamma-butyrobetaine dioxygenase [EC:1.14.11.1]	http://www.genome.jp/dbget-bin/www_bget?ko:K00471
K00472	-0.0481919	0.833004	0.908277	No significant	prolyl 4-hydroxylase [EC:1.14.11.2]	http://www.genome.jp/dbget-bin/www_bget?ko:K00472
K00474	-0.308171	0.427751	0.610561	No significant	trimethyllysine dioxygenase [EC:1.14.11.8]	http://www.genome.jp/dbget-bin/www_bget?ko:K00474
K00476	-1.04297	0.0729351	0.186188	No significant	aspartate beta-hydroxylase [EC:1.14.11.16]	http://www.genome.jp/dbget-bin/www_bget?ko:K00476
K00477	-0.066599	0.802242	0.890194	No significant	phytanoyl-CoA hydroxylase [EC:1.14.11.18]	http://www.genome.jp/dbget-bin/www_bget?ko:K00477
K00479	0.0383797	0.623658	0.770829	No significant	glycine betaine catabolism A	http://www.genome.jp/dbget-bin/www_bget?ko:K00479
K00480	0.207627	0.0468966	0.136471	No significant	salicylate hydroxylase [EC:1.14.13.1]	http://www.genome.jp/dbget-bin/www_bget?ko:K00480
K00481	0.197345	0.0182508	0.0680636	No significant	p-hydroxybenzoate 3-monooxygenase [EC:1.14.13.2]	http://www.genome.jp/dbget-bin/www_bget?ko:K00481
K00483	-0.294674	0.0428066	0.127435	No significant	4-hydroxyphenylacetate 3-monooxygenase [EC:1.14.14.9]	http://www.genome.jp/dbget-bin/www_bget?ko:K00483
K00484	-0.354633	0.492634	0.666674	No significant	flavin reductase (NADH) [EC:1.5.1.36]	http://www.genome.jp/dbget-bin/www_bget?ko:K00484
K00485	-0.179465	0.844164	0.914045	No significant	dimethylaniline monooxygenase (N-oxide forming) [EC:1.14.13.8]	http://www.genome.jp/dbget-bin/www_bget?ko:K00485
K00486	-0.522711	0.00845329	0.0376918	No significant	kynurenine 3-monooxygenase [EC:1.14.13.9]	http://www.genome.jp/dbget-bin/www_bget?ko:K00486
K00491	1.04256	0.0770793	0.192684	No significant	nitric-oxide synthase, bacterial [EC:1.14.14.47]	http://www.genome.jp/dbget-bin/www_bget?ko:K00491
K00496	0.0188408	0.89841	0.946708	No significant	alkane 1-monooxygenase [EC:1.14.15.3]	http://www.genome.jp/dbget-bin/www_bget?ko:K00496
K00499	-0.149346	0.750172	0.856194	No significant	choline monooxygenase [EC:1.14.15.7]	http://www.genome.jp/dbget-bin/www_bget?ko:K00499
K00500	-0.288696	0.00365503	0.0196142	No significant	phenylalanine-4-hydroxylase [EC:1.14.16.1]	http://www.genome.jp/dbget-bin/www_bget?ko:K00500
K00501	1.2535	0.431072	1	No significant	tyrosine 3-monooxygenase [EC:1.14.16.2]	http://www.genome.jp/dbget-bin/www_bget?ko:K00501
K00503	-1.19507	0.456238	1	No significant	dopamine beta-monooxygenase [EC:1.14.17.1]	http://www.genome.jp/dbget-bin/www_bget?ko:K00503
K00504	-1.0555	0.015049	0.0583506	No significant	peptidylglycine monooxygenase [EC:1.14.17.3]	http://www.genome.jp/dbget-bin/www_bget?ko:K00504
K00507	-0.0299836	0.737149	0.847149	No significant	stearoyl-CoA desaturase (Delta-9 desaturase) [EC:1.14.19.1]	http://www.genome.jp/dbget-bin/www_bget?ko:K00507
K00508	-0.505045	0.00172633	0.0107121	No significant	linoleoyl-CoA desaturase [EC:1.14.19.3]	http://www.genome.jp/dbget-bin/www_bget?ko:K00508
K00511	-0.34299	0.453869	0.634109	No significant	squalene monooxygenase [EC:1.14.14.17]	http://www.genome.jp/dbget-bin/www_bget?ko:K00511
K00514	-0.475246	0.7853	1	No significant	zeta-carotene desaturase [EC:1.3.5.6]	http://www.genome.jp/dbget-bin/www_bget?ko:K00514
K00515	-0.475246	0.7853	1	No significant	beta-carotene 15,15'-dioxygenase [EC:1.13.11.63]	http://www.genome.jp/dbget-bin/www_bget?ko:K00515
K00518	0.234205	0.149443	0.304498	No significant	nickel superoxide dismutase [EC:1.15.1.1]	http://www.genome.jp/dbget-bin/www_bget?ko:K00518
K00520	-0.320638	0.208039	0.383527	No significant	mercuric reductase [EC:1.16.1.1]	http://www.genome.jp/dbget-bin/www_bget?ko:K00520
K00523	-0.0569659	0.627696	0.772405	No significant	CDP-4-dehydro-6-deoxyglucose reductase, E3 [EC:1.17.1.1]	http://www.genome.jp/dbget-bin/www_bget?ko:K00523
K00524	2.23385	0.160079	0.320754	No significant	ribonucleotide reductase, class II [EC:1.17.4.1]	http://www.genome.jp/dbget-bin/www_bget?ko:K00524
K00525	-0.109766	0.0544863	0.151853	No significant	ribonucleoside-diphosphate reductase alpha chain [EC:1.17.4.1]	http://www.genome.jp/dbget-bin/www_bget?ko:K00525
K00526	0.0756643	0.483422	0.659572	No significant	ribonucleoside-diphosphate reductase beta chain [EC:1.17.4.1]	http://www.genome.jp/dbget-bin/www_bget?ko:K00526
K00527	-0.655441	0.223006	0.402413	No significant	ribonucleoside-triphosphate reductase (thioredoxin) [EC:1.17.4.2]	http://www.genome.jp/dbget-bin/www_bget?ko:K00527
K00528	0.469922	8.76e-07	2e-05	No significant	ferredoxin/flavodoxin---NADP+ reductase [EC:1.18.1.2 1.19.1.1]	http://www.genome.jp/dbget-bin/www_bget?ko:K00528
K00529	0.159095	0.0613116	0.164518	No significant	3-phenylpropionate/trans-cinnamate dioxygenase ferredoxin reductase component [EC:1.18.1.3]	http://www.genome.jp/dbget-bin/www_bget?ko:K00529
K00537	0.361935	0.00422553	0.0219834	No significant	arsenate reductase (glutaredoxin) [EC:1.20.4.1]	http://www.genome.jp/dbget-bin/www_bget?ko:K00537
K00540	0.606742	3.95e-08	1.33e-06	No significant	F420H(2)-dependent quinone reductase [EC:1.1.98.-]	http://www.genome.jp/dbget-bin/www_bget?ko:K00540
K00541	-0.415237	0.512989	0.683887	No significant	nicotinamide N-methyltransferase [EC:2.1.1.1]	http://www.genome.jp/dbget-bin/www_bget?ko:K00541
K00544	-0.496026	0.210858	0.387002	No significant	betaine-homocysteine S-methyltransferase [EC:2.1.1.5]	http://www.genome.jp/dbget-bin/www_bget?ko:K00544
K00545	-1.05179	0.164604	0.326638	No significant	catechol O-methyltransferase [EC:2.1.1.6]	http://www.genome.jp/dbget-bin/www_bget?ko:K00545
K00547	0.65515	0.000387112	0.00322378	No significant	homocysteine S-methyltransferase [EC:2.1.1.10]	http://www.genome.jp/dbget-bin/www_bget?ko:K00547
K00548	-0.0676556	0.336449	0.52309	No significant	5-methyltetrahydrofolate--homocysteine methyltransferase [EC:2.1.1.13]	http://www.genome.jp/dbget-bin/www_bget?ko:K00548
K00549	-0.25409	0.0216496	0.0770976	No significant	5-methyltetrahydropteroyltriglutamate--homocysteine methyltransferase [EC:2.1.1.14]	http://www.genome.jp/dbget-bin/www_bget?ko:K00549
K00553	-0.3145	0.668485	0.805989	No significant	phenylethanolamine N-methyltransferase [EC:2.1.1.28]	http://www.genome.jp/dbget-bin/www_bget?ko:K00553
K00554	-0.0453948	0.461225	0.639782	No significant	tRNA (guanine37-N1)-methyltransferase [EC:2.1.1.228]	http://www.genome.jp/dbget-bin/www_bget?ko:K00554
K00556	-0.488182	0.158244	0.317808	No significant	tRNA (guanosine-2'-O-)-methyltransferase [EC:2.1.1.34]	http://www.genome.jp/dbget-bin/www_bget?ko:K00556
K00558	0.366162	0.263935	0.448363	No significant	DNA (cytosine-5)-methyltransferase 1 [EC:2.1.1.37]	http://www.genome.jp/dbget-bin/www_bget?ko:K00558
K00559	-0.196848	0.833253	0.908277	No significant	sterol 24-C-methyltransferase [EC:2.1.1.41]	http://www.genome.jp/dbget-bin/www_bget?ko:K00559
K00560	0.0280389	0.814396	0.898072	No significant	thymidylate synthase [EC:2.1.1.45]	http://www.genome.jp/dbget-bin/www_bget?ko:K00560
K00561	0.587526	0.0486573	0.139808	No significant	23S rRNA (adenine-N6)-dimethyltransferase [EC:2.1.1.184]	http://www.genome.jp/dbget-bin/www_bget?ko:K00561
K00562	-0.251522	0.701367	0.827499	No significant	methyltransferase [EC:2.1.1.49 2.1.1.96]	http://www.genome.jp/dbget-bin/www_bget?ko:K00562
K00563	0.801165	0.0196469	0.0715368	No significant	23S rRNA (guanine745-N1)-methyltransferase [EC:2.1.1.187]	http://www.genome.jp/dbget-bin/www_bget?ko:K00563
K00566	0.00183413	0.976532	0.985559	No significant	tRNA-uridine 2-sulfurtransferase [EC:2.8.1.13]	http://www.genome.jp/dbget-bin/www_bget?ko:K00566
K00567	0.174647	0.0409241	0.123621	No significant	methylated-DNA-[protein]-cysteine S-methyltransferase [EC:2.1.1.63]	http://www.genome.jp/dbget-bin/www_bget?ko:K00567
K00568	-0.0637337	0.420194	0.604246	No significant	2-polyprenyl-6-hydroxyphenyl methylase / 3-demethylubiquinone-9 3-methyltransferase [EC:2.1.1.222 2.1.1.64]	http://www.genome.jp/dbget-bin/www_bget?ko:K00568
K00569	0.764591	0.0588288	0.159564	No significant	thiopurine S-methyltransferase [EC:2.1.1.67]	http://www.genome.jp/dbget-bin/www_bget?ko:K00569
K00570	-0.0985176	0.388683	0.574636	No significant	phosphatidylethanolamine/phosphatidyl-N-methylethanolamine N-methyltransferase [EC:2.1.1.17 2.1.1.71]	http://www.genome.jp/dbget-bin/www_bget?ko:K00570
K00571	-0.415337	0.00706771	0.0327902	No significant	site-specific DNA-methyltransferase (adenine-specific) [EC:2.1.1.72]	http://www.genome.jp/dbget-bin/www_bget?ko:K00571
K00573	0.136237	0.098246	0.229148	No significant	protein-L-isoaspartate(D-aspartate) O-methyltransferase [EC:2.1.1.77]	http://www.genome.jp/dbget-bin/www_bget?ko:K00573
K00574	0.172887	0.0138319	0.0545701	No significant	cyclopropane-fatty-acyl-phospholipid synthase [EC:2.1.1.79]	http://www.genome.jp/dbget-bin/www_bget?ko:K00574
K00575	-0.0187869	0.875397	0.933801	No significant	chemotaxis protein methyltransferase CheR [EC:2.1.1.80]	http://www.genome.jp/dbget-bin/www_bget?ko:K00575
K00577	-0.377517	0.646272	0.78777	No significant	tetrahydromethanopterin S-methyltransferase subunit A [EC:2.1.1.86]	http://www.genome.jp/dbget-bin/www_bget?ko:K00577
K00588	0.118667	0.557336	0.718876	No significant	caffeoyl-CoA O-methyltransferase [EC:2.1.1.104]	http://www.genome.jp/dbget-bin/www_bget?ko:K00588
K00590	0.861986	0.58174	1	No significant	site-specific DNA-methyltransferase (cytosine-N4-specific) [EC:2.1.1.113]	http://www.genome.jp/dbget-bin/www_bget?ko:K00590
K00594	0.710988	0.000351669	0.00298193	No significant	alditol oxidase [EC:1.1.3.41]	http://www.genome.jp/dbget-bin/www_bget?ko:K00594
K00595	0.682334	0.00104673	0.00721249	No significant	precorrin-6Y C5,15-methyltransferase (decarboxylating) [EC:2.1.1.132]	http://www.genome.jp/dbget-bin/www_bget?ko:K00595
K00596	-0.094317	0.557342	0.718876	No significant	2,2-dialkylglycine decarboxylase (pyruvate) [EC:4.1.1.64]	http://www.genome.jp/dbget-bin/www_bget?ko:K00596
K00598	0.55422	2.44e-05	0.000322263	No significant	trans-aconitate 2-methyltransferase [EC:2.1.1.144]	http://www.genome.jp/dbget-bin/www_bget?ko:K00598
K00600	-0.0616769	0.248727	0.430801	No significant	glycine hydroxymethyltransferase [EC:2.1.2.1]	http://www.genome.jp/dbget-bin/www_bget?ko:K00600
K00601	-1.24421	0.368943	1	No significant	phosphoribosylglycinamide formyltransferase [EC:2.1.2.2]	http://www.genome.jp/dbget-bin/www_bget?ko:K00601
K00602	-0.0829521	0.222338	0.401745	No significant	phosphoribosylaminoimidazolecarboxamide formyltransferase / IMP cyclohydrolase [EC:2.1.2.3 3.5.4.10]	http://www.genome.jp/dbget-bin/www_bget?ko:K00602
K00603	-0.157028	0.239366	0.420425	No significant	glutamate formiminotransferase / 5-formyltetrahydrofolate cyclo-ligase [EC:2.1.2.5 6.3.3.2]	http://www.genome.jp/dbget-bin/www_bget?ko:K00603
K00604	-0.0434019	0.413497	0.597734	No significant	methionyl-tRNA formyltransferase [EC:2.1.2.9]	http://www.genome.jp/dbget-bin/www_bget?ko:K00604
K00605	-0.0526632	0.473607	0.650884	No significant	aminomethyltransferase [EC:2.1.2.10]	http://www.genome.jp/dbget-bin/www_bget?ko:K00605
K00606	-0.0349447	0.65006	0.791106	No significant	3-methyl-2-oxobutanoate hydroxymethyltransferase [EC:2.1.2.11]	http://www.genome.jp/dbget-bin/www_bget?ko:K00606
K00609	-0.205232	0.000245886	0.00224283	No significant	aspartate carbamoyltransferase catalytic subunit [EC:2.1.3.2]	http://www.genome.jp/dbget-bin/www_bget?ko:K00609
K00610	1.0886	0.513338	1	No significant	aspartate carbamoyltransferase regulatory subunit	http://www.genome.jp/dbget-bin/www_bget?ko:K00610
K00611	0.0135969	0.849076	0.917065	No significant	ornithine carbamoyltransferase [EC:2.1.3.3]	http://www.genome.jp/dbget-bin/www_bget?ko:K00611
K00612	-0.141112	0.0762262	0.19158	No significant	carbamoyltransferase [EC:2.1.3.-]	http://www.genome.jp/dbget-bin/www_bget?ko:K00612
K00613	0.0560137	0.891885	0.943896	No significant	glycine amidinotransferase [EC:2.1.4.1]	http://www.genome.jp/dbget-bin/www_bget?ko:K00613
K00615	0.0637561	0.111243	0.250566	No significant	transketolase [EC:2.2.1.1]	http://www.genome.jp/dbget-bin/www_bget?ko:K00615
K00616	-0.102639	0.111851	0.251126	No significant	transaldolase [EC:2.2.1.2]	http://www.genome.jp/dbget-bin/www_bget?ko:K00616
K00619	0.0711912	0.687853	0.818531	No significant	amino-acid N-acetyltransferase [EC:2.3.1.1]	http://www.genome.jp/dbget-bin/www_bget?ko:K00619
K00620	0.0649846	0.353728	0.539395	No significant	glutamate N-acetyltransferase / amino-acid N-acetyltransferase [EC:2.3.1.35 2.3.1.1]	http://www.genome.jp/dbget-bin/www_bget?ko:K00620
K00624	-0.104898	0.878569	0.935899	No significant	carnitine O-acetyltransferase [EC:2.3.1.7]	http://www.genome.jp/dbget-bin/www_bget?ko:K00624
K00625	-0.145761	0.230039	0.41062	No significant	phosphate acetyltransferase [EC:2.3.1.8]	http://www.genome.jp/dbget-bin/www_bget?ko:K00625
K00626	0.172975	7.25e-05	0.000805014	No significant	acetyl-CoA C-acetyltransferase [EC:2.3.1.9]	http://www.genome.jp/dbget-bin/www_bget?ko:K00626
K00627	0.0374735	0.458594	0.637951	No significant	pyruvate dehydrogenase E2 component (dihydrolipoamide acetyltransferase) [EC:2.3.1.12]	http://www.genome.jp/dbget-bin/www_bget?ko:K00627
K00630	-0.0470939	0.964797	0.97909	No significant	glycerol-3-phosphate O-acyltransferase [EC:2.3.1.15]	http://www.genome.jp/dbget-bin/www_bget?ko:K00630
K00631	-0.302486	0.0620336	0.165874	No significant	glycerol-3-phosphate O-acyltransferase [EC:2.3.1.15]	http://www.genome.jp/dbget-bin/www_bget?ko:K00631
K00632	0.230118	0.00723895	0.0334217	No significant	acetyl-CoA acyltransferase [EC:2.3.1.16]	http://www.genome.jp/dbget-bin/www_bget?ko:K00632
K00633	0.00310541	0.99852	1	No significant	galactoside O-acetyltransferase [EC:2.3.1.18]	http://www.genome.jp/dbget-bin/www_bget?ko:K00633
K00634	-0.408446	0.622591	0.770191	No significant	phosphate butyryltransferase [EC:2.3.1.19]	http://www.genome.jp/dbget-bin/www_bget?ko:K00634
K00635	0.333906	0.0232529	0.0808701	No significant	diacylglycerol O-acyltransferase / wax synthase [EC:2.3.1.20 2.3.1.75]	http://www.genome.jp/dbget-bin/www_bget?ko:K00635
K00639	-0.150045	0.0320984	0.102641	No significant	glycine C-acetyltransferase [EC:2.3.1.29]	http://www.genome.jp/dbget-bin/www_bget?ko:K00639
K00640	0.137933	0.058759	0.159499	No significant	serine O-acetyltransferase [EC:2.3.1.30]	http://www.genome.jp/dbget-bin/www_bget?ko:K00640
K00641	-0.192841	0.0287695	0.0947279	No significant	homoserine O-acetyltransferase/O-succinyltransferase [EC:2.3.1.31 2.3.1.46]	http://www.genome.jp/dbget-bin/www_bget?ko:K00641
K00643	0.308475	6.67e-05	0.000748295	No significant	5-aminolevulinate synthase [EC:2.3.1.37]	http://www.genome.jp/dbget-bin/www_bget?ko:K00643
K00645	-0.0398043	0.585466	0.741295	No significant	[acyl-carrier-protein] S-malonyltransferase [EC:2.3.1.39]	http://www.genome.jp/dbget-bin/www_bget?ko:K00645
K00646	2.27573	0.0174683	0.0657958	No significant	malonyl-ACP decarboxylase	http://www.genome.jp/dbget-bin/www_bget?ko:K00646
K00647	0.0556517	0.49821	0.671876	No significant	3-oxoacyl-[acyl-carrier-protein] synthase I [EC:2.3.1.41]	http://www.genome.jp/dbget-bin/www_bget?ko:K00647
K00648	0.0980695	0.292586	0.478983	No significant	3-oxoacyl-[acyl-carrier-protein] synthase III [EC:2.3.1.180]	http://www.genome.jp/dbget-bin/www_bget?ko:K00648
K00649	0.42997	0.796087	1	No significant	glyceronephosphate O-acyltransferase [EC:2.3.1.42]	http://www.genome.jp/dbget-bin/www_bget?ko:K00649
K00650	1.0753	0.457869	0.637405	No significant	lecithin-cholesterol acyltransferase [EC:2.3.1.43]	http://www.genome.jp/dbget-bin/www_bget?ko:K00650
K00651	-0.199689	0.394751	0.579878	No significant	homoserine O-succinyltransferase/O-acetyltransferase [EC:2.3.1.46 2.3.1.31]	http://www.genome.jp/dbget-bin/www_bget?ko:K00651
K00652	0.175593	0.0826144	0.202607	No significant	8-amino-7-oxononanoate synthase [EC:2.3.1.47]	http://www.genome.jp/dbget-bin/www_bget?ko:K00652
K00654	-1.87515	0.143094	1	No significant	serine palmitoyltransferase [EC:2.3.1.50]	http://www.genome.jp/dbget-bin/www_bget?ko:K00654
K00655	0.144748	0.0492244	0.140806	No significant	1-acyl-sn-glycerol-3-phosphate acyltransferase [EC:2.3.1.51]	http://www.genome.jp/dbget-bin/www_bget?ko:K00655
K00656	0.188142	0.161276	0.32223	No significant	formate C-acetyltransferase [EC:2.3.1.54]	http://www.genome.jp/dbget-bin/www_bget?ko:K00656
K00657	0.76024	0.00168604	0.0105182	No significant	diamine N-acetyltransferase [EC:2.3.1.57]	http://www.genome.jp/dbget-bin/www_bget?ko:K00657
K00658	-0.0585136	0.436726	0.617819	No significant	2-oxoglutarate dehydrogenase E2 component (dihydrolipoamide succinyltransferase) [EC:2.3.1.61]	http://www.genome.jp/dbget-bin/www_bget?ko:K00658
K00661	-0.124821	0.349544	0.535149	No significant	maltose O-acetyltransferase [EC:2.3.1.79]	http://www.genome.jp/dbget-bin/www_bget?ko:K00661
K00662	0.965337	7.21e-08	2.25e-06	No significant	aminoglycoside 3-N-acetyltransferase [EC:2.3.1.81]	http://www.genome.jp/dbget-bin/www_bget?ko:K00662
K00663	0.429839	0.163958	0.325797	No significant	aminoglycoside 6'-N-acetyltransferase [EC:2.3.1.82]	http://www.genome.jp/dbget-bin/www_bget?ko:K00663
K00666	0.131155	0.00441999	0.0227587	No significant	fatty-acyl-CoA synthase [EC:6.2.1.-]	http://www.genome.jp/dbget-bin/www_bget?ko:K00666
K00667	-1.48351	0.30473	1	No significant	fatty acid synthase subunit alpha, fungi type [EC:2.3.1.86]	http://www.genome.jp/dbget-bin/www_bget?ko:K00667
K00672	-0.267958	0.190165	0.361064	No significant	formylmethanofuran--tetrahydromethanopterin N-formyltransferase [EC:2.3.1.101]	http://www.genome.jp/dbget-bin/www_bget?ko:K00672
K00673	0.770286	3.5e-05	0.000431603	No significant	arginine N-succinyltransferase [EC:2.3.1.109]	http://www.genome.jp/dbget-bin/www_bget?ko:K00673
K00674	0.086708	0.224526	0.404008	No significant	2,3,4,5-tetrahydropyridine-2,6-dicarboxylate N-succinyltransferase [EC:2.3.1.117]	http://www.genome.jp/dbget-bin/www_bget?ko:K00674
K00675	0.128588	0.477343	0.654345	No significant	N-hydroxyarylamine O-acetyltransferase [EC:2.3.1.118]	http://www.genome.jp/dbget-bin/www_bget?ko:K00675
K00677	-0.0654823	0.572474	0.732042	No significant	UDP-N-acetylglucosamine acyltransferase [EC:2.3.1.129]	http://www.genome.jp/dbget-bin/www_bget?ko:K00677
K00681	-0.164598	0.0041887	0.0218243	No significant	gamma-glutamyltranspeptidase / glutathione hydrolase [EC:2.3.2.2 3.4.19.13]	http://www.genome.jp/dbget-bin/www_bget?ko:K00681
K00682	-0.123253	0.92395	1	No significant	gamma-glutamylcyclotransferase [EC:4.3.2.9]	http://www.genome.jp/dbget-bin/www_bget?ko:K00682
K00683	-0.1059	0.944525	1	No significant	glutaminyl-peptide cyclotransferase [EC:2.3.2.5]	http://www.genome.jp/dbget-bin/www_bget?ko:K00683
K00684	-1.04e-05	0.999905	0.999905	No significant	leucyl/phenylalanyl-tRNA---protein transferase [EC:2.3.2.6]	http://www.genome.jp/dbget-bin/www_bget?ko:K00684
K00686	0.280657	0.857378	1	No significant	protein-glutamine gamma-glutamyltransferase [EC:2.3.2.13]	http://www.genome.jp/dbget-bin/www_bget?ko:K00686
K00687	1.1323	0.44984	1	No significant	penicillin-binding protein 2B	http://www.genome.jp/dbget-bin/www_bget?ko:K00687
K00688	-0.190048	0.0225453	0.079275	No significant	glycogen phosphorylase [EC:2.4.1.1]	http://www.genome.jp/dbget-bin/www_bget?ko:K00688
K00690	-0.840326	0.010006	0.0425254	No significant	sucrose phosphorylase [EC:2.4.1.7]	http://www.genome.jp/dbget-bin/www_bget?ko:K00690
K00693	-1.08633	0.0575025	0.15731	No significant	glycogen synthase [EC:2.4.1.11]	http://www.genome.jp/dbget-bin/www_bget?ko:K00693
K00694	0.952467	3.24e-08	1.15e-06	No significant	cellulose synthase (UDP-forming) [EC:2.4.1.12]	http://www.genome.jp/dbget-bin/www_bget?ko:K00694
K00695	-0.979007	0.115014	0.255031	No significant	sucrose synthase [EC:2.4.1.13]	http://www.genome.jp/dbget-bin/www_bget?ko:K00695
K00696	-0.67734	0.0512306	0.14486	No significant	sucrose-phosphate synthase [EC:2.4.1.14]	http://www.genome.jp/dbget-bin/www_bget?ko:K00696
K00697	-0.102155	0.0703178	0.181082	No significant	trehalose 6-phosphate synthase [EC:2.4.1.15 2.4.1.347]	http://www.genome.jp/dbget-bin/www_bget?ko:K00697
K00700	-0.0638924	0.387512	0.573269	No significant	1,4-alpha-glucan branching enzyme [EC:2.4.1.18]	http://www.genome.jp/dbget-bin/www_bget?ko:K00700
K00701	0.582888	0.724225	1	No significant	cyclomaltodextrin glucanotransferase [EC:2.4.1.19]	http://www.genome.jp/dbget-bin/www_bget?ko:K00701
K00703	-0.257278	0.0126204	0.0507944	No significant	starch synthase [EC:2.4.1.21]	http://www.genome.jp/dbget-bin/www_bget?ko:K00703
K00705	-0.161081	0.152959	0.309727	No significant	4-alpha-glucanotransferase [EC:2.4.1.25]	http://www.genome.jp/dbget-bin/www_bget?ko:K00705
K00709	0.311489	0.850712	1	No significant	histo-blood group ABO system transferase [EC:2.4.1.40 2.4.1.37]	http://www.genome.jp/dbget-bin/www_bget?ko:K00709
K00712	2.74376	0.0472004	0.137127	No significant	poly(glycerol-phosphate) alpha-glucosyltransferase [EC:2.4.1.52]	http://www.genome.jp/dbget-bin/www_bget?ko:K00712
K00713	-1.66374	0.263853	1	No significant	UDP-glucose:(glucosyl)LPS alpha-1,2-glucosyltransferase [EC:2.4.1.-]	http://www.genome.jp/dbget-bin/www_bget?ko:K00713
K00720	0.472664	0.00570916	0.0279032	No significant	ceramide glucosyltransferase [EC:2.4.1.80]	http://www.genome.jp/dbget-bin/www_bget?ko:K00720
K00721	-0.00471931	0.954735	0.973971	No significant	dolichol-phosphate mannosyltransferase [EC:2.4.1.83]	http://www.genome.jp/dbget-bin/www_bget?ko:K00721
K00728	0.549674	0.000343759	0.00293472	No significant	dolichyl-phosphate-mannose-protein mannosyltransferase [EC:2.4.1.109]	http://www.genome.jp/dbget-bin/www_bget?ko:K00728
K00729	-0.0161493	0.992297	1	No significant	dolichyl-phosphate beta-glucosyltransferase [EC:2.4.1.117]	http://www.genome.jp/dbget-bin/www_bget?ko:K00729
K00737	0.197201	0.825201	0.9048	No significant	beta-1,4-mannosyl-glycoprotein beta-1,4-N-acetylglucosaminyltransferase [EC:2.4.1.144]	http://www.genome.jp/dbget-bin/www_bget?ko:K00737
K00748	-0.233199	0.0440278	0.129799	No significant	lipid-A-disaccharide synthase [EC:2.4.1.182]	http://www.genome.jp/dbget-bin/www_bget?ko:K00748
K00750	-0.586139	0.581639	0.73849	No significant	glycogenin [EC:2.4.1.186]	http://www.genome.jp/dbget-bin/www_bget?ko:K00750
K00752	-0.325924	0.0315991	0.101603	No significant	hyaluronan synthase [EC:2.4.1.212]	http://www.genome.jp/dbget-bin/www_bget?ko:K00752
K00754	0.0389401	0.890519	0.943104	No significant	L-malate glycosyltransferase [EC:2.4.1.-]	http://www.genome.jp/dbget-bin/www_bget?ko:K00754
K00756	-0.175138	0.0837832	0.204826	No significant	pyrimidine-nucleoside phosphorylase [EC:2.4.2.2]	http://www.genome.jp/dbget-bin/www_bget?ko:K00756
K00757	0.137184	0.588501	0.74342	No significant	uridine phosphorylase [EC:2.4.2.3]	http://www.genome.jp/dbget-bin/www_bget?ko:K00757
K00758	0.122006	0.318842	0.507111	No significant	thymidine phosphorylase [EC:2.4.2.4]	http://www.genome.jp/dbget-bin/www_bget?ko:K00758
K00759	-0.0298274	0.703738	0.82874	No significant	adenine phosphoribosyltransferase [EC:2.4.2.7]	http://www.genome.jp/dbget-bin/www_bget?ko:K00759
K00760	-0.0166102	0.832764	0.908277	No significant	hypoxanthine phosphoribosyltransferase [EC:2.4.2.8]	http://www.genome.jp/dbget-bin/www_bget?ko:K00760
K00761	0.0189161	0.875967	0.934266	No significant	uracil phosphoribosyltransferase [EC:2.4.2.9]	http://www.genome.jp/dbget-bin/www_bget?ko:K00761
K00762	-0.0463332	0.42217	0.605569	No significant	orotate phosphoribosyltransferase [EC:2.4.2.10]	http://www.genome.jp/dbget-bin/www_bget?ko:K00762
K00763	-0.223384	0.0148554	0.0578887	No significant	nicotinate phosphoribosyltransferase [EC:6.3.4.21]	http://www.genome.jp/dbget-bin/www_bget?ko:K00763
K00764	-0.0496737	0.355594	0.541412	No significant	amidophosphoribosyltransferase [EC:2.4.2.14]	http://www.genome.jp/dbget-bin/www_bget?ko:K00764
K00765	0.0324689	0.677903	0.812298	No significant	ATP phosphoribosyltransferase [EC:2.4.2.17]	http://www.genome.jp/dbget-bin/www_bget?ko:K00765
K00766	0.0202395	0.787521	0.880979	No significant	anthranilate phosphoribosyltransferase [EC:2.4.2.18]	http://www.genome.jp/dbget-bin/www_bget?ko:K00766
K00767	0.127052	0.0715616	0.183285	No significant	nicotinate-nucleotide pyrophosphorylase (carboxylating) [EC:2.4.2.19]	http://www.genome.jp/dbget-bin/www_bget?ko:K00767
K00768	0.602265	0.000959497	0.00673769	No significant	nicotinate-nucleotide--dimethylbenzimidazole phosphoribosyltransferase [EC:2.4.2.21]	http://www.genome.jp/dbget-bin/www_bget?ko:K00768
K00769	0.167264	0.416313	0.600616	No significant	xanthine phosphoribosyltransferase [EC:2.4.2.22]	http://www.genome.jp/dbget-bin/www_bget?ko:K00769
K00772	-0.0816592	0.286364	0.472004	No significant	5'-methylthioadenosine phosphorylase [EC:2.4.2.28]	http://www.genome.jp/dbget-bin/www_bget?ko:K00772
K00773	-0.164651	0.0680551	0.176963	No significant	queuine tRNA-ribosyltransferase [EC:2.4.2.29]	http://www.genome.jp/dbget-bin/www_bget?ko:K00773
K00782	0.0718594	0.639239	0.782885	No significant	L-lactate dehydrogenase complex protein LldG	http://www.genome.jp/dbget-bin/www_bget?ko:K00782
K00783	0.0749156	0.573548	0.732322	No significant	23S rRNA (pseudouridine1915-N3)-methyltransferase [EC:2.1.1.177]	http://www.genome.jp/dbget-bin/www_bget?ko:K00783
K00784	0.077157	0.510465	0.682999	No significant	ribonuclease Z [EC:3.1.26.11]	http://www.genome.jp/dbget-bin/www_bget?ko:K00784
K00786	-0.848891	0.123737	0.26949	No significant	glycosyltransferase [EC:2.4.-.-]	http://www.genome.jp/dbget-bin/www_bget?ko:K00786
K00788	0.159628	0.027839	0.0925802	No significant	thiamine-phosphate pyrophosphorylase [EC:2.5.1.3]	http://www.genome.jp/dbget-bin/www_bget?ko:K00788
K00789	-0.0658705	0.309683	0.496844	No significant	S-adenosylmethionine synthetase [EC:2.5.1.6]	http://www.genome.jp/dbget-bin/www_bget?ko:K00789
K00790	-0.0316098	0.664543	0.802343	No significant	UDP-N-acetylglucosamine 1-carboxyvinyltransferase [EC:2.5.1.7]	http://www.genome.jp/dbget-bin/www_bget?ko:K00790
K00791	-0.0410235	0.549768	0.71332	No significant	tRNA dimethylallyltransferase [EC:2.5.1.75]	http://www.genome.jp/dbget-bin/www_bget?ko:K00791
K00793	0.031365	0.757527	0.859646	No significant	riboflavin synthase [EC:2.5.1.9]	http://www.genome.jp/dbget-bin/www_bget?ko:K00793
K00794	0.0979083	0.165537	0.327651	No significant	6,7-dimethyl-8-ribityllumazine synthase [EC:2.5.1.78]	http://www.genome.jp/dbget-bin/www_bget?ko:K00794
K00795	0.00759158	0.939438	0.96743	No significant	farnesyl diphosphate synthase [EC:2.5.1.1 2.5.1.10]	http://www.genome.jp/dbget-bin/www_bget?ko:K00795
K00796	0.125167	0.048001	0.138588	No significant	dihydropteroate synthase [EC:2.5.1.15]	http://www.genome.jp/dbget-bin/www_bget?ko:K00796
K00797	-0.0421092	0.710326	0.832343	No significant	spermidine synthase [EC:2.5.1.16]	http://www.genome.jp/dbget-bin/www_bget?ko:K00797
K00798	-0.117467	0.064327	0.169797	No significant	cob(I)alamin adenosyltransferase [EC:2.5.1.17]	http://www.genome.jp/dbget-bin/www_bget?ko:K00798
K00799	-0.0866525	0.31119	0.498461	No significant	glutathione S-transferase [EC:2.5.1.18]	http://www.genome.jp/dbget-bin/www_bget?ko:K00799
K00800	0.184454	0.0025095	0.0146237	No significant	3-phosphoshikimate 1-carboxyvinyltransferase [EC:2.5.1.19]	http://www.genome.jp/dbget-bin/www_bget?ko:K00800
K00801	-0.313872	0.180425	0.348528	No significant	farnesyl-diphosphate farnesyltransferase [EC:2.5.1.21]	http://www.genome.jp/dbget-bin/www_bget?ko:K00801
K00803	0.326551	0.00341346	0.0186619	No significant	alkyldihydroxyacetonephosphate synthase [EC:2.5.1.26]	http://www.genome.jp/dbget-bin/www_bget?ko:K00803
K00805	0.487703	0.000728691	0.00538199	No significant	heptaprenyl diphosphate synthase [EC:2.5.1.30]	http://www.genome.jp/dbget-bin/www_bget?ko:K00805
K00806	-0.0740941	0.217329	0.39504	No significant	undecaprenyl diphosphate synthase [EC:2.5.1.31]	http://www.genome.jp/dbget-bin/www_bget?ko:K00806
K00808	-0.0348153	0.774171	0.87127	No significant	homospermidine synthase [EC:2.5.1.44]	http://www.genome.jp/dbget-bin/www_bget?ko:K00808
K00809	-0.380213	0.000614637	0.00470885	No significant	deoxyhypusine synthase [EC:2.5.1.46]	http://www.genome.jp/dbget-bin/www_bget?ko:K00809
K00812	0.0316751	0.781906	0.876877	No significant	aspartate aminotransferase [EC:2.6.1.1]	http://www.genome.jp/dbget-bin/www_bget?ko:K00812
K00813	0.057619	0.84109	0.913381	No significant	aspartate aminotransferase [EC:2.6.1.1]	http://www.genome.jp/dbget-bin/www_bget?ko:K00813
K00817	0.0546161	0.553896	0.716332	No significant	histidinol-phosphate aminotransferase [EC:2.6.1.9]	http://www.genome.jp/dbget-bin/www_bget?ko:K00817
K00818	-2.17507	0.0135863	0.0537831	No significant	acetylornithine aminotransferase [EC:2.6.1.11]	http://www.genome.jp/dbget-bin/www_bget?ko:K00818
K00819	0.23063	0.020819	0.0748262	No significant	ornithine--oxo-acid transaminase [EC:2.6.1.13]	http://www.genome.jp/dbget-bin/www_bget?ko:K00819
K00820	-0.0872158	0.151347	0.307402	No significant	glutamine---fructose-6-phosphate transaminase (isomerizing) [EC:2.6.1.16]	http://www.genome.jp/dbget-bin/www_bget?ko:K00820
K00821	0.0199777	0.727999	0.842141	No significant	acetylornithine/N-succinyldiaminopimelate aminotransferase [EC:2.6.1.11 2.6.1.17]	http://www.genome.jp/dbget-bin/www_bget?ko:K00821
K00822	0.00444281	0.94469	0.969671	No significant	beta-alanine--pyruvate transaminase [EC:2.6.1.18]	http://www.genome.jp/dbget-bin/www_bget?ko:K00822
K00823	-0.28896	0.0840184	0.205257	No significant	4-aminobutyrate aminotransferase [EC:2.6.1.19]	http://www.genome.jp/dbget-bin/www_bget?ko:K00823
K00824	-0.0164134	0.87775	0.935312	No significant	D-alanine transaminase [EC:2.6.1.21]	http://www.genome.jp/dbget-bin/www_bget?ko:K00824
K00826	-0.0300892	0.559662	0.720607	No significant	branched-chain amino acid aminotransferase [EC:2.6.1.42]	http://www.genome.jp/dbget-bin/www_bget?ko:K00826
K00827	0.0303318	0.934124	0.965362	No significant	alanine-glyoxylate transaminase / (R)-3-amino-2-methylpropionate-pyruvate transaminase [EC:2.6.1.44 2.6.1.40]	http://www.genome.jp/dbget-bin/www_bget?ko:K00827
K00830	-0.294863	0.0131712	0.0524968	No significant	alanine-glyoxylate transaminase / serine-glyoxylate transaminase / serine-pyruvate transaminase [EC:2.6.1.44 2.6.1.45 2.6.1.51]	http://www.genome.jp/dbget-bin/www_bget?ko:K00830
K00831	0.0347764	0.566212	0.726962	No significant	phosphoserine aminotransferase [EC:2.6.1.52]	http://www.genome.jp/dbget-bin/www_bget?ko:K00831
K00832	0.404602	0.0019905	0.0120831	No significant	aromatic-amino-acid transaminase [EC:2.6.1.57]	http://www.genome.jp/dbget-bin/www_bget?ko:K00832
K00833	0.106448	0.33383	0.520343	No significant	adenosylmethionine---8-amino-7-oxononanoate aminotransferase [EC:2.6.1.62]	http://www.genome.jp/dbget-bin/www_bget?ko:K00833
K00835	0.76388	0.0920498	0.218902	No significant	valine--pyruvate aminotransferase [EC:2.6.1.66]	http://www.genome.jp/dbget-bin/www_bget?ko:K00835
K00836	0.458128	0.0442224	0.130207	No significant	diaminobutyrate-2-oxoglutarate transaminase [EC:2.6.1.76]	http://www.genome.jp/dbget-bin/www_bget?ko:K00836
K00837	0.860675	0.243257	0.424591	No significant	aromatic aminotransferase [EC:2.6.1.-]	http://www.genome.jp/dbget-bin/www_bget?ko:K00837
K00839	0.661268	0.0548395	0.152473	No significant	(S)-ureidoglycine---glyoxylate transaminase [EC:2.6.1.112]	http://www.genome.jp/dbget-bin/www_bget?ko:K00839
K00841	-0.333285	0.669075	0.806422	No significant	aminotransferase [EC:2.6.1.-]	http://www.genome.jp/dbget-bin/www_bget?ko:K00841
K00844	-1.4057	0.341011	0.527017	No significant	hexokinase [EC:2.7.1.1]	http://www.genome.jp/dbget-bin/www_bget?ko:K00844
K00845	0.0591818	0.290004	0.476206	No significant	glucokinase [EC:2.7.1.2]	http://www.genome.jp/dbget-bin/www_bget?ko:K00845
K00846	1.99466	0.175964	0.342564	No significant	ketohexokinase [EC:2.7.1.3]	http://www.genome.jp/dbget-bin/www_bget?ko:K00846
K00847	0.199645	0.0946221	0.222826	No significant	fructokinase [EC:2.7.1.4]	http://www.genome.jp/dbget-bin/www_bget?ko:K00847
K00848	0.501706	4.89e-06	8.35e-05	No significant	rhamnulokinase [EC:2.7.1.5]	http://www.genome.jp/dbget-bin/www_bget?ko:K00848
K00849	-0.0684101	0.45493	0.634704	No significant	galactokinase [EC:2.7.1.6]	http://www.genome.jp/dbget-bin/www_bget?ko:K00849
K00850	-0.335777	0.166583	0.329535	No significant	6-phosphofructokinase 1 [EC:2.7.1.11]	http://www.genome.jp/dbget-bin/www_bget?ko:K00850
K00851	-0.0228258	0.902691	0.948828	No significant	gluconokinase [EC:2.7.1.12]	http://www.genome.jp/dbget-bin/www_bget?ko:K00851
K00852	0.121152	0.224923	0.404513	No significant	ribokinase [EC:2.7.1.15]	http://www.genome.jp/dbget-bin/www_bget?ko:K00852
K00853	-0.608784	0.00317716	0.0175902	No significant	L-ribulokinase [EC:2.7.1.16]	http://www.genome.jp/dbget-bin/www_bget?ko:K00853
K00854	0.0467876	0.607891	0.759505	No significant	xylulokinase [EC:2.7.1.17]	http://www.genome.jp/dbget-bin/www_bget?ko:K00854
K00855	-0.594835	0.00100113	0.00698095	No significant	phosphoribulokinase [EC:2.7.1.19]	http://www.genome.jp/dbget-bin/www_bget?ko:K00855
K00856	-0.203139	0.0753419	0.190418	No significant	adenosine kinase [EC:2.7.1.20]	http://www.genome.jp/dbget-bin/www_bget?ko:K00856
K00857	0.174115	0.319745	0.507857	No significant	thymidine kinase [EC:2.7.1.21]	http://www.genome.jp/dbget-bin/www_bget?ko:K00857
K00858	-0.038084	0.642858	0.785527	No significant	NAD+ kinase [EC:2.7.1.23]	http://www.genome.jp/dbget-bin/www_bget?ko:K00858
K00859	-0.113344	0.153449	0.310317	No significant	dephospho-CoA kinase [EC:2.7.1.24]	http://www.genome.jp/dbget-bin/www_bget?ko:K00859
K00860	0.0657619	0.674604	0.81029	No significant	adenylylsulfate kinase [EC:2.7.1.25]	http://www.genome.jp/dbget-bin/www_bget?ko:K00860
K00862	0.622653	0.00684048	0.0320553	No significant	erythritol kinase (D-erythritol 1-phosphate-forming) [EC:2.7.1.215]	http://www.genome.jp/dbget-bin/www_bget?ko:K00862
K00864	0.0618569	0.295604	0.482181	No significant	glycerol kinase [EC:2.7.1.30]	http://www.genome.jp/dbget-bin/www_bget?ko:K00864
K00865	0.437153	3.29e-05	0.00041021	No significant	glycerate 2-kinase [EC:2.7.1.165]	http://www.genome.jp/dbget-bin/www_bget?ko:K00865
K00867	0.374581	3.2e-05	0.000402453	No significant	type I pantothenate kinase [EC:2.7.1.33]	http://www.genome.jp/dbget-bin/www_bget?ko:K00867
K00868	0.308557	0.00333639	0.0182978	No significant	pyridoxine kinase [EC:2.7.1.35]	http://www.genome.jp/dbget-bin/www_bget?ko:K00868
K00869	0.388086	0.135971	0.28764	No significant	mevalonate kinase [EC:2.7.1.36]	http://www.genome.jp/dbget-bin/www_bget?ko:K00869
K00872	0.0177713	0.866695	0.928203	No significant	homoserine kinase [EC:2.7.1.39]	http://www.genome.jp/dbget-bin/www_bget?ko:K00872
K00873	0.0686046	0.265522	0.449328	No significant	pyruvate kinase [EC:2.7.1.40]	http://www.genome.jp/dbget-bin/www_bget?ko:K00873
K00874	0.208692	0.00829137	0.0371744	No significant	2-dehydro-3-deoxygluconokinase [EC:2.7.1.45]	http://www.genome.jp/dbget-bin/www_bget?ko:K00874
K00876	0.251954	0.126424	0.273969	No significant	uridine kinase [EC:2.7.1.48]	http://www.genome.jp/dbget-bin/www_bget?ko:K00876
K00878	0.273981	0.176236	0.342712	No significant	hydroxyethylthiazole kinase [EC:2.7.1.50]	http://www.genome.jp/dbget-bin/www_bget?ko:K00878
K00881	-0.434045	0.712626	0.832985	No significant	allose kinase [EC:2.7.1.55]	http://www.genome.jp/dbget-bin/www_bget?ko:K00881
K00882	0.409663	2.71e-05	0.000351124	No significant	1-phosphofructokinase [EC:2.7.1.56]	http://www.genome.jp/dbget-bin/www_bget?ko:K00882
K00883	0.564206	0.00139323	0.00903855	No significant	2-dehydro-3-deoxygalactonokinase [EC:2.7.1.58]	http://www.genome.jp/dbget-bin/www_bget?ko:K00883
K00885	-2.00646	0.185466	1	No significant	N-acylmannosamine kinase [EC:2.7.1.60]	http://www.genome.jp/dbget-bin/www_bget?ko:K00885
K00886	0.1076	0.466553	0.644485	No significant	polyphosphate glucokinase [EC:2.7.1.63]	http://www.genome.jp/dbget-bin/www_bget?ko:K00886
K00887	-0.712307	0.467859	0.645906	No significant	undecaprenol kinase [EC:2.7.1.66]	http://www.genome.jp/dbget-bin/www_bget?ko:K00887
K00889	0.286362	0.717408	0.83584	No significant	1-phosphatidylinositol-4-phosphate 5-kinase [EC:2.7.1.68]	http://www.genome.jp/dbget-bin/www_bget?ko:K00889
K00891	0.111715	0.151692	0.307866	No significant	shikimate kinase [EC:2.7.1.71]	http://www.genome.jp/dbget-bin/www_bget?ko:K00891
K00901	-0.40508	0.00120087	0.00809108	No significant	diacylglycerol kinase (ATP) [EC:2.7.1.107]	http://www.genome.jp/dbget-bin/www_bget?ko:K00901
K00903	-0.76669	0.342549	0.528575	No significant	protein-tyrosine kinase [EC:2.7.10.2]	http://www.genome.jp/dbget-bin/www_bget?ko:K00903
K00906	-0.138853	0.161696	0.322674	No significant	isocitrate dehydrogenase kinase/phosphatase [EC:2.7.11.5 3.1.3.-]	http://www.genome.jp/dbget-bin/www_bget?ko:K00906
K00912	-0.0420018	0.679026	0.813225	No significant	tetraacyldisaccharide 4'-kinase [EC:2.7.1.130]	http://www.genome.jp/dbget-bin/www_bget?ko:K00912
K00918	1.75912	0.019451	0.071179	No significant	ADP-dependent phosphofructokinase/glucokinase [EC:2.7.1.146 2.7.1.147]	http://www.genome.jp/dbget-bin/www_bget?ko:K00918
K00919	0.0784333	0.266961	0.451307	No significant	4-diphosphocytidyl-2-C-methyl-D-erythritol kinase [EC:2.7.1.148]	http://www.genome.jp/dbget-bin/www_bget?ko:K00919
K00924	-0.475246	0.7853	1	No significant	kinase [EC:2.7.1.-]	http://www.genome.jp/dbget-bin/www_bget?ko:K00924
K00925	-0.188307	0.00537049	0.0265748	No significant	acetate kinase [EC:2.7.2.1]	http://www.genome.jp/dbget-bin/www_bget?ko:K00925
K00926	0.0401003	0.763883	0.863665	No significant	carbamate kinase [EC:2.7.2.2]	http://www.genome.jp/dbget-bin/www_bget?ko:K00926
K00927	-0.0162808	0.818963	0.901251	No significant	phosphoglycerate kinase [EC:2.7.2.3]	http://www.genome.jp/dbget-bin/www_bget?ko:K00927
K00928	-0.0743762	0.286948	0.47252	No significant	aspartate kinase [EC:2.7.2.4]	http://www.genome.jp/dbget-bin/www_bget?ko:K00928
K00929	0.860256	0.520623	0.68946	No significant	butyrate kinase [EC:2.7.2.7]	http://www.genome.jp/dbget-bin/www_bget?ko:K00929
K00930	-0.0578996	0.472174	0.649553	No significant	acetylglutamate kinase [EC:2.7.2.8]	http://www.genome.jp/dbget-bin/www_bget?ko:K00930
K00931	0.16128	0.0383373	0.117638	No significant	glutamate 5-kinase [EC:2.7.2.11]	http://www.genome.jp/dbget-bin/www_bget?ko:K00931
K00932	-2.39023	0.0366763	0.113438	No significant	propionate kinase [EC:2.7.2.15]	http://www.genome.jp/dbget-bin/www_bget?ko:K00932
K00936	0.531248	0.00403346	0.0212532	No significant	two-component system, sensor histidine kinase PdtaS [EC:2.7.13.3]	http://www.genome.jp/dbget-bin/www_bget?ko:K00936
K00937	0.0969147	0.197196	0.369584	No significant	polyphosphate kinase [EC:2.7.4.1]	http://www.genome.jp/dbget-bin/www_bget?ko:K00937
K00938	0.356514	0.188489	0.359072	No significant	phosphomevalonate kinase [EC:2.7.4.2]	http://www.genome.jp/dbget-bin/www_bget?ko:K00938
K00939	-0.0306326	0.663517	0.801753	No significant	adenylate kinase [EC:2.7.4.3]	http://www.genome.jp/dbget-bin/www_bget?ko:K00939
K00940	-0.0137636	0.895917	0.945727	No significant	nucleoside-diphosphate kinase [EC:2.7.4.6]	http://www.genome.jp/dbget-bin/www_bget?ko:K00940
K00941	-0.0505813	0.520094	0.689022	No significant	hydroxymethylpyrimidine/phosphomethylpyrimidine kinase [EC:2.7.1.49 2.7.4.7]	http://www.genome.jp/dbget-bin/www_bget?ko:K00941
K00942	-0.0363978	0.672476	0.809125	No significant	guanylate kinase [EC:2.7.4.8]	http://www.genome.jp/dbget-bin/www_bget?ko:K00942
K00943	0.0388766	0.522911	0.691311	No significant	dTMP kinase [EC:2.7.4.9]	http://www.genome.jp/dbget-bin/www_bget?ko:K00943
K00945	0.0276878	0.711001	0.832343	No significant	CMP/dCMP kinase [EC:2.7.4.25]	http://www.genome.jp/dbget-bin/www_bget?ko:K00945
K00946	0.00659244	0.945796	0.969969	No significant	thiamine-monophosphate kinase [EC:2.7.4.16]	http://www.genome.jp/dbget-bin/www_bget?ko:K00946
K00947	0.863349	0.0785554	0.195535	No significant	molybdenum storage protein	http://www.genome.jp/dbget-bin/www_bget?ko:K00947
K00948	-0.0624431	0.452578	0.632685	No significant	ribose-phosphate pyrophosphokinase [EC:2.7.6.1]	http://www.genome.jp/dbget-bin/www_bget?ko:K00948
K00949	0.100951	0.59802	0.751687	No significant	thiamine pyrophosphokinase [EC:2.7.6.2]	http://www.genome.jp/dbget-bin/www_bget?ko:K00949
K00950	-0.0117725	0.868858	0.929078	No significant	2-amino-4-hydroxy-6-hydroxymethyldihydropteridine diphosphokinase [EC:2.7.6.3]	http://www.genome.jp/dbget-bin/www_bget?ko:K00950
K00951	0.0081726	0.894341	0.945063	No significant	GTP pyrophosphokinase [EC:2.7.6.5]	http://www.genome.jp/dbget-bin/www_bget?ko:K00951
K00952	0.508224	0.25362	0.436226	No significant	nicotinamide-nucleotide adenylyltransferase [EC:2.7.7.1]	http://www.genome.jp/dbget-bin/www_bget?ko:K00952
K00953	-0.471606	0.584508	0.740787	No significant	FAD synthetase [EC:2.7.7.2]	http://www.genome.jp/dbget-bin/www_bget?ko:K00953
K00954	-0.0236852	0.760348	0.860611	No significant	pantetheine-phosphate adenylyltransferase [EC:2.7.7.3]	http://www.genome.jp/dbget-bin/www_bget?ko:K00954
K00955	0.0766296	0.281744	0.467597	No significant	bifunctional enzyme CysN/CysC [EC:2.7.7.4 2.7.1.25]	http://www.genome.jp/dbget-bin/www_bget?ko:K00955
K00956	0.787616	0.000726988	0.0053751	No significant	sulfate adenylyltransferase subunit 1 [EC:2.7.7.4]	http://www.genome.jp/dbget-bin/www_bget?ko:K00956
K00957	0.239541	0.013433	0.053342	No significant	sulfate adenylyltransferase subunit 2 [EC:2.7.7.4]	http://www.genome.jp/dbget-bin/www_bget?ko:K00957
K00958	-0.384971	0.000171152	0.00166089	No significant	sulfate adenylyltransferase [EC:2.7.7.4]	http://www.genome.jp/dbget-bin/www_bget?ko:K00958
K00962	-0.102295	0.13095	0.280831	No significant	polyribonucleotide nucleotidyltransferase [EC:2.7.7.8]	http://www.genome.jp/dbget-bin/www_bget?ko:K00962
K00963	0.194839	0.0245916	0.084371	No significant	UTP--glucose-1-phosphate uridylyltransferase [EC:2.7.7.9]	http://www.genome.jp/dbget-bin/www_bget?ko:K00963
K00965	0.0667594	0.645687	0.787332	No significant	UDPglucose--hexose-1-phosphate uridylyltransferase [EC:2.7.7.12]	http://www.genome.jp/dbget-bin/www_bget?ko:K00965
K00966	0.165744	0.243034	0.424414	No significant	mannose-1-phosphate guanylyltransferase [EC:2.7.7.13]	http://www.genome.jp/dbget-bin/www_bget?ko:K00966
K00968	-0.915358	0.12713	0.275003	No significant	choline-phosphate cytidylyltransferase [EC:2.7.7.15]	http://www.genome.jp/dbget-bin/www_bget?ko:K00968
K00969	0.000824488	0.99102	0.994864	No significant	nicotinate-nucleotide adenylyltransferase [EC:2.7.7.18]	http://www.genome.jp/dbget-bin/www_bget?ko:K00969
K00970	0.188678	0.0098597	0.0421049	No significant	poly(A) polymerase [EC:2.7.7.19]	http://www.genome.jp/dbget-bin/www_bget?ko:K00970
K00971	-0.0324059	0.710888	0.832343	No significant	mannose-1-phosphate guanylyltransferase [EC:2.7.7.13]	http://www.genome.jp/dbget-bin/www_bget?ko:K00971
K00972	-0.174661	0.640074	0.783429	No significant	UDP-N-acetylglucosamine/UDP-N-acetylgalactosamine diphosphorylase [EC:2.7.7.23 2.7.7.83]	http://www.genome.jp/dbget-bin/www_bget?ko:K00972
K00973	-0.193445	0.00317699	0.0175902	No significant	glucose-1-phosphate thymidylyltransferase [EC:2.7.7.24]	http://www.genome.jp/dbget-bin/www_bget?ko:K00973
K00974	-0.133774	0.296279	0.482316	No significant	tRNA nucleotidyltransferase (CCA-adding enzyme) [EC:2.7.7.72 3.1.3.- 3.1.4.-]	http://www.genome.jp/dbget-bin/www_bget?ko:K00974
K00975	-0.129777	0.0893967	0.214571	No significant	glucose-1-phosphate adenylyltransferase [EC:2.7.7.27]	http://www.genome.jp/dbget-bin/www_bget?ko:K00975
K00978	-0.373619	0.000799015	0.00580324	No significant	glucose-1-phosphate cytidylyltransferase [EC:2.7.7.33]	http://www.genome.jp/dbget-bin/www_bget?ko:K00978
K00979	-0.201494	0.0218929	0.0778056	No significant	3-deoxy-manno-octulosonate cytidylyltransferase (CMP-KDO synthetase) [EC:2.7.7.38]	http://www.genome.jp/dbget-bin/www_bget?ko:K00979
K00980	-0.656149	0.180669	0.348786	No significant	glycerol-3-phosphate cytidylyltransferase [EC:2.7.7.39]	http://www.genome.jp/dbget-bin/www_bget?ko:K00980
K00981	0.0760575	0.294969	0.481631	No significant	phosphatidate cytidylyltransferase [EC:2.7.7.41]	http://www.genome.jp/dbget-bin/www_bget?ko:K00981
K00982	0.122091	0.104883	0.240585	No significant	[glutamine synthetase] adenylyltransferase / [glutamine synthetase]-adenylyl-L-tyrosine phosphorylase [EC:2.7.7.42 2.7.7.89]	http://www.genome.jp/dbget-bin/www_bget?ko:K00982
K00983	-0.288395	0.465424	0.643649	No significant	N-acylneuraminate cytidylyltransferase [EC:2.7.7.43]	http://www.genome.jp/dbget-bin/www_bget?ko:K00983
K00984	0.205011	0.618695	0.767138	No significant	streptomycin 3"-adenylyltransferase [EC:2.7.7.47]	http://www.genome.jp/dbget-bin/www_bget?ko:K00984
K00986	-0.238388	0.177313	0.344136	No significant	RNA-directed DNA polymerase [EC:2.7.7.49]	http://www.genome.jp/dbget-bin/www_bget?ko:K00986
K00988	0.217659	0.800459	0.8893	No significant	sulfate adenylyltransferase (ADP) / ATP adenylyltransferase [EC:2.7.7.5 2.7.7.53]	http://www.genome.jp/dbget-bin/www_bget?ko:K00988
K00989	0.0470842	0.542324	0.70743	No significant	ribonuclease PH [EC:2.7.7.56]	http://www.genome.jp/dbget-bin/www_bget?ko:K00989
K00990	-0.0195862	0.840332	0.913126	No significant	[protein-PII] uridylyltransferase [EC:2.7.7.59]	http://www.genome.jp/dbget-bin/www_bget?ko:K00990
K00991	0.052378	0.701145	0.827378	No significant	2-C-methyl-D-erythritol 4-phosphate cytidylyltransferase [EC:2.7.7.60]	http://www.genome.jp/dbget-bin/www_bget?ko:K00991
K00992	0.00680762	0.93971	0.96743	No significant	N-acetyl-alpha-D-muramate 1-phosphate uridylyltransferase [EC:2.7.7.99]	http://www.genome.jp/dbget-bin/www_bget?ko:K00992
K00993	-0.0314239	0.960756	0.976976	No significant	ethanolaminephosphotransferase [EC:2.7.8.1]	http://www.genome.jp/dbget-bin/www_bget?ko:K00993
K00995	-0.150608	0.0590371	0.159881	No significant	CDP-diacylglycerol---glycerol-3-phosphate 3-phosphatidyltransferase [EC:2.7.8.5]	http://www.genome.jp/dbget-bin/www_bget?ko:K00995
K00996	0.62751	0.223489	0.403077	No significant	undecaprenyl-phosphate galactose phosphotransferase [EC:2.7.8.6]	http://www.genome.jp/dbget-bin/www_bget?ko:K00996
K00997	-0.166999	0.128069	0.276737	No significant	holo-[acyl-carrier protein] synthase [EC:2.7.8.7]	http://www.genome.jp/dbget-bin/www_bget?ko:K00997
K00999	0.72952	0.507191	0.680044	No significant	CDP-diacylglycerol--inositol 3-phosphatidyltransferase [EC:2.7.8.11]	http://www.genome.jp/dbget-bin/www_bget?ko:K00999
K01000	-0.01838	0.802538	0.890194	No significant	phospho-N-acetylmuramoyl-pentapeptide-transferase [EC:2.7.8.13]	http://www.genome.jp/dbget-bin/www_bget?ko:K01000
K01002	-1.64584	0.0330123	0.104749	No significant	phosphoglycerol transferase [EC:2.7.8.20]	http://www.genome.jp/dbget-bin/www_bget?ko:K01002
K01003	0.0448731	0.757789	0.859803	No significant	oxaloacetate decarboxylase [EC:4.1.1.112]	http://www.genome.jp/dbget-bin/www_bget?ko:K01003
K01004	0.0441778	0.782887	0.877311	No significant	phosphatidylcholine synthase [EC:2.7.8.24]	http://www.genome.jp/dbget-bin/www_bget?ko:K01004
K01005	-0.252455	0.206132	0.381521	No significant	polyisoprenyl-teichoic acid--peptidoglycan teichoic acid transferase [EC:2.7.8.-]	http://www.genome.jp/dbget-bin/www_bget?ko:K01005
K01006	-0.0707661	0.244264	0.425539	No significant	pyruvate, orthophosphate dikinase [EC:2.7.9.1]	http://www.genome.jp/dbget-bin/www_bget?ko:K01006
K01007	-0.0518659	0.542393	0.70743	No significant	pyruvate, water dikinase [EC:2.7.9.2]	http://www.genome.jp/dbget-bin/www_bget?ko:K01007
K01008	-0.108885	0.285495	0.471239	No significant	selenide, water dikinase [EC:2.7.9.3]	http://www.genome.jp/dbget-bin/www_bget?ko:K01008
K01009	0.17103	0.643531	0.786114	No significant	L-glutamine-phosphate cytidylyltransferase [EC:2.7.7.103]	http://www.genome.jp/dbget-bin/www_bget?ko:K01009
K01011	0.174114	0.021367	0.0762859	No significant	thiosulfate/3-mercaptopyruvate sulfurtransferase [EC:2.8.1.1 2.8.1.2]	http://www.genome.jp/dbget-bin/www_bget?ko:K01011
K01012	-0.0441244	0.475151	0.652108	No significant	biotin synthase [EC:2.8.1.6]	http://www.genome.jp/dbget-bin/www_bget?ko:K01012
K01014	-0.080907	0.600048	0.752969	No significant	aryl sulfotransferase [EC:2.8.2.1]	http://www.genome.jp/dbget-bin/www_bget?ko:K01014
K01015	-0.1226	0.922948	0.959476	No significant	alcohol sulfotransferase [EC:2.8.2.2]	http://www.genome.jp/dbget-bin/www_bget?ko:K01015
K01016	-0.392401	0.721856	0.838744	No significant	estrone sulfotransferase [EC:2.8.2.4]	http://www.genome.jp/dbget-bin/www_bget?ko:K01016
K01021	0.051502	0.975492	1	No significant	protein-tyrosine sulfotransferase [EC:2.8.2.20]	http://www.genome.jp/dbget-bin/www_bget?ko:K01021
K01024	-1.30789	0.224214	0.403629	No significant	[heparan sulfate]-glucosamine 3-sulfotransferase 1 [EC:2.8.2.23]	http://www.genome.jp/dbget-bin/www_bget?ko:K01024
K01025	-0.847182	0.250011	0.432062	No significant	sulfotransferase [EC:2.8.2.-]	http://www.genome.jp/dbget-bin/www_bget?ko:K01025
K01026	0.308877	0.00691781	0.0323093	No significant	propionate CoA-transferase [EC:2.8.3.1]	http://www.genome.jp/dbget-bin/www_bget?ko:K01026
K01027	-0.463246	0.00553118	0.0272349	No significant	3-oxoacid CoA-transferase [EC:2.8.3.5]	http://www.genome.jp/dbget-bin/www_bget?ko:K01027
K01028	0.59775	0.000168524	0.00164452	No significant	3-oxoacid CoA-transferase subunit A [EC:2.8.3.5]	http://www.genome.jp/dbget-bin/www_bget?ko:K01028
K01029	0.41761	0.0385065	0.118106	No significant	3-oxoacid CoA-transferase subunit B [EC:2.8.3.5]	http://www.genome.jp/dbget-bin/www_bget?ko:K01029
K01031	0.151285	0.308296	0.495073	No significant	3-oxoadipate CoA-transferase, alpha subunit [EC:2.8.3.6]	http://www.genome.jp/dbget-bin/www_bget?ko:K01031
K01032	0.181528	0.222956	0.402413	No significant	3-oxoadipate CoA-transferase, beta subunit [EC:2.8.3.6]	http://www.genome.jp/dbget-bin/www_bget?ko:K01032
K01034	-0.040142	0.912998	0.954394	No significant	acetate CoA/acetoacetate CoA-transferase alpha subunit [EC:2.8.3.8 2.8.3.9]	http://www.genome.jp/dbget-bin/www_bget?ko:K01034
K01035	0.358877	0.330193	0.516929	No significant	acetate CoA/acetoacetate CoA-transferase beta subunit [EC:2.8.3.8 2.8.3.9]	http://www.genome.jp/dbget-bin/www_bget?ko:K01035
K01039	-0.0221577	0.775497	0.87201	No significant	glutaconate CoA-transferase, subunit A [EC:2.8.3.12]	http://www.genome.jp/dbget-bin/www_bget?ko:K01039
K01040	-0.199352	0.0665788	0.174423	No significant	glutaconate CoA-transferase, subunit B [EC:2.8.3.12]	http://www.genome.jp/dbget-bin/www_bget?ko:K01040
K01042	-0.225568	0.0536055	0.149997	No significant	L-seryl-tRNA(Ser) seleniumtransferase [EC:2.9.1.1]	http://www.genome.jp/dbget-bin/www_bget?ko:K01042
K01043	-0.676303	0.661816	1	No significant	reducing polyketide synthase SwnK [EC:2.3.1.-]	http://www.genome.jp/dbget-bin/www_bget?ko:K01043
K01045	-1.08512	0.149032	0.303929	No significant	arylesterase / paraoxonase [EC:3.1.1.2 3.1.8.1]	http://www.genome.jp/dbget-bin/www_bget?ko:K01045
K01046	0.863707	0.00736473	0.0337787	No significant	triacylglycerol lipase [EC:3.1.1.3]	http://www.genome.jp/dbget-bin/www_bget?ko:K01046
K01048	0.309825	0.0672212	0.175514	No significant	lysophospholipase [EC:3.1.1.5]	http://www.genome.jp/dbget-bin/www_bget?ko:K01048
K01049	1.17723	0.478864	1	No significant	acetylcholinesterase [EC:3.1.1.7]	http://www.genome.jp/dbget-bin/www_bget?ko:K01049
K01053	-0.193265	0.140261	0.292759	No significant	gluconolactonase [EC:3.1.1.17]	http://www.genome.jp/dbget-bin/www_bget?ko:K01053
K01054	0.961929	0.245398	0.427047	No significant	acylglycerol lipase [EC:3.1.1.23]	http://www.genome.jp/dbget-bin/www_bget?ko:K01054
K01055	-0.0468629	0.581882	0.738664	No significant	3-oxoadipate enol-lactonase [EC:3.1.1.24]	http://www.genome.jp/dbget-bin/www_bget?ko:K01055
K01056	-0.0577225	0.410947	0.594963	No significant	peptidyl-tRNA hydrolase, PTH1 family [EC:3.1.1.29]	http://www.genome.jp/dbget-bin/www_bget?ko:K01056
K01057	0.0967529	0.349153	0.534834	No significant	6-phosphogluconolactonase [EC:3.1.1.31]	http://www.genome.jp/dbget-bin/www_bget?ko:K01057
K01058	0.80265	0.0285227	0.0941403	No significant	phospholipase A1/A2 [EC:3.1.1.32 3.1.1.4]	http://www.genome.jp/dbget-bin/www_bget?ko:K01058
K01060	0.459543	0.00213044	0.0127334	No significant	cephalosporin-C deacetylase [EC:3.1.1.41]	http://www.genome.jp/dbget-bin/www_bget?ko:K01060
K01061	-0.0832344	0.282151	0.467597	No significant	carboxymethylenebutenolidase [EC:3.1.1.45]	http://www.genome.jp/dbget-bin/www_bget?ko:K01061
K01062	-0.251714	0.843248	0.913911	No significant	platelet-activating factor acetylhydrolase [EC:3.1.1.47]	http://www.genome.jp/dbget-bin/www_bget?ko:K01062
K01066	0.45514	1.62e-07	4.55e-06	No significant	acetyl esterase [EC:3.1.1.-]	http://www.genome.jp/dbget-bin/www_bget?ko:K01066
K01069	0.00869886	0.886164	0.941243	No significant	hydroxyacylglutathione hydrolase [EC:3.1.2.6]	http://www.genome.jp/dbget-bin/www_bget?ko:K01069
K01070	0.238691	0.0799241	0.197881	No significant	S-formylglutathione hydrolase [EC:3.1.2.12]	http://www.genome.jp/dbget-bin/www_bget?ko:K01070
K01071	0.251391	0.843367	0.913911	No significant	medium-chain acyl-[acyl-carrier-protein] hydrolase [EC:3.1.2.21]	http://www.genome.jp/dbget-bin/www_bget?ko:K01071
K01075	-0.185506	0.288465	0.474468	No significant	4-hydroxybenzoyl-CoA thioesterase [EC:3.1.2.23]	http://www.genome.jp/dbget-bin/www_bget?ko:K01075
K01076	-0.364766	0.755103	0.857647	No significant	abhydrolase domain-containing protein 17 [EC:3.1.2.22]	http://www.genome.jp/dbget-bin/www_bget?ko:K01076
K01077	0.14734	0.106199	0.242806	No significant	alkaline phosphatase [EC:3.1.3.1]	http://www.genome.jp/dbget-bin/www_bget?ko:K01077
K01078	1.70881	0.31233	1	No significant	acid phosphatase [EC:3.1.3.2]	http://www.genome.jp/dbget-bin/www_bget?ko:K01078
K01079	0.476135	0.000410467	0.00336611	No significant	phosphoserine phosphatase [EC:3.1.3.3]	http://www.genome.jp/dbget-bin/www_bget?ko:K01079
K01081	0.320408	0.0176611	0.0663431	No significant	5'-nucleotidase [EC:3.1.3.5]	http://www.genome.jp/dbget-bin/www_bget?ko:K01081
K01082	0.0424708	0.69341	0.82158	No significant	3'(2'), 5'-bisphosphate nucleotidase [EC:3.1.3.7]	http://www.genome.jp/dbget-bin/www_bget?ko:K01082
K01083	0.448871	0.0242449	0.0836125	No significant	3-phytase [EC:3.1.3.8]	http://www.genome.jp/dbget-bin/www_bget?ko:K01083
K01086	0.0402896	0.948705	0.970797	No significant	fructose-1,6-bisphosphatase I / sedoheptulose-1,7-bisphosphatase [EC:3.1.3.11 3.1.3.37]	http://www.genome.jp/dbget-bin/www_bget?ko:K01086
K01087	-0.155109	0.133837	0.285098	No significant	trehalose 6-phosphate phosphatase [EC:3.1.3.12]	http://www.genome.jp/dbget-bin/www_bget?ko:K01087
K01089	-0.586733	0.0427266	0.127251	No significant	imidazoleglycerol-phosphate dehydratase / histidinol-phosphatase [EC:4.2.1.19 3.1.3.15]	http://www.genome.jp/dbget-bin/www_bget?ko:K01089
K01090	-0.363432	0.119531	0.26296	No significant	protein phosphatase [EC:3.1.3.16]	http://www.genome.jp/dbget-bin/www_bget?ko:K01090
K01091	0.410071	1.09e-05	0.000165274	No significant	phosphoglycolate phosphatase [EC:3.1.3.18]	http://www.genome.jp/dbget-bin/www_bget?ko:K01091
K01092	0.113231	0.0560434	0.15446	No significant	myo-inositol-1(or 4)-monophosphatase [EC:3.1.3.25]	http://www.genome.jp/dbget-bin/www_bget?ko:K01092
K01095	-0.417675	0.0100388	0.042613	No significant	phosphatidylglycerophosphatase A [EC:3.1.3.27]	http://www.genome.jp/dbget-bin/www_bget?ko:K01095
K01096	-0.475246	0.7853	1	No significant	phosphatidylglycerophosphatase B [EC:3.1.3.27 3.1.3.81 3.1.3.4 3.6.1.27]	http://www.genome.jp/dbget-bin/www_bget?ko:K01096
K01097	0.388526	0.743932	0.852387	No significant	N-acylneuraminate-9-phosphatase [EC:3.1.3.29]	http://www.genome.jp/dbget-bin/www_bget?ko:K01097
K01101	-0.7356	0.0431593	0.128212	No significant	4-nitrophenyl phosphatase [EC:3.1.3.41]	http://www.genome.jp/dbget-bin/www_bget?ko:K01101
K01103	-0.109918	0.853346	0.920018	No significant	6-phosphofructo-2-kinase / fructose-2,6-biphosphatase 3 [EC:2.7.1.105 3.1.3.46]	http://www.genome.jp/dbget-bin/www_bget?ko:K01103
K01104	0.287483	0.02269	0.079546	No significant	protein-tyrosine phosphatase [EC:3.1.3.48]	http://www.genome.jp/dbget-bin/www_bget?ko:K01104
K01113	0.182855	0.00895282	0.0390714	No significant	alkaline phosphatase D [EC:3.1.3.1]	http://www.genome.jp/dbget-bin/www_bget?ko:K01113
K01114	0.304908	0.0591362	0.159979	No significant	phospholipase C [EC:3.1.4.3]	http://www.genome.jp/dbget-bin/www_bget?ko:K01114
K01115	-0.653397	0.0913492	0.217984	No significant	phospholipase D1/2 [EC:3.1.4.4]	http://www.genome.jp/dbget-bin/www_bget?ko:K01115
K01118	0.980538	1.49e-06	3.12e-05	No significant	FMN-dependent NADH-azoreductase [EC:1.7.1.17]	http://www.genome.jp/dbget-bin/www_bget?ko:K01118
K01120	0.274329	0.799818	0.889012	No significant	3',5'-cyclic-nucleotide phosphodiesterase [EC:3.1.4.17]	http://www.genome.jp/dbget-bin/www_bget?ko:K01120
K01126	0.209602	2.88e-05	0.00036874	No significant	glycerophosphoryl diester phosphodiesterase [EC:3.1.4.46]	http://www.genome.jp/dbget-bin/www_bget?ko:K01126
K01127	1.35424	0.307357	0.493906	No significant	glycosylphosphatidylinositol phospholipase D [EC:3.1.4.50]	http://www.genome.jp/dbget-bin/www_bget?ko:K01127
K01128	1.60727	0.0244774	0.0842066	No significant	sphingomyelin phosphodiesterase acid-like 3 [EC:3.1.4.-]	http://www.genome.jp/dbget-bin/www_bget?ko:K01128
K01129	0.100611	0.189665	0.360497	No significant	dGTPase [EC:3.1.5.1]	http://www.genome.jp/dbget-bin/www_bget?ko:K01129
K01130	0.193592	0.0704163	0.181082	No significant	arylsulfatase [EC:3.1.6.1]	http://www.genome.jp/dbget-bin/www_bget?ko:K01130
K01131	-0.0161493	0.992297	1	No significant	steryl-sulfatase [EC:3.1.6.2]	http://www.genome.jp/dbget-bin/www_bget?ko:K01131
K01132	-1.18393	0.460604	1	No significant	N-acetylgalactosamine-6-sulfatase [EC:3.1.6.4]	http://www.genome.jp/dbget-bin/www_bget?ko:K01132
K01133	-0.175386	0.0885777	0.213117	No significant	choline-sulfatase [EC:3.1.6.6]	http://www.genome.jp/dbget-bin/www_bget?ko:K01133
K01134	-0.686929	0.0340748	0.107244	No significant	arylsulfatase A [EC:3.1.6.8]	http://www.genome.jp/dbget-bin/www_bget?ko:K01134
K01135	-1.62575	0.269424	1	No significant	arylsulfatase B [EC:3.1.6.12]	http://www.genome.jp/dbget-bin/www_bget?ko:K01135
K01136	0.729421	0.536778	0.7023	No significant	iduronate 2-sulfatase [EC:3.1.6.13]	http://www.genome.jp/dbget-bin/www_bget?ko:K01136
K01137	0.830646	0.215772	0.393014	No significant	N-acetylglucosamine-6-sulfatase [EC:3.1.6.14]	http://www.genome.jp/dbget-bin/www_bget?ko:K01137
K01138	-0.0336928	0.939162	0.96743	No significant	uncharacterized sulfatase [EC:3.1.6.-]	http://www.genome.jp/dbget-bin/www_bget?ko:K01138
K01139	-0.325235	5.19e-05	0.000602086	No significant	GTP diphosphokinase / guanosine-3',5'-bis(diphosphate) 3'-diphosphatase [EC:2.7.6.5 3.1.7.2]	http://www.genome.jp/dbget-bin/www_bget?ko:K01139
K01142	0.0911069	0.108951	0.247317	No significant	exodeoxyribonuclease III [EC:3.1.11.2]	http://www.genome.jp/dbget-bin/www_bget?ko:K01142
K01144	0.67528	0.0250037	0.0853329	No significant	exodeoxyribonuclease V [EC:3.1.11.5]	http://www.genome.jp/dbget-bin/www_bget?ko:K01144
K01147	0.175648	0.402589	0.587242	No significant	exoribonuclease II [EC:3.1.13.1]	http://www.genome.jp/dbget-bin/www_bget?ko:K01147
K01151	-0.259891	0.00909728	0.039615	No significant	deoxyribonuclease IV [EC:3.1.21.2]	http://www.genome.jp/dbget-bin/www_bget?ko:K01151
K01153	-0.431208	0.00344689	0.0188005	No significant	type I restriction enzyme, R subunit [EC:3.1.21.3]	http://www.genome.jp/dbget-bin/www_bget?ko:K01153
K01154	-0.226063	0.317558	0.506339	No significant	type I restriction enzyme, S subunit [EC:3.1.21.3]	http://www.genome.jp/dbget-bin/www_bget?ko:K01154
K01155	-0.360763	0.556102	0.717981	No significant	type II restriction enzyme [EC:3.1.21.4]	http://www.genome.jp/dbget-bin/www_bget?ko:K01155
K01156	-0.597947	0.000197406	0.00188169	No significant	type III restriction enzyme [EC:3.1.21.5]	http://www.genome.jp/dbget-bin/www_bget?ko:K01156
K01158	-0.305476	0.815441	1	No significant	deoxyribonuclease II [EC:3.1.22.1]	http://www.genome.jp/dbget-bin/www_bget?ko:K01158
K01159	0.0288054	0.745753	0.853633	No significant	crossover junction endodeoxyribonuclease RuvC [EC:3.1.22.4]	http://www.genome.jp/dbget-bin/www_bget?ko:K01159
K01160	0.176257	0.709597	0.832012	No significant	crossover junction endodeoxyribonuclease RusA [EC:3.1.22.4]	http://www.genome.jp/dbget-bin/www_bget?ko:K01160
K01161	-0.475246	0.7853	1	No significant	deoxyribonuclease (pyrimidine dimer) [EC:3.1.25.1]	http://www.genome.jp/dbget-bin/www_bget?ko:K01161
K01163	-0.731647	0.0952346	0.223741	No significant	uncharacterized protein	http://www.genome.jp/dbget-bin/www_bget?ko:K01163
K01165	-0.067382	0.953232	0.973149	No significant	ribonuclease L	http://www.genome.jp/dbget-bin/www_bget?ko:K01165
K01166	0.414979	0.00527767	0.0262083	No significant	ribonuclease T2 [EC:4.6.1.19]	http://www.genome.jp/dbget-bin/www_bget?ko:K01166
K01169	1.2363	0.412521	1	No significant	ribonuclease I (enterobacter ribonuclease) [EC:4.6.1.21]	http://www.genome.jp/dbget-bin/www_bget?ko:K01169
K01173	0.739949	0.00511323	0.0256285	No significant	endonuclease G, mitochondrial	http://www.genome.jp/dbget-bin/www_bget?ko:K01173
K01174	-0.172821	0.317935	0.506546	No significant	micrococcal nuclease [EC:3.1.31.1]	http://www.genome.jp/dbget-bin/www_bget?ko:K01174
K01176	0.31068	0.112928	0.252488	No significant	alpha-amylase [EC:3.2.1.1]	http://www.genome.jp/dbget-bin/www_bget?ko:K01176
K01178	-0.482655	0.00412242	0.0215594	No significant	glucoamylase [EC:3.2.1.3]	http://www.genome.jp/dbget-bin/www_bget?ko:K01178
K01179	0.15017	0.135936	0.28764	No significant	endoglucanase [EC:3.2.1.4]	http://www.genome.jp/dbget-bin/www_bget?ko:K01179
K01181	-0.0557281	0.575956	0.733273	No significant	endo-1,4-beta-xylanase [EC:3.2.1.8]	http://www.genome.jp/dbget-bin/www_bget?ko:K01181
K01182	-0.12046	0.541382	0.70677	No significant	oligo-1,6-glucosidase [EC:3.2.1.10]	http://www.genome.jp/dbget-bin/www_bget?ko:K01182
K01183	0.378316	0.0189373	0.0699332	No significant	chitinase [EC:3.2.1.14]	http://www.genome.jp/dbget-bin/www_bget?ko:K01183
K01184	0.905351	0.0735957	0.187395	No significant	polygalacturonase [EC:3.2.1.15]	http://www.genome.jp/dbget-bin/www_bget?ko:K01184
K01185	0.777509	0.0150032	0.058246	No significant	lysozyme [EC:3.2.1.17]	http://www.genome.jp/dbget-bin/www_bget?ko:K01185
K01187	0.139901	0.0516611	0.145819	No significant	alpha-glucosidase [EC:3.2.1.20]	http://www.genome.jp/dbget-bin/www_bget?ko:K01187
K01190	0.912099	1.2e-11	1.2e-09	No significant	beta-galactosidase [EC:3.2.1.23]	http://www.genome.jp/dbget-bin/www_bget?ko:K01190
K01191	0.345199	0.332416	0.51901	No significant	alpha-mannosidase [EC:3.2.1.24]	http://www.genome.jp/dbget-bin/www_bget?ko:K01191
K01192	0.631497	8.63e-11	6.56e-09	No significant	beta-mannosidase [EC:3.2.1.25]	http://www.genome.jp/dbget-bin/www_bget?ko:K01192
K01194	-0.718504	0.0143008	0.0561348	No significant	alpha,alpha-trehalase [EC:3.2.1.28]	http://www.genome.jp/dbget-bin/www_bget?ko:K01194
K01195	0.266389	0.206987	0.38247	No significant	beta-glucuronidase [EC:3.2.1.31]	http://www.genome.jp/dbget-bin/www_bget?ko:K01195
K01198	0.00596989	0.962219	0.977468	No significant	xylan 1,4-beta-xylosidase [EC:3.2.1.37]	http://www.genome.jp/dbget-bin/www_bget?ko:K01198
K01200	0.469141	0.371239	0.556858	No significant	pullulanase [EC:3.2.1.41]	http://www.genome.jp/dbget-bin/www_bget?ko:K01200
K01201	0.47087	0.0516741	0.145819	No significant	glucosylceramidase [EC:3.2.1.45]	http://www.genome.jp/dbget-bin/www_bget?ko:K01201
K01202	3.47158	0.0203001	0.0733385	No significant	galactosylceramidase [EC:3.2.1.46]	http://www.genome.jp/dbget-bin/www_bget?ko:K01202
K01205	-0.00331148	0.994387	0.997074	No significant	alpha-N-acetylglucosaminidase [EC:3.2.1.50]	http://www.genome.jp/dbget-bin/www_bget?ko:K01205
K01206	0.286152	0.00131053	0.00863024	No significant	alpha-L-fucosidase [EC:3.2.1.51]	http://www.genome.jp/dbget-bin/www_bget?ko:K01206
K01207	-0.00181628	0.979817	0.987733	No significant	beta-N-acetylhexosaminidase [EC:3.2.1.52]	http://www.genome.jp/dbget-bin/www_bget?ko:K01207
K01208	-0.3909	0.143722	0.29664	No significant	cyclomaltodextrinase / maltogenic alpha-amylase / neopullulanase [EC:3.2.1.54 3.2.1.133 3.2.1.135]	http://www.genome.jp/dbget-bin/www_bget?ko:K01208
K01209	-0.155431	0.313683	0.501534	No significant	alpha-L-arabinofuranosidase [EC:3.2.1.55]	http://www.genome.jp/dbget-bin/www_bget?ko:K01209
K01210	0.997668	0.144842	0.297899	No significant	glucan 1,3-beta-glucosidase [EC:3.2.1.58]	http://www.genome.jp/dbget-bin/www_bget?ko:K01210
K01214	-0.164892	0.000658194	0.00495027	No significant	isoamylase [EC:3.2.1.68]	http://www.genome.jp/dbget-bin/www_bget?ko:K01214
K01218	0.0828367	0.610965	0.761336	No significant	mannan endo-1,4-beta-mannosidase [EC:3.2.1.78]	http://www.genome.jp/dbget-bin/www_bget?ko:K01218
K01219	-0.454278	0.550059	0.713433	No significant	beta-agarase [EC:3.2.1.81]	http://www.genome.jp/dbget-bin/www_bget?ko:K01219
K01222	0.673559	0.000362258	0.00304219	No significant	6-phospho-beta-glucosidase [EC:3.2.1.86]	http://www.genome.jp/dbget-bin/www_bget?ko:K01222
K01224	0.278366	0.1253	0.27217	No significant	arabinogalactan endo-1,4-beta-galactosidase [EC:3.2.1.89]	http://www.genome.jp/dbget-bin/www_bget?ko:K01224
K01226	1.64035	0.157123	0.31601	No significant	trehalose-6-phosphate hydrolase [EC:3.2.1.93]	http://www.genome.jp/dbget-bin/www_bget?ko:K01226
K01227	0.753886	0.514233	0.684631	No significant	mannosyl-glycoprotein endo-beta-N-acetylglucosaminidase [EC:3.2.1.96]	http://www.genome.jp/dbget-bin/www_bget?ko:K01227
K01229	-2.01536	0.16141	1	No significant	lactase-phlorizin hydrolase [EC:3.2.1.108 3.2.1.62]	http://www.genome.jp/dbget-bin/www_bget?ko:K01229
K01230	-0.367813	0.759396	0.860369	No significant	mannosyl-oligosaccharide alpha-1,2-mannosidase [EC:3.2.1.113]	http://www.genome.jp/dbget-bin/www_bget?ko:K01230
K01235	-0.167987	0.392256	0.577717	No significant	alpha-glucuronidase [EC:3.2.1.139]	http://www.genome.jp/dbget-bin/www_bget?ko:K01235
K01236	-0.0910496	0.389268	0.574886	No significant	maltooligosyltrehalose trehalohydrolase [EC:3.2.1.141]	http://www.genome.jp/dbget-bin/www_bget?ko:K01236
K01239	0.458612	0.000154042	0.00153317	No significant	purine nucleosidase [EC:3.2.2.1]	http://www.genome.jp/dbget-bin/www_bget?ko:K01239
K01240	-0.348502	0.753235	0.856896	No significant	uridine nucleosidase [EC:3.2.2.3]	http://www.genome.jp/dbget-bin/www_bget?ko:K01240
K01241	0.730696	4.22e-08	1.41e-06	No significant	AMP nucleosidase [EC:3.2.2.4]	http://www.genome.jp/dbget-bin/www_bget?ko:K01241
K01243	0.720069	0.000322437	0.00279291	No significant	adenosylhomocysteine nucleosidase [EC:3.2.2.9]	http://www.genome.jp/dbget-bin/www_bget?ko:K01243
K01246	0.0650474	0.316643	0.504995	No significant	DNA-3-methyladenine glycosylase I [EC:3.2.2.20]	http://www.genome.jp/dbget-bin/www_bget?ko:K01246
K01247	-0.162636	0.100564	0.233359	No significant	DNA-3-methyladenine glycosylase II [EC:3.2.2.21]	http://www.genome.jp/dbget-bin/www_bget?ko:K01247
K01250	0.286733	0.0976785	0.228207	No significant	pyrimidine-specific ribonucleoside hydrolase [EC:3.2.-.-]	http://www.genome.jp/dbget-bin/www_bget?ko:K01250
K01251	-0.144011	0.0332118	0.105143	No significant	adenosylhomocysteinase [EC:3.3.1.1]	http://www.genome.jp/dbget-bin/www_bget?ko:K01251
K01253	0.42123	0.273616	0.459225	No significant	microsomal epoxide hydrolase [EC:3.3.2.9]	http://www.genome.jp/dbget-bin/www_bget?ko:K01253
K01254	-0.584115	0.277463	0.463013	No significant	leukotriene-A4 hydrolase [EC:3.3.2.6]	http://www.genome.jp/dbget-bin/www_bget?ko:K01254
K01255	0.0324066	0.548053	0.712021	No significant	leucyl aminopeptidase [EC:3.4.11.1]	http://www.genome.jp/dbget-bin/www_bget?ko:K01255
K01256	0.139177	0.0706542	0.181493	No significant	aminopeptidase N [EC:3.4.11.2]	http://www.genome.jp/dbget-bin/www_bget?ko:K01256
K01258	-0.148865	0.276996	0.462564	No significant	tripeptide aminopeptidase [EC:3.4.11.4]	http://www.genome.jp/dbget-bin/www_bget?ko:K01258
K01259	0.126166	0.237259	0.417667	No significant	proline iminopeptidase [EC:3.4.11.5]	http://www.genome.jp/dbget-bin/www_bget?ko:K01259
K01262	-0.0454919	0.410432	0.594463	No significant	Xaa-Pro aminopeptidase [EC:3.4.11.9]	http://www.genome.jp/dbget-bin/www_bget?ko:K01262
K01263	0.42135	0.616056	0.765632	No significant	cytosol alanyl aminopeptidase [EC:3.4.11.14]	http://www.genome.jp/dbget-bin/www_bget?ko:K01263
K01265	0.127022	0.0463781	0.135244	No significant	methionyl aminopeptidase [EC:3.4.11.18]	http://www.genome.jp/dbget-bin/www_bget?ko:K01265
K01266	-0.123911	0.392554	0.577912	No significant	D-aminopeptidase [EC:3.4.11.19]	http://www.genome.jp/dbget-bin/www_bget?ko:K01266
K01270	0.642769	0.008144	0.0366874	No significant	dipeptidase D [EC:3.4.13.-]	http://www.genome.jp/dbget-bin/www_bget?ko:K01270
K01271	-0.184418	0.0566646	0.155872	No significant	Xaa-Pro dipeptidase [EC:3.4.13.9]	http://www.genome.jp/dbget-bin/www_bget?ko:K01271
K01273	-0.324891	4.63e-06	7.99e-05	No significant	membrane dipeptidase [EC:3.4.13.19]	http://www.genome.jp/dbget-bin/www_bget?ko:K01273
K01277	-0.374273	0.0277543	0.0924304	No significant	dipeptidyl-peptidase III [EC:3.4.14.4]	http://www.genome.jp/dbget-bin/www_bget?ko:K01277
K01278	-0.328957	1.98e-05	0.000270327	No significant	dipeptidyl-peptidase 4 [EC:3.4.14.5]	http://www.genome.jp/dbget-bin/www_bget?ko:K01278
K01279	-0.475246	0.7853	1	No significant	tripeptidyl-peptidase I [EC:3.4.14.9]	http://www.genome.jp/dbget-bin/www_bget?ko:K01279
K01280	-0.79824	0.399632	0.58427	No significant	tripeptidyl-peptidase II [EC:3.4.14.10]	http://www.genome.jp/dbget-bin/www_bget?ko:K01280
K01281	0.0549521	0.706625	0.830198	No significant	X-Pro dipeptidyl-peptidase [EC:3.4.14.11]	http://www.genome.jp/dbget-bin/www_bget?ko:K01281
K01283	0.0109098	0.931007	0.964009	No significant	peptidyl-dipeptidase A [EC:3.4.15.1]	http://www.genome.jp/dbget-bin/www_bget?ko:K01283
K01284	0.219655	0.0354602	0.11063	No significant	peptidyl-dipeptidase Dcp [EC:3.4.15.5]	http://www.genome.jp/dbget-bin/www_bget?ko:K01284
K01286	0.509597	2.04e-05	0.000277427	No significant	D-alanyl-D-alanine carboxypeptidase [EC:3.4.16.4]	http://www.genome.jp/dbget-bin/www_bget?ko:K01286
K01295	-0.0114275	0.893124	0.944492	No significant	glutamate carboxypeptidase [EC:3.4.17.11]	http://www.genome.jp/dbget-bin/www_bget?ko:K01295
K01296	1.39293	0.369033	1	No significant	carboxypeptidase M [EC:3.4.17.12]	http://www.genome.jp/dbget-bin/www_bget?ko:K01296
K01297	0.163117	0.297446	0.483781	No significant	muramoyltetrapeptide carboxypeptidase [EC:3.4.17.13]	http://www.genome.jp/dbget-bin/www_bget?ko:K01297
K01298	-0.475246	0.7853	1	No significant	carboxypeptidase A2 [EC:3.4.17.15]	http://www.genome.jp/dbget-bin/www_bget?ko:K01298
K01299	-0.410259	0.000223182	0.00208194	No significant	carboxypeptidase Taq [EC:3.4.17.19]	http://www.genome.jp/dbget-bin/www_bget?ko:K01299
K01301	-0.407714	0.00427291	0.0221804	No significant	N-acetylated-alpha-linked acidic dipeptidase [EC:3.4.17.21]	http://www.genome.jp/dbget-bin/www_bget?ko:K01301
K01302	-0.775196	0.000415106	0.00339226	No significant	carboxypeptidase Q [EC:3.4.17.-]	http://www.genome.jp/dbget-bin/www_bget?ko:K01302
K01303	-1.16225	0.0625285	0.166624	No significant	acylaminoacyl-peptidase [EC:3.4.19.1]	http://www.genome.jp/dbget-bin/www_bget?ko:K01303
K01304	-0.0286309	0.892243	0.943989	No significant	pyroglutamyl-peptidase [EC:3.4.19.3]	http://www.genome.jp/dbget-bin/www_bget?ko:K01304
K01305	-0.905955	0.116952	0.25859	No significant	beta-aspartyl-dipeptidase (metallo-type) [EC:3.4.19.-]	http://www.genome.jp/dbget-bin/www_bget?ko:K01305
K01308	0.215305	0.830954	0.907214	No significant	g-D-glutamyl-meso-diaminopimelate peptidase [EC:3.4.19.11]	http://www.genome.jp/dbget-bin/www_bget?ko:K01308
K01310	0.145857	0.891018	0.943407	No significant	chymotrypsin [EC:3.4.21.1]	http://www.genome.jp/dbget-bin/www_bget?ko:K01310
K01311	-2.28896	0.125729	1	No significant	chymotrypsin C [EC:3.4.21.2]	http://www.genome.jp/dbget-bin/www_bget?ko:K01311
K01312	1.42258	0.141253	0.29408	No significant	trypsin [EC:3.4.21.4]	http://www.genome.jp/dbget-bin/www_bget?ko:K01312
K01313	0.092683	0.936695	0.966396	No significant	coagulation factor II (thrombin) [EC:3.4.21.5]	http://www.genome.jp/dbget-bin/www_bget?ko:K01313
K01318	2.8641	1	1	No significant	glutamyl endopeptidase [EC:3.4.21.19]	http://www.genome.jp/dbget-bin/www_bget?ko:K01318
K01322	-0.3269	0.00918177	0.039921	No significant	prolyl oligopeptidase [EC:3.4.21.26]	http://www.genome.jp/dbget-bin/www_bget?ko:K01322
K01325	-0.475246	0.7853	1	No significant	tissue kallikrein [EC:3.4.21.35]	http://www.genome.jp/dbget-bin/www_bget?ko:K01325
K01336	1.41429	0.400643	1	No significant	cerevisin [EC:3.4.21.48]	http://www.genome.jp/dbget-bin/www_bget?ko:K01336
K01337	0.404993	0.450973	0.630947	No significant	lysyl endopeptidase [EC:3.4.21.50]	http://www.genome.jp/dbget-bin/www_bget?ko:K01337
K01338	-0.214595	0.00121729	0.00815459	No significant	ATP-dependent Lon protease [EC:3.4.21.53]	http://www.genome.jp/dbget-bin/www_bget?ko:K01338
K01342	-0.822772	0.0202473	0.0731857	No significant	subtilisin [EC:3.4.21.62]	http://www.genome.jp/dbget-bin/www_bget?ko:K01342
K01343	-0.098224	0.911462	0.953535	No significant	tissue plasminogen activator [EC:3.4.21.68]	http://www.genome.jp/dbget-bin/www_bget?ko:K01343
K01345	-1.65387	0.285104	1	No significant	pancreatic endopeptidase E [EC:3.4.21.70]	http://www.genome.jp/dbget-bin/www_bget?ko:K01345
K01346	1.88155	0.223813	1	No significant	pancreatic elastase II [EC:3.4.21.71]	http://www.genome.jp/dbget-bin/www_bget?ko:K01346
K01354	0.343873	0.010018	0.0425508	No significant	oligopeptidase B [EC:3.4.21.83]	http://www.genome.jp/dbget-bin/www_bget?ko:K01354
K01356	0.0174596	0.87895	0.93602	No significant	repressor LexA [EC:3.4.21.88]	http://www.genome.jp/dbget-bin/www_bget?ko:K01356
K01358	0.0746875	0.364933	0.549759	No significant	ATP-dependent Clp protease, protease subunit [EC:3.4.21.92]	http://www.genome.jp/dbget-bin/www_bget?ko:K01358
K01361	0.0565098	0.957586	0.975313	No significant	lactocepin [EC:3.4.21.96]	http://www.genome.jp/dbget-bin/www_bget?ko:K01361
K01365	1.53958	1	1	No significant	cathepsin L [EC:3.4.22.15]	http://www.genome.jp/dbget-bin/www_bget?ko:K01365
K01369	0.884516	0.594326	1	No significant	legumain [EC:3.4.22.34]	http://www.genome.jp/dbget-bin/www_bget?ko:K01369
K01371	-1.18393	0.460604	1	No significant	cathepsin K [EC:3.4.22.38]	http://www.genome.jp/dbget-bin/www_bget?ko:K01371
K01372	-0.342051	0.256637	0.439921	No significant	bleomycin hydrolase [EC:3.4.22.40]	http://www.genome.jp/dbget-bin/www_bget?ko:K01372
K01387	0.451243	0.482464	0.65878	No significant	microbial collagenase [EC:3.4.24.3]	http://www.genome.jp/dbget-bin/www_bget?ko:K01387
K01392	0.274998	0.107357	0.244572	No significant	thimet oligopeptidase [EC:3.4.24.15]	http://www.genome.jp/dbget-bin/www_bget?ko:K01392
K01394	-0.475246	0.7853	1	No significant	matrix metalloproteinase-3 (stromelysin 1, progelatinase) [EC:3.4.24.17]	http://www.genome.jp/dbget-bin/www_bget?ko:K01394
K01399	-2.77205	0.027678	1	No significant	pseudolysin [EC:3.4.24.26]	http://www.genome.jp/dbget-bin/www_bget?ko:K01399
K01400	0.492328	0.277979	0.463764	No significant	bacillolysin [EC:3.4.24.28]	http://www.genome.jp/dbget-bin/www_bget?ko:K01400
K01401	-0.549834	0.600701	0.753248	No significant	aureolysin [EC:3.4.24.29]	http://www.genome.jp/dbget-bin/www_bget?ko:K01401
K01403	-2.04471	0.0785489	0.195535	No significant	matrix metalloproteinase-9 (gelatinase B) [EC:3.4.24.35]	http://www.genome.jp/dbget-bin/www_bget?ko:K01403
K01405	-1.67102	0.280014	1	No significant	saccharolysin [EC:3.4.24.37]	http://www.genome.jp/dbget-bin/www_bget?ko:K01405
K01406	0.302539	0.137982	0.290157	No significant	serralysin [EC:3.4.24.40]	http://www.genome.jp/dbget-bin/www_bget?ko:K01406
K01407	-0.475246	0.7853	1	No significant	protease III [EC:3.4.24.55]	http://www.genome.jp/dbget-bin/www_bget?ko:K01407
K01408	0.0600211	0.953673	0.973314	No significant	insulysin [EC:3.4.24.56]	http://www.genome.jp/dbget-bin/www_bget?ko:K01408
K01409	-0.0400228	0.592544	0.747197	No significant	N6-L-threonylcarbamoyladenine synthase [EC:2.3.1.234]	http://www.genome.jp/dbget-bin/www_bget?ko:K01409
K01414	-0.412297	0.00978074	0.0418482	No significant	oligopeptidase A [EC:3.4.24.70]	http://www.genome.jp/dbget-bin/www_bget?ko:K01414
K01416	1.1511	0.0256449	0.0869809	No significant	snapalysin [EC:3.4.24.77]	http://www.genome.jp/dbget-bin/www_bget?ko:K01416
K01417	-0.0541106	0.902792	0.948828	No significant	extracellular elastinolytic metalloproteinase [EC:3.4.24.-]	http://www.genome.jp/dbget-bin/www_bget?ko:K01417
K01419	-0.150778	0.0687957	0.178226	No significant	ATP-dependent HslUV protease, peptidase subunit HslV [EC:3.4.25.2]	http://www.genome.jp/dbget-bin/www_bget?ko:K01419
K01420	0.129306	0.278447	0.464101	No significant	CRP/FNR family transcriptional regulator, anaerobic regulatory protein	http://www.genome.jp/dbget-bin/www_bget?ko:K01420
K01423	-0.690736	1.69e-05	0.000239677	No significant	beta-barrel assembly-enhancing protease [EC:3.4.-.-]	http://www.genome.jp/dbget-bin/www_bget?ko:K01423
K01424	0.0354151	0.683899	0.816123	No significant	L-asparaginase [EC:3.5.1.1]	http://www.genome.jp/dbget-bin/www_bget?ko:K01424
K01425	0.505799	4.59e-05	0.000544915	No significant	glutaminase [EC:3.5.1.2]	http://www.genome.jp/dbget-bin/www_bget?ko:K01425
K01426	-0.0536589	0.241075	0.422577	No significant	amidase [EC:3.5.1.4]	http://www.genome.jp/dbget-bin/www_bget?ko:K01426
K01427	-0.317148	0.77389	0.871221	No significant	urease [EC:3.5.1.5]	http://www.genome.jp/dbget-bin/www_bget?ko:K01427
K01428	0.336048	5.24e-06	8.82e-05	No significant	urease subunit alpha [EC:3.5.1.5]	http://www.genome.jp/dbget-bin/www_bget?ko:K01428
K01429	0.838692	0.000526171	0.0041261	No significant	urease subunit beta [EC:3.5.1.5]	http://www.genome.jp/dbget-bin/www_bget?ko:K01429
K01430	0.694616	0.00272622	0.0155241	No significant	urease subunit gamma [EC:3.5.1.5]	http://www.genome.jp/dbget-bin/www_bget?ko:K01430
K01431	0.211312	0.131194	0.281218	No significant	beta-ureidopropionase [EC:3.5.1.6]	http://www.genome.jp/dbget-bin/www_bget?ko:K01431
K01432	-0.31505	0.082561	0.202551	No significant	arylformamidase [EC:3.5.1.9]	http://www.genome.jp/dbget-bin/www_bget?ko:K01432
K01433	0.886728	2.23e-11	2.07e-09	No significant	formyltetrahydrofolate deformylase [EC:3.5.1.10]	http://www.genome.jp/dbget-bin/www_bget?ko:K01433
K01434	-0.139254	0.0595285	0.160837	No significant	penicillin G amidase [EC:3.5.1.11]	http://www.genome.jp/dbget-bin/www_bget?ko:K01434
K01436	-0.152265	0.525444	0.693086	No significant	amidohydrolase [EC:3.5.1.-]	http://www.genome.jp/dbget-bin/www_bget?ko:K01436
K01437	2.7148	0.0833789	0.204052	No significant	aspartoacylase [EC:3.5.1.15]	http://www.genome.jp/dbget-bin/www_bget?ko:K01437
K01438	-0.0624859	0.448677	0.62912	No significant	acetylornithine deacetylase [EC:3.5.1.16]	http://www.genome.jp/dbget-bin/www_bget?ko:K01438
K01439	-0.0194629	0.789498	0.882455	No significant	succinyl-diaminopimelate desuccinylase [EC:3.5.1.18]	http://www.genome.jp/dbget-bin/www_bget?ko:K01439
K01443	0.182542	0.0404893	0.122646	No significant	N-acetylglucosamine-6-phosphate deacetylase [EC:3.5.1.25]	http://www.genome.jp/dbget-bin/www_bget?ko:K01443
K01444	-0.537267	0.00129451	0.00854888	No significant	N4-(beta-N-acetylglucosaminyl)-L-asparaginase [EC:3.5.1.26]	http://www.genome.jp/dbget-bin/www_bget?ko:K01444
K01447	0.242877	0.413546	0.597734	No significant	N-acetylmuramoyl-L-alanine amidase [EC:3.5.1.28]	http://www.genome.jp/dbget-bin/www_bget?ko:K01447
K01448	-0.0140471	0.819356	0.901407	No significant	N-acetylmuramoyl-L-alanine amidase [EC:3.5.1.28]	http://www.genome.jp/dbget-bin/www_bget?ko:K01448
K01449	0.847097	0.027493	0.0917354	No significant	N-acetylmuramoyl-L-alanine amidase [EC:3.5.1.28]	http://www.genome.jp/dbget-bin/www_bget?ko:K01449
K01452	1.24162	0.280453	0.466519	No significant	chitin deacetylase [EC:3.5.1.41]	http://www.genome.jp/dbget-bin/www_bget?ko:K01452
K01453	0.489901	0.753601	1	No significant	6-aminohexanoate-oligomer exohydrolase [EC:3.5.1.46]	http://www.genome.jp/dbget-bin/www_bget?ko:K01453
K01455	-0.174986	0.222292	0.401745	No significant	formamidase [EC:3.5.1.49]	http://www.genome.jp/dbget-bin/www_bget?ko:K01455
K01458	-0.0703577	0.711273	0.832343	No significant	N-formylglutamate deformylase [EC:3.5.1.68]	http://www.genome.jp/dbget-bin/www_bget?ko:K01458
K01459	-0.0793868	0.532883	0.69901	No significant	N-carbamoyl-D-amino-acid hydrolase [EC:3.5.1.77]	http://www.genome.jp/dbget-bin/www_bget?ko:K01459
K01460	0.0444827	0.978827	1	No significant	glutathionylspermidine amidase/synthetase [EC:3.5.1.78 6.3.1.8]	http://www.genome.jp/dbget-bin/www_bget?ko:K01460
K01461	-0.232331	0.793384	0.885199	No significant	N-acyl-D-glutamate deacylase [EC:3.5.1.82]	http://www.genome.jp/dbget-bin/www_bget?ko:K01461
K01462	-0.0272664	0.776374	0.872531	No significant	peptide deformylase [EC:3.5.1.88]	http://www.genome.jp/dbget-bin/www_bget?ko:K01462
K01463	-0.162134	0.180362	0.348503	No significant	N-acetylglucosamine malate deacetylase 1 [EC:3.5.1.-]	http://www.genome.jp/dbget-bin/www_bget?ko:K01463
K01464	0.0454072	0.607997	0.759505	No significant	dihydropyrimidinase [EC:3.5.2.2]	http://www.genome.jp/dbget-bin/www_bget?ko:K01464
K01465	-0.0411582	0.39719	0.581796	No significant	dihydroorotase [EC:3.5.2.3]	http://www.genome.jp/dbget-bin/www_bget?ko:K01465
K01466	0.300988	0.0217776	0.0774746	No significant	allantoinase [EC:3.5.2.5]	http://www.genome.jp/dbget-bin/www_bget?ko:K01466
K01467	0.681971	0.0465445	0.135616	No significant	beta-lactamase class C [EC:3.5.2.6]	http://www.genome.jp/dbget-bin/www_bget?ko:K01467
K01468	0.0190515	0.821174	0.902413	No significant	imidazolonepropionase [EC:3.5.2.7]	http://www.genome.jp/dbget-bin/www_bget?ko:K01468
K01469	-0.0934571	0.474871	0.651916	No significant	5-oxoprolinase (ATP-hydrolysing) [EC:3.5.2.9]	http://www.genome.jp/dbget-bin/www_bget?ko:K01469
K01470	0.143996	0.0472516	0.137161	No significant	creatinine amidohydrolase [EC:3.5.2.10]	http://www.genome.jp/dbget-bin/www_bget?ko:K01470
K01473	0.0287974	0.686933	0.818347	No significant	N-methylhydantoinase A [EC:3.5.2.14]	http://www.genome.jp/dbget-bin/www_bget?ko:K01473
K01474	-0.0596296	0.413931	0.59792	No significant	N-methylhydantoinase B [EC:3.5.2.14]	http://www.genome.jp/dbget-bin/www_bget?ko:K01474
K01475	1.1777	0.0462518	0.134932	No significant	isatin hydrolase [EC:3.5.2.20]	http://www.genome.jp/dbget-bin/www_bget?ko:K01475
K01476	0.0297858	0.858784	0.922842	No significant	arginase [EC:3.5.3.1]	http://www.genome.jp/dbget-bin/www_bget?ko:K01476
K01477	0.360897	0.0370006	0.11429	No significant	allantoicase [EC:3.5.3.4]	http://www.genome.jp/dbget-bin/www_bget?ko:K01477
K01478	0.346791	0.00710975	0.0328979	No significant	arginine deiminase [EC:3.5.3.6]	http://www.genome.jp/dbget-bin/www_bget?ko:K01478
K01479	0.664771	0.0733414	0.186952	No significant	formiminoglutamase [EC:3.5.3.8]	http://www.genome.jp/dbget-bin/www_bget?ko:K01479
K01480	0.169442	0.123354	0.268832	No significant	agmatinase [EC:3.5.3.11]	http://www.genome.jp/dbget-bin/www_bget?ko:K01480
K01481	0.344748	0.530529	0.697243	No significant	protein-arginine deiminase [EC:3.5.3.15]	http://www.genome.jp/dbget-bin/www_bget?ko:K01481
K01482	0.595259	0.00518663	0.0259406	No significant	dimethylargininase [EC:3.5.3.18]	http://www.genome.jp/dbget-bin/www_bget?ko:K01482
K01483	0.81122	0.00879533	0.0387471	No significant	ureidoglycolate lyase [EC:4.3.2.3]	http://www.genome.jp/dbget-bin/www_bget?ko:K01483
K01484	0.767683	0.000609917	0.00468295	No significant	succinylarginine dihydrolase [EC:3.5.3.23]	http://www.genome.jp/dbget-bin/www_bget?ko:K01484
K01485	0.691911	2.95e-07	7.67e-06	No significant	cytosine/creatinine deaminase [EC:3.5.4.1 3.5.4.21]	http://www.genome.jp/dbget-bin/www_bget?ko:K01485
K01486	0.353023	0.00397966	0.0210332	No significant	adenine deaminase [EC:3.5.4.2]	http://www.genome.jp/dbget-bin/www_bget?ko:K01486
K01487	0.447947	0.0102198	0.0431937	No significant	guanine deaminase [EC:3.5.4.3]	http://www.genome.jp/dbget-bin/www_bget?ko:K01487
K01488	0.314544	0.00652855	0.0310517	No significant	adenosine deaminase [EC:3.5.4.4]	http://www.genome.jp/dbget-bin/www_bget?ko:K01488
K01489	0.172189	0.110105	0.248885	No significant	cytidine deaminase [EC:3.5.4.5]	http://www.genome.jp/dbget-bin/www_bget?ko:K01489
K01491	0.032579	0.624344	0.770993	No significant	methylenetetrahydrofolate dehydrogenase (NADP+) / methenyltetrahydrofolate cyclohydrolase [EC:1.5.1.5 3.5.4.9]	http://www.genome.jp/dbget-bin/www_bget?ko:K01491
K01493	0.304709	0.356113	0.541556	No significant	dCMP deaminase [EC:3.5.4.12]	http://www.genome.jp/dbget-bin/www_bget?ko:K01493
K01494	0.112834	0.0452811	0.132598	No significant	dCTP deaminase [EC:3.5.4.13]	http://www.genome.jp/dbget-bin/www_bget?ko:K01494
K01495	0.0624802	0.505295	0.678419	No significant	GTP cyclohydrolase IA [EC:3.5.4.16]	http://www.genome.jp/dbget-bin/www_bget?ko:K01495
K01496	0.343212	0.0311783	0.100527	No significant	phosphoribosyl-AMP cyclohydrolase [EC:3.5.4.19]	http://www.genome.jp/dbget-bin/www_bget?ko:K01496
K01497	0.27488	0.0734063	0.18705	No significant	GTP cyclohydrolase II [EC:3.5.4.25]	http://www.genome.jp/dbget-bin/www_bget?ko:K01497
K01499	-0.350701	0.0205856	0.0742816	No significant	methenyltetrahydromethanopterin cyclohydrolase [EC:3.5.4.27]	http://www.genome.jp/dbget-bin/www_bget?ko:K01499
K01500	-0.622048	0.0126727	0.0509167	No significant	methenyltetrahydrofolate cyclohydrolase [EC:3.5.4.9]	http://www.genome.jp/dbget-bin/www_bget?ko:K01500
K01501	0.171784	0.309407	0.496526	No significant	nitrilase [EC:3.5.5.1]	http://www.genome.jp/dbget-bin/www_bget?ko:K01501
K01502	-0.549145	0.0187313	0.0693566	No significant	aliphatic nitrilase [EC:3.5.5.7]	http://www.genome.jp/dbget-bin/www_bget?ko:K01502
K01507	0.193602	0.0812352	0.200067	No significant	inorganic pyrophosphatase [EC:3.6.1.1]	http://www.genome.jp/dbget-bin/www_bget?ko:K01507
K01509	-0.475246	0.7853	1	No significant	adenosinetriphosphatase [EC:3.6.1.3]	http://www.genome.jp/dbget-bin/www_bget?ko:K01509
K01512	-0.166296	0.103675	0.238438	No significant	acylphosphatase [EC:3.6.1.7]	http://www.genome.jp/dbget-bin/www_bget?ko:K01512
K01513	-2.7014	0.068552	1	No significant	ectonucleotide pyrophosphatase/phosphodiesterase family member 1/3 [EC:3.1.4.1 3.6.1.9]	http://www.genome.jp/dbget-bin/www_bget?ko:K01513
K01515	-0.114864	0.178882	0.346219	No significant	ADP-ribose pyrophosphatase [EC:3.6.1.13]	http://www.genome.jp/dbget-bin/www_bget?ko:K01515
K01519	2.55278	0.0227572	0.0796617	No significant	inosine triphosphate pyrophosphatase [EC:3.6.1.-]	http://www.genome.jp/dbget-bin/www_bget?ko:K01519
K01520	-0.0644942	0.530266	0.697077	No significant	dUTP pyrophosphatase [EC:3.6.1.23]	http://www.genome.jp/dbget-bin/www_bget?ko:K01520
K01521	0.144658	0.830761	0.907214	No significant	CDP-diacylglycerol pyrophosphatase [EC:3.6.1.26]	http://www.genome.jp/dbget-bin/www_bget?ko:K01521
K01523	0.0882212	0.535556	0.700998	No significant	phosphoribosyl-ATP pyrophosphohydrolase [EC:3.6.1.31]	http://www.genome.jp/dbget-bin/www_bget?ko:K01523
K01524	0.212287	0.00113133	0.00767439	No significant	exopolyphosphatase / guanosine-5'-triphosphate,3'-diphosphate pyrophosphatase [EC:3.6.1.11 3.6.1.40]	http://www.genome.jp/dbget-bin/www_bget?ko:K01524
K01525	-0.177004	0.262262	0.446386	No significant	bis(5'-nucleosyl)-tetraphosphatase (symmetrical) [EC:3.6.1.41]	http://www.genome.jp/dbget-bin/www_bget?ko:K01525
K01529	-1.07207	0.234484	0.415507	No significant	inosine/xanthosine triphosphatase [EC:3.6.1.-]	http://www.genome.jp/dbget-bin/www_bget?ko:K01529
K01531	0.0483855	0.737261	0.847149	No significant	P-type Mg2+ transporter [EC:7.2.2.14]	http://www.genome.jp/dbget-bin/www_bget?ko:K01531
K01533	-0.0976121	0.264592	0.44894	No significant	P-type Cu2+ transporter [EC:7.2.2.9]	http://www.genome.jp/dbget-bin/www_bget?ko:K01533
K01534	-0.0425532	0.666796	0.804345	No significant	Zn2+/Cd2+-exporting ATPase [EC:7.2.2.12 7.2.2.21]	http://www.genome.jp/dbget-bin/www_bget?ko:K01534
K01535	-0.0747929	0.849801	0.917706	No significant	H+-transporting ATPase [EC:7.1.2.1]	http://www.genome.jp/dbget-bin/www_bget?ko:K01535
K01536	-0.475246	0.7853	1	No significant	P-type Na+/K+ transporter [EC:7.2.2.3 7.2.2.-]	http://www.genome.jp/dbget-bin/www_bget?ko:K01536
K01537	-0.0823426	0.378512	0.563653	No significant	P-type Ca2+ transporter type 2C [EC:7.2.2.10]	http://www.genome.jp/dbget-bin/www_bget?ko:K01537
K01539	0.233186	0.74765	0.854748	No significant	sodium/potassium-transporting ATPase subunit alpha [EC:7.2.2.13]	http://www.genome.jp/dbget-bin/www_bget?ko:K01539
K01547	0.797577	1.53e-06	3.2e-05	No significant	potassium-transporting ATPase ATP-binding subunit [EC:7.2.2.6]	http://www.genome.jp/dbget-bin/www_bget?ko:K01547
K01551	0.202178	0.0585617	0.159291	No significant	arsenite/tail-anchored protein-transporting ATPase [EC:7.3.2.7 7.3.-.-]	http://www.genome.jp/dbget-bin/www_bget?ko:K01551
K01552	-0.494647	0.340563	0.526557	No significant	energy-coupling factor transport system ATP-binding protein [EC:3.6.3.-]	http://www.genome.jp/dbget-bin/www_bget?ko:K01552
K01554	0.660678	0.00670637	0.031639	No significant	8-oxo-dGDP phosphatase [EC:3.6.1.58]	http://www.genome.jp/dbget-bin/www_bget?ko:K01554
K01555	0.271623	0.0775221	0.193584	No significant	fumarylacetoacetase [EC:3.7.1.2]	http://www.genome.jp/dbget-bin/www_bget?ko:K01555
K01556	-0.077981	0.349208	0.534834	No significant	kynureninase [EC:3.7.1.3]	http://www.genome.jp/dbget-bin/www_bget?ko:K01556
K01560	-0.2	0.00783808	0.0355384	No significant	2-haloacid dehalogenase [EC:3.8.1.2]	http://www.genome.jp/dbget-bin/www_bget?ko:K01560
K01561	-0.330192	0.0150054	0.058246	No significant	haloacetate dehalogenase [EC:3.8.1.3]	http://www.genome.jp/dbget-bin/www_bget?ko:K01561
K01563	0.00228455	0.988288	0.992839	No significant	haloalkane dehalogenase [EC:3.8.1.5]	http://www.genome.jp/dbget-bin/www_bget?ko:K01563
K01565	-0.748713	0.0738084	0.187869	No significant	N-sulfoglucosamine sulfohydrolase [EC:3.10.1.1]	http://www.genome.jp/dbget-bin/www_bget?ko:K01565
K01568	0.585153	0.422919	0.605942	No significant	pyruvate decarboxylase [EC:4.1.1.1]	http://www.genome.jp/dbget-bin/www_bget?ko:K01568
K01569	0.690402	0.00910573	0.039615	No significant	oxalate decarboxylase [EC:4.1.1.2]	http://www.genome.jp/dbget-bin/www_bget?ko:K01569
K01571	-0.424967	0.0210291	0.0752716	No significant	oxaloacetate decarboxylase (Na+ extruding) subunit alpha [EC:7.2.4.2]	http://www.genome.jp/dbget-bin/www_bget?ko:K01571
K01573	-1.47168	0.136815	0.289024	No significant	oxaloacetate decarboxylase (Na+ extruding) subunit gamma	http://www.genome.jp/dbget-bin/www_bget?ko:K01573
K01574	0.13804	0.281226	0.46741	No significant	acetoacetate decarboxylase [EC:4.1.1.4]	http://www.genome.jp/dbget-bin/www_bget?ko:K01574
K01575	0.853505	0.00486607	0.0246371	No significant	acetolactate decarboxylase [EC:4.1.1.5]	http://www.genome.jp/dbget-bin/www_bget?ko:K01575
K01576	-0.0408579	0.535121	0.700691	No significant	benzoylformate decarboxylase [EC:4.1.1.7]	http://www.genome.jp/dbget-bin/www_bget?ko:K01576
K01577	-0.21804	0.0173585	0.0655757	No significant	oxalyl-CoA decarboxylase [EC:4.1.1.8]	http://www.genome.jp/dbget-bin/www_bget?ko:K01577
K01578	-0.0643509	0.623857	0.770939	No significant	malonyl-CoA decarboxylase [EC:4.1.1.9]	http://www.genome.jp/dbget-bin/www_bget?ko:K01578
K01579	0.258193	0.0957544	0.224584	No significant	aspartate 1-decarboxylase [EC:4.1.1.11]	http://www.genome.jp/dbget-bin/www_bget?ko:K01579
K01580	0.718466	4.64e-05	0.000547068	No significant	glutamate decarboxylase [EC:4.1.1.15]	http://www.genome.jp/dbget-bin/www_bget?ko:K01580
K01581	-0.0540668	0.483545	0.659611	No significant	ornithine decarboxylase [EC:4.1.1.17]	http://www.genome.jp/dbget-bin/www_bget?ko:K01581
K01582	-1.10294	0.0684191	0.177597	No significant	lysine decarboxylase [EC:4.1.1.18]	http://www.genome.jp/dbget-bin/www_bget?ko:K01582
K01583	-0.797402	0.0879737	0.211926	No significant	arginine decarboxylase [EC:4.1.1.19]	http://www.genome.jp/dbget-bin/www_bget?ko:K01583
K01584	-0.166331	0.188302	0.358982	No significant	arginine decarboxylase [EC:4.1.1.19]	http://www.genome.jp/dbget-bin/www_bget?ko:K01584
K01585	-0.441001	0.000290931	0.00255368	No significant	arginine decarboxylase [EC:4.1.1.19]	http://www.genome.jp/dbget-bin/www_bget?ko:K01585
K01586	0.184516	0.00230169	0.0135827	No significant	diaminopimelate decarboxylase [EC:4.1.1.20]	http://www.genome.jp/dbget-bin/www_bget?ko:K01586
K01587	-0.778582	0.00310503	0.017273	No significant	phosphoribosylaminoimidazole carboxylase / phosphoribosylaminoimidazole-succinocarboxamide synthase [EC:4.1.1.21 6.3.2.6]	http://www.genome.jp/dbget-bin/www_bget?ko:K01587
K01588	0.13137	0.207082	0.38247	No significant	5-(carboxyamino)imidazole ribonucleotide mutase [EC:5.4.99.18]	http://www.genome.jp/dbget-bin/www_bget?ko:K01588
K01589	0.090821	0.172131	0.337262	No significant	5-(carboxyamino)imidazole ribonucleotide synthase [EC:6.3.4.18]	http://www.genome.jp/dbget-bin/www_bget?ko:K01589
K01590	-0.461285	0.241574	0.423027	No significant	histidine decarboxylase [EC:4.1.1.22]	http://www.genome.jp/dbget-bin/www_bget?ko:K01590
K01591	0.0120788	0.854526	0.920296	No significant	orotidine-5'-phosphate decarboxylase [EC:4.1.1.23]	http://www.genome.jp/dbget-bin/www_bget?ko:K01591
K01593	-0.159818	0.0941309	0.222118	No significant	aromatic-L-amino-acid/L-tryptophan decarboxylase [EC:4.1.1.28 4.1.1.105]	http://www.genome.jp/dbget-bin/www_bget?ko:K01593
K01594	1.48364	0.352396	1	No significant	sulfinoalanine decarboxylase [EC:4.1.1.29]	http://www.genome.jp/dbget-bin/www_bget?ko:K01594
K01595	0.0138509	0.874861	0.933515	No significant	phosphoenolpyruvate carboxylase [EC:4.1.1.31]	http://www.genome.jp/dbget-bin/www_bget?ko:K01595
K01596	-0.047239	0.569568	0.729393	No significant	phosphoenolpyruvate carboxykinase (GTP) [EC:4.1.1.32]	http://www.genome.jp/dbget-bin/www_bget?ko:K01596
K01597	0.0102527	0.941555	0.967875	No significant	diphosphomevalonate decarboxylase [EC:4.1.1.33]	http://www.genome.jp/dbget-bin/www_bget?ko:K01597
K01598	0.140622	0.727259	0.841583	No significant	phosphopantothenoylcysteine decarboxylase [EC:4.1.1.36]	http://www.genome.jp/dbget-bin/www_bget?ko:K01598
K01599	-0.0856561	0.282606	0.468241	No significant	uroporphyrinogen decarboxylase [EC:4.1.1.37]	http://www.genome.jp/dbget-bin/www_bget?ko:K01599
K01601	0.0650322	0.695482	0.823336	No significant	ribulose-bisphosphate carboxylase large chain [EC:4.1.1.39]	http://www.genome.jp/dbget-bin/www_bget?ko:K01601
K01602	-0.221824	0.635897	0.779613	No significant	ribulose-bisphosphate carboxylase small chain [EC:4.1.1.39]	http://www.genome.jp/dbget-bin/www_bget?ko:K01602
K01604	-0.218485	0.465674	0.64378	No significant	methylmalonyl-CoA decarboxylase subunit alpha [EC:7.2.4.3]	http://www.genome.jp/dbget-bin/www_bget?ko:K01604
K01607	-0.063702	0.454864	0.634704	No significant	4-carboxymuconolactone decarboxylase [EC:4.1.1.44]	http://www.genome.jp/dbget-bin/www_bget?ko:K01607
K01609	0.057306	0.408479	0.592864	No significant	indole-3-glycerol phosphate synthase [EC:4.1.1.48]	http://www.genome.jp/dbget-bin/www_bget?ko:K01609
K01610	-0.0508875	0.507049	0.679991	No significant	phosphoenolpyruvate carboxykinase (ATP) [EC:4.1.1.49]	http://www.genome.jp/dbget-bin/www_bget?ko:K01610
K01611	-0.0544529	0.718758	0.836993	No significant	S-adenosylmethionine decarboxylase [EC:4.1.1.50]	http://www.genome.jp/dbget-bin/www_bget?ko:K01611
K01612	-0.600525	0.00206795	0.0124344	No significant	vanillate/4-hydroxybenzoate decarboxylase subunit C [EC:4.1.1.- 4.1.1.61]	http://www.genome.jp/dbget-bin/www_bget?ko:K01612
K01613	0.0357162	0.705736	0.829572	No significant	phosphatidylserine decarboxylase [EC:4.1.1.65]	http://www.genome.jp/dbget-bin/www_bget?ko:K01613
K01615	0.311489	0.850712	1	No significant	glutaconyl-CoA decarboxylase subunit alpha [EC:7.2.4.5]	http://www.genome.jp/dbget-bin/www_bget?ko:K01615
K01616	-0.250641	0.456718	0.636528	No significant	2-oxoglutarate decarboxylase [EC:4.1.1.71]	http://www.genome.jp/dbget-bin/www_bget?ko:K01616
K01617	0.86862	8.46e-06	0.000133393	No significant	2-oxo-3-hexenedioate decarboxylase [EC:4.1.1.77]	http://www.genome.jp/dbget-bin/www_bget?ko:K01617
K01619	0.023132	0.778599	0.87475	No significant	deoxyribose-phosphate aldolase [EC:4.1.2.4]	http://www.genome.jp/dbget-bin/www_bget?ko:K01619
K01620	0.000323978	0.995808	0.997664	No significant	threonine aldolase [EC:4.1.2.48]	http://www.genome.jp/dbget-bin/www_bget?ko:K01620
K01621	-0.276909	2.42e-05	0.000321438	No significant	xylulose-5-phosphate/fructose-6-phosphate phosphoketolase [EC:4.1.2.9 4.1.2.22]	http://www.genome.jp/dbget-bin/www_bget?ko:K01621
K01622	-0.94569	0.0129853	0.0519339	No significant	fructose 1,6-bisphosphate aldolase/phosphatase [EC:4.1.2.13 3.1.3.11]	http://www.genome.jp/dbget-bin/www_bget?ko:K01622
K01623	-0.176027	0.0656881	0.172672	No significant	fructose-bisphosphate aldolase, class I [EC:4.1.2.13]	http://www.genome.jp/dbget-bin/www_bget?ko:K01623
K01624	0.482424	4.69e-06	8.06e-05	No significant	fructose-bisphosphate aldolase, class II [EC:4.1.2.13]	http://www.genome.jp/dbget-bin/www_bget?ko:K01624
K01625	0.410898	0.00145684	0.00934459	No significant	2-dehydro-3-deoxyphosphogluconate aldolase / (4S)-4-hydroxy-2-oxoglutarate aldolase [EC:4.1.2.14 4.1.3.42]	http://www.genome.jp/dbget-bin/www_bget?ko:K01625
K01626	0.148322	0.0116316	0.0476939	No significant	3-deoxy-7-phosphoheptulonate synthase [EC:2.5.1.54]	http://www.genome.jp/dbget-bin/www_bget?ko:K01626
K01627	-0.130349	0.210058	0.386221	No significant	2-dehydro-3-deoxyphosphooctonate aldolase (KDO 8-P synthase) [EC:2.5.1.55]	http://www.genome.jp/dbget-bin/www_bget?ko:K01627
K01628	-0.0251007	0.833595	0.908277	No significant	L-fuculose-phosphate aldolase [EC:4.1.2.17]	http://www.genome.jp/dbget-bin/www_bget?ko:K01628
K01629	-1.29727	0.0731505	0.186534	No significant	rhamnulose-1-phosphate aldolase [EC:4.1.2.19]	http://www.genome.jp/dbget-bin/www_bget?ko:K01629
K01630	-0.0796312	0.712639	0.832985	No significant	2-dehydro-3-deoxyglucarate aldolase [EC:4.1.2.20]	http://www.genome.jp/dbget-bin/www_bget?ko:K01630
K01631	0.339479	0.25689	0.440139	No significant	2-dehydro-3-deoxyphosphogalactonate aldolase [EC:4.1.2.21]	http://www.genome.jp/dbget-bin/www_bget?ko:K01631
K01633	0.0750324	0.471778	0.649264	No significant	7,8-dihydroneopterin aldolase/epimerase/oxygenase [EC:4.1.2.25 5.1.99.8 1.13.11.81]	http://www.genome.jp/dbget-bin/www_bget?ko:K01633
K01634	0.297395	0.0618732	0.165635	No significant	sphinganine-1-phosphate aldolase [EC:4.1.2.27]	http://www.genome.jp/dbget-bin/www_bget?ko:K01634
K01635	-0.369046	0.10346	0.238101	No significant	tagatose 1,6-diphosphate aldolase [EC:4.1.2.40]	http://www.genome.jp/dbget-bin/www_bget?ko:K01635
K01637	0.258405	0.000902949	0.00641801	No significant	isocitrate lyase [EC:4.1.3.1]	http://www.genome.jp/dbget-bin/www_bget?ko:K01637
K01638	0.0210477	0.773961	0.871221	No significant	malate synthase [EC:2.3.3.9]	http://www.genome.jp/dbget-bin/www_bget?ko:K01638
K01639	-0.211367	0.440091	0.620762	No significant	N-acetylneuraminate lyase [EC:4.1.3.3]	http://www.genome.jp/dbget-bin/www_bget?ko:K01639
K01640	-0.182605	0.0269794	0.0902803	No significant	hydroxymethylglutaryl-CoA lyase [EC:4.1.3.4]	http://www.genome.jp/dbget-bin/www_bget?ko:K01640
K01641	-0.300509	0.046612	0.135756	No significant	hydroxymethylglutaryl-CoA synthase [EC:2.3.3.10]	http://www.genome.jp/dbget-bin/www_bget?ko:K01641
K01643	-1.19507	0.456238	1	No significant	citrate lyase subunit alpha / citrate CoA-transferase [EC:2.8.3.10]	http://www.genome.jp/dbget-bin/www_bget?ko:K01643
K01644	0.352109	1.25e-05	0.000186068	No significant	citrate lyase subunit beta / citryl-CoA lyase [EC:4.1.3.34]	http://www.genome.jp/dbget-bin/www_bget?ko:K01644
K01647	0.0497167	0.401958	0.586566	No significant	citrate synthase [EC:2.3.3.1]	http://www.genome.jp/dbget-bin/www_bget?ko:K01647
K01648	-1.65387	0.285104	1	No significant	ATP citrate (pro-S)-lyase [EC:2.3.3.8]	http://www.genome.jp/dbget-bin/www_bget?ko:K01648
K01649	-0.0571642	0.414276	0.598294	No significant	2-isopropylmalate synthase [EC:2.3.3.13]	http://www.genome.jp/dbget-bin/www_bget?ko:K01649
K01652	-0.0802277	0.24915	0.431214	No significant	acetolactate synthase I/II/III large subunit [EC:2.2.1.6]	http://www.genome.jp/dbget-bin/www_bget?ko:K01652
K01653	-0.0762054	0.349848	0.535209	No significant	acetolactate synthase I/III small subunit [EC:2.2.1.6]	http://www.genome.jp/dbget-bin/www_bget?ko:K01653
K01654	-0.622248	0.00308333	0.0172115	No significant	N-acetylneuraminate synthase [EC:2.5.1.56]	http://www.genome.jp/dbget-bin/www_bget?ko:K01654
K01655	-0.0251832	0.975425	0.985012	No significant	homocitrate synthase [EC:2.3.3.14]	http://www.genome.jp/dbget-bin/www_bget?ko:K01655
K01656	-1.65387	0.285104	1	No significant	anthranilate synthase / indole-3-glycerol phosphate synthase [EC:4.1.3.27 4.1.1.48]	http://www.genome.jp/dbget-bin/www_bget?ko:K01656
K01657	-0.102939	0.178024	0.345035	No significant	anthranilate synthase component I [EC:4.1.3.27]	http://www.genome.jp/dbget-bin/www_bget?ko:K01657
K01658	-0.161271	0.0343766	0.107953	No significant	anthranilate synthase component II [EC:4.1.3.27]	http://www.genome.jp/dbget-bin/www_bget?ko:K01658
K01659	-0.412979	0.00100453	0.00698396	No significant	2-methylcitrate synthase [EC:2.3.3.5]	http://www.genome.jp/dbget-bin/www_bget?ko:K01659
K01661	0.0984636	0.557869	0.7192	No significant	naphthoate synthase [EC:4.1.3.36]	http://www.genome.jp/dbget-bin/www_bget?ko:K01661
K01662	0.144134	0.085285	0.207771	No significant	1-deoxy-D-xylulose-5-phosphate synthase [EC:2.2.1.7]	http://www.genome.jp/dbget-bin/www_bget?ko:K01662
K01663	-0.707523	0.454672	0.634606	No significant	imidazole glycerol-phosphate synthase [EC:4.3.2.10]	http://www.genome.jp/dbget-bin/www_bget?ko:K01663
K01664	0.497248	0.0065782	0.0312225	No significant	para-aminobenzoate synthetase component II [EC:2.6.1.85]	http://www.genome.jp/dbget-bin/www_bget?ko:K01664
K01665	0.294734	0.0269781	0.0902803	No significant	para-aminobenzoate synthetase component I [EC:2.6.1.85]	http://www.genome.jp/dbget-bin/www_bget?ko:K01665
K01666	0.92567	1.76e-05	0.000247628	No significant	4-hydroxy 2-oxovalerate aldolase [EC:4.1.3.39]	http://www.genome.jp/dbget-bin/www_bget?ko:K01666
K01667	0.327011	0.159338	0.319636	No significant	tryptophanase [EC:4.1.99.1]	http://www.genome.jp/dbget-bin/www_bget?ko:K01667
K01668	1.00604	0.212789	0.389408	No significant	tyrosine phenol-lyase [EC:4.1.99.2]	http://www.genome.jp/dbget-bin/www_bget?ko:K01668
K01671	-0.183057	0.684687	0.816506	No significant	sulfofructosephosphate aldolase [EC:4.1.2.57]	http://www.genome.jp/dbget-bin/www_bget?ko:K01671
K01673	0.309383	0.000933105	0.00660547	No significant	carbonic anhydrase [EC:4.2.1.1]	http://www.genome.jp/dbget-bin/www_bget?ko:K01673
K01674	0.92938	0.00844659	0.037686	No significant	carbonic anhydrase [EC:4.2.1.1]	http://www.genome.jp/dbget-bin/www_bget?ko:K01674
K01676	0.0801363	0.42342	0.606485	No significant	fumarate hydratase, class I [EC:4.2.1.2]	http://www.genome.jp/dbget-bin/www_bget?ko:K01676
K01677	-0.453227	0.0127622	0.051188	No significant	fumarate hydratase subunit alpha [EC:4.2.1.2]	http://www.genome.jp/dbget-bin/www_bget?ko:K01677
K01678	-0.625663	0.247555	0.429091	No significant	fumarate hydratase subunit beta [EC:4.2.1.2]	http://www.genome.jp/dbget-bin/www_bget?ko:K01678
K01679	-0.107565	0.132473	0.283161	No significant	fumarate hydratase, class II [EC:4.2.1.2]	http://www.genome.jp/dbget-bin/www_bget?ko:K01679
K01681	-0.154686	0.0230836	0.0803613	No significant	aconitate hydratase [EC:4.2.1.3]	http://www.genome.jp/dbget-bin/www_bget?ko:K01681
K01683	-0.804699	0.0980467	0.228885	No significant	D-arabinonate dehydratase [EC:4.2.1.5]	http://www.genome.jp/dbget-bin/www_bget?ko:K01683
K01684	-0.0897414	0.348458	0.534426	No significant	galactonate dehydratase [EC:4.2.1.6]	http://www.genome.jp/dbget-bin/www_bget?ko:K01684
K01685	-0.081095	0.40551	0.58986	No significant	altronate hydrolase [EC:4.2.1.7]	http://www.genome.jp/dbget-bin/www_bget?ko:K01685
K01686	-0.151123	0.114595	0.254424	No significant	mannonate dehydratase [EC:4.2.1.8]	http://www.genome.jp/dbget-bin/www_bget?ko:K01686
K01687	-0.0371491	0.514448	0.684657	No significant	dihydroxy-acid dehydratase [EC:4.2.1.9]	http://www.genome.jp/dbget-bin/www_bget?ko:K01687
K01689	-0.10943	0.0670501	0.175132	No significant	enolase [EC:4.2.1.11]	http://www.genome.jp/dbget-bin/www_bget?ko:K01689
K01690	0.668134	0.000122237	0.00125784	No significant	phosphogluconate dehydratase [EC:4.2.1.12]	http://www.genome.jp/dbget-bin/www_bget?ko:K01690
K01692	0.402518	1.24e-08	4.8e-07	No significant	enoyl-CoA hydratase [EC:4.2.1.17]	http://www.genome.jp/dbget-bin/www_bget?ko:K01692
K01693	0.123513	0.0824775	0.202484	No significant	imidazoleglycerol-phosphate dehydratase [EC:4.2.1.19]	http://www.genome.jp/dbget-bin/www_bget?ko:K01693
K01694	-0.226889	0.759709	0.860369	No significant	tryptophan synthase [EC:4.2.1.20]	http://www.genome.jp/dbget-bin/www_bget?ko:K01694
K01695	0.0695251	0.368113	0.55333	No significant	tryptophan synthase alpha chain [EC:4.2.1.20]	http://www.genome.jp/dbget-bin/www_bget?ko:K01695
K01696	-0.0360256	0.48483	0.660719	No significant	tryptophan synthase beta chain [EC:4.2.1.20]	http://www.genome.jp/dbget-bin/www_bget?ko:K01696
K01697	-0.126226	0.13036	0.280254	No significant	cystathionine beta-synthase [EC:4.2.1.22]	http://www.genome.jp/dbget-bin/www_bget?ko:K01697
K01698	0.0282007	0.677687	0.812179	No significant	porphobilinogen synthase [EC:4.2.1.24]	http://www.genome.jp/dbget-bin/www_bget?ko:K01698
K01699	0.130544	0.330031	0.516929	No significant	propanediol dehydratase large subunit [EC:4.2.1.28]	http://www.genome.jp/dbget-bin/www_bget?ko:K01699
K01702	0.204751	0.811665	0.896333	No significant	3-isopropylmalate dehydratase [EC:4.2.1.33]	http://www.genome.jp/dbget-bin/www_bget?ko:K01702
K01703	-0.0719812	0.19193	0.363024	No significant	3-isopropylmalate/(R)-2-methylmalate dehydratase large subunit [EC:4.2.1.33 4.2.1.35]	http://www.genome.jp/dbget-bin/www_bget?ko:K01703
K01704	-0.183736	0.015929	0.0609175	No significant	3-isopropylmalate/(R)-2-methylmalate dehydratase small subunit [EC:4.2.1.33 4.2.1.35]	http://www.genome.jp/dbget-bin/www_bget?ko:K01704
K01705	-1.52974	0.225353	0.404662	No significant	homoaconitate hydratase [EC:4.2.1.36]	http://www.genome.jp/dbget-bin/www_bget?ko:K01705
K01706	0.263582	0.227111	0.407088	No significant	glucarate dehydratase [EC:4.2.1.40]	http://www.genome.jp/dbget-bin/www_bget?ko:K01706
K01709	0.0361341	0.779475	0.875592	No significant	CDP-glucose 4,6-dehydratase [EC:4.2.1.45]	http://www.genome.jp/dbget-bin/www_bget?ko:K01709
K01710	-0.0482936	0.325774	0.513319	No significant	dTDP-glucose 4,6-dehydratase [EC:4.2.1.46]	http://www.genome.jp/dbget-bin/www_bget?ko:K01710
K01711	-0.122827	0.318243	0.506623	No significant	GDPmannose 4,6-dehydratase [EC:4.2.1.47]	http://www.genome.jp/dbget-bin/www_bget?ko:K01711
K01712	-0.0116311	0.910509	0.953067	No significant	urocanate hydratase [EC:4.2.1.49]	http://www.genome.jp/dbget-bin/www_bget?ko:K01712
K01713	-0.0904806	0.720755	0.838067	No significant	cyclohexadienyl dehydratase [EC:4.2.1.51 4.2.1.91]	http://www.genome.jp/dbget-bin/www_bget?ko:K01713
K01714	0.0732237	0.144986	0.297991	No significant	4-hydroxy-tetrahydrodipicolinate synthase [EC:4.3.3.7]	http://www.genome.jp/dbget-bin/www_bget?ko:K01714
K01715	-0.309698	0.000154482	0.00153537	No significant	enoyl-CoA hydratase [EC:4.2.1.17]	http://www.genome.jp/dbget-bin/www_bget?ko:K01715
K01716	0.159935	0.355107	0.541024	No significant	3-hydroxyacyl-[acyl-carrier protein] dehydratase / trans-2-decenoyl-[acyl-carrier protein] isomerase [EC:4.2.1.59 5.3.3.14]	http://www.genome.jp/dbget-bin/www_bget?ko:K01716
K01719	0.158316	0.0305797	0.0992845	No significant	uroporphyrinogen-III synthase [EC:4.2.1.75]	http://www.genome.jp/dbget-bin/www_bget?ko:K01719
K01720	-0.233316	0.0238205	0.0825885	No significant	2-methylcitrate dehydratase [EC:4.2.1.79]	http://www.genome.jp/dbget-bin/www_bget?ko:K01720
K01721	-0.269826	0.000981408	0.00687325	No significant	nitrile hydratase subunit alpha [EC:4.2.1.84]	http://www.genome.jp/dbget-bin/www_bget?ko:K01721
K01724	0.026814	0.793656	0.885261	No significant	4a-hydroxytetrahydrobiopterin dehydratase [EC:4.2.1.96]	http://www.genome.jp/dbget-bin/www_bget?ko:K01724
K01725	0.130712	0.598057	0.751687	No significant	cyanate lyase [EC:4.2.1.104]	http://www.genome.jp/dbget-bin/www_bget?ko:K01725
K01726	-0.546422	0.64123	0.784087	No significant	gamma-carbonic anhydrase [EC:4.2.1.-]	http://www.genome.jp/dbget-bin/www_bget?ko:K01726
K01728	0.232619	0.149482	0.304498	No significant	pectate lyase [EC:4.2.2.2]	http://www.genome.jp/dbget-bin/www_bget?ko:K01728
K01730	-0.503346	0.148905	0.303799	No significant	oligogalacturonide lyase [EC:4.2.2.6]	http://www.genome.jp/dbget-bin/www_bget?ko:K01730
K01731	-0.475246	0.7853	1	No significant	pectate disaccharide-lyase [EC:4.2.2.9]	http://www.genome.jp/dbget-bin/www_bget?ko:K01731
K01733	-0.0833242	0.0764095	0.191776	No significant	threonine synthase [EC:4.2.3.1]	http://www.genome.jp/dbget-bin/www_bget?ko:K01733
K01735	-0.157111	0.0916208	0.218334	No significant	3-dehydroquinate synthase [EC:4.2.3.4]	http://www.genome.jp/dbget-bin/www_bget?ko:K01735
K01736	-0.0918425	0.180624	0.348786	No significant	chorismate synthase [EC:4.2.3.5]	http://www.genome.jp/dbget-bin/www_bget?ko:K01736
K01737	0.179421	0.39223	0.577717	No significant	6-pyruvoyltetrahydropterin/6-carboxytetrahydropterin synthase [EC:4.2.3.12 4.1.2.50]	http://www.genome.jp/dbget-bin/www_bget?ko:K01737
K01738	0.097	0.315914	0.504408	No significant	cysteine synthase [EC:2.5.1.47]	http://www.genome.jp/dbget-bin/www_bget?ko:K01738
K01739	0.0461159	0.566431	0.727021	No significant	cystathionine gamma-synthase [EC:2.5.1.48]	http://www.genome.jp/dbget-bin/www_bget?ko:K01739
K01740	0.183949	0.0253124	0.086146	No significant	O-acetylhomoserine (thiol)-lyase [EC:2.5.1.49]	http://www.genome.jp/dbget-bin/www_bget?ko:K01740
K01743	-2.79747	0.0265688	1	No significant	carbonic anhydrase [EC:4.2.1.1]	http://www.genome.jp/dbget-bin/www_bget?ko:K01743
K01744	0.082672	0.512473	0.683851	No significant	aspartate ammonia-lyase [EC:4.3.1.1]	http://www.genome.jp/dbget-bin/www_bget?ko:K01744
K01745	0.266184	0.0333072	0.10535	No significant	histidine ammonia-lyase [EC:4.3.1.3]	http://www.genome.jp/dbget-bin/www_bget?ko:K01745
K01746	1.34161	0.283127	0.468712	No significant	formiminotetrahydrofolate cyclodeaminase [EC:4.3.1.4]	http://www.genome.jp/dbget-bin/www_bget?ko:K01746
K01749	0.122939	0.0800664	0.198026	No significant	hydroxymethylbilane synthase [EC:2.5.1.61]	http://www.genome.jp/dbget-bin/www_bget?ko:K01749
K01750	0.398232	0.000607621	0.00468075	No significant	ornithine cyclodeaminase [EC:4.3.1.12]	http://www.genome.jp/dbget-bin/www_bget?ko:K01750
K01751	0.168009	0.467341	0.645446	No significant	diaminopropionate ammonia-lyase [EC:4.3.1.15]	http://www.genome.jp/dbget-bin/www_bget?ko:K01751
K01752	0.413855	0.0160403	0.0612091	No significant	L-serine dehydratase [EC:4.3.1.17]	http://www.genome.jp/dbget-bin/www_bget?ko:K01752
K01753	0.646007	0.00909509	0.039615	No significant	D-serine dehydratase [EC:4.3.1.18]	http://www.genome.jp/dbget-bin/www_bget?ko:K01753
K01754	-0.043778	0.519458	0.688951	No significant	threonine dehydratase [EC:4.3.1.19]	http://www.genome.jp/dbget-bin/www_bget?ko:K01754
K01755	-0.0977215	0.220818	0.400118	No significant	argininosuccinate lyase [EC:4.3.2.1]	http://www.genome.jp/dbget-bin/www_bget?ko:K01755
K01756	-0.0496015	0.479351	0.655939	No significant	adenylosuccinate lyase [EC:4.3.2.2]	http://www.genome.jp/dbget-bin/www_bget?ko:K01756
K01758	-0.256794	0.000793688	0.00577055	No significant	cystathionine gamma-lyase [EC:4.4.1.1]	http://www.genome.jp/dbget-bin/www_bget?ko:K01758
K01759	-0.0308178	0.781842	0.876877	No significant	lactoylglutathione lyase [EC:4.4.1.5]	http://www.genome.jp/dbget-bin/www_bget?ko:K01759
K01760	0.420417	0.000280077	0.00246711	No significant	cysteine-S-conjugate beta-lyase [EC:4.4.1.13]	http://www.genome.jp/dbget-bin/www_bget?ko:K01760
K01761	-0.0359987	0.721064	0.838168	No significant	methionine-gamma-lyase [EC:4.4.1.11]	http://www.genome.jp/dbget-bin/www_bget?ko:K01761
K01762	0.989123	0.553584	1	No significant	1-aminocyclopropane-1-carboxylate synthase [EC:4.4.1.14]	http://www.genome.jp/dbget-bin/www_bget?ko:K01762
K01763	1.30964	0.40411	1	No significant	selenocysteine lyase [EC:4.4.1.16]	http://www.genome.jp/dbget-bin/www_bget?ko:K01763
K01768	-0.0998767	0.0525601	0.147841	No significant	adenylate cyclase [EC:4.6.1.1]	http://www.genome.jp/dbget-bin/www_bget?ko:K01768
K01769	0.855224	0.389428	0.574886	No significant	guanylate cyclase, other [EC:4.6.1.2]	http://www.genome.jp/dbget-bin/www_bget?ko:K01769
K01770	-0.0821373	0.420532	0.604477	No significant	2-C-methyl-D-erythritol 2,4-cyclodiphosphate synthase [EC:4.6.1.12]	http://www.genome.jp/dbget-bin/www_bget?ko:K01770
K01771	2.07396	0.132605	0.283222	No significant	1-phosphatidylinositol phosphodiesterase [EC:4.6.1.13]	http://www.genome.jp/dbget-bin/www_bget?ko:K01771
K01772	-0.147622	0.0906714	0.216811	No significant	protoporphyrin/coproporphyrin ferrochelatase [EC:4.99.1.1 4.99.1.9]	http://www.genome.jp/dbget-bin/www_bget?ko:K01772
K01775	0.00692403	0.935638	0.966056	No significant	alanine racemase [EC:5.1.1.1]	http://www.genome.jp/dbget-bin/www_bget?ko:K01775
K01776	0.164689	0.011126	0.0461623	No significant	glutamate racemase [EC:5.1.1.3]	http://www.genome.jp/dbget-bin/www_bget?ko:K01776
K01777	-0.0810153	0.450181	0.630344	No significant	proline racemase [EC:5.1.1.4]	http://www.genome.jp/dbget-bin/www_bget?ko:K01777
K01778	0.0869527	0.299432	0.485694	No significant	diaminopimelate epimerase [EC:5.1.1.7]	http://www.genome.jp/dbget-bin/www_bget?ko:K01778
K01779	0.435764	0.0487036	0.139808	No significant	aspartate racemase [EC:5.1.1.13]	http://www.genome.jp/dbget-bin/www_bget?ko:K01779
K01781	-0.3062	0.0753116	0.190418	No significant	mandelate racemase [EC:5.1.2.2]	http://www.genome.jp/dbget-bin/www_bget?ko:K01781
K01782	0.0521199	0.446622	0.627245	No significant	3-hydroxyacyl-CoA dehydrogenase / enoyl-CoA hydratase / 3-hydroxybutyryl-CoA epimerase [EC:1.1.1.35 4.2.1.17 5.1.2.3]	http://www.genome.jp/dbget-bin/www_bget?ko:K01782
K01783	-0.113364	0.0267517	0.0897764	No significant	ribulose-phosphate 3-epimerase [EC:5.1.3.1]	http://www.genome.jp/dbget-bin/www_bget?ko:K01783
K01784	-0.0615836	0.357843	0.542472	No significant	UDP-glucose 4-epimerase [EC:5.1.3.2]	http://www.genome.jp/dbget-bin/www_bget?ko:K01784
K01785	0.0921697	0.296607	0.482738	No significant	aldose 1-epimerase [EC:5.1.3.3]	http://www.genome.jp/dbget-bin/www_bget?ko:K01785
K01787	-0.679442	0.0999538	0.232173	No significant	N-acylglucosamine 2-epimerase [EC:5.1.3.8]	http://www.genome.jp/dbget-bin/www_bget?ko:K01787
K01788	0.0490354	0.904356	0.949371	No significant	N-acylglucosamine-6-phosphate 2-epimerase [EC:5.1.3.9]	http://www.genome.jp/dbget-bin/www_bget?ko:K01788
K01790	-0.0472127	0.695911	0.823426	No significant	dTDP-4-dehydrorhamnose 3,5-epimerase [EC:5.1.3.13]	http://www.genome.jp/dbget-bin/www_bget?ko:K01790
K01791	0.00981571	0.933796	0.965362	No significant	UDP-N-acetylglucosamine 2-epimerase (non-hydrolysing) [EC:5.1.3.14]	http://www.genome.jp/dbget-bin/www_bget?ko:K01791
K01793	0.930185	0.314585	0.502746	No significant	heparosan-N-sulfate-glucuronate 5-epimerase [EC:5.1.3.17]	http://www.genome.jp/dbget-bin/www_bget?ko:K01793
K01795	0.658635	0.135977	0.28764	No significant	mannuronan 5-epimerase [EC:5.1.3.37]	http://www.genome.jp/dbget-bin/www_bget?ko:K01795
K01796	0.399133	8.12e-05	0.000882207	No significant	alpha-methylacyl-CoA racemase [EC:5.1.99.4]	http://www.genome.jp/dbget-bin/www_bget?ko:K01796
K01798	-2.15144	0.155536	1	No significant	Alr-MurF fusion protein [EC:5.1.1.1 6.3.2.10]	http://www.genome.jp/dbget-bin/www_bget?ko:K01798
K01799	0.190689	0.0441083	0.129981	No significant	maleate isomerase [EC:5.2.1.1]	http://www.genome.jp/dbget-bin/www_bget?ko:K01799
K01800	0.453966	0.0266086	0.0893817	No significant	maleylacetoacetate isomerase [EC:5.2.1.2]	http://www.genome.jp/dbget-bin/www_bget?ko:K01800
K01801	-0.0154284	0.947084	0.970133	No significant	maleylpyruvate isomerase [EC:5.2.1.4]	http://www.genome.jp/dbget-bin/www_bget?ko:K01801
K01802	0.118886	0.560944	0.721923	No significant	peptidylprolyl isomerase [EC:5.2.1.8]	http://www.genome.jp/dbget-bin/www_bget?ko:K01802
K01803	0.0267107	0.687313	0.818531	No significant	triosephosphate isomerase (TIM) [EC:5.3.1.1]	http://www.genome.jp/dbget-bin/www_bget?ko:K01803
K01804	0.115185	0.307348	0.493906	No significant	L-arabinose isomerase [EC:5.3.1.4]	http://www.genome.jp/dbget-bin/www_bget?ko:K01804
K01805	-0.0880555	0.33488	0.521315	No significant	xylose isomerase [EC:5.3.1.5]	http://www.genome.jp/dbget-bin/www_bget?ko:K01805
K01807	-0.13648	0.264862	0.449173	No significant	ribose 5-phosphate isomerase A [EC:5.3.1.6]	http://www.genome.jp/dbget-bin/www_bget?ko:K01807
K01808	0.0835926	0.317752	0.506525	No significant	ribose 5-phosphate isomerase B [EC:5.3.1.6]	http://www.genome.jp/dbget-bin/www_bget?ko:K01808
K01809	0.26894	0.0226035	0.079362	No significant	mannose-6-phosphate isomerase [EC:5.3.1.8]	http://www.genome.jp/dbget-bin/www_bget?ko:K01809
K01810	-0.00472519	0.934627	0.965538	No significant	glucose-6-phosphate isomerase [EC:5.3.1.9]	http://www.genome.jp/dbget-bin/www_bget?ko:K01810
K01811	0.19123	0.213011	0.389508	No significant	alpha-D-xyloside xylohydrolase [EC:3.2.1.177]	http://www.genome.jp/dbget-bin/www_bget?ko:K01811
K01812	-0.0771384	0.652419	0.793206	No significant	glucuronate isomerase [EC:5.3.1.12]	http://www.genome.jp/dbget-bin/www_bget?ko:K01812
K01813	-0.260141	0.513341	0.684189	No significant	L-rhamnose isomerase [EC:5.3.1.14]	http://www.genome.jp/dbget-bin/www_bget?ko:K01813
K01814	-0.0684258	0.434671	0.616534	No significant	phosphoribosylformimino-5-aminoimidazole carboxamide ribotide isomerase [EC:5.3.1.16]	http://www.genome.jp/dbget-bin/www_bget?ko:K01814
K01815	0.283633	0.165408	0.327488	No significant	4-deoxy-L-threo-5-hexosulose-uronate ketol-isomerase [EC:5.3.1.17]	http://www.genome.jp/dbget-bin/www_bget?ko:K01815
K01816	-0.107054	0.323319	0.511106	No significant	hydroxypyruvate isomerase [EC:5.3.1.22]	http://www.genome.jp/dbget-bin/www_bget?ko:K01816
K01817	-0.0827345	0.373179	0.558963	No significant	phosphoribosylanthranilate isomerase [EC:5.3.1.24]	http://www.genome.jp/dbget-bin/www_bget?ko:K01817
K01818	-0.833168	0.107172	0.24423	No significant	L-fucose/D-arabinose isomerase [EC:5.3.1.25 5.3.1.3]	http://www.genome.jp/dbget-bin/www_bget?ko:K01818
K01820	0.195375	0.135832	0.28764	No significant	L-rhamnose isomerase / sugar isomerase [EC:5.3.1.14 5.3.1.-]	http://www.genome.jp/dbget-bin/www_bget?ko:K01820
K01821	0.606795	0.00524487	0.0260825	No significant	4-oxalocrotonate tautomerase [EC:5.3.2.6]	http://www.genome.jp/dbget-bin/www_bget?ko:K01821
K01822	0.0544224	0.858775	0.922842	No significant	steroid Delta-isomerase [EC:5.3.3.1]	http://www.genome.jp/dbget-bin/www_bget?ko:K01822
K01823	0.19628	0.117084	0.258717	No significant	isopentenyl-diphosphate Delta-isomerase [EC:5.3.3.2]	http://www.genome.jp/dbget-bin/www_bget?ko:K01823
K01825	0.0134369	0.948189	0.970696	No significant	3-hydroxyacyl-CoA dehydrogenase / enoyl-CoA hydratase / 3-hydroxybutyryl-CoA epimerase / enoyl-CoA isomerase [EC:1.1.1.35 4.2.1.17 5.1.2.3 5.3.3.8]	http://www.genome.jp/dbget-bin/www_bget?ko:K01825
K01829	-0.57497	0.425295	0.608483	No significant	protein disulfide-isomerase [EC:5.3.4.1]	http://www.genome.jp/dbget-bin/www_bget?ko:K01829
K01834	-0.0868298	0.410133	0.594153	No significant	2,3-bisphosphoglycerate-dependent phosphoglycerate mutase [EC:5.4.2.11]	http://www.genome.jp/dbget-bin/www_bget?ko:K01834
K01835	0.104718	0.215985	0.393196	No significant	phosphoglucomutase [EC:5.4.2.2]	http://www.genome.jp/dbget-bin/www_bget?ko:K01835
K01838	-0.195047	0.492908	0.666915	No significant	beta-phosphoglucomutase [EC:5.4.2.6]	http://www.genome.jp/dbget-bin/www_bget?ko:K01838
K01839	0.0160114	0.931665	0.964234	No significant	phosphopentomutase [EC:5.4.2.7]	http://www.genome.jp/dbget-bin/www_bget?ko:K01839
K01840	0.025713	0.732894	0.844983	No significant	phosphomannomutase [EC:5.4.2.8]	http://www.genome.jp/dbget-bin/www_bget?ko:K01840
K01841	0.149586	0.319988	0.508127	No significant	phosphoenolpyruvate phosphomutase [EC:5.4.2.9]	http://www.genome.jp/dbget-bin/www_bget?ko:K01841
K01843	-0.207262	0.0618383	0.165635	No significant	lysine 2,3-aminomutase [EC:5.4.3.2]	http://www.genome.jp/dbget-bin/www_bget?ko:K01843
K01844	0.159151	0.468599	0.646672	No significant	beta-lysine 5,6-aminomutase alpha subunit [EC:5.4.3.3]	http://www.genome.jp/dbget-bin/www_bget?ko:K01844
K01845	-0.149715	0.0903276	0.216359	No significant	glutamate-1-semialdehyde 2,1-aminomutase [EC:5.4.3.8]	http://www.genome.jp/dbget-bin/www_bget?ko:K01845
K01846	0.284033	0.61685	0.765936	No significant	methylaspartate mutase sigma subunit [EC:5.4.99.1]	http://www.genome.jp/dbget-bin/www_bget?ko:K01846
K01847	0.262585	4.99e-06	8.49e-05	No significant	methylmalonyl-CoA mutase [EC:5.4.99.2]	http://www.genome.jp/dbget-bin/www_bget?ko:K01847
K01848	-0.181536	0.00396594	0.0209968	No significant	methylmalonyl-CoA mutase, N-terminal domain [EC:5.4.99.2]	http://www.genome.jp/dbget-bin/www_bget?ko:K01848
K01849	-0.086022	0.361715	0.546681	No significant	methylmalonyl-CoA mutase, C-terminal domain [EC:5.4.99.2]	http://www.genome.jp/dbget-bin/www_bget?ko:K01849
K01851	0.773819	0.0260046	0.0879025	No significant	salicylate biosynthesis isochorismate synthase [EC:5.4.4.2]	http://www.genome.jp/dbget-bin/www_bget?ko:K01851
K01852	0.116687	0.800264	0.889225	No significant	lanosterol synthase [EC:5.4.99.7]	http://www.genome.jp/dbget-bin/www_bget?ko:K01852
K01854	0.0991376	0.290617	0.477101	No significant	UDP-galactopyranose mutase [EC:5.4.99.9]	http://www.genome.jp/dbget-bin/www_bget?ko:K01854
[truncated: 6,109 more rows]
