# Supplementary material for: Exploring the Core Bacteria and Functional Traits in Pecan (Carya illinoinensis) Rhizosphere
Source: Microbiol Spectr. 2023 Jun 13;11(4):e00110-23. doi: 10.1128/spectrum.00110-23 (PMC10433825; doi:10.1128/spectrum.00110-23)
Supplement: Supplemental file 8 — Data Set S8. Download spectrum.00110-23-s0008.xls, XLS file, 0.5 MB [file spectrum.00110-23-s0008.xls]

## Sheet: Sheet1
genus	Log2 Flodchange(pecan-rhizosphere/hickory-rhizosphere)	P-value	Adjust P-value	Enriched/Depleted(Pecan-Rhizosphere relative to hickory-rhizosphere)	note
g__'Geomonas'_Khan_et_al._2020	1.34248	4.448e-05	0.000670495	enriched	core pecan-rhizosphere bacteria
g__Abyssibacter	1.17433	0.000519494	0.00447479	enriched
g__Acholeplasma	3.62168	1.94616e-05	0.000335274	enriched
g__Acidipropionibacterium	1.16555	0.00315458	0.0175578	enriched
g__Acidovorax	3.81757	2.44356e-19	2.27249e-16	enriched	core pecan-rhizosphere bacteria
g__Acinetobacter	1.12476	5.95371e-05	0.000839189	enriched
g__Aestuariisphingobium	1.52173	0.00154163	0.010244	enriched	core pecan-rhizosphere bacteria
g__Agaribacterium	1.4092	0.00377329	0.0200095	enriched
g__Ahniella	1.8031	3.18704e-06	7.92137e-05	enriched	core pecan-rhizosphere bacteria
g__Alcaligenes	1.1607	0.00433626	0.0225541	enriched
g__Algibacter	1.55788	0.0032837	0.0180909	enriched
g__Alysiella	1.83665	0.00344851	0.018808	enriched
g__Anaerobranca	1.3378	0.00166258	0.0108051	enriched
g__Anaerococcus	3.01382	2.57089e-06	6.5397e-05	enriched
g__Ancrocorticia	2.53578	6.67736e-07	2.28858e-05	enriched
g__Angustibacter	1.03875	0.000161201	0.00187453	enriched
g__Antarctobacter	1.50894	1.79361e-05	0.000313978	enriched
g__Apibacter	2.69186	0.00083027	0.00645193	enriched	core pecan-rhizosphere bacteria
g__Aquimonas	1.34661	6.01252e-07	2.08263e-05	enriched
g__Aquincola	1.26861	0.000436947	0.00386603	enriched	core pecan-rhizosphere bacteria
g__Aquitalea	1.4383	1.91012e-05	0.000330816	enriched
g__Arcanobacterium	2.52286	0.000219914	0.00236316	enriched
g__Arenimonas	1.45954	0.00719778	0.0337694	enriched	core pecan-rhizosphere bacteria
g__Azonexus	1.32441	3.23097e-06	7.96973e-05	enriched	core pecan-rhizosphere bacteria
g__Barrientosiimonas	1.21687	5.79227e-07	2.03877e-05	enriched
g__Belliella	2.99178	2.8093e-05	0.000452826	enriched
g__Blastomonas	1.14306	0.000889802	0.00683301	enriched	core pecan-rhizosphere bacteria
g__Bombella	1.98911	0.000152427	0.00179171	enriched	core pecan-rhizosphere bacteria
g__Brachyspira	2.92729	7.07946e-07	2.40112e-05	enriched	core pecan-rhizosphere bacteria
g__Brevilactibacter	1.70075	0.00369758	0.0197911	enriched
g__Brooklawnia	2.49572	1.37754e-07	6.21184e-06	enriched
g__Butyrivibrio	2.70277	5.81717e-07	2.03877e-05	enriched
g__Candidatus_Hamiltonella	2.59466	0.0093139	0.0411107	enriched
g__Candidatus_Magnetoovum	1.03678	0.00551011	0.0269383	enriched
g__Candidatus_Saccharimonas	4.29939	0.000144765	0.00173292	enriched	core pecan-rhizosphere bacteria
g__Candidatus_Symbiobacter	1.16415	0.00034337	0.00324833	enriched	core pecan-rhizosphere bacteria
g__Capnocytophaga	1.29143	0.00953068	0.0417896	enriched
g__Carnobacterium	3.27561	7.58419e-05	0.00102042	enriched	core pecan-rhizosphere bacteria
g__Caulobacter	2.66401	7.55274e-11	9.45835e-09	enriched	core pecan-rhizosphere bacteria
g__Cellvibrio	1.16291	0.00543897	0.0267914	enriched	core pecan-rhizosphere bacteria
g__Chakrabartia	1.35611	0.000379266	0.00352826	enriched	core pecan-rhizosphere bacteria
g__Chloroherpeton	1.00758	0.00697821	0.0328814	enriched
g__Ciceribacter	1.38338	0.000698888	0.0055774	enriched	core pecan-rhizosphere bacteria
g__Citromicrobium	1.21803	0.000614038	0.00502338	enriched	core pecan-rhizosphere bacteria
g__Comamonas	1.32438	1.11164e-05	0.000211667	enriched	core pecan-rhizosphere bacteria
g__Corticimicrobacter	1.04921	0.00216431	0.0133767	enriched	core pecan-rhizosphere bacteria
g__Croceibacterium	1.03828	0.000446709	0.00393104	enriched	core pecan-rhizosphere bacteria
g__Croceicoccus	1.72205	4.88832e-06	0.000113892	enriched	core pecan-rhizosphere bacteria
g__Cruoricaptor	2.73158	0.00203579	0.0127472	enriched
g__Curvibacter	1.67378	2.15218e-05	0.000361211	enriched	core pecan-rhizosphere bacteria
g__Dechloromonas	1.07992	0.000199117	0.00220519	enriched	core pecan-rhizosphere bacteria
g__Defluviitalea	1.34196	0.00507013	0.0253975	enriched
g__Delftia	1.26955	9.51736e-06	0.00018556	enriched	core pecan-rhizosphere bacteria
g__Denitratisoma	2.30494	2.25084e-11	3.18641e-09	enriched	core pecan-rhizosphere bacteria
g__Donghicola	1.31488	0.00114883	0.00822109	enriched	core pecan-rhizosphere bacteria
g__Empedobacter	1.47928	0.00305272	0.0171374	enriched
g__Ensifer	1.66668	8.59091e-06	0.000173229	enriched	core pecan-rhizosphere bacteria
g__Erythrobacter	1.27948	0.000227345	0.002427	enriched	core pecan-rhizosphere bacteria
g__Euzebyella	4.72289	3.33268e-08	1.90372e-06	enriched	core pecan-rhizosphere bacteria
g__Faecalibacterium	1.00864	0.000231863	0.00244319	enriched
g__Fertoebacter	1.01115	1.12151e-07	5.21664e-06	enriched	core pecan-rhizosphere bacteria
g__Flavivirga	1.26823	0.00116689	0.00831377	enriched
g__Flavobacterium	1.28173	0.000416616	0.00374724	enriched	core pecan-rhizosphere bacteria
g__Flexibacter	1.23972	0.0106017	0.0450643	enriched
g__Floricoccus	2.50308	0.000344188	0.00324833	enriched
g__Fluviibacterium	1.26827	0.00575761	0.0279386	enriched
g__Fontimonas	1.11461	0.000124761	0.00152715	enriched
g__Francisella	1.41943	0.00212523	0.0132056	enriched
g__Friedmanniella	1.00888	1.35339e-07	6.20654e-06	enriched
g__Garciella	2.91902	0.0042283	0.0220985	enriched
g__Geminisphaera	1.38291	0.0071678	0.033726	enriched
g__Gilliamella	1.2976	0.00300779	0.0169729	enriched
g__Glutamicibacter	1.80815	8.99641e-05	0.00117769	enriched	core pecan-rhizosphere bacteria
g__Granulicoccus	1.09336	0.000183256	0.00207903	enriched	core pecan-rhizosphere bacteria
g__Hafnia	1.66049	0.00140932	0.00966054	enriched
g__Haloactinopolyspora	1.18084	0.00116227	0.00829902	enriched
g__Haloferula	1.88593	0.00419047	0.0219713	enriched	core pecan-rhizosphere bacteria
g__Hamadaea	1.09853	5.69826e-06	0.000128844	enriched
g__Hephaestia	1.46738	0.000238646	0.00248161	enriched	core pecan-rhizosphere bacteria
g__Herminiimonas	1.4532	1.72231e-07	7.4771e-06	enriched	core pecan-rhizosphere bacteria
g__Holospora	2.53777	0.00880395	0.0394008	enriched
g__Hungatella	1.73751	0.00147016	0.00997258	enriched
g__Hydrobacter	1.48477	0.0101431	0.0437807	enriched
g__Hylemonella	1.6787	4.22121e-07	1.61697e-05	enriched	core pecan-rhizosphere bacteria
g__Ideonella	1.91942	7.16921e-06	0.000153572	enriched	core pecan-rhizosphere bacteria
g__Inhella	1.34995	3.96054e-06	9.55224e-05	enriched	core pecan-rhizosphere bacteria
g__Klebsiella	1.06176	1.35983e-06	3.98885e-05	enriched	core pecan-rhizosphere bacteria
g__Kluyvera	1.42569	0.00168679	0.0109189	enriched
g__Lacibacter	4.45896	3.75195e-11	5.09014e-09	enriched	core pecan-rhizosphere bacteria
g__Lacunisphaera	1.32207	0.00796808	0.036362	enriched
g__Leadbetterella	1.57367	0.00253446	0.0149822	enriched
g__Leptothrix_r__root	1.33617	1.20108e-05	0.000226053	enriched	core pecan-rhizosphere bacteria
g__Leptotrichia	1.29838	0.00304601	0.0171292	enriched
g__Luteococcus	1.35905	8.52201e-05	0.00112854	enriched
g__Luteolibacter	1.88172	0.00281847	0.0162424	enriched	core pecan-rhizosphere bacteria
g__Lysobacter	1.02177	0.00544714	0.0267914	enriched	core pecan-rhizosphere bacteria
g__Malikia	1.42352	0.0015352	0.0102332	enriched	core pecan-rhizosphere bacteria
g__Marivirga	1.64834	0.00529798	0.0262898	enriched
g__Marivivens	1.23703	0.00311308	0.0174161	enriched
g__Massilia	1.34245	1.12624e-05	0.000213199	enriched	core pecan-rhizosphere bacteria
g__Mesoaciditoga	2.23908	7.99295e-06	0.000167529	enriched
g__Methylibium	1.76611	1.32633e-08	9.18838e-07	enriched	core pecan-rhizosphere bacteria
g__Methylobacillus	1.34774	0.00730265	0.0340651	enriched	core pecan-rhizosphere bacteria
g__Methylophilus	1.68789	1.57673e-06	4.46419e-05	enriched	core pecan-rhizosphere bacteria
g__Methylotenera	2.03003	4.60488e-08	2.49892e-06	enriched	core pecan-rhizosphere bacteria
g__Methylovorus	3.34929	1.75193e-14	3.80286e-12	enriched	core pecan-rhizosphere bacteria
g__Micavibrio	5.01003	1.43962e-16	6.69629e-14	enriched	core pecan-rhizosphere bacteria
g__Microscilla	1.89185	0.000399828	0.00365685	enriched
g__Mitsuaria	1.30665	0.000693913	0.0055513	enriched	core pecan-rhizosphere bacteria
g__Natronoflexus	2.61997	6.16054e-05	0.000860889	enriched
g__Neorhizobium	1.93445	5.29504e-10	5.5615e-08	enriched	core pecan-rhizosphere bacteria
g__Neptunomonas	1.69649	5.7745e-08	2.84875e-06	enriched	core pecan-rhizosphere bacteria
g__Nigerium	1.58211	1.06128e-05	0.000203265	enriched
g__Novosphingobium	2.06442	0.000706477	0.00562418	enriched	core pecan-rhizosphere bacteria
g__Novosphingopyxis	1.56956	0.000185078	0.00209241	enriched	core pecan-rhizosphere bacteria
g__Ohtaekwangia	3.15756	1.81672e-06	4.97078e-05	enriched	core pecan-rhizosphere bacteria
g__Oryzihumus	1.46932	0.000607435	0.00499447	enriched
g__Oxalobacter	1.24191	7.51589e-06	0.000159946	enriched	core pecan-rhizosphere bacteria
g__Oxobacter	2.81929	5.17095e-08	2.63072e-06	enriched
g__Paenibacillus	1.02658	0.00387547	0.0204514	enriched	core pecan-rhizosphere bacteria
g__Paenimaribius	1.47728	0.000121142	0.00149409	enriched	core pecan-rhizosphere bacteria
g__Paraoerskovia	1.16773	0.0015132	0.0101587	enriched
g__Pararhizobium	2.42465	3.78652e-15	1.12081e-12	enriched	core pecan-rhizosphere bacteria
g__Parashewanella	1.05408	0.0110584	0.0465797	enriched	core pecan-rhizosphere bacteria
g__Parasphingopyxis	1.08579	0.00359738	0.0194247	enriched	core pecan-rhizosphere bacteria
g__Parasphingorhabdus	1.45467	3.74701e-05	0.000580965	enriched	core pecan-rhizosphere bacteria
g__Paucibacter	1.43284	2.15777e-06	5.71196e-05	enriched	core pecan-rhizosphere bacteria
g__Pelagibacterium	1.22256	5.46019e-05	0.000789451	enriched	core pecan-rhizosphere bacteria
g__Pelomonas	1.25462	2.5701e-05	0.000420515	enriched	core pecan-rhizosphere bacteria
g__Phenylobacterium	1.0574	0.00407853	0.0214534	enriched	core pecan-rhizosphere bacteria
g__Phocea	3.67785	0.000357992	0.00334406	enriched
g__Phragmitibacter	2.29474	0.000421972	0.00377456	enriched
g__Piscirickettsia	1.57813	0.0114932	0.0479062	enriched
g__Planktotalea	1.12978	0.000236197	0.00247176	enriched	core pecan-rhizosphere bacteria
g__Polaromonas	2.54814	3.27184e-08	1.90234e-06	enriched	core pecan-rhizosphere bacteria
g__Pragia	2.40333	0.00448637	0.0229998	enriched
g__Pricia	1.21968	0.0112087	0.0469699	enriched
g__Propionibacterium	2.06814	3.97862e-08	2.23351e-06	enriched
g__Propionivibrio	1.26938	4.96893e-06	0.000114743	enriched
g__Pseudacidovorax	1.12296	0.000294816	0.00292659	enriched	core pecan-rhizosphere bacteria
g__Pseudarcicella	1.44553	0.00160136	0.0105334	enriched
g__Pseudarthrobacter	1.89233	0.000138025	0.00167066	enriched	core pecan-rhizosphere bacteria
g__Pseudogemmobacter	1.03311	0.00362199	0.0195252	enriched	core pecan-rhizosphere bacteria
g__Pseudomethylobacillus	3.68791	9.31462e-16	3.79105e-13	enriched	core pecan-rhizosphere bacteria
g__Pseudophaeobacter	1.56055	4.81357e-08	2.5279e-06	enriched
g__Pseudopropionibacterium	1.33758	1.02099e-05	0.000196706	enriched
g__Pseudorhodobacter	1.14052	0.00172536	0.0111023	enriched	core pecan-rhizosphere bacteria
g__Qipengyuania	1.25255	0.00147413	0.00997871	enriched	core pecan-rhizosphere bacteria
g__Ramlibacter	1.0124	0.00271986	0.0157994	enriched	core pecan-rhizosphere bacteria
g__Rariglobus	4.68481	2.44559e-18	1.32714e-15	enriched	core pecan-rhizosphere bacteria
g__Rarobacter	1.29804	0.00370216	0.0197911	enriched
g__Reinekea	1.3202	0.000186978	0.00210658	enriched
g__Rhizobium	2.79767	3.21492e-15	1.04678e-12	enriched	core pecan-rhizosphere bacteria
g__Rhizorhabdus	1.5132	5.1119e-05	0.00075769	enriched	core pecan-rhizosphere bacteria
g__Rhodanobacter	1.00114	1.95807e-05	0.000335552	enriched
g__Rhodobacter	1.22088	0.00262187	0.0153264	enriched	core pecan-rhizosphere bacteria
g__Rhodocyclus	1.78441	2.69741e-09	2.50936e-07	enriched	core pecan-rhizosphere bacteria
g__Rhodoferax	1.35997	5.2846e-07	1.97778e-05	enriched	core pecan-rhizosphere bacteria
g__Rhodoglobus	1.66103	6.54102e-05	0.000902439	enriched
g__Rickettsia	1.13117	0.00776502	0.0357103	enriched	core pecan-rhizosphere bacteria
g__Rivibacter	1.44836	8.36743e-05	0.00112117	enriched	core pecan-rhizosphere bacteria
g__Roseateles	1.27295	1.50589e-06	4.33035e-05	enriched	core pecan-rhizosphere bacteria
g__Rubrivivax	1.26054	6.42907e-06	0.000141058	enriched
g__Rugamonas	1.09445	8.40079e-06	0.000170956	enriched
g__Rugosibacter	1.57352	8.52908e-10	8.41535e-08	enriched	core pecan-rhizosphere bacteria
g__Saccharicrinis	1.66735	8.38903e-06	0.000170956	enriched
g__Salinibius	1.75172	0.00729	0.0340651	enriched	core pecan-rhizosphere bacteria
g__Sansalvadorimonas	1.70694	0.00442451	0.0228308	enriched
g__Scandinavium	1.73067	0.00421046	0.0220406	enriched
g__Seleniivibrio	1.76357	0.000625905	0.00509487	enriched
g__Shimazuella	3.47436	1.24382e-08	8.95207e-07	enriched	core pecan-rhizosphere bacteria
g__Siccibacter	3.11454	0.000767033	0.00600351	enriched
g__Simplicispira	1.42843	6.05176e-05	0.000849334	enriched	core pecan-rhizosphere bacteria
g__Sinorhizobium	1.49261	2.00313e-05	0.000340866	enriched	core pecan-rhizosphere bacteria
g__Soonwooa	3.7991	1.41659e-06	4.11824e-05	enriched	core pecan-rhizosphere bacteria
g__Sphaerotilus	1.84871	4.273e-08	2.35812e-06	enriched	core pecan-rhizosphere bacteria
g__Sphingobium	2.82753	5.04165e-15	1.36797e-12	enriched	core pecan-rhizosphere bacteria
g__Sphingomonas	1.37716	0.00023945	0.00248161	enriched	core pecan-rhizosphere bacteria
g__Sphingopyxis	1.57208	0.000394965	0.00363279	enriched	core pecan-rhizosphere bacteria
g__Sphingorhabdus	1.56293	0.000282842	0.00284033	enriched	core pecan-rhizosphere bacteria
g__Sphingosinithalassobacter	2.26683	7.55663e-07	2.51065e-05	enriched	core pecan-rhizosphere bacteria
g__Sporichthya	1.16879	0.00984555	0.0427999	enriched	core pecan-rhizosphere bacteria
g__Stakelama	1.99498	4.41885e-06	0.00010502	enriched	core pecan-rhizosphere bacteria
g__Sterolibacterium	2.04105	2.38681e-08	1.52382e-06	enriched	core pecan-rhizosphere bacteria
g__Sulfurisoma	2.70811	1.28965e-14	3.16779e-12	enriched	core pecan-rhizosphere bacteria
g__Sulfuritalea	2.72691	1.36207e-14	3.16779e-12	enriched	core pecan-rhizosphere bacteria
g__Sunxiuqinia	1.6024	9.97043e-05	0.00129338	enriched
g__Tannerella	2.72628	0.000304095	0.00299231	enriched	core pecan-rhizosphere bacteria
g__Tardibacter	1.83887	1.22743e-06	3.6348e-05	enriched	core pecan-rhizosphere bacteria
g__Tateyamaria	1.50647	6.45507e-06	0.000141058	enriched	core pecan-rhizosphere bacteria
g__Tepidicella	1.33575	1.98224e-07	8.49234e-06	enriched	core pecan-rhizosphere bacteria
g__Tessaracoccus	1.09929	2.55423e-07	1.01422e-05	enriched
g__Thaumasiovibrio	2.20409	0.00056112	0.0047009	enriched
g__Thermomonas	1.61199	1.34367e-05	0.000247175	enriched	core pecan-rhizosphere bacteria
g__Vagococcus	2.19298	0.00958944	0.0419667	enriched
g__Vampirococcus	5.15738	2.10852e-09	2.01922e-07	enriched
g__Varibaculum	1.54277	0.0109802	0.0463703	enriched
g__Variovorax	2.11085	0.000604928	0.00498644	enriched
g__Ventosimonas	1.95529	0.000200212	0.0022094	enriched
g__Vitreoscilla	3.11451	3.63308e-12	5.63301e-10	enriched	core pecan-rhizosphere bacteria
g__Xenophilus	1.2388	0.00268864	0.0156605	enriched	core pecan-rhizosphere bacteria
g__Xinfangfangia	1.25003	0.010373	0.0444988	enriched	core pecan-rhizosphere bacteria
g__Xylanimicrobium	1.17869	5.97413e-06	0.000132325	enriched
g__Xylella	1.13106	5.7296e-05	0.000818227	enriched
g__Xylophilus	2.30277	4.71315e-08	2.51574e-06	enriched	core pecan-rhizosphere bacteria
g__Yoonia	1.08228	0.000287349	0.00286996	enriched
g__Youngiibacter	2.54695	3.79408e-06	9.21904e-05	enriched	core pecan-rhizosphere bacteria
g__Zhizhongheella	1.15486	2.26954e-06	5.86479e-05	enriched	core pecan-rhizosphere bacteria
g__Zymomonas	1.2523	0.00605138	0.0290609	enriched	core pecan-rhizosphere bacteria
g__unclassified_c__Flavobacteriia	1.1427	0.00054373	0.00461473	enriched
g__unclassified_c__Spirochaetia	1.29662	6.44342e-05	0.000892757	enriched
g__unclassified_c__Verrucomicrobiae	1.16877	0.00455072	0.0232243	enriched	core pecan-rhizosphere bacteria
g__unclassified_f__Brucellaceae	2.17947	0.00567388	0.0275733	enriched	core pecan-rhizosphere bacteria
g__unclassified_f__Christensenellaceae	1.30023	0.00931809	0.0411107	enriched
g__unclassified_f__Clostridiales_Family_XIII._Incertae_Sedis	4.25728	3.46994e-12	5.63301e-10	enriched	core pecan-rhizosphere bacteria
g__unclassified_f__Comamonadaceae	1.13538	0.000428199	0.00381977	enriched	core pecan-rhizosphere bacteria
g__unclassified_f__Erythrobacteraceae	1.47365	0.00103262	0.00758966	enriched	core pecan-rhizosphere bacteria
g__unclassified_f__Gracilibacteraceae	1.7585	0.00686332	0.0323869	enriched
g__unclassified_f__Halanaerobiaceae	1.1629	0.00729334	0.0340651	enriched
g__unclassified_f__Methylophilaceae	2.24408	4.21475e-09	3.51878e-07	enriched	core pecan-rhizosphere bacteria
g__unclassified_f__Micromonosporaceae	1.11747	0.000524758	0.00450822	enriched
g__unclassified_f__Pelagibacteraceae	1.03526	0.00352565	0.0191644	enriched
g__unclassified_f__Rhodanobacteraceae	1.65729	2.28073e-05	0.000376957	enriched
g__unclassified_f__Rhodocyclaceae	1.49821	2.15075e-07	8.86435e-06	enriched	core pecan-rhizosphere bacteria
g__unclassified_f__Ruaniaceae	1.93943	1.17535e-06	3.54347e-05	enriched
g__unclassified_f__Sphingomonadaceae	2.88597	1.23169e-18	8.02078e-16	enriched	core pecan-rhizosphere bacteria
g__unclassified_f__Sterolibacteriaceae	1.89455	8.93079e-09	6.60878e-07	enriched	core pecan-rhizosphere bacteria
g__unclassified_f__Verrucomicrobia_subdivision_6	2.32912	0.000638444	0.00517108	enriched
g__unclassified_f__Verrucomicrobiaceae	1.2666	0.00224106	0.0137418	enriched	core pecan-rhizosphere bacteria
g__unclassified_o__Bacillales	2.09808	0.00111762	0.0080802	enriched	core pecan-rhizosphere bacteria
g__unclassified_o__Burkholderiales	1.87805	4.39899e-06	0.00010502	enriched	core pecan-rhizosphere bacteria
g__unclassified_o__Caldisericales	1.13373	1.33896e-05	0.000247175	enriched
g__unclassified_o__Candidatus_Nanopelagicales	1.1845	2.26805e-07	9.23096e-06	enriched
g__unclassified_o__Desulfurellales	1.46156	0.000920041	0.00696664	enriched
g__unclassified_o__Marinilabiliales	1.075	0.00511389	0.0255773	enriched
g__unclassified_o__Micrococcales	1.2043	0.00122621	0.00865321	enriched
g__unclassified_o__Nitrosomonadales	1.42295	6.77429e-08	3.2921e-06	enriched
g__unclassified_o__Rhodocyclales	1.74342	4.06256e-09	3.48097e-07	enriched	core pecan-rhizosphere bacteria
g__unclassified_p__Candidatus_Campbellbacteria	2.5972	6.90833e-05	0.000945106	enriched
g__unclassified_p__Candidatus_Chisholmbacteria	2.95184	3.44301e-09	3.11401e-07	enriched	core pecan-rhizosphere bacteria
g__unclassified_p__Candidatus_Collierbacteria	3.21383	8.41208e-13	1.44156e-10	enriched
g__unclassified_p__Candidatus_Colwellbacteria	2.67619	2.02962e-07	8.5824e-06	enriched
g__unclassified_p__Candidatus_Daviesbacteria	1.35792	2.70237e-05	0.000437757	enriched	core pecan-rhizosphere bacteria
g__unclassified_p__Candidatus_Eisenbacteria	1.14155	0.000455267	0.00399555	enriched
g__unclassified_p__Candidatus_Falkowbacteria	1.06297	0.000834807	0.00647174	enriched
g__unclassified_p__Candidatus_Hydrothermae	1.17422	0.00229519	0.0139424	enriched
g__unclassified_p__Candidatus_Jacksonbacteria	4.3782	4.45456e-10	5.0014e-08	enriched	core pecan-rhizosphere bacteria
g__unclassified_p__Candidatus_Kaiserbacteria	1.58814	0.00260988	0.0152838	enriched
g__unclassified_p__Candidatus_Kerfeldbacteria	1.61061	0.000235785	0.00247176	enriched
g__unclassified_p__Candidatus_Komeilibacteria	2.24267	0.000347835	0.00327327	enriched
g__unclassified_p__Candidatus_Levybacteria	1.89002	2.58256e-08	1.52887e-06	enriched
g__unclassified_p__Candidatus_Lloydbacteria	2.093	5.46283e-09	4.33828e-07	enriched
g__unclassified_p__Candidatus_Magasanikbacteria	1.82697	0.000190342	0.00213708	enriched
g__unclassified_p__Candidatus_Moranbacteria	1.98764	2.17332e-05	0.000362889	enriched	core pecan-rhizosphere bacteria
g__unclassified_p__Candidatus_Nomurabacteria	1.4527	0.000934459	0.00699448	enriched	core pecan-rhizosphere bacteria
g__unclassified_p__Candidatus_Pacebacteria	1.31563	0.00363323	0.0195534	enriched
g__unclassified_p__Candidatus_Parcubacteria	1.58696	0.000415431	0.00374693	enriched
g__unclassified_p__Candidatus_Saccharibacteria	4.0475	2.10189e-19	2.27249e-16	enriched	core pecan-rhizosphere bacteria
g__unclassified_p__Candidatus_Shapirobacteria	1.54385	4.89707e-06	0.000113892	enriched
g__unclassified_p__Candidatus_Staskawiczbacteria	1.14987	0.010405	0.044577	enriched
g__unclassified_p__Candidatus_Terrybacteria	1.80421	8.67471e-05	0.00114352	enriched	core pecan-rhizosphere bacteria
g__unclassified_p__Candidatus_Woesebacteria	1.64741	7.23262e-08	3.41296e-06	enriched	core pecan-rhizosphere bacteria
g__unclassified_p__Candidatus_Woykebacteria	1.33786	0.0104229	0.0445953	enriched
g__unclassified_p__Candidatus_Yanofskybacteria	1.32276	8.7992e-07	2.83665e-05	enriched
g__unclassified_p__Tenericutes	2.38029	0.000141866	0.0017108	enriched	core pecan-rhizosphere bacteria
g__unclassified_p__candidate_division_CPR3	5.55809	2.21749e-15	8.02238e-13	enriched	core pecan-rhizosphere bacteria
g__unclassified_p__candidate_division_WWE3	1.65519	4.43978e-05	0.000670495	enriched
g__Adhaeribacter	-1.32111	1.24483e-05	0.00023294	depleted
g__Aetherobacter	-2.59674	1.42357e-05	0.000260402	depleted
g__Agreia	-1.92312	5.139e-08	2.63072e-06	depleted
g__Aliikangiella	-2.02291	9.14549e-07	2.89104e-05	depleted
g__Alistipes	-1.08596	0.00818944	0.0370345	depleted
g__Alkalinema	-1.12739	0.000112213	0.00141614	depleted
g__Allofrancisella	-2.54262	0.000251329	0.00258148	depleted
g__Alloprevotella	-2.44837	0.00835949	0.0375946	depleted
g__Anabaenopsis	-1.87979	0.000688692	0.00552311	depleted
g__Anoxybacter	-1.53681	0.00430204	0.0224119	depleted
g__Aphanizomenon	-1.92918	0.00318601	0.0177025	depleted
g__Aphanocapsa	-1.85365	8.25192e-07	2.68682e-05	depleted
g__Aquicella	-1.19723	0.00989114	0.0429407	depleted
g__Archangium	-1.46202	2.33695e-10	2.71753e-08	depleted
g__Asaia	-1.42867	0.00216919	0.0133767	depleted
g__Baia	-2.87635	2.51347e-06	6.44398e-05	depleted
g__Botryobacter	-1.1006	0.00222206	0.013651	depleted
g__Bryocella	-1.07801	0.00326269	0.0180056	depleted
g__Byssovorax	-1.24934	8.61888e-06	0.000173229	depleted
g__Bythopirellula	-2.15299	5.26927e-09	4.28919e-07	depleted
g__Caldanaerobacter	-2.15575	0.000168575	0.00194087	depleted
g__Caldimicrobium	-2.46265	0.00116973	0.00831581	depleted
g__Caldisalinibacter	-3.04329	5.11953e-05	0.00075769	depleted
g__Caminicella	-1.41273	0.0088552	0.0394966	depleted
g__Candidatus_Aegiribacteria	-1.15671	0.00148742	0.0100478	depleted
g__Candidatus_Bipolaricaulis	-1.25668	0.00216529	0.0133767	depleted
g__Candidatus_Cardinium	-3.20957	0.000761163	0.00597527	depleted
g__Candidatus_Cloacimonas	-1.06878	0.00387195	0.0204514	depleted
g__Candidatus_Cryosericum	-1.08836	0.000718448	0.00570553	depleted
g__Candidatus_Desulfofervidus	-1.70068	0.00254317	0.0149822	depleted
g__Candidatus_Electronema	-1.42896	9.85867e-05	0.00128399	depleted
g__Candidatus_Entotheonella	-1.14761	7.44834e-10	7.57869e-08	depleted
g__Candidatus_Fermentibacter	-1.59719	0.000268119	0.00272071	depleted
g__Candidatus_Kentron	-1.256	1.60337e-13	2.90032e-11	depleted
g__Candidatus_Methylomirabilis	-1.20883	0.000150621	0.00177689	depleted
g__Candidatus_Methyloumidiphilus	-1.23838	0.00502883	0.0252683	depleted
g__Candidatus_Micropelagos	-2.5751	0.000204292	0.00221756	depleted
g__Candidatus_Microthrix	-1.4384	3.22753e-05	0.000512697	depleted
g__Candidatus_Ozemobacter	-2.60205	4.19528e-05	0.000647386	depleted
g__Candidatus_Vecturithrix	-1.23547	0.00300566	0.0169729	depleted
g__Catelliglobosispora	-1.94705	0.00231196	0.0139921	depleted
g__Caviibacter	-2.47669	0.000747442	0.00589266	depleted
g__Chondrocystis	-1.98464	0.000551727	0.00465394	depleted
g__Chondromyces	-1.15113	2.20624e-06	5.79315e-05	depleted
g__Clavibacter	-1.55255	0.00214664	0.0133132	depleted
g__Cnuibacter	-1.18239	0.00121619	0.00860849	depleted
g__Cognatiyoonia	-1.36724	0.000268227	0.00272071	depleted
g__Compostimonas	-1.91674	0.000148895	0.00176291	depleted
g__Conexibacter	-1.22126	0.00385962	0.020434	depleted
g__Corallococcus	-1.29805	6.83696e-11	8.90446e-09	depleted
g__Croceivirga	-1.95807	0.0013329	0.00925356	depleted
g__Cryocola	-1.93424	6.79404e-05	0.000933392	depleted
g__Culturomica	-2.70428	0.00295787	0.0168077	depleted
g__Curtobacterium	-1.04095	0.0022855	0.0139293	depleted
g__Cyanobium	-1.26539	0.000526271	0.00450931	depleted
g__Cylindrospermum	-1.3323	0.00355848	0.0193103	depleted
g__Cystobacter	-1.18607	2.57868e-08	1.52887e-06	depleted
g__Deferrisoma	-1.21447	0.000540774	0.00460932	depleted
g__Deminuibacter	-1.85396	0.00185166	0.0118448	depleted
g__Desertimonas	-1.18432	6.33868e-05	0.000881997	depleted
g__Desulfarculus	-1.58474	0.000246325	0.00253809	depleted
g__Desulfobacca	-1.20171	0.000433569	0.00384659	depleted
g__Desulfobulbus	-1.0957	0.000358439	0.00334406	depleted
g__Desulfocarbo	-1.61932	3.22798e-05	0.000512697	depleted
g__Desulfomonile	-1.66439	8.8394e-06	0.000175494	depleted
g__Desulfonema	-1.2142	3.43947e-05	0.000541011	depleted
g__Desulfosoma	-1.68091	0.00313117	0.0174573	depleted
g__Dictyoglomus	-1.31496	1.7449e-05	0.000308771	depleted
g__Diplorickettsia	-3.25688	0.000589517	0.00488414	depleted
g__Enhygromyxa	-1.06681	0.00053216	0.00454781	depleted
g__Filomicrobium	-1.01569	0.000120735	0.00149409	depleted
g__Fimbriiglobus	-1.31588	0.000398234	0.00365253	depleted
g__Flammeovirga	-1.73444	0.00217639	0.0133957	depleted
g__Flavilitoribacter	-1.17019	1.14291e-10	1.37826e-08	depleted
g__Flavonifractor	-2.4203	7.32171e-05	0.000993313	depleted
g__Flexilinea	-1.20988	0.000481987	0.00420737	depleted
g__Frigoribacterium	-1.79761	1.50157e-05	0.000270624	depleted
g__Gaetbulibacter	-2.69407	0.000627738	0.00509704	depleted
g__Gallibacterium	-2.44974	5.67494e-05	0.000813992	depleted
g__Geothrix	-1.62243	5.60987e-07	2.03877e-05	depleted
g__Gillisia	-2.72681	0.0058781	0.0283963	depleted
g__Glaciibacter	-1.61984	0.00084867	0.00656358	depleted
g__Gracilibacter	-2.44913	0.000200855	0.0022094	depleted
g__Halobacteroides	-1.46825	0.0115183	0.0479062	depleted
g__Herbiconiux	-4.68627	2.79175e-19	2.27249e-16	depleted
g__Herbinix	-3.39586	1.79033e-06	4.94009e-05	depleted
g__Hormoscilla	-1.31133	7.5344e-07	2.51065e-05	depleted
g__Humibacter	-1.2143	0.00032333	0.00312393	depleted
g__Hydrococcus_f__Hydrococcaceae	-1.18558	0.000930206	0.00699448	depleted
g__Hyunsoonleella	-1.96157	0.00611069	0.0293025	depleted
g__Ilumatobacter	-1.31968	0.00105993	0.00775532	depleted
g__Ilyomonas	-1.4713	0.00119332	0.00846505	depleted
g__Imperialibacter	-1.34291	0.0018392	0.0117882	depleted
g__Indibacter	-1.7976	0.00515305	0.0256942	depleted
g__Jahnella	-1.40341	0.00113534	0.00815578	depleted
g__Jeotgalicoccus	-1.73129	0.00782785	0.0359485	depleted
g__Kaistia	-1.58086	0.000146939	0.00175251	depleted
g__Kofleria	-1.93643	0.00105867	0.00775532	depleted
g__Labedella	-1.30059	4.05226e-09	3.48097e-07	depleted
g__Lamprocystis_f__Chromatiaceae	-1.02545	0.000124505	0.00152715	depleted
g__Leifsonia	-1.0115	0.00141296	0.00966515	depleted
g__Leptobacterium	-1.84012	1.72187e-08	1.12128e-06	depleted
g__Leptolinea	-1.00525	4.687e-05	0.000700039	depleted
g__Lucifera	-1.43446	0.000873784	0.00672586	depleted
g__Lujinxingia	-1.1221	0.000255491	0.00261597	depleted
g__Lysinibacter	-2.3324	2.4982e-08	1.52887e-06	depleted
g__Mangrovimonas	-1.58591	0.00150735	0.0101403	depleted
g__Mannheimia	-2.63286	0.00100151	0.00742805	depleted
g__Maricaulis	-1.19561	0.00981471	0.0427228	depleted
g__Marisediminitalea	-3.21404	0.000205567	0.00221756	depleted
g__Melittangium	-1.03218	8.95733e-07	2.85932e-05	depleted
g__Merismopedia	-1.50336	0.000932467	0.00699448	depleted
g__Metabacillus	-2.50579	2.01002e-05	0.000340866	depleted
g__Metakosakonia	-2.34208	0.00838014	0.0376355	depleted
g__Methylomarinum	-1.1912	0.000230044	0.00243296	depleted
g__Methylomusa	-2.55491	0.0078481	0.0359907	depleted
g__Microcoleus	-1.21566	0.00283425	0.0162757	depleted
g__Microterricola	-1.13967	0.000168694	0.00194087	depleted
g__Moorea	-1.13231	1.55875e-08	1.04355e-06	depleted
g__Nafulsella	-1.50874	8.12947e-06	0.000167529	depleted
g__Nannocystis	-3.23887	7.12937e-14	1.36548e-11	depleted
g__Neoasaia	-2.32589	0.00195934	0.0123636	depleted
g__Nitratiruptor	-2.7809	0.0115436	0.0479414	depleted
g__Nitrospira	-1.12498	0.000204504	0.00221756	depleted
g__Okeania	-1.17058	4.45765e-06	0.000105175	depleted
g__Ornatilinea	-1.18334	9.19372e-06	0.000181423	depleted
g__Ornithinibacillus	-2.07962	0.00028351	0.00284033	depleted
g__Paraclostridium	-2.74704	0.00944389	0.0415628	depleted
g__Paraferrimonas	-1.39681	0.000467848	0.00409493	depleted
g__Parafilimonas	-2.00441	0.000228579	0.00243221	depleted
g__Pectobacterium	-3.12488	5.3126e-06	0.000120964	depleted
g__Pelolinea	-1.7246	0.00035289	0.00331127	depleted
g__Peribacillus	-1.79729	0.0013581	0.00936856	depleted
g__Petrotoga	-1.81084	0.0110405	0.0465647	depleted
g__Phaeodactylibacter	-1.76885	1.99527e-11	2.953e-09	depleted
g__Pilibacter	-3.36443	0.000110042	0.00139415	depleted
g__Planctomicrobium	-1.07423	0.000240082	0.00248161	depleted
g__Planktomarina	-1.92734	0.00723923	0.033915	depleted
g__Planktothrix	-1.17996	0.00111922	0.0080802	depleted
g__Plesiocystis	-1.10999	5.82326e-07	2.03877e-05	depleted
g__Polyangium	-1.16964	0.000101391	0.00131004	depleted
g__Pontibacillus	-1.23135	0.00132248	0.00920085	depleted
g__Pseudoalteromonas	-1.28119	0.000577095	0.00479342	depleted
g__Pseudogracilibacillus	-1.8102	0.00550183	0.0269383	depleted
g__Psychroflexus	-1.61056	0.0104962	0.0447802	depleted
g__Pustulibacterium	-2.36706	0.000205682	0.00221756	depleted
g__Puteibacter	-2.16517	0.00089316	0.00684265	depleted
g__Pyxidicoccus	-1.44108	6.16832e-09	4.78192e-07	depleted
g__Renibacterium	-1.60348	0.00444349	0.0228498	depleted
g__Rhizomicrobium	-1.01818	0.00019733	0.00219286	depleted
g__Rhodopirellula	-1.02687	8.78024e-06	0.000175389	depleted
g__Rhodoplanes	-1.28133	4.08843e-14	8.31996e-12	depleted
g__Rickettsiella	-1.97461	0.000196981	0.00219286	depleted
g__Rippkaea	-1.8546	0.00090891	0.00691451	depleted
g__Robertkochia	-2.04134	0.000677003	0.00544277	depleted
g__Robiginitalea	-1.43241	0.00153183	0.0102332	depleted
g__Rubripirellula	-1.43068	2.80118e-07	1.09887e-05	depleted
g__Ruminiclostridium	-1.0862	0.00162109	0.0106203	depleted
g__Salinibacillus	-1.41393	0.000310396	0.0030259	depleted
g__Salinihabitans	-1.06959	0.0117598	0.0486216	depleted
g__Salinimicrobium	-1.73054	7.36395e-05	0.000994897	depleted
g__Saliniradius	-1.97703	1.59406e-07	7.01387e-06	depleted
g__Salsuginibacillus	-3.09644	4.25779e-05	0.000653932	depleted
g__Sandaracinus	-1.27154	0.000148831	0.00176291	depleted
g__Schleiferia	-1.90708	0.00296934	0.0168435	depleted
g__Shimwellia	-1.93818	2.65461e-05	0.000432171	depleted
g__Sodalis	-1.2085	1.63025e-06	4.57593e-05	depleted
g__Sorangium	-1.1652	5.18997e-05	0.0007628	depleted
g__Sphaerospermopsis	-1.17642	0.000670858	0.00540672	depleted
g__Stanieria	-1.06555	0.00238106	0.0142386	depleted
g__Stappia	-1.01235	0.00185866	0.0118663	depleted
g__Steroidobacter	-1.10895	0.00256426	0.0150708	depleted
g__Streptobacillus	-2.63361	0.000621256	0.0050697	depleted
g__Subtercola	-2.1114	1.57046e-08	1.04355e-06	depleted
g__Sulfurospirillum	-3.10982	1.85689e-05	0.000323317	depleted
g__Symploca	-1.63708	8.03255e-06	0.000167529	depleted
g__Syntrophaceticus	-2.71083	1.3927e-07	6.21184e-06	depleted
g__Syntrophorhabdus	-1.73107	0.000167867	0.00194087	depleted
g__Thermoanaerobaculum	-1.47535	0.000735988	0.0058306	depleted
g__Thermoflavifilum	-1.3141	0.00829579	0.0374115	depleted
g__Thermonema	-1.62028	0.00098159	0.00731363	depleted
g__Thermosipho_f__Fervidobacteriaceae	-2.03124	2.26046e-06	5.86479e-05	depleted
g__Thermosulfidibacter	-1.58261	0.00582531	0.0281831	depleted
g__Thermosulfuriphilus	-1.61583	0.00444926	0.0228498	depleted
g__Thermovirga	-1.5332	0.00489509	0.0246724	depleted
g__Thiodictyon	-1.29767	0.00312086	0.0174297	depleted
g__Thioflavicoccus	-1.64752	8.52643e-05	0.00112854	depleted
g__Thiohalocapsa	-1.45892	1.78488e-05	0.000313978	depleted
g__Thiomargarita	-2.46951	4.82228e-10	5.23378e-08	depleted
g__Tumebacillus	-1.52694	0.000226883	0.002427	depleted
g__Turicibacter	-2.70371	0.000159733	0.00186412	depleted
g__Tuwongella	-1.01138	0.000495186	0.00429954	depleted
g__Vermiphilus	-3.45359	1.50439e-05	0.000270624	depleted
g__Vitiosangium	-1.14333	1.7442e-06	4.85394e-05	depleted
g__Winogradskyella	-1.27273	0.000261064	0.00266465	depleted
g__Zeaxanthinibacter	-2.4523	0.00767033	0.0353247	depleted
g__Zhihengliuella	-1.80227	0.00143776	0.00977313	depleted
g__Zhouia	-2.81349	0.000118911	0.00147777	depleted
g__unclassified_c__Acidimicrobiia	-1.11287	2.50958e-07	1.00879e-05	depleted
g__unclassified_c__Candidatus_Thermofonsia	-1.06609	7.8156e-06	0.000165244	depleted
g__unclassified_c__Chthonomonadetes	-1.31451	0.00102914	0.00758119	depleted
g__unclassified_c__Holophagae	-1.92362	7.00363e-08	3.3535e-06	depleted
g__unclassified_c__Lentisphaeria	-1.07316	8.09112e-06	0.000167529	depleted
g__unclassified_f__Acidimicrobiaceae	-1.06001	0.000204332	0.00221756	depleted
g__unclassified_f__Anaerolineaceae	-1.23583	8.09139e-09	6.12687e-07	depleted
g__unclassified_f__Aquificaceae	-1.64949	1.31558e-05	0.000244772	depleted
g__unclassified_f__Balneolaceae	-1.22765	0.00029078	0.00289535	depleted
g__unclassified_f__Bradymonadaceae	-2.66077	0.00187807	0.0119667	depleted
g__unclassified_f__Corynebacteriaceae	-4.02357	5.72939e-26	1.86549e-22	depleted
g__unclassified_f__Crenotrichaceae	-1.16302	0.000742065	0.00586448	depleted
g__unclassified_f__Desulfobacteraceae	-1.21488	1.57495e-05	0.000281761	depleted
g__unclassified_f__Dysgonomonadaceae	-3.10929	1.22797e-06	3.6348e-05	depleted
g__unclassified_f__Enterobacteriaceae	-1.29298	0.00230558	0.0139794	depleted
g__unclassified_f__Eubacteriaceae	-1.76482	0.00320054	0.0177529	depleted
g__unclassified_f__Iamiaceae	-1.33705	3.26643e-06	7.9966e-05	depleted
g__unclassified_f__Lewinellaceae	-1.70201	0.0011372	0.00815578	depleted
g__unclassified_f__Microbacteriaceae	-1.55571	2.55206e-08	1.52887e-06	depleted
g__unclassified_f__Microscillaceae	-2.04265	0.000115826	0.00144996	depleted
g__unclassified_f__Nostocaceae	-1.03238	0.000230145	0.00243296	depleted
g__unclassified_f__Oscillatoriaceae	-1.92497	5.65294e-07	2.03877e-05	depleted
g__unclassified_f__Pirellulaceae	-1.20552	1.87421e-06	5.08534e-05	depleted
g__unclassified_f__Planctomycetaceae	-1.23748	1.51616e-06	4.33035e-05	depleted
g__unclassified_f__Polyangiaceae	-1.07024	0.00130544	0.00912129	depleted
g__unclassified_f__Prevotellaceae	-2.91254	0.00640691	0.0304984	depleted
g__unclassified_f__Sandaracinaceae	-1.3167	0.00096334	0.00719412	depleted
g__unclassified_f__Saprospiraceae	-1.23056	1.0541e-06	3.26871e-05	depleted
g__unclassified_f__Syntrophaceae	-1.14816	5.22348e-05	0.0007628	depleted
g__unclassified_f__Thermoanaerobacteraceae	-2.21764	0.00134103	0.00927046	depleted
g__unclassified_f__Thiotrichaceae	-1.02102	0.000549002	0.00464299	depleted
g__unclassified_f__Zoogloeaceae	-1.00159	0.00530478	0.0262898	depleted
g__unclassified_o__Acidimicrobiales	-1.16255	5.87054e-06	0.000130921	depleted
g__unclassified_o__Ardenticatenales	-1.72311	6.57399e-06	0.000142699	depleted
g__unclassified_o__Chlamydiales	-2.47586	0.000102815	0.00131797	depleted
g__unclassified_o__Desulfobacterales	-1.07151	2.09525e-07	8.74634e-06	depleted
g__unclassified_o__Holophagales	-1.25533	4.6228e-05	0.000693633	depleted
g__unclassified_o__Myxococcales	-1.28622	0.000504258	0.00436666	depleted
g__unclassified_o__Synechococcales	-1.90055	0.00111364	0.00807775	depleted
g__unclassified_o__Synergistales	-1.83395	0.000105486	0.00134691	depleted
g__unclassified_o__Thermales	-2.71828	0.00449259	0.0229998	depleted
g__unclassified_o__Thermodesulfobacteriales	-1.38442	3.49382e-05	0.000546917	depleted
g__unclassified_p__Bacteroidetes	-1.17375	0.00124706	0.00875091	depleted
g__unclassified_p__Caldiserica	-1.40677	2.92211e-05	0.000468689	depleted
g__unclassified_p__Candidatus_Aerophobetes	-1.47516	0.00122782	0.00865321	depleted
g__unclassified_p__Candidatus_Azambacteria	-1.31893	0.000116228	0.00144996	depleted
g__unclassified_p__Candidatus_Cerribacteria	-3.03273	2.66113e-06	6.66512e-05	depleted
g__unclassified_p__Candidatus_Dadabacteria	-1.01393	1.00703e-06	3.15278e-05	depleted
g__unclassified_p__Candidatus_Latescibacteria	-1.48218	3.4341e-07	1.33112e-05	depleted
g__unclassified_p__Nitrospirae	-1.06434	5.80029e-05	0.000824705	depleted
g__unclassified_p__Proteobacteria	-1.0322	0.0030156	0.0169875	depleted
g__unclassified_p__Thermodesulfobacteria_d__Bacteria	-1.53516	2.43967e-05	0.00040119	depleted
g__'Geomonas'_Xu_et_al._2019	-0.627621	0.0257698	0.0867698	depleted
g__Abditibacterium	-0.214553	0.627906	0.755288	depleted
g__Abiotrophia	-0.455596	0.669403	0.787703	depleted
g__Absicoccus	-0.0566279	0.95849	0.980781	depleted
g__Abyssisolibacter	1.30509	0.0247743	0.0846432	No significant
g__Acaricomes	-2.07984	0.0490378	0.1408	No significant
g__Acaryochloris	-0.37352	0.0814147	0.201121	No significant
g__Acetanaerobacterium	0.0903351	0.882967	0.933954	No significant
g__Acetatifactor	-1.15621	0.283775	0.456734	No significant
g__Acetoanaerobium	-0.0824382	0.932751	0.966374	No significant
g__Acetobacter	0.111426	0.733972	0.833939	No significant
g__Acetobacterium	-0.611721	0.122725	0.264724	No significant
g__Acetobacteroides	0.511711	0.582429	0.719965	No significant
g__Acetohalobium	-0.843846	0.205345	0.373421	No significant
g__Acetomicrobium	0.632218	0.156682	0.309562	No significant
g__Acetonema	-0.546545	0.200517	0.368334	No significant
g__Achromatium	-0.199625	0.484098	0.640093	No significant
g__Achromobacter	0.920274	1	1	No significant
g__Acidaminobacter	0.262359	0.651242	0.771632	No significant
g__Acidaminococcus	-0.505178	0.43356	0.59912	No significant
g__Acidibacillus	0.381958	0.343802	0.512554	No significant
g__Acidibrevibacterium	-0.0432523	0.82567	0.897323	No significant
g__Acidicaldus	-0.0620952	0.780549	0.866804	No significant
g__Acidiferrimicrobium	-0.262654	0.221711	0.392759	No significant
g__Acidiferrobacter	0.0831304	0.727716	0.829906	No significant
g__Acidihalobacter	-0.129911	0.60359	0.735472	No significant
g__Acidimangrovimonas	-0.0044734	0.988472	0.996121	No significant
g__Acidimicrobium	-0.799821	0.00417687	0.0219353	No significant
g__Acidiphilium	-0.308092	0.0906336	0.217147	No significant
g__Acidipila	-0.482909	0.0135184	0.0543407	No significant
g__Acidisarcina	0.121174	0.539184	0.68524	No significant
g__Acidisoma	-0.272118	0.172908	0.331755	No significant
g__Acidisphaera	0.184207	0.236193	0.40901	No significant
g__Acidithiobacillus	-0.35572	0.048838	0.140637	No significant
g__Acidithrix	0.122351	0.657568	0.777147	No significant
g__Acidobacterium	0.112844	0.668183	0.786552	No significant
g__Acidocella	0.669642	0.000312129	0.00303371	No significant
g__Acidomonas	-0.12818	0.711088	0.820754	No significant
g__Acidothermus	0.615891	0.0102884	0.0442522	No significant
g__Acrocarpospora	0.0842842	0.691218	0.805802	No significant
g__Actibacterium	-0.39768	0.0956548	0.225526	No significant
g__Actinoallomurus	0.656825	0.0902934	0.216651	No significant
g__Actinoalloteichus	0.141973	0.509906	0.660404	No significant
g__Actinobacillus	0.857624	0.000918929	0.00696664	No significant
g__Actinobaculum	0.456241	0.417735	0.585764	No significant
g__Actinocatenispora	0.876911	0.000414085	0.00374517	No significant
g__Actinocorallia	-0.60304	0.102681	0.235277	No significant
g__Actinocrispum	0.0960604	0.732504	0.833054	No significant
g__Actinokineospora	0.388716	0.0303985	0.0986814	No significant
g__Actinomadura	0.337087	0.300731	0.473613	No significant
g__Actinomyces	-0.665117	0.00160536	0.0105384	No significant
g__Actinomycetospora	0.213684	0.228861	0.401277	No significant
g__Actinophytocola	0.283787	0.128585	0.272133	No significant
g__Actinoplanes	0.968679	0.00787838	0.0360788	No significant
g__Actinopolymorpha	0.440975	0.0395176	0.120027	No significant
g__Actinopolyspora	0.667734	0.156156	0.309085	No significant
g__Actinorugispora	0.462831	0.0620651	0.166598	No significant
g__Actinospica	0.970028	0.012965	0.0525705	No significant
g__Actinosynnema	0.207051	0.358215	0.527044	No significant
g__Actinotalea	-0.146242	0.493796	0.647262	No significant
g__Actinotignum	0.0272236	0.971319	0.986219	No significant
g__Acutalibacter	-1.61364	0.0212638	0.0759155	No significant
g__Acuticoccus	-0.261102	0.231105	0.403623	No significant
g__Adlercreutzia	0.859407	0.149344	0.299793	No significant
g__Advenella	0.704359	0.0147366	0.057812	No significant
g__Aequorivita	-0.324601	0.200093	0.367872	No significant
g__Aeribacillus	-0.0722503	0.875551	0.931024	No significant
g__Aeriscardovia	1.25584	0.109771	0.247291	No significant
g__Aerococcus	-0.317444	0.121107	0.262498	No significant
g__Aeromicrobium	0.677724	0.167618	0.323895	No significant
g__Aeromonas	-0.0398317	0.853771	0.916457	No significant
g__Aerosticca	0.119097	0.749568	0.845081	No significant
g__Aestuariibacter	-0.408724	0.499321	0.650836	No significant
g__Aestuariicella	0.636666	0.144999	0.293239	No significant
g__Aestuariimicrobium	0.598548	0.142642	0.290276	No significant
g__Aestuariirhabdus	0.0820788	0.825314	0.897272	No significant
g__Aestuariispira	-0.398206	0.165957	0.322024	No significant
g__Aestuariivirga	0.817878	0.0753535	0.191033	No significant
g__Aestuariivita	0.355032	0.241007	0.412497	No significant
g__Afifella	-0.297856	0.115788	0.256292	No significant
g__Afipia	-0.206954	0.199144	0.366956	No significant
g__Agaribacter	0.781702	0.450216	0.611512	No significant
g__Agarilytica	-0.822674	0.030704	0.0991789	No significant
g__Agarivorans	0.467038	0.326441	0.496778	No significant
g__Agathobaculum	0.0626036	0.95522	0.979401	No significant
g__Aggregatibacter	0.109119	0.804063	0.883446	No significant
g__Aggregicoccus	-0.958494	0.000180459	0.00205446	No significant
g__Agitococcus	0.321514	0.431119	0.59727	No significant
g__Agrobacterium	0.403177	0.55011	0.694247	No significant
g__Agrococcus	-0.174012	0.492915	0.647029	No significant
g__Agromyces	-2.31412	1	1	No significant
g__Ahrensia	-0.163855	0.319687	0.491454	No significant
g__Aidingimonas	-0.551085	0.0157644	0.0607326	No significant
g__Akkermansia	0.570702	0.181205	0.342032	No significant
g__Albibacterium	-0.511746	0.297678	0.470367	No significant
g__Albidovulum	0.309174	0.357777	0.526637	No significant
g__Albimonas	0.657617	0.00915936	0.0405754	No significant
g__Alcanivorax	0.263067	0.369781	0.538465	No significant
g__Algicola	-0.658264	0.0223293	0.0781764	No significant
g__Alginatibacterium	0.457746	0.536892	0.682859	No significant
g__Algiphilus	0.562594	0.0281302	0.0931759	No significant
g__Algoriella	-0.53025	0.643404	1	No significant
g__Algoriphagus	-0.0189019	0.956805	0.980028	No significant
g__Aliagarivorans	1.13831	0.0393719	0.119697	No significant
g__Alicycliphilus	0.865278	0.00658388	0.0312693	No significant
g__Alicyclobacillus	0.16256	0.401968	0.571283	No significant
g__Alienimonas	-0.862885	0.044191	0.131271	No significant
g__Aliidiomarina	-0.493224	0.129348	0.272241	No significant
g__Aliifodinibius	-0.352191	0.169046	0.326074	No significant
g__Aliiglaciecola	-0.756639	0.0602497	0.163205	No significant
g__Aliihoeflea	-0.0828183	0.594185	0.727592	No significant
g__Aliiroseovarius	-0.232969	0.500655	0.651792	No significant
g__Aliishimia	0.54749	0.180832	0.341524	No significant
g__Aliivibrio	1.03893	0.0984179	0.229448	No significant
g__Alishewanella	0.295719	0.520918	0.668813	No significant
g__Aliterella	0.744312	0.0034454	0.018808	No significant
g__Alkalibacillus	-0.523054	0.610183	0.741051	No significant
g__Alkalibacter	-0.0565907	0.962637	1	No significant
g__Alkalibacterium	0.807019	0.222321	0.393625	No significant
g__Alkalibaculum	-0.0105805	0.98773	0.995989	No significant
g__Alkalicoccus	-0.274003	0.684707	0.800792	No significant
g__Alkaliflexus	1.32494	0.0827574	0.203365	No significant
g__Alkalihalobacillus	-0.424469	0.107927	0.244545	No significant
g__Alkalilacustris	-0.31222	0.153592	0.305309	No significant
g__Alkalilimnicola	-0.608229	0.016958	0.064504	No significant
g__Alkalimonas	-0.578596	0.261473	0.431285	No significant
g__Alkaliphilus	0.356926	0.363106	0.531598	No significant
g__Alkalispirillum	0.496328	0.0914347	0.218252	No significant
g__Alkalispirochaeta	-0.778466	0.0277539	0.0922109	No significant
g__Alkalitalea	0.101226	0.915521	0.956962	No significant
g__Alkanindiges	-0.357188	0.313838	0.487069	No significant
g__Allisonella	-0.565226	0.622089	1	No significant
g__Alloactinosynnema	-0.077992	0.696941	0.810442	No significant
g__Allobacillus	-1.07964	0.311055	0.484637	No significant
g__Allobaculum	0.312926	0.770852	0.859259	No significant
g__Allochromatium	-0.964069	3.55432e-05	0.000553725	No significant
g__Alloiococcus	-0.0565907	0.962637	1	No significant
g__Allokutzneria	0.193731	0.340073	0.510973	No significant
g__Allonocardiopsis	0.390023	0.108714	0.245644	No significant
g__Allopseudarcicella	1.17141	0.029072	0.095518	No significant
g__Allorhizocola	0.502033	0.287262	0.460441	No significant
g__Allosalinactinospora	-0.652825	0.00236165	0.0141873	No significant
g__Alloscardovia	-0.88288	0.434634	1	No significant
g__Alsobacter	-0.417858	0.0214561	0.0762674	No significant
g__Altererythrobacter	0.780141	0.0633001	0.1688	No significant
g__Alteribacillus	0.110962	0.782331	0.867894	No significant
g__Alterileibacterium	-0.0565907	0.962637	1	No significant
g__Alteromonas	-0.13188	0.651938	0.771895	No significant
g__Altibacter	1.40005	0.116111	0.256657	No significant
g__Amantichitinum	0.713121	0.00626793	0.0299682	No significant
g__Amaricoccus	0.848223	0.0165241	0.0633716	No significant
g__Amedibacillus	2.39768	0.0216871	0.0767535	No significant
g__Aminiphilus	-0.657614	0.449341	0.610879	No significant
g__Aminipila	0.643316	0.406136	0.574505	No significant
g__Aminivibrio	-1.18558	0.0947143	0.224447	No significant
g__Aminobacter	0.564707	0.0722551	0.185831	No significant
g__Aminobacterium	-1.08078	0.0953543	0.224981	No significant
g__Aminomonas	-1.16771	0.0265359	0.0887594	No significant
g__Ammonifex	0.445177	0.0386007	0.118124	No significant
g__Ammoniphilus	0.47569	0.151135	0.3019	No significant
g__Amnibacterium	-0.961599	0.00209545	0.0130455	No significant
g__Amnimonas	0.516631	0.251083	0.421622	No significant
g__Amorphus	-0.441836	0.0444191	0.131498	No significant
g__Amphibacillus	1.16833	0.0626179	0.16753	No significant
g__Amphiplicatus	-0.378805	0.201677	0.36995	No significant
g__Amphritea	0.604773	0.048993	0.140796	No significant
g__Amycolatopsis	0.246725	0.249136	0.420011	No significant
g__Amylibacter	0.305783	0.280721	0.453612	No significant
g__Anabaena	-0.571221	0.0596879	0.162108	No significant
g__Anaeroarcus	0.124626	0.860032	0.919929	No significant
g__Anaerobacillus	0.224577	0.658303	0.777734	No significant
g__Anaerobacterium	0.732873	0.231521	0.40391	No significant
g__Anaerobiospirillum	-0.00814105	0.993432	0.997932	No significant
g__Anaerobium	0.135004	0.809284	0.886022	No significant
g__Anaerobutyricum	-0.906493	0.258942	0.428418	No significant
g__Anaerocolumna	0.952991	0.0891187	0.214962	No significant
g__Anaerofilum	-0.101255	0.925395	1	No significant
g__Anaerofustis	0.282329	0.786108	0.870601	No significant
g__Anaeroglobus	0.198345	0.849863	0.913855	No significant
g__Anaerohalosphaera	-0.245861	0.549433	0.69408	No significant
g__Anaerolactibacter	-0.0565907	0.962637	1	No significant
g__Anaerolinea	-0.56221	0.0119353	0.0492539	No significant
g__Anaeromassilibacillus	0.890255	0.219587	0.390565	No significant
g__Anaeromicrobium	-0.10911	0.905414	0.950977	No significant
g__Anaeromusa	-0.773606	0.230354	0.40281	No significant
g__Anaeromyxobacter	-0.74509	0.00231707	0.013997	No significant
g__Anaerophaga	0.398868	0.438602	0.602003	No significant
g__Anaerorhabdus	0.453553	0.69277	1	No significant
g__Anaerosacchariphilus	1.10212	0.315234	0.488023	No significant
g__Anaerosalibacter	-0.254639	0.71149	0.820912	No significant
g__Anaerospora	-0.0335105	0.916146	0.957001	No significant
g__Anaerosporobacter	1.0328	0.182862	0.343963	No significant
g__Anaerosporomusa	-0.427952	0.316476	0.48906	No significant
g__Anaerostipes	0.638284	0.131487	0.275529	No significant
g__Anaerotruncus	0.528143	0.214294	0.383188	No significant
g__Anaerovibrio	0.145129	0.832743	0.902493	No significant
g__Anaerovirgula	0.978104	0.175951	0.33542	No significant
g__Anaerovorax	0.186556	0.776986	0.864162	No significant
g__Anaplasma	-2.22273	0.0630167	0.16832	No significant
g__Ancylobacter	0.168214	0.602755	0.735472	No significant
g__Ancylomarina	-0.511816	0.278233	0.450289	No significant
g__Anderseniella	0.0202576	0.954674	0.979401	No significant
g__Anditalea	-0.251925	0.629151	0.755609	No significant
g__Andreesenia	-1.55055	0.134618	0.280257	No significant
g__Andreprevotia	-0.323468	0.493663	0.647262	No significant
g__Aneurinibacillus	-0.288814	0.242343	0.413558	No significant
g__Angelakisella	1.14079	0.318203	0.490291	No significant
g__Anoxybacillus	0.722556	0.0111305	0.0467625	No significant
g__Anseongella	-0.203195	0.524989	0.67287	No significant
g__Antarcticibacterium	-0.198288	0.732017	0.832989	No significant
g__Antribacter	0.73737	0.0202143	0.0732938	No significant
g__Antricoccus	-0.131821	0.733913	0.833939	No significant
g__Aphanothece	-0.160748	0.635914	0.761671	No significant
g__Aquabacter	-0.479313	0.0016543	0.0107728	No significant
g__Aquabacterium	0.857235	0.000612287	0.00502168	No significant
g__Aquamicrobium	-0.00305295	0.985567	0.994732	No significant
g__Aquaspirillum	-1.91163	1	1	No significant
g__Aquibacillus	-1.34831	0.0144815	0.0572229	No significant
g__Aquicoccus	1.21874	0.0348525	0.109021	No significant
g__Aquidulcibacter	-0.735848	0.121151	0.262498	No significant
g__Aquifex	1.3592	0.0197959	0.0722594	No significant
g__Aquiflexum	0.048089	0.910191	0.952819	No significant
g__Aquimarina	0.384698	0.207261	0.375361	No significant
g__Aquimixticola	-0.0439234	0.949925	0.976929	No significant
g__Aquirufa	-0.349194	0.58372	0.720848	No significant
g__Aquisalibacillus	-0.164928	0.842651	0.909706	No significant
g__Aquisalimonas	-0.295891	0.232486	0.405015	No significant
g__Aquisphaera	-0.78543	2.07536e-06	5.53883e-05	No significant
g__Arabia	-0.87302	0.385847	0.556257	No significant
g__Arachidicoccus	0.298029	0.352709	0.522485	No significant
g__Arboricoccus	-0.346847	0.176908	0.336276	No significant
g__Arcicella	0.290967	0.647818	0.769535	No significant
g__Arcobacter	0.561962	0.0911945	0.218252	No significant
g__Arcticibacter	0.0389469	0.905275	0.950977	No significant
g__Arcticibacterium	0.590707	0.32944	0.499608	No significant
g__Ardenticatena	-0.407459	0.154609	0.306768	No significant
g__Arenibacter	0.331667	0.439162	0.602322	No significant
g__Arenicella	-0.709503	0.0801335	0.199324	No significant
g__Arenitalea	-0.239694	0.815492	0.890423	No significant
g__Arhodomonas	-0.438951	0.0727969	0.18693	No significant
g__Aromatoleum	-0.042862	0.821083	0.89383	No significant
g__Arsenicibacter	0.556766	0.168698	0.325595	No significant
g__Arsenicicoccus	0.0372236	0.931328	0.965426	No significant
g__Arsenicitalea	0.438884	0.0199449	0.072554	No significant
g__Arsenophonus	0.782195	0.380075	0.54998	No significant
g__Arsukibacterium	-0.020075	0.959087	0.981083	No significant
g__Arthrobacter	0.659339	0.0505948	0.144001	No significant
g__Arthrospira	0.0431056	0.908714	0.952292	No significant
g__Arundinibacter	0.173995	0.720591	0.825271	No significant
g__Asaccharobacter	0.984193	0.199547	0.367491	No significant
g__Asaccharospora	0.879797	0.215864	0.385547	No significant
g__Asanoa	0.374164	0.139917	0.286702	No significant
g__Ascidiaceihabitans	-0.621972	0.431626	0.59727	No significant
g__Asinibacterium	0.697915	0.288826	0.461215	No significant
g__Asticcacaulis	0.73246	0.11397	0.253128	No significant
g__Athalassotoga	-1.80861	0.0481249	0.139704	No significant
g__Atlantibacter	0.16025	0.84001	0.908058	No significant
g__Atopobacter	-0.0565907	0.962637	1	No significant
g__Atopobium	-0.0990622	0.89829	0.944371	No significant
g__Atopococcus	-1.65213	0.0845015	0.20687	No significant
g__Aurantibacter	-1.2441	0.161453	0.31629	No significant
g__Aurantimicrobium	0.186186	0.627374	0.755288	No significant
g__Aurantimonas	-0.0843211	0.605975	0.737315	No significant
g__Auraticoccus	0.754087	0.00440874	0.0228217	No significant
g__Aureibacillus	-0.222485	0.64238	0.76545	No significant
g__Aureibaculum	-0.317191	0.684974	0.800817	No significant
g__Aureicoccus	1.2194	0.278962	0.450993	No significant
g__Aureimonas	0.0458809	0.761758	0.852918	No significant
g__Aureispira	0.180981	0.700065	0.812334	No significant
g__Aureitalea	-0.514423	0.519398	0.667915	No significant
g__Auricoccus	-0.467035	0.437755	0.60166	No significant
g__Auritidibacter	-0.142716	0.879444	0.932423	No significant
g__Austwickia	0.838886	0.00111392	0.00807775	No significant
g__Avibacterium	-0.403196	0.44034	0.603428	No significant
g__Azoarcus	0.549143	0.0205551	0.0741989	No significant
g__Azohydromonas	0.766002	0.00760623	0.0351788	No significant
g__Azomonas	0.203001	0.584908	0.72141	No significant
g__Azorhizobium	-0.796479	0.0176326	0.0666804	No significant
g__Azospira	0.0483513	0.879274	0.932423	No significant
g__Azospirillum	0.0160134	0.923762	0.960642	No significant
g__Azotobacter	-0.0114558	0.975227	0.987357	No significant
g__Azovibrio	0.866107	0.00289838	0.0165273	No significant
g__Bacilliculturomica	0.0982115	0.883183	0.933954	No significant
g__Bacillus_f__Bacillaceae	0.354963	0.202806	0.371602	No significant
g__Bacterioplanes	0.907954	0.0587759	0.160819	No significant
g__Bacteriovorax	0.703117	0.0996172	0.230985	No significant
g__Bacteroides	0.641157	0.0799871	0.199112	No significant
g__Baekduia	-0.273787	0.333178	0.503167	No significant
g__Balnearium	-0.0261238	0.979763	0.990717	No significant
g__Balneatrix	0.674639	0.0618	0.166082	No significant
g__Balneicella	-2.40359	0.0206689	0.0744448	No significant
g__Balneola	-0.831174	0.00375183	0.0199607	No significant
g__Bariatricus	-0.00750843	0.99448	1	No significant
g__Barnesiella	0.381496	0.529743	0.677465	No significant
g__Bartonella	0.240837	0.593662	0.727338	No significant
g__Basilea	-0.981419	0.269013	0.439933	No significant
g__Bauldia	-0.898997	0.000898789	0.00686962	No significant
g__Bdellovibrio	0.614484	0.152374	0.303814	No significant
g__Beduini	2.10692	0.0649833	0.172161	No significant
g__Beggiatoa	-0.895667	0.000385871	0.00357947	No significant
g__Beijerinckia	-0.1572	0.278275	0.450289	No significant
g__Bellilinea	-0.480751	0.123018	0.265087	No significant
g__Belnapia	0.0692983	0.726078	0.828838	No significant
g__Bergeriella_f__Neisseriaceae	2.24347	0.0422901	0.126566	No significant
g__Bergeyella	1.20019	0.174278	0.333793	No significant
g__Bermanella	1.01322	0.0462854	0.135405	No significant
g__Bernardetia	-0.604048	0.456827	0.616168	No significant
g__Beutenbergia	0.1917	0.341881	0.511857	No significant
g__Bhargavaea	-0.310826	0.413772	0.582872	No significant
g__Bibersteinia	-1.53587	0.0419972	0.126018	No significant
g__Bifidobacterium	0.294426	0.17178	0.33072	No significant
g__Bilophila	0.457936	0.469361	0.627872	No significant
g__Biostraticola	0.97925	0.0592813	0.161658	No significant
g__Bittarella	-2.24071	0.0481413	0.139704	No significant
g__Bizionia	-0.650704	0.123339	0.265603	No significant
g__Blastochloris	0.0949801	0.636519	0.761671	No significant
g__Blastococcus	0.267641	0.175114	0.334577	No significant
g__Blastopirellula	-0.862089	5.4796e-05	0.000789451	No significant
g__Blautia	0.287422	0.289961	0.462573	No significant
g__Bogoriella_f__Bogoriellaceae	-0.729188	0.112856	0.251685	No significant
g__Bordetella	-0.0178309	0.934683	0.967672	No significant
g__Borrelia	-1.15549	0.103241	0.236229	No significant
g__Bosea_f__Bradyrhizobiaceae	0.149979	0.612265	0.741919	No significant
g__Boseongicola	0.0442451	0.845692	0.91178	No significant
g__Bowmanella	-0.426311	0.294287	0.467414	No significant
g__Brachybacterium	0.29823	0.172381	0.331135	No significant
g__Brachymonas	0.269736	0.425377	0.591892	No significant
g__Brackiella	0.427535	0.709293	1	No significant
g__Bradymonas	-0.73134	0.00356435	0.0193103	No significant
g__Bradyrhizobium	0.258298	0.244394	0.416403	No significant
g__Branchiibius	0.487827	0.0914498	0.218252	No significant
g__Brasilonema	-0.853987	0.000574977	0.00478804	No significant
g__Bremerella	-0.850237	0.000301092	0.0029798	No significant
g__Brenneria	0.358335	0.489996	0.644878	No significant
g__Breoghania	-0.945782	0.000318299	0.00308447	No significant
g__Brevefilum	1.01393	0.346295	0.515563	No significant
g__Brevibacillus	-0.577968	0.00969256	0.0422814	No significant
g__Brevibacterium	0.384851	0.0848731	0.207468	No significant
g__Brevifollis	0.89178	0.0895389	0.215635	No significant
g__Brevirhabdus	-0.188941	0.64861	0.769634	No significant
g__Brevundimonas	0.388465	0.105143	0.239569	No significant
g__Breznakia	-0.0565907	0.962637	1	No significant
g__Breznakibacter	-1.60588	0.0199657	0.072554	No significant
g__Brochothrix	2.2485	0.0249866	0.0851006	No significant
g__Brockia	0.828557	0.0585378	0.160473	No significant
g__Brucella	0.566135	0.0614053	0.165537	No significant
g__Brumimicrobium	0.285658	0.715194	0.822474	No significant
g__Bryobacter	-0.225349	0.284446	0.457588	No significant
g__Budvicia	-1.05756	0.139243	0.286402	No significant
g__Burkholderia	0.301939	0.225254	0.397952	No significant
g__Buttiauxella	-0.282927	0.475902	0.633239	No significant
g__Butyricicoccus	0.519553	0.148731	0.298932	No significant
g__Butyricimonas	-1.05677	0.282353	0.455344	No significant
g__Caballeronia	-0.0376546	0.868591	0.926346	No significant
g__Caedibacter	0.543747	0.598341	0.73213	No significant
g__Caedimonas	0.598737	0.341867	0.511857	No significant
g__Caenibacillus	1.30207	0.0251487	0.0854143	No significant
g__Caenimonas	1.02941	0.0216791	0.0767535	No significant
g__Caenispirillum	-0.655902	0.00320685	0.0177576	No significant
g__Caldalkalibacillus	0.128742	0.70795	0.818567	No significant
g__Caldanaerobius	-0.558966	0.052094	0.147494	No significant
g__Caldanaerovirga	-0.982498	0.0301702	0.0980381	No significant
g__Calderihabitans	-0.537049	0.100301	0.231617	No significant
g__Caldibacillus	-0.0748992	0.927027	0.962657	No significant
g__Caldicellulosiruptor	-0.439012	0.326464	0.496778	No significant
g__Caldicoprobacter	0.978222	0.0141531	0.0561982	No significant
g__Caldilinea	-0.0803887	0.680146	0.798038	No significant
g__Caldimonas	0.942225	0.000236851	0.00247176	No significant
g__Caldisericum	1.26577	0.188173	0.351113	No significant
g__Calditerricola	0.168865	0.546823	0.692429	No significant
g__Calditerrivibrio	0.0867658	0.804616	0.883585	No significant
g__Caldithrix	-0.754915	2.03662e-06	5.48036e-05	No significant
g__Calidifontibacter	0.49266	0.0593574	0.16173	No significant
g__Calidithermus	-0.44305	0.0115204	0.0479062	No significant
g__Caloramator	0.0144371	0.971377	0.986219	No significant
g__Caloranaerobacter	0.937265	0.0563543	0.156561	No significant
g__Calorimonas	-0.900156	0.205865	0.374049	No significant
g__Calothrix	-0.934649	5.48941e-08	2.74977e-06	No significant
g__Camelimonas	-0.528304	0.175709	0.335186	No significant
g__Caminibacter	-0.165354	0.856384	0.917584	No significant
g__Campylobacter	0.29422	0.492372	0.646697	No significant
g__Candidatus_Accumulibacter	0.180286	0.240394	0.412121	No significant
g__Candidatus_Acetothermum	0.187942	0.586241	0.722484	No significant
g__Candidatus_Acididesulfobacter	0.64077	0.396973	0.567713	No significant
g__Candidatus_Acidulodesulfobacterium	-0.350287	0.658765	0.777997	No significant
g__Candidatus_Amoebophilus	0.573218	0.109454	0.246974	No significant
g__Candidatus_Amulumruptor	1.157	0.304245	0.477638	No significant
g__Candidatus_Anammoximicrobium	-0.841937	0.000135331	0.00164418	No significant
g__Candidatus_Aquiluna	0.331334	0.525111	0.67287	No significant
g__Candidatus_Arcanobacter	1.13614	0.239101	0.410744	No significant
g__Candidatus_Arthromitus	0.427535	0.709293	1	No significant
g__Candidatus_Atelocyanobacterium	0.254703	0.808933	0.885935	No significant
g__Candidatus_Babela	-1.25732	0.073789	0.188326	No significant
g__Candidatus_Berkiella	0.00180486	0.995172	0.998262	No significant
g__Candidatus_Brocadia	-0.951949	0.000761589	0.00597527	No significant
g__Candidatus_Caldatribacterium	0.470911	0.259949	0.429423	No significant
g__Candidatus_Carbobacillus	-0.0269159	0.953584	0.979401	No significant
g__Candidatus_Chazhemtobacterium	0.247426	0.786703	0.870964	No significant
g__Candidatus_Chloroploca	-0.552	0.0182145	0.0683852	No significant
g__Candidatus_Chrysopegis	0.505648	0.249313	0.420011	No significant
g__Candidatus_Competibacter	-0.201901	0.401006	0.570209	No significant
g__Candidatus_Contendobacter	-0.456469	0.0121418	0.0499161	No significant
g__Candidatus_Cyclonatronum	0.287385	0.406032	0.574505	No significant
g__Candidatus_Dactylopiibacterium	-0.0150399	0.966901	0.984388	No significant
g__Candidatus_Desulforudis	-0.223145	0.49562	0.648223	No significant
g__Candidatus_Dichloromethanomonas	1.07518	0.321318	0.492507	No significant
g__Candidatus_Doolittlea	-0.903977	0.424446	0.591355	No significant
g__Candidatus_Dormibacter	-0.234753	0.450835	0.611887	No significant
g__Candidatus_Electrothrix	-2.10577	1	1	No significant
g__Candidatus_Endobugula	0.658177	0.0329497	0.104566	No significant
g__Candidatus_Endohaliclona	-0.542111	0.636136	1	No significant
g__Candidatus_Endolissoclinum	-0.350667	0.210377	0.378655	No significant
g__Candidatus_Eremiobacter	0.12539	0.519738	0.668088	No significant
g__Candidatus_Evansia	3.9026	1	1	No significant
g__Candidatus_Finniella	-0.87683	0.0444248	0.131498	No significant
g__Candidatus_Fonsibacter	1.54273	0.0180321	0.0679545	No significant
g__Candidatus_Frackibacter	0.178816	0.724855	0.827978	No significant
g__Candidatus_Fukatsuia	-1.17394	0.277379	0.450261	No significant
g__Candidatus_Galacturonibacter	-2.53228	0.0216798	0.0767535	No significant
g__Candidatus_Glomeribacter	-0.471187	0.427333	0.593682	No significant
g__Candidatus_Hepatobacter	-0.2321	0.808791	0.885935	No significant
g__Candidatus_Hydrogenedens	0.331221	0.269699	0.440834	No significant
g__Candidatus_Izimaplasma	-0.198146	0.851244	0.914736	No significant
g__Candidatus_Jettenia	-0.670742	0.0171227	0.0650543	No significant
g__Candidatus_Jidaibacter	-0.334926	0.624768	0.752867	No significant
g__Candidatus_Koribacter	-0.667696	0.0114604	0.04784	No significant
g__Candidatus_Kryptobacter	-0.85125	0.0119816	0.0493822	No significant
g__Candidatus_Kryptonium	1.01531	0.0134335	0.0540663	No significant
g__Candidatus_Kuenenia	-0.0279078	0.915825	0.956972	No significant
g__Candidatus_Lumbricidophila	-1.1727	0.0193045	0.0711036	No significant
g__Candidatus_Macondimonas	0.602699	0.0269408	0.0898764	No significant
g__Candidatus_Magnetaquicoccus	-0.00117611	0.99822	0.999141	No significant
g__Candidatus_Magnetobacterium	-0.091884	0.730314	0.831725	No significant
g__Candidatus_Magnetoglobus	-0.8192	0.0120358	0.0495432	No significant
g__Candidatus_Magnetomorum	-0.900578	0.0019485	0.012343	No significant
g__Candidatus_Manganitrophus	0.731299	0.0132097	0.0532972	No significant
g__Candidatus_Marithrix	0.872603	0.0219546	0.077364	No significant
g__Candidatus_Mcinerneyibacterium	-0.0565907	0.962637	1	No significant
g__Candidatus_Methylopumilus	0.571041	0.361662	0.530677	No significant
g__Candidatus_Methylospira	0.372611	0.207032	0.375361	No significant
g__Candidatus_Midichloria	-1.41893	0.124822	0.267031	No significant
g__Candidatus_Moanabacter	-0.608111	0.0738033	0.188326	No significant
g__Candidatus_Moduliflexus	-0.802646	0.000304194	0.00299231	No significant
g__Candidatus_Nanopelagicus	1.15773	0.240488	0.412121	No significant
g__Candidatus_Nephrothrix	-2.44301	1	1	No significant
g__Candidatus_Nitrosoglobus	0.129386	0.64512	0.768292	No significant
g__Candidatus_Nitrotoga	-0.136164	0.518794	0.667725	No significant
g__Candidatus_Nucleicultrix	0.0766445	0.907306	0.951736	No significant
g__Candidatus_Odyssella	-0.0922315	0.876309	0.931406	No significant
g__Candidatus_Omnitrophus	0.280827	0.684098	0.800655	No significant
g__Candidatus_Paracaedibacter	-0.237787	0.486873	0.642325	No significant
g__Candidatus_Paracaedimonas	0.85259	0.20478	0.373356	No significant
g__Candidatus_Pelagibacter	0.370934	0.306981	0.480312	No significant
g__Candidatus_Peribacter	-0.160633	0.849675	0.913855	No significant
g__Candidatus_Phaeomarinobacter	-0.958751	2.1446e-05	0.000361211	No significant
g__Candidatus_Phycorickettsia	0.016096	0.98754	0.995989	No significant
g__Candidatus_Phycosocius	0.0181716	0.972625	0.98687	No significant
g__Candidatus_Phytoplasma	-0.880714	0.112488	0.251381	No significant
g__Candidatus_Planktophila	0.141196	0.69582	0.810007	No significant
g__Candidatus_Profftella	-0.53661	0.579192	0.719019	No significant
g__Candidatus_Promineofilum	-0.593316	0.058584	0.160473	No significant
g__Candidatus_Protochlamydia	-1.13261	1	1	No significant
g__Candidatus_Puniceispirillum	0.512029	0.245271	0.416645	No significant
g__Candidatus_Purcelliella	2.65156	0.0188087	0.07007	No significant
g__Candidatus_Reidiella	0.107546	0.763599	0.853804	No significant
g__Candidatus_Rhabdochlamydia	-2.22961	1	1	No significant
g__Candidatus_Roseilinea	-0.196327	0.441219	0.603551	No significant
g__Candidatus_Rubidus	-1.00273	0.171687	0.33072	No significant
g__Candidatus_Saccharicenans	0.275654	0.490718	0.645567	No significant
g__Candidatus_Scalindua	-0.330592	0.11899	0.259551	No significant
g__Candidatus_Soleaferrea	-1.54523	0.0838309	0.205382	No significant
g__Candidatus_Solibacter	-0.207251	0.340783	0.511672	No significant
g__Candidatus_Stahlbacteria	-0.469621	0.207437	0.375439	No significant
g__Candidatus_Stoquefichus	1.57731	0.0471156	0.137586	No significant
g__Candidatus_Sulfobium	-0.421035	0.126199	0.268388	No significant
g__Candidatus_Sulfopaludibacter	-0.549394	0.0310751	0.100179	No significant
g__Candidatus_Sulfotelmatobacter	-0.457436	0.0495864	0.14175	No significant
g__Candidatus_Sulfotelmatomonas	0.192804	0.451242	0.61193	No significant
g__Candidatus_Sumerlaea	-0.294581	0.318327	0.490291	No significant
g__Candidatus_Symbiothrix	-0.948871	0.383328	0.553566	No significant
g__Candidatus_Syntrophocurvum	0.448179	0.642052	0.76545	No significant
g__Candidatus_Syntrophonatronum	-0.572257	0.462802	0.620117	No significant
g__Candidatus_Syntrophosphaera	-0.074834	0.938443	0.969487	No significant
g__Candidatus_Tenderia	-0.535669	0.0117102	0.0485093	No significant
g__Candidatus_Termititenax	0.6941	0.220935	0.392023	No significant
g__Candidatus_Thermochlorobacter	-0.119623	0.660926	0.779701	No significant
g__Candidatus_Thermokryptus	0.674166	0.165877	0.322024	No significant
g__Candidatus_Thiodiazotropha	-0.409077	0.365372	0.533476	No significant
g__Candidatus_Thioglobus	-0.813541	0.128356	0.272101	No significant
g__Candidatus_Thiosymbion	-0.624799	0.023644	0.0816383	No significant
g__Candidatus_Tokpelaia	0.328679	0.420832	0.588333	No significant
g__Candidatus_Vesicomyosocius	0.788719	0.486411	1	No significant
g__Candidatus_Viridilinea	-0.39939	0.157436	0.310297	No significant
g__Candidatus_Westeberhardia	0.691149	0.538993	1	No significant
g__Candidatus_Xiphinematobacter	1.59286	0.0521794	0.147607	No significant
g__Candidimonas	0.206165	0.182968	0.343963	No significant
g__Caprobacter	-0.0877322	0.914421	0.956427	No significant
g__Caproiciproducens	0.527138	0.382056	0.552142	No significant
g__Capsulimonas	-0.640665	0.0109546	0.0463225	No significant
g__Carboxydocella	0.470799	0.121619	0.263051	No significant
g__Carboxydothermus	-1.22467	0.0229327	0.0796892	No significant
g__Carboxylicivirga	0.981439	0.19665	0.363596	No significant
g__Cardiobacterium	-0.900493	0.0914367	0.218252	No significant
g__Carideicomes	-0.107665	0.723445	0.827174	No significant
g__Carnimonas	-1.62596	0.0485289	0.140329	No significant
g__Caryophanon	0.863367	0.146949	0.296263	No significant
g__Casimicrobium	0.372284	0.101548	0.233338	No significant
g__Castellaniella	0.0344093	0.85519	0.917161	No significant
g__Catabacter	-0.277528	0.753425	0.847083	No significant
g__Catalinimonas	-0.417401	0.109334	0.246873	No significant
g__Catellatospora	0.343013	0.14249	0.290148	No significant
g__Catenibacterium	0.736739	0.147326	0.296736	No significant
g__Catenovulum	0.566527	0.0777851	0.195122	No significant
g__Catenulispora	-0.216508	0.3301	0.500143	No significant
g__Catenuloplanes	0.130369	0.557626	0.699972	No significant
g__Catonella	0.587637	0.568018	0.709443	No significant
g__Caviibacterium	0.427535	0.709293	1	No significant
g__Cecembia	0.114506	0.74134	0.838709	No significant
g__Cedecea	0.911411	0.0555026	0.154591	No significant
g__Celeribacter	0.2516	0.26802	0.43875	No significant
g__Celerinatantimonas	0.4838	0.593543	0.727338	No significant
g__Cellulomonas	0.263651	0.20486	0.373356	No significant
g__Cellulophaga	0.0869718	0.847083	0.912675	No significant
g__Cellulosilyticum	1.25001	0.160875	0.315359	No significant
g__Cellulosimicrobium	-0.105632	0.587634	0.723378	No significant
g__Cephaloticoccus	0.128861	0.677537	0.795263	No significant
g__Cerasibacillus	1.00454	0.185335	0.347209	No significant
g__Cereibacter	0.56824	0.0257598	0.0867698	No significant
g__Cesiribacter	-0.555215	0.102128	0.234506	No significant
g__Cetobacterium	-0.632104	0.514278	0.664744	No significant
g__Chachezhania	-0.480907	0.219633	0.390565	No significant
g__Chamaesiphon	-0.18415	0.533183	0.679735	No significant
g__Changchengzhania	1.15583	0.0704997	0.182325	No significant
g__Chania	0.530945	0.397493	0.568048	No significant
g__Chelativorans	-0.0988312	0.523225	0.671246	No significant
g__Chelatococcus	-0.441476	0.00765546	0.0353062	No significant
g__Chengkuizengella	-0.50372	0.319395	0.491454	No significant
g__Chimaeribacter	-0.163243	0.80615	0.884192	No significant
g__Chishuiella	1.79879	0.126514	0.268883	No significant
g__Chitinibacter	0.488348	0.148873	0.299032	No significant
g__Chitinilyticum	0.0519871	0.843998	0.910858	No significant
g__Chitinimonas	0.220636	0.329699	0.499767	No significant
g__Chitiniphilus	-0.254449	0.290947	0.463919	No significant
g__Chitinispirillum	-0.474294	0.132719	0.277264	No significant
g__Chitinivibrio	0.679651	0.302324	0.47554	No significant
g__Chitinivorax	0.333585	0.110586	0.248494	No significant
g__Chitinolyticbacter	0.463903	0.204116	0.373162	No significant
g__Chitinophaga	0.037305	0.927178	0.962657	No significant
g__Chlamydia	-0.387282	0.413193	0.582658	No significant
g__Chloracidobacterium	-0.870771	0.00468967	0.0238214	No significant
g__Chlorobaculum	-0.680113	0.0596954	0.162108	No significant
g__Chlorobium	-0.0758166	0.77706	0.864162	No significant
g__Chloroflexus	-0.474785	0.0203492	0.0735371	No significant
g__Chlorogloea	-0.590712	0.00964037	0.042133	No significant
g__Chlorogloeopsis	-0.373569	0.23119	0.403623	No significant
g__Christensenella	-0.715084	0.11236	0.251266	No significant
g__Chromatium	-1.01817	0.0492759	0.141359	No significant
g__Chromatocurvus	-0.0973792	0.671578	0.789692	No significant
g__Chromobacterium	0.00142466	0.996846	0.999127	No significant
g__Chromohalobacter	-0.0397009	1	1	No significant
g__Chroococcidiopsis	-0.65482	5.22433e-05	0.0007628	No significant
g__Chroogloeocystis	-0.38818	0.436035	0.600308	No significant
g__Chryseobacterium	0.510465	0.12016	0.261236	No significant
g__Chryseoglobus	-0.692453	0.0799067	0.199064	No significant
g__Chryseolinea	0.496628	0.285436	0.458952	No significant
g__Chryseomicrobium	0.698972	0.438745	0.602003	No significant
g__Chryseotalea	0.513991	0.310422	0.4843	No significant
g__Chrysiogenes	-0.0923546	0.83815	0.90665	No significant
g__Chrysosporum	-0.156311	0.722626	0.827019	No significant
g__Chthoniobacter	-0.075838	0.78495	0.86991	No significant
g__Chthonomonas	0.252038	0.246512	0.417395	No significant
g__Citreicella	0.238553	0.547027	0.692429	No significant
g__Citreimonas	-0.565096	0.086686	0.210791	No significant
g__Citricoccus	-0.538313	0.0570845	0.157916	No significant
g__Citrobacter	-0.607215	0.183429	0.34463	No significant
g__Cloacibacillus	0.00152217	0.997988	0.999141	No significant
g__Cloacibacterium	1.39545	0.110048	0.247627	No significant
g__Clostridiisalibacter	-0.0565907	0.962637	1	No significant
g__Clostridioides	0.273003	0.396088	0.567014	No significant
g__Clostridium	-0.0697137	0.734651	0.834039	No significant
g__Cnuella	-0.548519	0.314415	0.487069	No significant
g__Cobetia	-0.0368015	0.944183	0.971944	No significant
g__Cochleicola	-0.0280915	0.976022	0.987855	No significant
g__Cocleimonas	-0.341022	0.362821	0.531419	No significant
g__Cognatishimia	0.60719	0.0562761	0.156477	No significant
g__Cohaesibacter	-0.401857	0.132467	0.277015	No significant
g__Cohnella	-0.798673	0.0710158	0.183223	No significant
g__Coleofasciculus	-0.657711	0.00101163	0.00748605	No significant
g__Collimonas	0.638311	0.00274175	0.0158846	No significant
g__Collinsella	-0.060193	0.818045	0.891703	No significant
g__Colwellia	-0.754224	0.0959661	0.225933	No significant
g__Commensalibacter	1.37223	0.0347633	0.109021	No significant
g__Conchiformibius	0.0973174	0.89292	0.941194	No significant
g__Confluentibacter	0.50172	0.310972	0.484637	No significant
g__Confluentimicrobium	0.0410714	0.921492	0.959141	No significant
g__Congregibacter	0.545314	0.0747293	0.189944	No significant
g__Conservatibacter	-1.12863	0.316936	0.489073	No significant
g__Consotaella	0.195914	0.488555	0.643241	No significant
g__Coprobacillus	-1.11422	0.218014	0.388747	No significant
g__Coprobacter	0.417043	0.639553	0.764458	No significant
g__Coprococcus	-0.638397	0.33817	0.509524	No significant
g__Coprothermobacter	-0.750994	0.0237795	0.0819324	No significant
g__Coraliomargarita	-0.0192509	0.943132	0.971902	No significant
g__Corallincola	-0.580364	0.257842	0.427679	No significant
g__Coriobacterium	-1.28518	0.209508	0.378347	No significant
g__Corticibacter	0.281319	0.581283	0.719095	No significant
g__Corynebacterium	0.0170192	0.918664	0.958095	No significant
g__Couchioplanes	0.55533	0.0257672	0.0867698	No significant
g__Coxiella_f__Coxiellaceae	-0.287135	0.57931	0.719019	No significant
g__Crassaminicella	-0.398273	0.699584	0.812334	No significant
g__Crateriforma	-0.24281	0.474188	0.631797	No significant
g__Crenalkalicoccus	-0.0969004	0.611851	0.741693	No significant
g__Crenobacter	-0.329256	0.326045	0.496773	No significant
g__Crenothrix	-0.823173	0.0116031	0.048127	No significant
g__Criblamydia	0.0754774	0.92779	0.962985	No significant
g__Cribrihabitans	0.7418	0.0551602	0.154297	No significant
g__Cricetibacter	0.897489	0.220028	0.391055	No significant
g__Criibacterium	-0.571643	0.546702	0.692429	No significant
g__Crinalium	-0.878872	0.00731872	0.0340912	No significant
g__Croceibacter	1.27894	0.237297	0.40901	No significant
g__Croceitalea	0.122006	0.897755	0.94415	No significant
g__Crocinitomix	-0.861002	0.0595204	0.161903	No significant
g__Crocosphaera	-0.188937	0.539472	0.685338	No significant
g__Cronobacter	-0.00146065	0.996979	0.999127	No significant
g__Crossiella	0.0201448	0.933133	0.966374	No significant
g__Cryobacterium	-0.714797	0.00201071	0.0126144	No significant
g__Cryomorpha	-0.764484	0.0778644	0.19517	No significant
g__Cryptobacterium	0.087533	0.930637	0.965017	No significant
g__Cryptosporangium	0.271114	0.274173	0.446577	No significant
g__Cucumibacter	0.598494	0.00285294	0.0163542	No significant
g__Cumulibacter	0.554529	0.0349502	0.109083	No significant
g__Cuneatibacter	-1.72034	0.0348047	0.109021	No significant
g__Cupriavidus	0.346916	0.228614	0.401113	No significant
g__Cuspidothrix	-0.980586	0.195612	0.362088	No significant
g__Cutibacterium	0.480169	0.0589496	0.16102	No significant
g__Cyanobacterium	-0.445685	0.252621	0.423256	No significant
g__Cyanosarcina	0.190121	0.534158	0.680712	No significant
g__Cyanothece	-0.446186	0.000930059	0.00699448	No significant
g__Cyclobacterium	-0.376254	0.384552	0.555009	No significant
g__Cycloclasticus	0.37069	0.247774	0.418439	No significant
g__Cylindrospermopsis	0.466286	0.0901562	0.216481	No significant
g__Cysteiniphilum	-2.99434	1	1	No significant
g__Cytobacillus	-0.0931356	0.731885	0.832989	No significant
g__Cytophaga	1.20503	0.023279	0.0808063	No significant
g__Dactylococcopsis	-1.15714	0.0313047	0.10072	No significant
g__Dactylosporangium	0.49665	0.0369664	0.113872	No significant
g__Daejeonella	0.468399	0.291668	0.464841	No significant
g__Dakarella	-1.15941	0.2572	0.427442	No significant
g__Dankookia	-0.529799	0.00798489	0.036362	No significant
g__Dasania	0.677556	0.121091	0.262498	No significant
g__Deefgea	-0.0328049	0.938257	0.969487	No significant
g__Deferribacter	-0.12943	0.771237	0.859393	No significant
g__Defluviicoccus	-0.549002	0.00339423	0.0186054	No significant
g__Defluviimonas	0.442727	0.0788015	0.197216	No significant
g__Defluviitoga	-1.05763	0.185852	0.347978	No significant
g__Dehalobacter	0.981611	0.00143136	0.00975001	No significant
g__Dehalobacterium	1.33882	0.237339	0.40901	No significant
g__Dehalococcoides	-0.496405	0.241279	0.412497	No significant
g__Dehalogenimonas	-0.373772	0.0974794	0.228082	No significant
g__Deinococcus	-0.300872	0.11204	0.250895	No significant
g__Demequina	0.233449	0.320988	0.492507	No significant
g__Demetria	-0.477447	0.283751	0.456734	No significant
g__Dendrosporobacter	-0.972095	0.221591	0.392759	No significant
g__Denitrobaculum	-0.403189	0.0996012	0.230985	No significant
g__Denitromonas	0.531704	0.00545859	0.0268072	No significant
g__Denitrovibrio	-0.655143	0.205385	0.373421	No significant
g__Dermabacter	0.798371	0.057901	0.159768	No significant
g__Dermacoccus	0.585221	0.0530227	0.149473	No significant
g__Dermatophilus	0.347046	0.433883	0.59912	No significant
g__Derxia	0.728189	0.00153235	0.0102332	No significant
g__Desemzia	1.80409	0.0821005	0.202121	No significant
g__Desertiactinospora	-0.0364966	0.849094	0.913632	No significant
g__Desertifilum	-0.169341	0.589914	0.724542	No significant
g__Desertihabitans	0.104727	0.710344	0.820752	No significant
g__Desmospora	-0.19858	0.463624	0.620963	No significant
g__Desnuesiella	-1.59263	0.144186	0.29259	No significant
g__Desulfacinum	-0.677444	0.0343092	0.10808	No significant
g__Desulfallas	0.457074	0.0283411	0.0935887	No significant
g__Desulfamplus	-0.236351	0.568034	0.709443	No significant
g__Desulfatibacillum	-0.538032	0.109823	0.247291	No significant
g__Desulfatiglans	-0.265846	0.351362	0.5212	No significant
g__Desulfatirhabdium	-0.237527	0.377423	0.547389	No significant
g__Desulfatitalea	-0.267967	0.205405	0.373421	No significant
g__Desulfitibacter	0.112662	0.749988	0.845262	No significant
g__Desulfitobacterium	0.851507	0.00364232	0.0195699	No significant
g__Desulfobacter	-0.928384	0.000195584	0.00218839	No significant
g__Desulfobacterium	-0.119204	0.466626	0.62447	No significant
g__Desulfobacula	0.322351	0.395854	0.567014	No significant
g__Desulfobaculum	0.686531	0.0140888	0.0560111	No significant
g__Desulfobotulus	-0.0161549	0.967155	0.984388	No significant
g__Desulfocapsa	0.802482	0.0768636	0.193493	No significant
g__Desulfococcus	-0.317532	0.151408	0.302259	No significant
g__Desulfocucumis	-0.5731	0.119824	0.260967	No significant
g__Desulfocurvibacter	-0.333507	0.267644	0.438354	No significant
g__Desulfocurvus	-0.35587	0.378711	0.548281	No significant
g__Desulfofarcimen	-0.213021	0.462144	0.620117	No significant
g__Desulfofundulus	0.101988	0.646706	0.769172	No significant
g__Desulfofustis	-0.373695	0.220354	0.39142	No significant
g__Desulfoglaeba	-0.231985	0.515931	0.665828	No significant
g__Desulfohalobium	-0.844222	0.0442273	0.131271	No significant
g__Desulfohalotomaculum	0.70652	0.158814	0.312446	No significant
g__Desulfohalovibrio	0.846235	0.0202724	0.0734226	No significant
g__Desulfoluna	-0.267357	0.45268	0.613114	No significant
g__Desulfomicrobium	-0.0709231	0.804218	0.883446	No significant
g__Desulfonatronospira	0.426253	0.427398	0.593682	No significant
g__Desulfonatronovibrio	0.363391	0.226912	0.399009	No significant
g__Desulfonatronum	0.0329473	0.864815	0.923831	No significant
g__Desulfonauticus	-0.459684	0.0802776	0.199378	No significant
g__Desulfonispora	0.21865	0.816859	0.891019	No significant
g__Desulfopila	-0.190039	0.444933	0.607167	No significant
g__Desulfoplanes	-0.905116	0.0136546	0.0548007	No significant
g__Desulforegula	-0.396945	0.373726	0.542654	No significant
g__Desulforhopalus	0.000787357	0.997489	0.999141	No significant
g__Desulfosarcina	-1.6528	1	1	No significant
g__Desulfospira	0.169059	0.662557	0.781342	No significant
g__Desulfosporosinus	-1.21084	1	1	No significant
g__Desulfotalea	-1.04782	0.210132	0.378633	No significant
g__Desulfotignum	0.650336	0.0192456	0.0710854	No significant
g__Desulfotomaculum	0.406029	0.0735826	0.188326	No significant
g__Desulfovermiculus	-1.25465	0.030041	0.0977158	No significant
g__Desulfovibrio	-0.144096	0.461748	0.620117	No significant
g__Desulfovirgula	0.0303719	0.91035	0.952819	No significant
g__Desulfurella	-0.47251	0.460068	0.620026	No significant
g__Desulfuribacillus	0.49538	0.365716	0.533739	No significant
g__Desulfurispirillum	-0.777211	0.207195	0.375361	No significant
g__Desulfurispora	-0.00502423	0.989977	0.996403	No significant
g__Desulfurivibrio	-0.591455	0.0446268	0.131736	No significant
g__Desulfurobacterium	0.0626245	0.850205	0.913921	No significant
g__Desulfuromonas	-0.365067	0.00624381	0.0298969	No significant
g__Desulfuromusa	-1.29824	0.0698215	0.181002	No significant
g__Dethiobacter	0.444324	0.246739	0.417395	No significant
g__Dethiosulfatarculus	-2.58171	1	1	No significant
g__Dethiosulfatibacter	-0.51449	0.558747	0.700522	No significant
g__Dethiosulfovibrio	0.50138	0.252026	0.422552	No significant
g__Devosia	0.865373	0.0117671	0.0486216	No significant
g__Devriesea	0.555655	0.358594	0.527364	No significant
g__Dialister	-0.539988	0.312716	0.486016	No significant
g__Diaminobutyricibacter	-0.389026	0.0934322	0.221893	No significant
g__Diaminobutyricimonas	-0.897903	0.00040553	0.00367894	No significant
g__Diaphorobacter	-0.128031	0.746563	0.84286	No significant
g__Dichelobacter	-0.943379	0.405931	0.574505	No significant
g__Dichotomicrobium	-0.447828	0.0167758	0.0640353	No significant
g__Dickeya	-0.585477	0.100208	0.231617	No significant
g__Dictyobacter	0.0622021	0.831362	0.902305	No significant
g__Dielma	0.183402	0.863299	0.922515	No significant
g__Dietzia	0.121585	0.555205	0.698511	No significant
g__Dinghuibacter	-0.126871	0.787583	0.871641	No significant
g__Dinoroseobacter	0.391386	0.175725	0.335186	No significant
g__Dissulfuribacter	-0.313168	0.511977	0.662295	No significant
g__Dissulfurirhabdus	-0.180595	0.479505	0.635437	No significant
g__Dokdonella	0.0562788	0.818308	0.891703	No significant
g__Dokdonia	-0.69992	0.363641	0.532009	No significant
g__Dolichospermum	-0.929076	0.0146056	0.0575737	No significant
g__Dolosicoccus	-0.53025	0.643404	1	No significant
g__Dolosigranulum	1.77326	0.0599349	0.16259	No significant
g__Domibacillus	0.650339	0.0182305	0.0683852	No significant
g__Dongia	-0.143825	0.37828	0.5479	No significant
g__Dorea	-0.0992176	0.666144	0.785004	No significant
g__Draconibacterium	0.587813	0.155802	0.308572	No significant
g__Duganella	0.898803	0.00194429	0.0123404	No significant
g__Duncaniella	-0.0806558	0.940823	0.970218	No significant
g__Duodenibacillus	-0.0565907	0.962637	1	No significant
g__Dyadobacter	1.02916	0.0155899	0.0602858	No significant
g__Dyella	0.244347	0.286021	0.45944	No significant
g__Dysgonomonas	0.473985	0.342076	0.511857	No significant
g__Dysosmobacter	-0.170838	0.857401	0.917718	No significant
g__Echinicola	-0.00868136	0.98133	0.991523	No significant
g__Ectothiorhodosinus	-1.35702	0.0550847	0.154218	No significant
g__Ectothiorhodospira	-0.120731	0.553745	0.697753	No significant
g__Edaphobacillus	-1.04439	0.23918	0.410744	No significant
g__Edaphobacter	-0.840274	0.019524	0.0716686	No significant
g__Edaphocola	-0.561595	0.47117	0.62958	No significant
g__Edaphovirga	-1.19252	0.293142	0.466051	No significant
g__Edwardsiella_f__Hafniaceae	0.601201	0.138214	0.285081	No significant
g__Effusibacillus	0.0356548	0.8772	0.93156	No significant
g__Eggerthella	-0.485685	0.26551	0.435861	No significant
g__Egibacter	-0.529047	0.00952594	0.0417896	No significant
g__Egicoccus	-0.361599	0.149828	0.300394	No significant
g__Ehrlichia	0.754382	0.415316	0.583881	No significant
g__Eikenella	0.0195605	0.974318	0.987276	No significant
g__Eilatimonas	-0.558854	0.0148997	0.0583096	No significant
g__Eisenbergiella	0.521107	0.522731	0.670876	No significant
g__Eisenibacter	0.0239767	0.973053	0.986997	No significant
g__Ekhidna	-0.314382	0.476907	0.634318	No significant
g__Eleftheria	-1.91035	0.0455208	0.133302	No significant
g__Elioraea	-0.270412	0.0933667	0.221893	No significant
g__Elizabethkingia	-0.420773	0.531063	0.678094	No significant
g__Ellagibacter	-0.903977	0.424446	0.591355	No significant
g__Elstera	-0.104552	0.462681	0.620117	No significant
g__Elusimicrobium	1.3866	0.0447642	0.131789	No significant
g__Embleya	-1.55216	0.181586	0.342552	No significant
g__Emcibacter	0.0300616	0.881522	0.933954	No significant
g__Emticicia	0.450288	0.198075	0.365607	No significant
g__Endomicrobium	-0.000726756	0.999342	0.999649	No significant
g__Endozoicomonas	-0.419152	0.128947	0.272133	No significant
g__Enhydrobacter	0.194051	0.497045	0.649429	No significant
g__Enorma	-0.12803	0.855609	0.917308	No significant
g__Enteractinococcus	-0.196769	0.71762	0.824187	No significant
g__Enterobacillus	0.759742	0.350046	0.519484	No significant
g__Enterobacter	-0.645247	1	1	No significant
g__Enterocloster	0.105617	0.818002	0.891703	No significant
g__Enterococcus	0.864449	0.00911465	0.0404323	No significant
g__Enterorhabdus	-1.36362	0.0565151	0.156874	No significant
g__Enterovibrio	-0.402516	0.125718	0.267881	No significant
g__Enterovirga	-0.567847	0.000925876	0.00699448	No significant
g__Entomomonas	0.920874	0.263469	0.433698	No significant
g__Eoetvoesia	0.385144	0.150809	0.301618	No significant
g__Ephemeroptericola	0.406101	0.311717	0.48539	No significant
g__Epibacterium	-0.946567	0.00662596	0.0314034	No significant
g__Epidermidibacterium	0.807145	0.00162462	0.010622	No significant
g__Epulopiscium	0.0496722	0.914235	0.956427	No significant
g__Ereboglobus	0.7066	0.0869205	0.210906	No significant
g__Eremococcus_f__Aerococcaceae	1.79064	0.0777637	0.195122	No significant
g__Erwinia	-0.269484	0.265136	0.435628	No significant
g__Erysipelatoclostridium	0.0651379	0.894612	0.942062	No significant
g__Erysipelothrix	1.6567	0.0305382	0.0988395	No significant
g__Erythromicrobium	-0.710597	0.26081	0.430628	No significant
g__Escherichia	1.11773	1	1	No significant
g__Estrella	-1.38045	0.0963488	0.226366	No significant
g__Ethanoligenens	1.14956	0.240451	0.412121	No significant
g__Eubacterium	0.972821	0.00150711	0.0101403	No significant
g__Eudoraea	-0.65699	0.265177	0.435628	No significant
g__Euhalothece	-0.503745	0.16607	0.322035	No significant
g__Euryhalocaulis	-1.0083	0.0286567	0.0945351	No significant
g__Euzebya	-0.523051	0.00905322	0.0402695	No significant
g__Evtepia	-1.5766	0.0796498	0.198878	No significant
g__Ewingella	-0.0384813	0.939669	0.969751	No significant
g__Exiguobacterium	-0.215468	0.518944	0.667725	No significant
g__Exilibacterium	0.141821	0.696863	0.810442	No significant
g__Extensimonas	0.860357	0.00333047	0.0183176	No significant
g__Ezakiella	-1.78798	0.0864144	0.210747	No significant
g__Facklamia	-0.356704	0.704834	0.816705	No significant
g__Faecalibaculum	0.286197	0.712652	0.820955	No significant
g__Faecalicatena	-0.610705	0.456672	0.616168	No significant
g__Faecalicoccus	-0.372417	0.728462	0.829906	No significant
g__Falsibacillus	-0.967248	0.0768979	0.193493	No significant
g__Falsirhodobacter	-0.451959	0.082303	0.202401	No significant
g__Falsochrobactrum	0.0524635	0.811626	0.888155	No significant
g__Fangia	1.70053	0.0920605	0.219115	No significant
g__Fastidiosibacter	-1.69339	0.0353911	0.110061	No significant
g__Fastidiosipila	0.835659	0.462474	0.620117	No significant
g__Fermentimonas	-0.00907846	0.985941	0.994801	No significant
g__Ferrimicrobium	0.197318	0.462179	0.620117	No significant
g__Ferrimonas	0.138764	0.628678	0.755341	No significant
g__Ferriphaselus	0.378479	0.150153	0.300675	No significant
g__Ferrithrix	0.393443	0.245588	0.416694	No significant
g__Ferrovibrio	-0.181304	0.237746	0.40901	No significant
g__Ferrovum	0.345937	0.0805072	0.199643	No significant
g__Ferruginibacter	-0.555764	0.237598	0.40901	No significant
g__Ferruginivarius	-0.682717	0.00542423	0.0267914	No significant
g__Fervidicella	-1.75484	0.0189393	0.0703954	No significant
g__Fervidicola	0.509809	0.48002	0.635601	No significant
g__Fervidobacterium	-1.1942	0.0277007	0.0921282	No significant
g__Fibrella	-0.153854	0.606953	0.737953	No significant
g__Fibrisoma	0.013857	0.963698	0.983637	No significant
g__Fibrobacter	-0.302089	0.259337	0.42863	No significant
g__Fictibacillus	-0.0495761	0.918467	0.958095	No significant
g__Filibacter	0.453553	0.69277	1	No significant
g__Filifactor	0.493329	0.579897	0.719019	No significant
g__Filimonas	0.419949	0.237794	0.40901	No significant
g__Filobacillus	0.922242	0.0191163	0.0708109	No significant
g__Fimbriimonas	0.883087	0.00880952	0.0394008	No significant
g__Finegoldia	-0.88652	0.207579	0.375487	No significant
g__Fischerella	-0.847423	0.000115631	0.00144996	No significant
g__Flagellimonas	0.286042	0.558743	0.700522	No significant
g__Flaviaesturariibacter	-0.357064	0.413882	0.582872	No significant
g__Flavicella	-0.420011	1	1	No significant
g__Flaviflexus	0.824116	0.0222279	0.0780735	No significant
g__Flavihumibacter	0.174895	0.651743	0.771895	No significant
g__Flavimaricola	0.520719	0.186206	0.34824	No significant
g__Flavimarina	-1.71831	0.139581	0.286567	No significant
g__Flavimobilis	0.0919723	0.789214	0.872557	No significant
g__Flavipsychrobacter	0.446456	0.308997	0.482308	No significant
g__Flaviramulus	0.440007	0.116106	0.256657	No significant
g__Flavisolibacter	-0.655009	0.232909	0.40532	No significant
g__Flectobacillus	-0.163849	0.712445	0.820955	No significant
g__Flexistipes	0.482369	0.414641	0.583317	No significant
g__Flexithrix	0.534608	0.196133	0.362845	No significant
g__Flexivirga	0.563184	0.0337338	0.106638	No significant
g__Flintibacter	2.10647	0.0589976	0.16102	No significant
g__Fluoribacter	-0.334517	0.434724	0.599518	No significant
g__Fluviicoccus	0.648796	0.0432491	0.128837	No significant
g__Fluviicola	2.81541	1	1	No significant
g__Fluviispira	-0.532539	0.603142	0.735472	No significant
g__Fodinibius	-0.648776	0.209998	0.378633	No significant
g__Fodinicola	0.870804	0.00155935	0.0103196	No significant
g__Fodinicurvata	-0.442427	0.0886019	0.214012	No significant
g__Fontibacillus	1.40716	0.0529512	0.149401	No significant
g__Fonticella	-1.02408	0.0948903	0.2247	No significant
g__Formivibrio	0.544608	0.128362	0.272101	No significant
g__Formosa	1.36264	0.139087	0.286263	No significant
g__Fortiea	0.789809	0.0993337	0.230704	No significant
g__Fournierella	0.833096	0.448999	0.610691	No significant
g__Franconibacter	0.954638	0.175201	0.334577	No significant
g__Frankia	-0.276887	0.29539	0.468253	No significant
g__Frateuria	0.190567	0.433422	0.59912	No significant
g__Fretibacterium	-0.901163	0.00581781	0.0281831	No significant
g__Frigidibacter	0.851143	0.00407288	0.0214534	No significant
g__Frisingicoccus	-0.0565907	0.962637	1	No significant
g__Frondihabitans	-0.888736	0.000812491	0.00634405	No significant
g__Fructobacillus	0.922724	0.401038	0.570209	No significant
g__Fuerstia_f__Planctomycetaceae	-0.511407	0.000421213	0.00377456	No significant
g__Fulvimarina	0.138837	0.506902	0.657297	No significant
g__Fulvimonas	0.554356	0.0315258	0.101131	No significant
g__Fulvivirga	-1.34063	0.0336639	0.106624	No significant
g__Fundicoccus	-1.22743	0.258945	0.428418	No significant
g__Fusibacter	-0.57018	0.288058	0.460441	No significant
g__Fusobacterium	0.223638	0.580912	0.719095	No significant
g__Gaiella	0.365112	0.0576917	0.159325	No significant
g__Galactobacter	-0.323846	0.607262	0.738054	No significant
g__Galbibacter	1.3506	1	1	No significant
g__Galbitalea	-0.293426	0.339721	0.51075	No significant
g__Gallaecimonas	-0.176264	0.571432	0.712583	No significant
g__Gallicola	0.720921	0.454399	0.614165	No significant
g__Gallionella	-0.192679	0.386579	0.556947	No significant
g__Gandjariella	0.716233	0.0131556	0.0532107	No significant
g__Gardnerella	0.577009	0.298024	0.470367	No significant
g__Gayadomonas	0.0531735	1	1	No significant
g__Geitlerinema	-0.541384	0.0256094	0.0866779	No significant
g__Gelidibacter	-0.315676	0.399165	0.568821	No significant
g__Gelria	-2.10848	0.0260769	0.0873523	No significant
g__Gemella	-1.50811	0.140037	0.286768	No significant
g__Geminicoccus	-0.397965	0.0813936	0.201121	No significant
g__Geminocystis	-0.426721	0.334057	0.50426	No significant
g__Gemmata	-0.783995	0.00044052	0.00388708	No significant
g__Gemmatimonas	0.0527545	0.777109	0.864162	No significant
g__Gemmatirosa	-0.0403044	0.884995	0.935364	No significant
g__Gemmiger	-0.195999	0.71275	0.820955	No significant
g__Gemmobacter	0.939887	0.00443914	0.0228498	No significant
g__Geoalkalibacter	-1.26223	0.0228037	0.0794955	No significant
g__Geobacillus	-0.438889	0.0653159	0.172616	No significant
g__Geobacter	-0.888085	0.00931616	0.0411107	No significant
g__Geodermatophilus	0.329321	0.0488947	0.140637	No significant
g__Geofilum	0.804997	0.273817	0.44622	No significant
g__Geomicrobium	-0.763352	0.101046	0.233007	No significant
g__Geopsychrobacter	-0.935352	0.0104454	0.0446328	No significant
g__Georgenia	0.160692	0.424824	0.591628	No significant
g__Georhizobium	-0.11825	0.63753	0.762601	No significant
g__Geosporobacter	0.803633	0.0894078	0.215479	No significant
g__Geothermobacter	-0.478975	0.0408951	0.123406	No significant
g__Geovibrio	0.341644	0.254876	0.42538	No significant
g__Ghiorsea	-0.340006	0.497325	0.649535	No significant
g__Gibbsiella	0.754268	0.210291	0.378655	No significant
g__Giesbergeria	-0.0197684	0.96425	0.983891	No significant
g__Gilvibacter	-1.12504	0.0885962	0.214012	No significant
g__Gilvimarinus	0.342142	0.196968	0.363978	No significant
g__Gimesia	-0.96956	4.40953e-05	0.000670495	No significant
g__Glaciecola	-0.668652	0.328475	0.498608	No significant
g__Glaciihabitans	-0.603117	0.0445219	0.131586	No significant
g__Glaciimonas	0.696924	1.09252e-06	3.3559e-05	No significant
g__Glaesserella	0.724819	0.338433	0.509684	No significant
g__Gleimia	0.323781	0.710726	0.820754	No significant
g__Globicatella	-0.0535679	0.960733	0.982123	No significant
g__Gloeobacter	-0.633501	0.00251625	0.0149234	No significant
g__Gloeocapsa	-0.569859	0.0131913	0.0532891	No significant
g__Gloeocapsopsis	-0.579766	0.134862	0.280448	No significant
g__Gloeomargarita	-1.21798	0.0821271	0.202121	No significant
g__Gloeothece	-0.0131613	0.955337	0.979401	No significant
g__Gluconacetobacter	0.839642	0.00157997	0.0104138	No significant
g__Gluconobacter	0.378365	0.0371368	0.114181	No significant
g__Glycocaulis	-0.901722	0.0107009	0.0453672	No significant
g__Glycomyces	-0.654447	0.54377	0.689452	No significant
g__Goodfellowiella	0.777778	0.00106396	0.00776736	No significant
g__Gordonia_f__Gordoniaceae	-0.462539	0.0583979	0.160433	No significant
g__Gordonibacter	0.177314	0.758223	0.849544	No significant
g__Gorillibacterium	0.814482	0.00825725	0.0372893	No significant
g__Gottschalkia	0.70409	0.449016	0.610691	No significant
g__Gracilibacillus	-0.57346	0.0507538	0.144327	No significant
g__Gracilimonas	-0.229479	0.542214	0.687748	No significant
g__Gramella	0.221069	0.499589	0.650925	No significant
g__Granulibacter	-0.129571	0.61092	0.741116	No significant
g__Granulicatella	0.453738	0.692653	1	No significant
g__Granulicella	-0.610556	0.000277058	0.00280156	No significant
g__Granulosicoccus	0.412613	0.0573238	0.158443	No significant
g__Grimontia	-0.16714	0.659629	0.778735	No significant
g__Gryllotalpicola	-0.162844	0.498801	0.650419	No significant
g__Gudongella	0.628762	0.398753	0.568698	No significant
g__Gulbenkiania	0.222819	0.427602	0.593682	No significant
g__Gulosibacter	0.473114	0.108624	0.24561	No significant
g__Guyparkeria	-0.0617014	0.908106	0.952193	No significant
g__Gynuella	0.261919	0.488218	0.643241	No significant
g__Gynurincola	-1.47351	0.0207032	0.0744859	No significant
g__Haematobacter	0.638906	0.0257085	0.0867698	No significant
g__Haematomicrobium	-0.395926	0.441107	0.603551	No significant
g__Haematospirillum	-0.392878	0.32472	0.495449	No significant
g__Haemophilus	-0.881832	0.0673991	0.175984	No significant
g__Hahella	0.223337	0.424157	0.591355	No significant
g__Halalkalibacillus	0.431055	0.585833	0.722254	No significant
g__Halanaerobium	0.167749	0.611426	0.741453	No significant
g__Halarcobacter	0.262675	0.715082	0.822474	No significant
g__Halarsenatibacter	0.19426	0.823417	0.895873	No significant
g__Haliangium	-0.542814	0.0403405	0.122185	No significant
g__Haliea	0.691233	0.0664787	0.174314	No significant
g__Halioglobus	0.234286	0.400948	0.570209	No significant
g__Haliscomenobacter	-0.192082	0.462752	0.620117	No significant
g__Haloactinobacterium	0.0788236	0.715558	0.822474	No significant
g__Haloactinospora	0.497026	0.21013	0.378633	No significant
g__Halobacillus	0.108805	0.621225	0.749707	No significant
g__Halobacteriovorax	0.309471	0.345161	0.51411	No significant
g__Halocella	0.585134	0.0987084	0.229567	No significant
g__Halochromatium	-0.476647	0.125371	0.267495	No significant
g__Halocynthiibacter	0.327735	0.311085	0.484637	No significant
g__Halodesulfovibrio	1.10722	0.0419664	0.126018	No significant
g__Haloechinothrix	0.290972	0.157336	0.310288	No significant
g__Halofilum_f__Ectothiorhodospiraceae	0.106984	0.766623	0.85601	No significant
g__Haloglycomyces	-0.55879	0.305322	0.478655	No significant
g__Haloimpatiens	2.18153	0.0287042	0.0945961	No significant
g__Halolactibacillus	-0.968299	0.0976585	0.228267	No significant
g__Halomicronema	-0.648738	0.0137363	0.054814	No significant
g__Halomonas	0.0966959	0.451895	0.61256	No significant
g__Halonatronum	-0.596017	0.342832	0.512011	No significant
g__Halopeptonella	-0.912136	0.119687	0.260844	No significant
g__Haloplasma	-0.931417	0.385929	0.556257	No significant
g__Halopolyspora	0.460884	0.0695439	0.180859	No significant
g__Halorhodospira	-0.499909	0.149983	0.300519	No significant
g__Halospina	-0.889033	0.0345452	0.108675	No significant
g__Halotalea	-0.582434	0.067839	0.176848	No significant
g__Halothece	-0.352931	0.707489	0.818325	No significant
g__Halothermothrix	-0.0445006	0.889025	0.938607	No significant
g__Halothiobacillus	0.130985	0.694135	0.808623	No significant
g__Halovibrio	0.280671	0.674642	0.792151	No significant
g__Halovulum	0.459204	0.104721	0.238942	No significant
g__Hankyongella	0.508307	0.207278	0.375361	No significant
g__Hansschlegelia	-0.522032	0.129013	0.272133	No significant
g__Hanstruepera	1.42603	0.0662748	0.174025	No significant
g__Hapalosiphon	1.09438	1	1	No significant
g__Hartmannibacter	-0.279616	0.152979	0.304648	No significant
g__Hasllibacter	-0.269739	0.577844	0.71888	No significant
g__Hassallia	-0.611728	0.0737341	0.188326	No significant
g__Hathewaya	-1.68954	0.125111	0.267298	No significant
g__Hazenella	2.00312	0.0290601	0.095518	No significant
g__Helcobacillus	-0.391857	0.704691	0.816705	No significant
g__Helcococcus	1.83473	0.0668399	0.174804	No significant
g__Helicobacter	0.13458	0.666	0.785004	No significant
g__Heliobacillus	0.114308	0.755777	0.848555	No significant
g__Heliobacterium	-0.150419	1	1	No significant
g__Heliophilum	0.899548	0.0742326	0.189125	No significant
g__Heliorestis	-0.110376	0.773601	0.861438	No significant
g__Hellea	-0.589941	0.140841	0.288051	No significant
g__Henriciella	0.429248	0.13462	0.280257	No significant
g__Herbaspirillum	2.68775	1	1	No significant
g__Herbidospora	-0.0567184	0.783831	0.868966	No significant
g__Herbihabitans	0.423707	0.110304	0.248031	No significant
g__Herpetosiphon	-0.801937	0.000999401	0.00742805	No significant
g__Hespellia	0.80842	0.416855	0.585539	No significant
g__Hippea	-0.212396	0.76484	0.854312	No significant
g__Hirschia	-0.58061	0.0446862	0.131789	No significant
g__Histidinibacterium	-0.246685	0.286903	0.460403	No significant
g__Histophilus	-1.01421	0.365287	0.533476	No significant
g__Hoeflea	0.195625	0.357687	0.526637	No significant
g__Holophaga	-0.997193	0.000281572	0.00283838	No significant
g__Homoserinibacter	0.118949	0.707276	0.818325	No significant
g__Homoserinimonas	0.179184	0.455312	0.615144	No significant
g__Hoyosella	-0.580736	0.0190177	0.0706062	No significant
g__Hugenholtzia	0.125838	0.773395	0.861438	No significant
g__Humibacillus	0.141195	0.479095	0.635152	No significant
g__Humitalea	-0.398362	0.124519	0.266692	No significant
g__Hungateiclostridium	-0.847983	0.0553734	0.154482	No significant
g__Hwanghaeella	-0.383184	0.0665456	0.174314	No significant
g__Hwanghaeicola	-0.449859	0.242734	0.413792	No significant
g__Hyalangium	-0.438806	0.234166	0.406638	No significant
g__Hydrocarboniclastica	0.619454	0.160708	0.315252	No significant
g__Hydrocarboniphaga	0.496336	0.0235619	0.0814942	No significant
g__Hydrocoleum	0.191892	0.666534	0.785179	No significant
g__Hydrogenibacillus	-0.197931	0.487232	0.642408	No significant
g__Hydrogenimonas	-0.44714	0.347526	0.51635	No significant
g__Hydrogenispora	0.310178	0.232845	0.40532	No significant
g__Hydrogenivirga	0.292786	0.576674	0.717756	No significant
g__Hydrogenoanaerobacterium	0.760595	0.45037	0.611512	No significant
g__Hydrogenobacter	-4.35241	1	1	No significant
g__Hydrogenobaculum	1.77065	0.125834	0.267881	No significant
g__Hydrogenophaga	0.652297	0.23675	0.40901	No significant
g__Hydrogenophilus	0.370681	0.539964	0.685696	No significant
g__Hydrogenothermus	1.76265	0.0698057	0.181002	No significant
g__Hydrogenovibrio	0.266809	0.561364	0.703271	No significant
g__Hydromonas	1.2273	0.117643	0.258466	No significant
g__Hydrotalea	1.12235	0.0174122	0.0660002	No significant
g__Hyella	-0.739642	0.0298267	0.097408	No significant
g__Hymenobacter	-0.254948	0.0449528	0.132131	No significant
g__Hypericibacter	0.0154956	0.9434	0.971902	No significant
g__Hyphobacterium	-1.18839	0.0343228	0.10808	No significant
g__Hyphomicrobium	-0.822784	5.83858e-06	0.000130921	No significant
g__Hyphomonas	-0.0810215	0.746522	0.84286	No significant
g__Ichthyenterobacterium	-1.51048	0.16493	0.32118	No significant
g__Idiomarina	-0.23616	0.322743	0.493484	No significant
g__Ignatzschineria	1.55634	0.0259465	0.0871845	No significant
g__Ignavibacterium	0.221216	0.448215	0.610368	No significant
g__Imhoffiella	-0.137551	0.569269	0.710714	No significant
g__Immundisolibacter	-0.179052	0.492073	0.646566	No significant
g__Imtechella	-0.0501535	0.95483	0.979401	No significant
g__Indiicoccus	1.01557	0.186876	0.349093	No significant
g__Indioceanicola	-0.364547	0.114554	0.254253	No significant
g__Inediibacterium	0.690838	0.146757	0.29606	No significant
g__Inmirania	-0.221175	0.316627	0.48906	No significant
g__Inquilinus	-0.243678	0.168504	0.325414	No significant
g__Insolitispirillum	-0.298287	0.313005	0.486233	No significant
g__Intestinibacillus	1.73024	0.0834224	0.20469	No significant
g__Intestinibacter	0.754483	0.176278	0.335846	No significant
g__Intestinimonas	-0.0778991	0.840604	0.908209	No significant
g__Intrasporangium	0.713259	0.00192437	0.0122378	No significant
g__Iodobacter	0.675353	0.035657	0.110676	No significant
g__Isachenkonia	-0.887248	0.413819	0.582872	No significant
g__Isoptericola	-0.0597322	0.834593	0.90395	No significant
g__Isosphaera	-0.496527	0.0304893	0.0988395	No significant
g__Izhakiella	0.373723	0.566547	0.708324	No significant
g__Jacksonvillea	-0.161374	0.515935	0.665828	No significant
g__Janibacter	0.620004	0.00129366	0.00905843	No significant
g__Jannaschia	0.362921	0.0760129	0.192306	No significant
g__Janthinobacterium	0.466561	0.0499526	0.142547	No significant
g__Jatrophihabitans	0.658751	0.024753	0.0846432	No significant
g__Jejuia	0.131364	0.8825	0.933954	No significant
g__Jeongeupia	-0.302083	0.287515	0.460441	No significant
g__Jeotgalibaca	-1.93559	0.0494818	0.141601	No significant
g__Jeotgalibacillus	-0.196741	0.607573	0.738156	No significant
g__Jhaorihella	-0.148917	0.698144	0.811263	No significant
g__Jiangella	0.181586	0.352906	0.522508	No significant
g__Jiella	-0.0439716	0.831916	0.902493	No significant
g__Jishengella	0.0864021	0.788108	0.871927	No significant
g__Jiulongibacter	-0.357849	0.495672	0.648223	No significant
g__Jonesia	-0.466185	0.435447	0.60019	No significant
g__Jonquetella	1.53772	0.0281152	0.0931759	No significant
g__Joostella	0.0567547	0.940916	0.970218	No significant
g__Kallipyga	-1.64917	0.124582	0.266692	No significant
g__Kallotenue	-0.181205	0.294998	0.468086	No significant
g__Kamptonema	-0.794807	0.00285807	0.0163548	No significant
g__Kandeliimicrobium	0.297991	0.285586	0.458968	No significant
g__Kandleria	-0.0565907	0.962637	1	No significant
g__Kangiella	-0.0330505	0.886762	0.936826	No significant
g__Keratinibaculum	0.302858	0.770471	0.859128	No significant
g__Kerstersia	-0.129435	0.74051	0.838644	No significant
g__Ketobacter	0.308514	0.286484	0.459956	No significant
g__Ketogulonicigenium	0.454452	0.182943	0.343963	No significant
g__Kibdelosporangium	-0.0288096	0.908327	0.952193	No significant
g__Kiloniella	-0.203216	0.318799	0.490784	No significant
g__Kineobactrum	0.52625	0.113521	0.252477	No significant
g__Kineococcus	0.569027	0.0147432	0.057812	No significant
g__Kineosphaera	0.289618	0.355073	0.524376	No significant
g__Kineosporia	0.0931694	0.755758	0.848555	No significant
g__Kineothrix	1.6414	0.153096	0.304694	No significant
g__Kingella	-0.8405	0.11861	0.259366	No significant
g__Kinneretia	0.697794	0.0680183	0.177174	No significant
g__Kiritimatiella	-1.15944	0.0180244	0.0679545	No significant
g__Kitasatospora	0.0304152	0.921495	0.959141	No significant
g__Klenkia	0.476652	0.0147251	0.057812	No significant
g__Klugiella	1.79565	0.0144757	0.0572229	No significant
g__Knoellia	0.104665	0.706576	0.81785	No significant
g__Kocuria	0.319289	0.208139	0.376292	No significant
g__Komagataeibacter	0.4974	0.0220493	0.0776137	No significant
g__Kordia	-0.781763	0.141158	0.288206	No significant
g__Kordiimonas	0.0177323	0.943719	0.971902	No significant
g__Kosakonia	0.102137	0.791126	0.873322	No significant
g__Kosmotoga	0.422179	0.253937	0.424228	No significant
g__Kouleothrix	-0.69288	0.0401901	0.121843	No significant
g__Kozakia	0.352006	0.470793	0.629529	No significant
g__Krasilnikovia	0.392721	0.0986974	0.229567	No significant
g__Krasilnikoviella	0.864512	0.0594766	0.161903	No significant
g__Kribbella	0.289957	0.150474	0.301132	No significant
g__Kribbia	0.501403	0.0106994	0.0453672	No significant
g__Kriegella	0.309596	0.57966	0.719019	No significant
g__Kroppenstedtia	0.465691	0.171861	0.33072	No significant
g__Ktedonobacter	0.421726	0.0797677	0.198878	No significant
g__Ktedonosporobacter	0.595872	0.00970031	0.0422814	No significant
g__Kurthia	-0.125106	0.82351	0.895873	No significant
g__Kushneria	-1.9679	1	1	No significant
g__Kutzneria	0.182903	0.391123	0.56225	No significant
g__Kyrpidia	0.347524	0.105883	0.24075	No significant
g__Kytococcus	0.460799	0.325154	0.49588	No significant
g__Labedaea	0.405125	0.0869274	0.210906	No significant
g__Labilibacter	-0.442924	0.48196	0.637652	No significant
g__Labilibaculum	1.00843	0.123837	0.266066	No significant
g__Labilithrix	-0.806261	0.00798269	0.036362	No significant
g__Labrenzia	-0.156004	0.372161	0.540935	No significant
g__Labrys_f__Xanthobacteraceae	-0.258511	0.306424	0.479902	No significant
g__Laceyella	-0.942868	0.0105074	0.0447802	No significant
g__Lachnoanaerobaculum	1.59907	0.112172	0.25102	No significant
g__Lachnoclostridium	-0.659186	0.040689	0.123126	No significant
g__Lachnospira	0.267722	0.793074	0.874449	No significant
g__Lachnotalea	-0.696709	0.431895	0.597387	No significant
g__Lacimicrobium	0.6683	0.0580067	0.159924	No significant
g__Lacinutrix	1.01523	0.0181647	0.0682959	No significant
g__Lacipirellula	-0.991555	0.00439033	0.0227989	No significant
g__Lacisediminihabitans	0.2201	0.39555	0.567014	No significant
g__Lacisediminimonas	0.287859	0.242055	0.413284	No significant
g__Lacrimispora	-0.152159	0.724989	0.827978	No significant
g__Lactimicrobium	-0.57045	0.586618	0.722674	No significant
g__Lactobacillus	-0.00495619	0.989864	0.996403	No significant
g__Lactococcus	0.634309	0.427474	0.593682	No significant
g__Lactonifactor	1.12256	0.106771	0.24243	No significant
g__Lampropedia	0.459722	0.0661215	0.174025	No significant
g__Lapillicoccus	0.172632	0.459725	0.61982	No significant
g__Laribacter	-0.203269	0.593653	0.727338	No significant
g__Larkinella	-0.449105	0.116321	0.256774	No significant
g__Lascolabacillus	-0.0565907	0.962637	1	No significant
g__Lautropia	-0.364609	0.0696988	0.181002	No significant
g__Lawsonella	-0.152986	0.834821	0.90395	No significant
g__Lawsonia_f__Desulfovibrionaceae	0.0486213	0.890665	0.940034	No significant
g__Lebetimonas	-0.0565907	0.962637	1	No significant
g__Lechevalieria	0.0916514	0.571642	0.712583	No significant
g__Leclercia	-0.199882	0.613877	0.742589	No significant
g__Leeia	0.623884	0.0122699	0.0503433	No significant
g__Leekyejoonella	0.860929	0.00168561	0.0109189	No significant
g__Leeuwenhoekiella	0.985131	0.0180942	0.0681095	No significant
g__Legionella	0.0762335	0.752166	0.84596	No significant
g__Leisingera	0.442723	0.0749053	0.190243	No significant
g__Lelliottia	1.26263	0.203511	0.372613	No significant
g__Leminorella	-0.365196	0.49663	0.649148	No significant
g__Lentibacillus	0.156209	0.588969	0.723927	No significant
g__Lentibacter	0.975174	0.20491	0.373356	No significant
g__Lentilitoribacter	0.178778	0.700028	0.812334	No significant
g__Lentimicrobium	-0.463885	0.116225	0.256735	No significant
g__Lentimonas	0.241347	0.649205	0.770059	No significant
g__Lentisphaera	0.738049	0.263727	0.433904	No significant
g__Lentzea	0.0800249	0.682267	0.799224	No significant
g__Leptolyngbya	-0.933922	0.000308456	0.0030251	No significant
g__Leptonema_f__Leptospiraceae	-0.570828	0.0607607	0.16418	No significant
g__Leptospira	-0.505637	0.0528415	0.149221	No significant
g__Leptospirillum	-0.47226	0.0331828	0.105203	No significant
g__Leucobacter	-0.57318	0.0782442	0.195972	No significant
g__Leuconostoc	0.638524	0.352228	0.52201	No significant
g__Leucothrix	-1.04021	0.0520482	0.147493	No significant
g__Levilinea	-0.649967	0.00291222	0.0165773	No significant
g__Levyella	-0.0565907	0.962637	1	No significant
g__Lewinella	-0.779556	0.00746709	0.0345844	No significant
g__Liberibacter	0.0279419	0.906035	0.951322	No significant
g__Lichenibacterium	-0.339578	0.0488284	0.140637	No significant
g__Lichenihabitans	-0.592625	0.011314	0.04735	No significant
g__Lihuaxuella	0.250952	0.439602	0.602672	No significant
g__Limihaloglobus	-0.637086	0.24935	0.420011	No significant
g__Limimaricola	0.309251	0.101424	0.233338	No significant
g__Limimonas	-0.401238	0.192374	0.35711	No significant
g__Limisphaera	-0.250308	0.34196	0.511857	No significant
g__Limnobacter	-0.137392	0.497864	0.649718	No significant
g__Limnobaculum	0.640638	0.405018	0.574114	No significant
g__Limnochorda	0.366673	0.0973093	0.227942	No significant
g__Limnoglobus	-0.703391	0.00810816	0.0367691	No significant
g__Limnohabitans	0.491089	0.0651405	0.172437	No significant
g__Limnoraphis	-0.969476	0.00251365	0.0149234	No significant
g__Limnospira	-0.492705	0.212036	0.380589	No significant
g__Limnothrix	-0.525759	0.052726	0.149024	No significant
g__Lishizhenia	0.657764	0.441325	0.603551	No significant
g__Listeria	0.56346	0.0391218	0.119158	No significant
g__Litoreibacter	0.398305	0.199018	0.366933	No significant
g__Litoribacter	-1.24107	0.148128	0.297902	No significant
g__Litoricola	1.02849	0.194374	0.360001	No significant
g__Litorilinea	-0.407112	0.0883468	0.213713	No significant
g__Litorilituus	0.108731	0.874645	0.930364	No significant
g__Litorimicrobium	0.133371	0.806255	0.884192	No significant
g__Litorimonas	0.287056	0.509544	0.660197	No significant
g__Loktanella	0.220007	0.174878	0.334353	No significant
g__Lonepinella	-0.600114	0.319662	0.491454	No significant
g__Longibacter	-0.13188	0.686865	0.802452	No significant
g__Longilinea	-0.410065	0.144989	0.293239	No significant
g__Longimicrobium	-0.50275	0.0258453	0.0869341	No significant
g__Longimonas	-0.809027	0.136957	0.283491	No significant
g__Longirhabdus	0.829921	0.20004	0.367872	No significant
g__Longispora_f__Micromonosporaceae	-0.831126	0.0797057	0.198878	No significant
g__Lonsdalea	1.67276	0.0125644	0.0512651	No significant
g__Lottiidibacillus	-0.625836	0.50725	0.657486	No significant
g__Luminiphilus	-0.0528197	0.882527	0.933954	No significant
g__Lunatimonas	0.184391	0.721375	0.825878	No significant
g__Luteibacter	0.10376	0.554744	0.698202	No significant
g__Luteibaculum	0.136387	0.898544	0.944371	No significant
g__Luteimicrobium	0.334003	0.234905	0.407702	No significant
g__Luteimonas	0.854797	1	1	No significant
g__Luteipulveratus	0.197343	0.50631	0.656791	No significant
g__Luteitalea	-0.235317	0.2045	0.373296	No significant
g__Lutibacter	-0.427385	0.245432	0.416645	No significant
g__Lutibaculum	-0.386111	0.0675291	0.176182	No significant
g__Lutimaribacter	0.00433873	0.992126	0.997132	No significant
g__Lutispora	0.913434	0.331793	0.50154	No significant
g__Lyngbya	-0.53652	0.128924	0.272133	No significant
g__Lysinibacillus	-0.942188	0.0019582	0.0123636	No significant
g__Lysinimicrobium	0.314274	0.127167	0.269919	No significant
g__Lysinimonas	-0.0920778	0.782656	0.867959	No significant
g__Macellibacteroides	-0.0565907	0.962637	1	No significant
g__Macrococcus	0.0235209	0.974845	0.987276	No significant
g__Macromonas	0.664478	0.0624309	0.16727	No significant
g__Mageeibacillus	-0.685857	0.48733	0.642408	No significant
g__Magnetococcus	-0.452288	0.099339	0.230704	No significant
g__Magnetofaba	-0.514318	0.124342	0.266692	No significant
g__Magnetospira	-0.280937	0.223488	0.395263	No significant
g__Magnetospirillum	0.00206889	0.989575	0.996403	No significant
g__Magnetovibrio	-0.238245	0.327915	0.498452	No significant
g__Mahella	0.205325	0.581143	0.719095	No significant
g__Mailhella	-0.720168	0.447419	0.609538	No significant
g__Maledivibacter	-1.50684	0.147365	0.296736	No significant
g__Maliponia	-0.0154913	0.964607	0.983947	No significant
g__Malonomonas	-0.428149	0.202573	0.371385	No significant
g__Mameliella	-0.194701	0.462383	0.620117	No significant
g__Mangrovibacter	-1.40801	0.0249379	0.0850237	No significant
g__Mangrovibacterium	0.0432085	0.878088	0.931592	No significant
g__Mangrovicella	-0.151605	0.642499	0.76545	No significant
g__Mangrovicoccus	0.235722	0.255811	0.426047	No significant
g__Mangrovitalea	0.415377	0.246616	0.417395	No significant
g__Marasmitruncus	-0.388532	0.634858	0.760801	No significant
g__Maribacter	-0.300187	0.330695	0.500794	No significant
g__Maribellus	-0.364599	0.343044	0.512011	No significant
g__Maribius	-0.428406	0.252858	0.423293	No significant
g__Marichromatium	0.093774	0.588523	0.723926	No significant
g__Marihabitans	-0.0102091	0.974751	0.987276	No significant
g__Marimonas	-0.959724	0.024575	0.0843165	No significant
g__Marinactinospora	0.260967	0.377665	0.547496	No significant
g__Marinagarivorans	-0.191554	0.711102	0.820754	No significant
g__Marinibacterium	-0.645506	0.104572	0.238769	No significant
g__Mariniblastus	-0.659777	0.000572221	0.00477731	No significant
g__Marinicauda	-0.962859	0.00566298	0.0275733	No significant
g__Marinicaulis	-0.13931	0.629785	0.755609	No significant
g__Marinicella	-0.891356	0.0137372	0.054814	No significant
g__Marinifilum	0.888465	0.0123751	0.0506835	No significant
g__Mariniflexile	-0.109713	0.882728	0.933954	No significant
g__Marinilabilia	-1.21229	0.0136937	0.054814	No significant
g__Marinilactibacillus	-0.0565907	0.962637	1	No significant
g__Marinimicrobium	0.473118	0.215571	0.385236	No significant
g__Marininema	-0.345718	0.431563	0.59727	No significant
g__Mariniphaga	-0.793106	0.00112543	0.00810708	No significant
g__Mariniradius	0.200921	0.668135	0.786552	No significant
g__Marinirhabdus	1.60229	0.0373632	0.114768	No significant
g__Marinitenerispora	0.421237	0.131503	0.275529	No significant
g__Marinithermus	0.295884	0.351787	0.521593	No significant
g__Marinitoga	1.73145	0.0211904	0.0757363	No significant
g__Marinobacter	0.0532242	0.815236	0.890423	No significant
g__Marinobacterium	0.205851	0.437314	0.601344	No significant
g__Marinococcus	1.75134	0.0352517	0.109732	No significant
g__Marinomonas	-0.94445	1	1	No significant
g__Marinoscillum	-0.0729398	0.856973	0.917584	No significant
g__Marinospirillum	0.374844	0.261886	0.431325	No significant
g__Marinosulfonomonas	0.590903	0.32453	0.495391	No significant
g__Marinovum	0.105659	0.763491	0.853804	No significant
g__Mariprofundus	0.229588	0.230562	0.402957	No significant
g__Marisediminicola	-0.218061	0.454325	0.614165	No significant
g__Marispirochaeta	1.54956	0.0130982	0.0530445	No significant
g__Maritalea	0.413947	0.117979	0.259029	No significant
g__Maritimibacter	0.292546	0.115578	0.256002	No significant
g__Marivita	-0.0463659	0.839279	0.907569	No significant
g__Marixanthomonas	0.94301	1	1	No significant
g__Marmoricola	0.932278	0.000430897	0.00383334	No significant
g__Marortus	0.519549	0.316484	0.48906	No significant
g__Martelella	0.711893	0.00322098	0.0178056	No significant
g__Marvinbryantia	0.439622	0.642392	0.76545	No significant
g__Massilibacillus	0.489606	0.47773	0.634564	No significant
g__Massilibacterium	0.890228	0.205157	0.373421	No significant
g__Massilibacteroides	0.378678	0.712723	0.820955	No significant
g__Massilimaliae	0.671144	0.200847	0.368634	No significant
g__Massilimicrobiota	-0.0565907	0.962637	1	No significant
g__Massilistercora	1.9602	0.076265	0.192645	No significant
g__Mastigocladopsis	-0.2712	0.2942	0.467414	No significant
g__Mastigocladus	0.384881	0.179593	0.339776	No significant
g__Mastigocoleus	-0.838939	0.00680069	0.032138	No significant
g__Mediterranea	0.127793	0.888759	0.938607	No significant
g__Mediterraneibacter	0.186518	0.582697	0.720023	No significant
g__Megamonas	1.13265	0.0356279	0.110676	No significant
g__Megasphaera	-0.980764	0.0210428	0.0753743	No significant
g__Meiothermus	-0.163619	0.404995	0.574114	No significant
g__Melaminivora	0.750236	0.0584378	0.160433	No significant
g__Melghiribacillus	0.89333	0.157681	0.310593	No significant
g__Melghirimyces	0.172559	0.558954	0.700522	No significant
g__Melioribacter	0.0901235	0.719177	0.824521	No significant
g__Melissococcus	-0.0565907	0.962637	1	No significant
g__Meridianimaribacter	1.07443	0.226151	0.398286	No significant
g__Mesobacillus	-0.0284747	0.951226	0.977957	No significant
g__Mesoflavibacter	1.49021	0.086479	0.210747	No significant
g__Mesonia	0.981614	0.0729752	0.18724	No significant
g__Mesoplasma	-1.18811	0.0531436	0.149685	No significant
g__Mesorhizobium	0.2899	0.445429	0.607589	No significant
g__Mesosutterella	1.66398	0.0916309	0.218252	No significant
g__Mesotoga	0.260645	0.486828	0.642325	No significant
g__Metallibacterium	0.845561	0.0211843	0.0757363	No significant
g__Metalysinibacillus	1.58496	0.0936921	0.222348	No significant
g__Metasolibacillus	0.167014	0.738156	0.837143	No significant
g__Methylacidimicrobium	-0.748043	0.0192559	0.0710854	No significant
g__Methylacidiphilum	-0.597102	0.124454	0.266692	No significant
g__Methylarcula	0.700708	0.102553	0.235149	No significant
g__Methylicorpusculum	-0.688432	0.0865384	0.210747	No significant
g__Methylobacter	-0.221109	0.131907	0.2762	No significant
g__Methylobacterium	-0.222586	0.0940874	0.223124	No significant
g__Methylobrevis	-0.656209	0.00440475	0.0228217	No significant
g__Methylocaldum	0.914062	0.0154784	0.0599974	No significant
g__Methylocapsa	-0.431534	0.00154942	0.0102748	No significant
g__Methyloceanibacter	0.0230949	0.930314	0.965017	No significant
g__Methylocella	-0.055768	0.777905	0.864752	No significant
g__Methylococcus	-0.152353	0.419485	0.587459	No significant
g__Methylocucumis	-0.114028	0.695368	0.80977	No significant
g__Methylocystis	-0.684275	0.00835941	0.0375946	No significant
g__Methyloferula	-0.295254	0.166161	0.322035	No significant
g__Methylogaea	0.370373	0.251064	0.421622	No significant
g__Methyloglobulus	0.261717	0.214307	0.383188	No significant
g__Methylohalobius	0.00856564	0.968086	0.985027	No significant
g__Methyloligella	0.162388	0.503361	0.65453	No significant
g__Methylomagnum	-0.222926	0.20057	0.368334	No significant
g__Methylomicrobium	0.247752	0.143359	0.291553	No significant
g__Methylomonas	0.183483	0.292446	0.465397	No significant
g__Methylophaga	-0.288106	0.417152	0.585704	No significant
g__Methylopila	-0.397997	0.271249	0.442701	No significant
g__Methyloprofundus	-0.790883	0.00376161	0.0199801	No significant
g__Methylorubrum	-0.0573144	0.723413	0.827174	No significant
g__Methylosarcina	-0.0732235	0.744936	0.841899	No significant
g__Methylosinus	-0.157406	0.246771	0.417395	No significant
g__Methylosulfonomonas	0.00790771	0.993821	0.997932	No significant
g__Methyloterricola	0.249635	0.132756	0.277264	No significant
g__Methylotetracoccus	-0.359294	0.110721	0.248626	No significant
g__Methyloversatilis	0.433704	0.172279	0.331133	No significant
g__Methylovirgula	-0.0265935	0.876491	0.931406	No significant
g__Methylovulum	-0.209146	0.341811	0.511857	No significant
g__Microbacter	0.999933	0.217798	0.388575	No significant
g__Microbacterium	-1.94945	0.0308955	0.0996985	No significant
g__Microbispora	0.186464	0.370194	0.538826	No significant
g__Microbulbifer	0.204034	0.506186	0.656791	No significant
g__Microcella	-1.29958	1	1	No significant
g__Microchaete	-1.53185	0.0423722	0.126689	No significant
g__Micrococcus	0.364205	0.312523	0.486016	No significant
g__Microcystis	-0.716677	0.000102356	0.00131727	No significant
g__Microlunatus	0.963021	0.000392256	0.00361809	No significant
g__Micromonospora	0.0270841	0.920558	0.959141	No significant
g__Micropruina	0.516578	0.0325553	0.103516	No significant
g__Microseira	0.453738	0.692653	1	No significant
g__Microtetraspora	0.653603	0.0156905	0.0605313	No significant
g__Microvirga	-0.248608	0.0703233	0.182013	No significant
g__Microvirgula	0.741154	0.0382496	0.11727	No significant
g__Millionella	-1.13767	0.106242	0.241399	No significant
g__Millisia	-0.000750372	0.997909	0.999141	No significant
g__Minicystis	-0.994811	0.00139406	0.00959632	No significant
g__Miniimonas	-0.177447	0.636307	0.761671	No significant
g__Miniphocibacter	1.94093	0.0697302	0.181002	No significant
g__Minwuia	-0.155586	0.511575	0.662038	No significant
g__Mitsuokella	0.701069	0.250774	0.421538	No significant
g__Mixta	0.435213	0.408705	0.577329	No significant
g__Mizugakiibacter	0.385508	0.0145813	0.0575474	No significant
g__Mobilicoccus	0.777775	0.00789059	0.0360839	No significant
g__Mobilisporobacter	-0.0565907	0.962637	1	No significant
g__Mobiluncus	0.916529	0.0137289	0.054814	No significant
g__Modestobacter	0.317181	0.180432	0.340968	No significant
g__Modicisalibacter	0.415171	0.261107	0.430899	No significant
g__Mogibacterium	-0.0565907	0.962637	1	No significant
g__Moheibacter	0.120762	0.791382	0.873322	No significant
g__Monaibacterium	0.474061	0.179311	0.33944	No significant
g__Mongoliibacter	-0.399707	0.478127	0.634564	No significant
g__Mongoliimonas	0.176341	0.50401	0.654845	No significant
g__Monoglobus	-0.568244	0.554578	0.698202	No significant
g__Moorella	0.277754	0.165477	0.321861	No significant
g__Moraxella	0.87051	0.0554161	0.154482	No significant
g__Morganella_f__Morganellaceae	0.799191	0.0657126	0.173371	No significant
g__Moritella	-0.479905	0.182578	0.343963	No significant
g__Motilibacter	0.185318	0.277902	0.450289	No significant
g__Motilimonas	1.60759	0.131093	0.275232	No significant
g__Motiliproteus	0.761184	0.062288	0.167059	No significant
g__Mucilaginibacter	0.500871	0.138313	0.285081	No significant
g__Mucinivorans	-0.0565907	0.962637	1	No significant
g__Mucispirillum	-0.947349	0.306941	0.480312	No significant
g__Mumia	0.471839	0.0184386	0.0688486	No significant
g__Murdochiella	2.05579	0.0196286	0.0718096	No significant
g__Muribacter	1.39416	0.226955	0.399009	No significant
g__Muribaculum	0.762347	0.485678	1	No significant
g__Muricauda	-1.02303	0.0282375	0.0934286	No significant
g__Muriicola	-0.383978	0.600622	0.733993	No significant
g__Murimonas	-0.135166	0.876769	0.931406	No significant
g__Murinocardiopsis	0.566671	0.0547075	0.153294	No significant
g__Myceligenerans	0.676529	0.0543388	0.152518	No significant
g__Mycetocola	-0.885505	0.00247665	0.0147422	No significant
g__Mycetohabitans	-0.473369	0.149608	0.300137	No significant
g__Mycoavidus	0.0144453	0.980504	0.991158	No significant
g__Mycobacterium	-0.154315	0.588761	0.723927	No significant
g__Mycobacteroides	-0.197099	0.495055	0.648152	No significant
g__Mycolicibacillus	0.0960578	0.713092	0.821015	No significant
g__Mycolicibacter	0.301976	0.283277	0.456445	No significant
g__Mycolicibacterium	-0.643469	0.0586002	0.160473	No significant
g__Mycoplana	0.496355	0.100512	0.231939	No significant
g__Mycoplasma	-0.903977	0.424446	0.591355	No significant
g__Myroides	-0.135469	0.799723	0.879398	No significant
g__Myxacorys	-0.289421	0.2322	0.404735	No significant
g__Myxococcus	-0.959399	1.12565e-06	3.42535e-05	No significant
g__Myxosarcina	-1.03779	0.103619	0.236926	No significant
g__Naasia	-0.605384	0.113252	0.252221	No significant
g__Nakamurella	0.233047	0.485736	0.641344	No significant
g__Natranaerobius	-0.562007	0.357078	0.526561	No significant
g__Natranaerovirga	-1.80775	0.0483757	0.140135	No significant
g__Natribacillus	0.985306	0.157163	0.310288	No significant
g__Natronincola	-0.0135355	0.977381	0.988922	No significant
g__Natronohydrobacter	0.53564	0.238788	0.410504	No significant
g__Naumannella	0.33748	0.237155	0.40901	No significant
g__Nautilia	0.835996	0.462305	0.620117	No significant
g__Ndongobacter	-1.63806	0.15562	0.308443	No significant
g__Necropsobacter	1.07518	0.321318	0.492507	No significant
[truncated: 1,377 more rows]
