# Supplementary material for: Exploring the Core Bacteria and Functional Traits in Pecan (Carya illinoinensis) Rhizosphere
Source: Microbiol Spectr. 2023 Jun 13;11(4):e00110-23. doi: 10.1128/spectrum.00110-23 (PMC10433825; doi:10.1128/spectrum.00110-23)
Supplement: Supplemental file 9 — Data Set S9. Download spectrum.00110-23-s0009.xls, XLS file, 1.9 MB [file spectrum.00110-23-s0009.xls]

## Sheet: Data-S9
KO number	Log2.foldchange（pecan-rhizosphere/hickory-rhizosphere)	P-value	Adjust.P-value	Enriched/Depleted（Pecan-Rhizosphere relative to hickory-rhizosphere)	Description	Hyperlink
K00007	2.18928	0.00016506	0.00145995	enriched	D-arabinitol 4-dehydrogenase [EC:1.1.1.11]	http://www.genome.jp/dbget-bin/www_bget?ko:K00007
K00035	1.0782	5.91e-12	6.11e-10	enriched	D-galactose 1-dehydrogenase [EC:1.1.1.48]	http://www.genome.jp/dbget-bin/www_bget?ko:K00035
K00039	1.96994	1.56e-11	1.46e-09	enriched	ribitol 2-dehydrogenase [EC:1.1.1.56]	http://www.genome.jp/dbget-bin/www_bget?ko:K00039
K00045	1.02157	5.66e-07	1.3e-05	enriched	mannitol 2-dehydrogenase [EC:1.1.1.67]	http://www.genome.jp/dbget-bin/www_bget?ko:K00045
K00090	1.08848	7.63e-05	0.000766317	enriched	glyoxylate/hydroxypyruvate/2-ketogluconate reductase [EC:1.1.1.79 1.1.1.81 1.1.1.215]	http://www.genome.jp/dbget-bin/www_bget?ko:K00090
K00098	1.27459	1e-05	0.000147318	enriched	L-idonate 5-dehydrogenase [EC:1.1.1.264]	http://www.genome.jp/dbget-bin/www_bget?ko:K00098
K00176	1.38563	0.00815011	0.0329873	enriched	2-oxoglutarate ferredoxin oxidoreductase subunit delta [EC:1.2.7.3]	http://www.genome.jp/dbget-bin/www_bget?ko:K00176
K00364	1.50844	0.000901407	0.00582194	enriched	GMP reductase [EC:1.7.1.7]	http://www.genome.jp/dbget-bin/www_bget?ko:K00364
K00423	4.04123	5.19e-05	0.000562045	enriched	L-ascorbate oxidase [EC:1.10.3.3]	http://www.genome.jp/dbget-bin/www_bget?ko:K00423
K00472	1.03262	3.62e-05	0.000418849	enriched	prolyl 4-hydroxylase [EC:1.14.11.2]	http://www.genome.jp/dbget-bin/www_bget?ko:K00472
K00484	1.22642	0.00462214	0.0209919	enriched	flavin reductase (NADH) [EC:1.5.1.36]	http://www.genome.jp/dbget-bin/www_bget?ko:K00484
K00692	1.09701	0.00335975	0.0164817	enriched	levansucrase [EC:2.4.1.10]	http://www.genome.jp/dbget-bin/www_bget?ko:K00692
K00713	2.62567	0.00738992	0.0304239	enriched	UDP-glucose:(glucosyl)LPS alpha-1,2-glucosyltransferase [EC:2.4.1.-]	http://www.genome.jp/dbget-bin/www_bget?ko:K00713
K00737	2.03588	0.0136555	0.0490681	enriched	beta-1,4-mannosyl-glycoprotein beta-1,4-N-acetylglucosaminyltransferase [EC:2.4.1.144]	http://www.genome.jp/dbget-bin/www_bget?ko:K00737
K00863	1.35252	0.000117962	0.00109574	enriched	triose/dihydroxyacetone kinase / FAD-AMP lyase (cyclizing) [EC:2.7.1.28 2.7.1.29 4.6.1.15]	http://www.genome.jp/dbget-bin/www_bget?ko:K00863
K00880	1.72532	2.3e-06	4.25e-05	enriched	L-xylulokinase [EC:2.7.1.53]	http://www.genome.jp/dbget-bin/www_bget?ko:K00880
K00883	1.03108	4.66e-08	1.59e-06	enriched	2-dehydro-3-deoxygalactonokinase [EC:2.7.1.58]	http://www.genome.jp/dbget-bin/www_bget?ko:K00883
K00884	1.78406	3.42e-08	1.22e-06	enriched	N-acetylglucosamine kinase [EC:2.7.1.59]	http://www.genome.jp/dbget-bin/www_bget?ko:K00884
K00895	1.162	5.09e-07	1.18e-05	enriched	diphosphate-dependent phosphofructokinase [EC:2.7.1.90]	http://www.genome.jp/dbget-bin/www_bget?ko:K00895
K01058	1.69926	0.000248654	0.00203563	enriched	phospholipase A1/A2 [EC:3.1.1.32 3.1.1.4]	http://www.genome.jp/dbget-bin/www_bget?ko:K01058
K01070	1.02653	1.77e-08	6.85e-07	enriched	S-formylglutathione hydrolase [EC:3.1.2.12]	http://www.genome.jp/dbget-bin/www_bget?ko:K01070
K01093	1.14728	0.00253488	0.0132305	enriched	4-phytase / acid phosphatase [EC:3.1.3.26 3.1.3.2]	http://www.genome.jp/dbget-bin/www_bget?ko:K01093
K01096	3.89928	0.000228987	0.00191134	enriched	phosphatidylglycerophosphatase B [EC:3.1.3.27 3.1.3.81 3.1.3.4 3.6.1.27]	http://www.genome.jp/dbget-bin/www_bget?ko:K01096
K01141	1.27289	9.25e-06	0.00013815	enriched	exodeoxyribonuclease I [EC:3.1.11.1]	http://www.genome.jp/dbget-bin/www_bget?ko:K01141
K01185	1.35429	4.95e-07	1.16e-05	enriched	lysozyme [EC:3.2.1.17]	http://www.genome.jp/dbget-bin/www_bget?ko:K01185
K01205	1.84201	2.21e-06	4.13e-05	enriched	alpha-N-acetylglucosaminidase [EC:3.2.1.50]	http://www.genome.jp/dbget-bin/www_bget?ko:K01205
K01217	2.14789	1.75e-07	4.91e-06	enriched	L-iduronidase [EC:3.2.1.76]	http://www.genome.jp/dbget-bin/www_bget?ko:K01217
K01226	2.80799	1.04e-06	2.13e-05	enriched	trehalose-6-phosphate hydrolase [EC:3.2.1.93]	http://www.genome.jp/dbget-bin/www_bget?ko:K01226
K01451	1.02923	2.55e-06	4.63e-05	enriched	hippurate hydrolase [EC:3.5.1.32]	http://www.genome.jp/dbget-bin/www_bget?ko:K01451
K01484	1.00631	3.8e-06	6.51e-05	enriched	succinylarginine dihydrolase [EC:3.5.3.23]	http://www.genome.jp/dbget-bin/www_bget?ko:K01484
K01529	3.27528	1.32e-10	1.01e-08	enriched	inosine/xanthosine triphosphatase [EC:3.6.1.-]	http://www.genome.jp/dbget-bin/www_bget?ko:K01529
K01631	1.03432	0.000327449	0.00256451	enriched	2-dehydro-3-deoxyphosphogalactonate aldolase [EC:4.1.2.21]	http://www.genome.jp/dbget-bin/www_bget?ko:K01631
K01643	3.37671	0.00733621	0.0302788	enriched	citrate lyase subunit alpha / citrate CoA-transferase [EC:2.8.3.10]	http://www.genome.jp/dbget-bin/www_bget?ko:K01643
K01674	1.11434	1.06e-05	0.000154276	enriched	carbonic anhydrase [EC:4.2.1.1]	http://www.genome.jp/dbget-bin/www_bget?ko:K01674
K01734	1.0872	1.71e-07	4.82e-06	enriched	methylglyoxal synthase [EC:4.2.3.3]	http://www.genome.jp/dbget-bin/www_bget?ko:K01734
K01800	1.08875	2.7e-07	7.22e-06	enriched	maleylacetoacetate isomerase [EC:5.2.1.2]	http://www.genome.jp/dbget-bin/www_bget?ko:K01800
K02024	1.06732	0.00995378	0.0385601	enriched	maltoporin	http://www.genome.jp/dbget-bin/www_bget?ko:K02024
K02028	1.05525	1.1e-13	1.99e-11	enriched	polar amino acid transport system ATP-binding protein [EC:7.4.2.1]	http://www.genome.jp/dbget-bin/www_bget?ko:K02028
K02043	1.37418	3.32e-06	5.8e-05	enriched	GntR family transcriptional regulator, phosphonate transport system regulatory protein	http://www.genome.jp/dbget-bin/www_bget?ko:K02043
K02164	1.55393	6.24e-07	1.41e-05	enriched	nitric oxide reductase NorE protein	http://www.genome.jp/dbget-bin/www_bget?ko:K02164
K02189	1.15244	2.58e-08	9.41e-07	enriched	cobalt-precorrin 5A hydrolase [EC:3.7.1.12]	http://www.genome.jp/dbget-bin/www_bget?ko:K02189
K02225	1.08119	5.63e-05	0.000599209	enriched	cobalamin biosynthetic protein CobC	http://www.genome.jp/dbget-bin/www_bget?ko:K02225
K02228	1.03927	5.83e-06	9.45e-05	enriched	precorrin-6A synthase [EC:2.1.1.152]	http://www.genome.jp/dbget-bin/www_bget?ko:K02228
K02229	1.05746	6.19e-09	2.92e-07	enriched	precorrin-3B synthase [EC:1.14.13.83]	http://www.genome.jp/dbget-bin/www_bget?ko:K02229
K02297	1.30803	1.94e-08	7.44e-07	enriched	cytochrome o ubiquinol oxidase subunit II [EC:7.1.1.3]	http://www.genome.jp/dbget-bin/www_bget?ko:K02297
K02300	1.69775	2.49e-08	9.17e-07	enriched	cytochrome o ubiquinol oxidase subunit IV	http://www.genome.jp/dbget-bin/www_bget?ko:K02300
K02334	1.51578	0.00616866	0.0263592	enriched	DNA polymerase bacteriophage-type [EC:2.7.7.7]	http://www.genome.jp/dbget-bin/www_bget?ko:K02334
K02402	1.92192	5.37e-05	0.000577186	enriched	flagellar transcriptional activator FlhC	http://www.genome.jp/dbget-bin/www_bget?ko:K02402
K02403	1.93034	0.00105048	0.00652643	enriched	flagellar transcriptional activator FlhD	http://www.genome.jp/dbget-bin/www_bget?ko:K02403
K02423	1.84435	6.8e-05	0.000699503	enriched	flagellar protein FliT	http://www.genome.jp/dbget-bin/www_bget?ko:K02423
K02431	1.35048	1.68e-14	3.86e-12	enriched	L-fucose mutarotase [EC:5.1.3.29]	http://www.genome.jp/dbget-bin/www_bget?ko:K02431
K02463	1.02599	1.72e-05	0.000228392	enriched	general secretion pathway protein N	http://www.genome.jp/dbget-bin/www_bget?ko:K02463
K02491	1.57625	0.000233936	0.00194239	enriched	two-component system, sporulation sensor kinase A [EC:2.7.13.3]	http://www.genome.jp/dbget-bin/www_bget?ko:K02491
K02504	2.81181	0.0119045	0.0443511	enriched	protein transport protein HofB	http://www.genome.jp/dbget-bin/www_bget?ko:K02504
K02525	1.6184	0.00362026	0.0173948	enriched	LacI family transcriptional regulator, kdg operon repressor	http://www.genome.jp/dbget-bin/www_bget?ko:K02525
K02532	2.18271	1.27e-06	2.53e-05	enriched	MFS transporter, OHS family, lactose permease	http://www.genome.jp/dbget-bin/www_bget?ko:K02532
K02572	1.35176	0.000981583	0.00619221	enriched	ferredoxin-type protein NapF	http://www.genome.jp/dbget-bin/www_bget?ko:K02572
K02585	1.34889	0.000187733	0.00162083	enriched	nitrogen fixation protein NifB	http://www.genome.jp/dbget-bin/www_bget?ko:K02585
K02592	1.11965	0.00410206	0.0190634	enriched	nitrogenase molybdenum-iron protein NifN	http://www.genome.jp/dbget-bin/www_bget?ko:K02592
K02623	1.42293	2.05e-06	3.85e-05	enriched	LysR family transcriptional regulator, pca operon transcriptional activator	http://www.genome.jp/dbget-bin/www_bget?ko:K02623
K02651	1.04761	3.98e-07	9.79e-06	enriched	pilus assembly protein Flp/PilA	http://www.genome.jp/dbget-bin/www_bget?ko:K02651
K02757	2.64146	4.62e-05	0.000509547	enriched	beta-glucoside PTS system EIICBA component [EC:2.7.1.-]	http://www.genome.jp/dbget-bin/www_bget?ko:K02757
K02769	1.24152	0.00089536	0.00578781	enriched	fructose PTS system EIIB component [EC:2.7.1.202]	http://www.genome.jp/dbget-bin/www_bget?ko:K02769
K02819	3.00544	0.000221325	0.00186006	enriched	trehalose PTS system EIIBC or EIIBCA component [EC:2.7.1.201]	http://www.genome.jp/dbget-bin/www_bget?ko:K02819
K02831	2.81222	0.00417278	0.0192932	enriched	ser/thr/tyr protein kinase RAD53 [EC:2.7.11.-]	http://www.genome.jp/dbget-bin/www_bget?ko:K02831
K02839	2.52168	3.4e-07	8.48e-06	enriched	peptide chain release factor	http://www.genome.jp/dbget-bin/www_bget?ko:K02839
K02847	1.42669	2.31e-07	6.33e-06	enriched	O-antigen ligase [EC:2.4.1.-]	http://www.genome.jp/dbget-bin/www_bget?ko:K02847
K02854	1.89847	0.00111279	0.00682148	enriched	AraC family transcriptional regulator, L-rhamnose operon transcriptional activator RhaR	http://www.genome.jp/dbget-bin/www_bget?ko:K02854
K02856	1.28096	6.89e-08	2.23e-06	enriched	L-rhamnose-H+ transport protein	http://www.genome.jp/dbget-bin/www_bget?ko:K02856
K03068	1.72113	0.000124776	0.00115058	enriched	low density lipoprotein receptor-related protein 5/6	http://www.genome.jp/dbget-bin/www_bget?ko:K03068
K03098	1.02932	0.000351369	0.00271331	enriched	apolipoprotein D and lipocalin family protein	http://www.genome.jp/dbget-bin/www_bget?ko:K03098
K03194	3.11057	3.39e-09	1.73e-07	enriched	type IV secretion system protein VirB1	http://www.genome.jp/dbget-bin/www_bget?ko:K03194
K03195	1.52874	5.25e-08	1.76e-06	enriched	type IV secretion system protein VirB10	http://www.genome.jp/dbget-bin/www_bget?ko:K03195
K03196	1.9975	2.6e-09	1.39e-07	enriched	type IV secretion system protein VirB11 [EC:7.4.2.8]	http://www.genome.jp/dbget-bin/www_bget?ko:K03196
K03197	2.01091	7.37e-07	1.61e-05	enriched	type IV secretion system protein VirB2	http://www.genome.jp/dbget-bin/www_bget?ko:K03197
K03198	2.40679	7.9e-07	1.69e-05	enriched	type IV secretion system protein VirB3	http://www.genome.jp/dbget-bin/www_bget?ko:K03198
K03199	1.29108	5.71e-07	1.31e-05	enriched	type IV secretion system protein VirB4 [EC:7.4.2.8]	http://www.genome.jp/dbget-bin/www_bget?ko:K03199
K03200	1.66321	9.95e-08	3.04e-06	enriched	type IV secretion system protein VirB5	http://www.genome.jp/dbget-bin/www_bget?ko:K03200
K03201	2.22156	8.03e-10	5.03e-08	enriched	type IV secretion system protein VirB6	http://www.genome.jp/dbget-bin/www_bget?ko:K03201
K03202	4.40521	7.16e-06	0.000111288	enriched	type IV secretion system protein VirB7	http://www.genome.jp/dbget-bin/www_bget?ko:K03202
K03203	2.23845	1.21e-08	4.98e-07	enriched	type IV secretion system protein VirB8	http://www.genome.jp/dbget-bin/www_bget?ko:K03203
K03204	1.67786	8.32e-10	5.18e-08	enriched	type IV secretion system protein VirB9	http://www.genome.jp/dbget-bin/www_bget?ko:K03204
K03219	1.78657	9.56e-06	0.000141629	enriched	type III secretion protein C	http://www.genome.jp/dbget-bin/www_bget?ko:K03219
K03225	1.34969	0.00498827	0.0223735	enriched	type III secretion protein Q	http://www.genome.jp/dbget-bin/www_bget?ko:K03225
K03228	1.52693	0.000324224	0.0025445	enriched	type III secretion protein T	http://www.genome.jp/dbget-bin/www_bget?ko:K03228
K03229	1.29393	0.00103655	0.00647441	enriched	type III secretion protein U	http://www.genome.jp/dbget-bin/www_bget?ko:K03229
K03275	1.88513	0.000771116	0.00511986	enriched	UDP-glucose:(glucosyl)LPS alpha-1,3-glucosyltransferase [EC:2.4.1.-]	http://www.genome.jp/dbget-bin/www_bget?ko:K03275
K03288	1.24763	0.00376222	0.0178558	enriched	MFS transporter, MHS family, citrate/tricarballylate:H+ symporter	http://www.genome.jp/dbget-bin/www_bget?ko:K03288
K03346	2.183	0.0139567	0.0498199	enriched	replication initiation and membrane attachment protein	http://www.genome.jp/dbget-bin/www_bget?ko:K03346
K03382	3.577	6.26e-45	4.75e-41	enriched	hydroxydechloroatrazine ethylaminohydrolase [EC:3.5.4.43]	http://www.genome.jp/dbget-bin/www_bget?ko:K03382
K03396	1.0382	9.01e-10	5.52e-08	enriched	S-(hydroxymethyl)glutathione synthase [EC:4.4.1.22]	http://www.genome.jp/dbget-bin/www_bget?ko:K03396
K03435	1.67471	1.23e-11	1.18e-09	enriched	LacI family transcriptional regulator, fructose operon transcriptional repressor	http://www.genome.jp/dbget-bin/www_bget?ko:K03435
K03445	2.9464	3.35e-07	8.44e-06	enriched	MFS transporter, DHA1 family, purine ribonucleoside efflux pump	http://www.genome.jp/dbget-bin/www_bget?ko:K03445
K03462	1.55878	0.000106082	0.00101011	enriched	nicotinamide phosphoribosyltransferase [EC:2.4.2.12]	http://www.genome.jp/dbget-bin/www_bget?ko:K03462
K03486	3.20462	0.000259287	0.00210411	enriched	GntR family transcriptional regulator, trehalose operon transcriptional repressor	http://www.genome.jp/dbget-bin/www_bget?ko:K03486
K03490	2.16807	0.00850641	0.0341743	enriched	AraC family transcriptional regulator, dual regulator of chb operon	http://www.genome.jp/dbget-bin/www_bget?ko:K03490
K03502	1.52205	3.85e-05	0.000438972	enriched	DNA polymerase V	http://www.genome.jp/dbget-bin/www_bget?ko:K03502
K03656	1.01752	3.65e-06	6.31e-05	enriched	ATP-dependent DNA helicase Rep [EC:3.6.4.12]	http://www.genome.jp/dbget-bin/www_bget?ko:K03656
K03658	1.59317	8.28e-05	0.000818887	enriched	DNA helicase IV [EC:3.6.4.12]	http://www.genome.jp/dbget-bin/www_bget?ko:K03658
K03668	1.22522	0.0027932	0.0142744	enriched	heat shock protein HslJ	http://www.genome.jp/dbget-bin/www_bget?ko:K03668
K03774	1.21699	0.00452402	0.0205956	enriched	FKBP-type peptidyl-prolyl cis-trans isomerase SlpA [EC:5.2.1.8]	http://www.genome.jp/dbget-bin/www_bget?ko:K03774
K03777	1.20372	0.00188997	0.0105386	enriched	D-lactate dehydrogenase (quinone) [EC:1.1.5.12]	http://www.genome.jp/dbget-bin/www_bget?ko:K03777
K03879	2.10971	0.00394423	0.0185228	enriched	NADH-ubiquinone oxidoreductase chain 2 [EC:7.1.1.2]	http://www.genome.jp/dbget-bin/www_bget?ko:K03879
K03896	4.0344	8.81e-05	0.000859168	enriched	acetyl CoA:N6-hydroxylysine acetyl transferase [EC:2.3.1.102]	http://www.genome.jp/dbget-bin/www_bget?ko:K03896
K03927	2.99493	0.00104248	0.00650075	enriched	carboxylesterase 2 [EC:3.1.1.1 3.1.1.84 3.1.1.56]	http://www.genome.jp/dbget-bin/www_bget?ko:K03927
K03935	1.27774	0.0116675	0.0436306	enriched	NADH dehydrogenase (ubiquinone) Fe-S protein 2 [EC:7.1.1.2 1.6.99.3]	http://www.genome.jp/dbget-bin/www_bget?ko:K03935
K03970	1.05139	0.000423768	0.00316797	enriched	phage shock protein B	http://www.genome.jp/dbget-bin/www_bget?ko:K03970
K03974	1.13531	5.15e-08	1.74e-06	enriched	psp operon transcriptional activator	http://www.genome.jp/dbget-bin/www_bget?ko:K03974
K04054	2.64676	2.82e-05	0.000344141	enriched	type III secretion protein K	http://www.genome.jp/dbget-bin/www_bget?ko:K04054
K04062	1.83334	0.000430477	0.00320283	enriched	osmotically inducible lipoprotein OsmB	http://www.genome.jp/dbget-bin/www_bget?ko:K04062
K04719	1.08173	9.92e-06	0.00014624	enriched	5,6-dimethylbenzimidazole synthase [EC:1.13.11.79]	http://www.genome.jp/dbget-bin/www_bget?ko:K04719
K04747	2.75009	3.95e-05	0.000448921	enriched	nitric oxide reductase NorF protein	http://www.genome.jp/dbget-bin/www_bget?ko:K04747
K04774	1.08024	0.000708474	0.00479626	enriched	serine protease SohB [EC:3.4.21.-]	http://www.genome.jp/dbget-bin/www_bget?ko:K04774
K04783	3.8445	0.00381246	0.0180154	enriched	yersiniabactin salicyl-AMP ligase [EC:6.3.2.-]	http://www.genome.jp/dbget-bin/www_bget?ko:K04783
K05351	1.26593	3.31e-07	8.41e-06	enriched	D-xylulose reductase [EC:1.1.1.9]	http://www.genome.jp/dbget-bin/www_bget?ko:K05351
K05358	1.32206	7.35e-07	1.61e-05	enriched	quinate dehydrogenase (quinone) [EC:1.1.5.8]	http://www.genome.jp/dbget-bin/www_bget?ko:K05358
K05517	4.53019	2.77e-06	4.98e-05	enriched	nucleoside-specific channel-forming protein	http://www.genome.jp/dbget-bin/www_bget?ko:K05517
K05541	1.12221	0.000576688	0.00404855	enriched	tRNA-dihydrouridine synthase C [EC:1.-.-.-]	http://www.genome.jp/dbget-bin/www_bget?ko:K05541
K05597	1.4399	0.000743179	0.00498232	enriched	glutamin-(asparagin-)ase [EC:3.5.1.38]	http://www.genome.jp/dbget-bin/www_bget?ko:K05597
K05780	1.01903	5.79e-07	1.32e-05	enriched	alpha-D-ribose 1-methylphosphonate 5-triphosphate synthase subunit PhnL [EC:2.7.8.37]	http://www.genome.jp/dbget-bin/www_bget?ko:K05780
K05783	1.49364	3.3e-07	8.41e-06	enriched	dihydroxycyclohexadiene carboxylate dehydrogenase [EC:1.3.1.25 1.3.1.-]	http://www.genome.jp/dbget-bin/www_bget?ko:K05783
K05795	1.40517	0.000131626	0.00120351	enriched	tellurium resistance protein TerD	http://www.genome.jp/dbget-bin/www_bget?ko:K05795
K05836	1.61091	7.04e-22	5.94e-19	enriched	GntR family transcriptional regulator, histidine utilization repressor	http://www.genome.jp/dbget-bin/www_bget?ko:K05836
K05874	1.03545	6.66e-05	0.000690041	enriched	methyl-accepting chemotaxis protein I, serine sensor receptor	http://www.genome.jp/dbget-bin/www_bget?ko:K05874
K05875	1.50679	0.000252792	0.00205841	enriched	methyl-accepting chemotaxis protein II, aspartate sensor receptor	http://www.genome.jp/dbget-bin/www_bget?ko:K05875
K05886	1.45083	0.000174105	0.00152221	enriched	serine 3-dehydrogenase (NADP+) [EC:1.1.1.276]	http://www.genome.jp/dbget-bin/www_bget?ko:K05886
K05928	1.26253	1.54e-09	8.9e-08	enriched	tocopherol O-methyltransferase [EC:2.1.1.95]	http://www.genome.jp/dbget-bin/www_bget?ko:K05928
K05934	1.23008	6.61e-07	1.47e-05	enriched	precorrin-3B C17-methyltransferase [EC:2.1.1.131]	http://www.genome.jp/dbget-bin/www_bget?ko:K05934
K05998	1.47218	0.00379692	0.0179618	enriched	pseudomonalisin [EC:3.4.21.100]	http://www.genome.jp/dbget-bin/www_bget?ko:K05998
K06145	1.07016	6.07e-08	2e-06	enriched	LacI family transcriptional regulator, gluconate utilization system Gnt-I transcriptional repressor	http://www.genome.jp/dbget-bin/www_bget?ko:K06145
K06165	1.2579	8.91e-07	1.86e-05	enriched	alpha-D-ribose 1-methylphosphonate 5-triphosphate synthase subunit PhnH [EC:2.7.8.37]	http://www.genome.jp/dbget-bin/www_bget?ko:K06165
K06166	1.4275	4.45e-10	2.96e-08	enriched	alpha-D-ribose 1-methylphosphonate 5-triphosphate synthase subunit PhnG [EC:2.7.8.37]	http://www.genome.jp/dbget-bin/www_bget?ko:K06166
K06183	1.12371	0.000259791	0.00210411	enriched	16S rRNA pseudouridine516 synthase [EC:5.4.99.19]	http://www.genome.jp/dbget-bin/www_bget?ko:K06183
K06198	2.55393	0.00104049	0.00649363	enriched	competence protein CoiA	http://www.genome.jp/dbget-bin/www_bget?ko:K06198
K06385	1.56392	0.0042046	0.0193856	enriched	stage II sporulation protein P	http://www.genome.jp/dbget-bin/www_bget?ko:K06385
K06394	1.46995	0.00110129	0.00677283	enriched	stage III sporulation protein AE	http://www.genome.jp/dbget-bin/www_bget?ko:K06394
K06443	1.63436	1.12e-07	3.29e-06	enriched	lycopene beta-cyclase [EC:5.5.1.19]	http://www.genome.jp/dbget-bin/www_bget?ko:K06443
K06447	1.22799	2.7e-05	0.000331019	enriched	succinylglutamic semialdehyde dehydrogenase [EC:1.2.1.71]	http://www.genome.jp/dbget-bin/www_bget?ko:K06447
K06483	3.0037	0.00451676	0.0205748	enriched	integrin alpha 4	http://www.genome.jp/dbget-bin/www_bget?ko:K06483
K06605	1.07017	0.000332506	0.0025945	enriched	myo-inositol catabolism protein IolH	http://www.genome.jp/dbget-bin/www_bget?ko:K06605
K06606	1.73834	7.99e-11	6.66e-09	enriched	2-keto-myo-inositol isomerase [EC:5.3.99.11]	http://www.genome.jp/dbget-bin/www_bget?ko:K06606
K06879	1.0617	0.0064511	0.0272895	enriched	7-cyano-7-deazaguanine reductase [EC:1.7.1.13]	http://www.genome.jp/dbget-bin/www_bget?ko:K06879
K06909	1.97939	1.18e-05	0.00016767	enriched	phage terminase large subunit	http://www.genome.jp/dbget-bin/www_bget?ko:K06909
K06986	2.29146	2.16e-13	3.64e-11	enriched	uncharacterized protein	http://www.genome.jp/dbget-bin/www_bget?ko:K06986
K07002	1.23602	2.42e-08	8.95e-07	enriched	uncharacterized protein	http://www.genome.jp/dbget-bin/www_bget?ko:K07002
K07015	2.54334	4.43e-07	1.06e-05	enriched	uncharacterized protein	http://www.genome.jp/dbget-bin/www_bget?ko:K07015
K07039	1.18753	1.51e-07	4.33e-06	enriched	uncharacterized protein	http://www.genome.jp/dbget-bin/www_bget?ko:K07039
K07136	1.48299	3.4e-07	8.48e-06	enriched	uncharacterized protein	http://www.genome.jp/dbget-bin/www_bget?ko:K07136
K07146	1.39111	1.22e-09	7.26e-08	enriched	UPF0176 protein	http://www.genome.jp/dbget-bin/www_bget?ko:K07146
K07168	1.02686	0.000166987	0.00147528	enriched	CBS domain-containing membrane protein	http://www.genome.jp/dbget-bin/www_bget?ko:K07168
K07169	1.82827	0.000341128	0.00265248	enriched	FHA domain-containing protein	http://www.genome.jp/dbget-bin/www_bget?ko:K07169
K07219	2.63595	0.00948335	0.037199	enriched	putative molybdopterin biosynthesis protein	http://www.genome.jp/dbget-bin/www_bget?ko:K07219
K07225	1.36654	2.41e-07	6.53e-06	enriched	putative hemin transport protein	http://www.genome.jp/dbget-bin/www_bget?ko:K07225
K07245	1.06598	9.72e-07	2.02e-05	enriched	copper resistance protein D	http://www.genome.jp/dbget-bin/www_bget?ko:K07245
K07265	1.9157	2.13e-08	7.98e-07	enriched	capsular polysaccharide export protein	http://www.genome.jp/dbget-bin/www_bget?ko:K07265
K07266	1.2791	7.15e-07	1.57e-05	enriched	capsular polysaccharide export protein	http://www.genome.jp/dbget-bin/www_bget?ko:K07266
K07270	1.00235	6.57e-05	0.000681915	enriched	glycosyl transferase, family 25	http://www.genome.jp/dbget-bin/www_bget?ko:K07270
K07405	2.05399	6.91e-07	1.52e-05	enriched	alpha-amylase [EC:3.2.1.1]	http://www.genome.jp/dbget-bin/www_bget?ko:K07405
K07446	4.06635	3.28e-05	0.000387622	enriched	tRNA (guanine10-N2)-dimethyltransferase [EC:2.1.1.213]	http://www.genome.jp/dbget-bin/www_bget?ko:K07446
K07473	1.85291	1.47e-05	0.000200477	enriched	DNA-damage-inducible protein J	http://www.genome.jp/dbget-bin/www_bget?ko:K07473
K07482	3.46815	8.04e-15	1.97e-12	enriched	transposase, IS30 family	http://www.genome.jp/dbget-bin/www_bget?ko:K07482
K07495	2.38423	1.09e-08	4.61e-07	enriched	putative transposase	http://www.genome.jp/dbget-bin/www_bget?ko:K07495
K07498	2.73658	1.11e-11	1.08e-09	enriched	putative transposase	http://www.genome.jp/dbget-bin/www_bget?ko:K07498
K07518	1.32326	1.24e-05	0.00017585	enriched	hydroxybutyrate-dimer hydrolase [EC:3.1.1.22]	http://www.genome.jp/dbget-bin/www_bget?ko:K07518
K07649	1.3141	1.41e-08	5.71e-07	enriched	two-component system, OmpR family, sensor histidine kinase TctE [EC:2.7.13.3]	http://www.genome.jp/dbget-bin/www_bget?ko:K07649
K07652	1.02927	0.000129766	0.00118793	enriched	two-component system, OmpR family, sensor histidine kinase VicK [EC:2.7.13.3]	http://www.genome.jp/dbget-bin/www_bget?ko:K07652
K07664	1.09288	0.000499026	0.00357949	enriched	two-component system, OmpR family, response regulator BaeR	http://www.genome.jp/dbget-bin/www_bget?ko:K07664
K07673	1.181	4.54e-05	0.000501683	enriched	two-component system, NarL family, nitrate/nitrite sensor histidine kinase NarX [EC:2.7.13.3]	http://www.genome.jp/dbget-bin/www_bget?ko:K07673
K07685	1.69063	1.65e-06	3.14e-05	enriched	two-component system, NarL family, nitrate/nitrite response regulator NarP	http://www.genome.jp/dbget-bin/www_bget?ko:K07685
K07722	1.12606	1.9e-05	0.000247564	enriched	CopG family transcriptional regulator, nickel-responsive regulator	http://www.genome.jp/dbget-bin/www_bget?ko:K07722
K07724	3.69853	0.000202372	0.00172982	enriched	Ner family transcriptional regulator	http://www.genome.jp/dbget-bin/www_bget?ko:K07724
K07733	1.06962	7.22e-05	0.000734203	enriched	prophage regulatory protein	http://www.genome.jp/dbget-bin/www_bget?ko:K07733
K07746	1.60506	4.47e-13	6.65e-11	enriched	antitoxin ParD1/3/4	http://www.genome.jp/dbget-bin/www_bget?ko:K07746
K07750	1.4804	0.00075021	0.00502058	enriched	methylsterol monooxygenase [EC:1.14.18.9]	http://www.genome.jp/dbget-bin/www_bget?ko:K07750
K07774	1.15341	0.00174235	0.00986035	enriched	two-component system, OmpR family, response regulator TctD	http://www.genome.jp/dbget-bin/www_bget?ko:K07774
K07782	1.90209	4.96e-10	3.27e-08	enriched	LuxR family transcriptional regulator, quorum-sensing system regulator SdiA	http://www.genome.jp/dbget-bin/www_bget?ko:K07782
K07978	3.4481	7.33e-21	4.28e-18	enriched	GntR family transcriptional regulator	http://www.genome.jp/dbget-bin/www_bget?ko:K07978
K07993	3.54649	0.000314134	0.00249108	enriched	matrix metalloproteinase-11 (stromelysin 3) [EC:3.4.24.-]	http://www.genome.jp/dbget-bin/www_bget?ko:K07993
K08085	2.74831	0.000367521	0.00280595	enriched	type IV fimbrial biogenesis protein FimU	http://www.genome.jp/dbget-bin/www_bget?ko:K08085
K08139	2.60048	0.000331397	0.00259009	enriched	MFS transporter, SP family, sugar:H+ symporter	http://www.genome.jp/dbget-bin/www_bget?ko:K08139
K08156	2.52561	0.0139483	0.0498134	enriched	MFS transporter, DHA1 family, arabinose polymer utilization protein	http://www.genome.jp/dbget-bin/www_bget?ko:K08156
K08160	2.24228	0.00024624	0.00202461	enriched	MFS transporter, DHA1 family, multidrug/chloramphenicol efflux transport protein	http://www.genome.jp/dbget-bin/www_bget?ko:K08160
K08161	1.48791	5.86e-06	9.48e-05	enriched	MFS transporter, DHA1 family, multidrug resistance protein	http://www.genome.jp/dbget-bin/www_bget?ko:K08161
K08169	1.1448	2.09e-06	3.91e-05	enriched	MFS transporter, DHA2 family, multidrug resistance protein	http://www.genome.jp/dbget-bin/www_bget?ko:K08169
K08178	1.00578	2.98e-05	0.000361619	enriched	MFS transporter, SHS family, lactate transporter	http://www.genome.jp/dbget-bin/www_bget?ko:K08178
K08308	5.27908	1.41e-11	1.34e-09	enriched	membrane-bound lytic murein transglycosylase E [EC:4.2.2.-]	http://www.genome.jp/dbget-bin/www_bget?ko:K08308
K08365	1.14223	3.05e-08	1.09e-06	enriched	MerR family transcriptional regulator, mercuric resistance operon regulatory protein	http://www.genome.jp/dbget-bin/www_bget?ko:K08365
K08598	4.95886	5.61e-05	0.000597879	enriched	YopJ protease family	http://www.genome.jp/dbget-bin/www_bget?ko:K08598
K08989	1.1645	3.68e-05	0.000422264	enriched	putative membrane protein	http://www.genome.jp/dbget-bin/www_bget?ko:K08989
K09021	1.30906	8.79e-05	0.000858126	enriched	aminoacrylate peracid reductase	http://www.genome.jp/dbget-bin/www_bget?ko:K09021
K09123	1.34986	1.62e-06	3.1e-05	enriched	cis-L-3-hydroxyproline dehydratase [EC:4.2.1.171]	http://www.genome.jp/dbget-bin/www_bget?ko:K09123
K09161	2.45378	0.000415475	0.00312117	enriched	uncharacterized protein	http://www.genome.jp/dbget-bin/www_bget?ko:K09161
K09483	2.62543	0.00215049	0.011624	enriched	3-dehydroshikimate dehydratase [EC:4.2.1.118]	http://www.genome.jp/dbget-bin/www_bget?ko:K09483
K09552	6.02592	2.22e-09	1.23e-07	enriched	spastic paraplegia 7 [EC:3.4.24.-]	http://www.genome.jp/dbget-bin/www_bget?ko:K09552
K09688	1.24428	4.85e-13	7.07e-11	enriched	capsular polysaccharide transport system permease protein	http://www.genome.jp/dbget-bin/www_bget?ko:K09688
K09689	1.09268	8.2e-07	1.75e-05	enriched	capsular polysaccharide transport system ATP-binding protein [EC:7.6.2.12]	http://www.genome.jp/dbget-bin/www_bget?ko:K09689
K09704	1.47717	1.05e-07	3.14e-06	enriched	uncharacterized protein	http://www.genome.jp/dbget-bin/www_bget?ko:K09704
K09799	1.29463	8.92e-08	2.8e-06	enriched	uncharacterized protein	http://www.genome.jp/dbget-bin/www_bget?ko:K09799
K09824	1.71252	0.00925765	0.0365158	enriched	uncharacterized protein	http://www.genome.jp/dbget-bin/www_bget?ko:K09824
K09893	1.90075	1.02e-06	2.1e-05	enriched	regulator of ribonuclease activity B	http://www.genome.jp/dbget-bin/www_bget?ko:K09893
K09939	1.19739	4.1e-06	6.93e-05	enriched	uncharacterized protein	http://www.genome.jp/dbget-bin/www_bget?ko:K09939
K09956	1.1742	0.0002749	0.00221938	enriched	uncharacterized protein	http://www.genome.jp/dbget-bin/www_bget?ko:K09956
K09960	1.416	0.000557157	0.00392596	enriched	uncharacterized protein	http://www.genome.jp/dbget-bin/www_bget?ko:K09960
K09961	1.99515	2.16e-08	8.07e-07	enriched	uncharacterized protein	http://www.genome.jp/dbget-bin/www_bget?ko:K09961
K09962	1.05125	0.000233331	0.00193948	enriched	uncharacterized protein	http://www.genome.jp/dbget-bin/www_bget?ko:K09962
K09978	1.16013	1.51e-05	0.000204763	enriched	uncharacterized protein	http://www.genome.jp/dbget-bin/www_bget?ko:K09978
K09980	3.46736	8.31e-11	6.78e-09	enriched	uncharacterized protein	http://www.genome.jp/dbget-bin/www_bget?ko:K09980
K09982	1.5163	0.00803366	0.0326147	enriched	uncharacterized protein	http://www.genome.jp/dbget-bin/www_bget?ko:K09982
K09991	1.06434	5.48e-09	2.63e-07	enriched	uncharacterized protein	http://www.genome.jp/dbget-bin/www_bget?ko:K09991
K09994	3.47823	0.00470426	0.0213265	enriched	(aminoalkyl)phosphonate N-acetyltransferase [EC:2.3.1.280]	http://www.genome.jp/dbget-bin/www_bget?ko:K09994
K10013	1.36112	0.0127116	0.046558	enriched	lysine/arginine/ornithine transport system substrate-binding protein	http://www.genome.jp/dbget-bin/www_bget?ko:K10013
K10014	1.52237	0.00276865	0.0141586	enriched	histidine transport system substrate-binding protein	http://www.genome.jp/dbget-bin/www_bget?ko:K10014
K10015	1.72237	0.00646222	0.0273189	enriched	histidine transport system permease protein	http://www.genome.jp/dbget-bin/www_bget?ko:K10015
K10016	1.73317	2e-05	0.000258418	enriched	histidine transport system permease protein	http://www.genome.jp/dbget-bin/www_bget?ko:K10016
K10017	1.37953	0.00975647	0.0380091	enriched	histidine transport system ATP-binding protein [EC:7.4.2.1]	http://www.genome.jp/dbget-bin/www_bget?ko:K10017
K10018	2.95698	6.12e-16	2.02e-13	enriched	octopine/nopaline transport system substrate-binding protein	http://www.genome.jp/dbget-bin/www_bget?ko:K10018
K10019	2.462	3.31e-25	5.02e-22	enriched	octopine/nopaline transport system permease protein	http://www.genome.jp/dbget-bin/www_bget?ko:K10019
K10020	2.66823	6.53e-30	1.65e-26	enriched	octopine/nopaline transport system permease protein	http://www.genome.jp/dbget-bin/www_bget?ko:K10020
K10021	1.32521	2.31e-15	6.49e-13	enriched	octopine/nopaline transport system ATP-binding protein [EC:7.4.2.1]	http://www.genome.jp/dbget-bin/www_bget?ko:K10021
K10025	1.40188	1.34e-05	0.000185841	enriched	arginine/ornithine transport system ATP-binding protein [EC:7.4.2.1]	http://www.genome.jp/dbget-bin/www_bget?ko:K10025
K10107	1.16713	3.72e-13	5.64e-11	enriched	capsular polysaccharide transport system permease protein	http://www.genome.jp/dbget-bin/www_bget?ko:K10107
K10111	1.49379	4.36e-15	1.14e-12	enriched	multiple sugar transport system ATP-binding protein [EC:3.6.3.-]	http://www.genome.jp/dbget-bin/www_bget?ko:K10111
K10191	1.35509	3.43e-12	4e-10	enriched	lactose/L-arabinose transport system ATP-binding protein	http://www.genome.jp/dbget-bin/www_bget?ko:K10191
K10235	1.18373	2.6e-12	3.23e-10	enriched	alpha-glucoside transport system ATP-binding protein	http://www.genome.jp/dbget-bin/www_bget?ko:K10235
K10454	2.33897	0.00982271	0.0381888	enriched	kelch-like protein 17 (actinfilin)	http://www.genome.jp/dbget-bin/www_bget?ko:K10454
K10538	1.86933	3.24e-10	2.23e-08	enriched	L-arabinose transport system permease protein	http://www.genome.jp/dbget-bin/www_bget?ko:K10538
K10565	1.87764	3.89e-12	4.41e-10	enriched	chemotaxis protein MotD	http://www.genome.jp/dbget-bin/www_bget?ko:K10565
K10621	1.08806	1.12e-06	2.28e-05	enriched	2,3-dihydroxy-p-cumate/2,3-dihydroxybenzoate 3,4-dioxygenase [EC:1.13.11.- 1.13.11.14]	http://www.genome.jp/dbget-bin/www_bget?ko:K10621
K10686	5.56897	3.6e-12	4.14e-10	enriched	ubiquitin-activating enzyme E1 C [EC:6.2.1.45]	http://www.genome.jp/dbget-bin/www_bget?ko:K10686
K10815	3.73204	9.02e-06	0.000135924	enriched	hydrogen cyanide synthase HcnB [EC:1.4.99.5]	http://www.genome.jp/dbget-bin/www_bget?ko:K10815
K10816	4.84618	1.07e-08	4.6e-07	enriched	hydrogen cyanide synthase HcnC [EC:1.4.99.5]	http://www.genome.jp/dbget-bin/www_bget?ko:K10816
K10819	2.80724	0.000128488	0.00117907	enriched	histidine kinase [EC:2.7.13.3]	http://www.genome.jp/dbget-bin/www_bget?ko:K10819
K10844	1.41313	0.000198019	0.00170154	enriched	DNA excision repair protein ERCC-2 [EC:3.6.4.12]	http://www.genome.jp/dbget-bin/www_bget?ko:K10844
K10857	2.18432	0.000408361	0.00307445	enriched	exodeoxyribonuclease X [EC:3.1.11.-]	http://www.genome.jp/dbget-bin/www_bget?ko:K10857
K10873	3.70347	4.34e-05	0.000484164	enriched	DNA repair and recombination protein RAD52	http://www.genome.jp/dbget-bin/www_bget?ko:K10873
K10906	2.19466	0.0104013	0.0398424	enriched	exodeoxyribonuclease VIII [EC:3.1.11.-]	http://www.genome.jp/dbget-bin/www_bget?ko:K10906
K10954	2.21402	0.00754232	0.0309231	enriched	zona occludens toxin	http://www.genome.jp/dbget-bin/www_bget?ko:K10954
K11003	1.16693	3.85e-08	1.34e-06	enriched	hemolysin D	http://www.genome.jp/dbget-bin/www_bget?ko:K11003
K11021	5.91755	7.27e-21	4.28e-18	enriched	insecticidal toxin complex protein TccC	http://www.genome.jp/dbget-bin/www_bget?ko:K11021
K11077	2.63917	0.000155673	0.00138849	enriched	mannopine transport system substrate-binding protein	http://www.genome.jp/dbget-bin/www_bget?ko:K11077
K11078	2.90483	1.75e-05	0.000231658	enriched	mannopine transport system permease protein	http://www.genome.jp/dbget-bin/www_bget?ko:K11078
K11079	1.85641	0.00160777	0.00923647	enriched	mannopine transport system permease protein	http://www.genome.jp/dbget-bin/www_bget?ko:K11079
K11170	2.14081	7.04e-12	7.03e-10	enriched	dehydrogenase/reductase SDR family member X [EC:1.1.-.-]	http://www.genome.jp/dbget-bin/www_bget?ko:K11170
K11176	2.15416	3.79e-08	1.33e-06	enriched	IMP cyclohydrolase [EC:3.5.4.10]	http://www.genome.jp/dbget-bin/www_bget?ko:K11176
K11181	1.29423	0.00988631	0.0383575	enriched	dissimilatory sulfite reductase beta subunit [EC:1.8.99.5]	http://www.genome.jp/dbget-bin/www_bget?ko:K11181
K11230	2.36604	0.00940444	0.0369603	enriched	mitogen-activated protein kinase kinase kinase [EC:2.7.11.25]	http://www.genome.jp/dbget-bin/www_bget?ko:K11230
K11392	4.4896	7.17e-07	1.57e-05	enriched	16S rRNA (cytosine1407-C5)-methyltransferase [EC:2.1.1.178]	http://www.genome.jp/dbget-bin/www_bget?ko:K11392
K11534	2.24121	2.59e-13	4.27e-11	enriched	DeoR family transcriptional regulator, deoxyribose operon repressor	http://www.genome.jp/dbget-bin/www_bget?ko:K11534
K11703	3.39065	0.000462213	0.00337607	enriched	collagen beta-1,O-galactosyltransferase [EC:2.4.1.50]	http://www.genome.jp/dbget-bin/www_bget?ko:K11703
K11711	1.56294	3.71e-08	1.31e-06	enriched	two-component system, LuxR family, sensor histidine kinase DctS [EC:2.7.13.3]	http://www.genome.jp/dbget-bin/www_bget?ko:K11711
K11712	1.71	8.09e-05	0.000802859	enriched	two-component system, LuxR family, response regulator DctR	http://www.genome.jp/dbget-bin/www_bget?ko:K11712
K11740	1.25519	0.000439141	0.00324503	enriched	bacteriophage N4 adsorption protein B	http://www.genome.jp/dbget-bin/www_bget?ko:K11740
K11742	1.99731	0.000694977	0.00472174	enriched	spermidine export protein MdtI	http://www.genome.jp/dbget-bin/www_bget?ko:K11742
K11743	3.32659	1.51e-08	5.95e-07	enriched	spermidine export protein MdtJ	http://www.genome.jp/dbget-bin/www_bget?ko:K11743
K11746	2.01441	0.0010191	0.00638109	enriched	glutathione-regulated potassium-efflux system ancillary protein KefF	http://www.genome.jp/dbget-bin/www_bget?ko:K11746
K11811	1.20348	7.33e-05	0.000741152	enriched	arsenical resistance protein ArsH	http://www.genome.jp/dbget-bin/www_bget?ko:K11811
K11816	1.66182	0.00287271	0.0145284	enriched	indole-3-pyruvate monooxygenase [EC:1.14.13.168]	http://www.genome.jp/dbget-bin/www_bget?ko:K11816
K11914	2.72958	1.14e-06	2.3e-05	enriched	sigma-54 dependent transcriptional regulator	http://www.genome.jp/dbget-bin/www_bget?ko:K11914
K11915	1.34118	0.00367132	0.0175562	enriched	serine/threonine protein phosphatase Stp1 [EC:3.1.3.16]	http://www.genome.jp/dbget-bin/www_bget?ko:K11915
K11916	3.81256	1.43e-06	2.77e-05	enriched	serine/threonine-protein kinase Stk1 [EC:2.7.11.-]	http://www.genome.jp/dbget-bin/www_bget?ko:K11916
K11921	1.17137	0.00112648	0.00687761	enriched	LysR family transcriptional regulator, cyn operon transcriptional activator	http://www.genome.jp/dbget-bin/www_bget?ko:K11921
K11937	3.5081	3.16e-07	8.15e-06	enriched	biofilm PGA synthesis protein PgaD	http://www.genome.jp/dbget-bin/www_bget?ko:K11937
K11947	2.41401	6.71e-10	4.28e-08	enriched	aldehyde dehydrogenase [EC:1.2.1.-]	http://www.genome.jp/dbget-bin/www_bget?ko:K11947
K11953	3.35619	0.000174435	0.00152335	enriched	bicarbonate transport system ATP-binding protein [EC:3.6.3.-]	http://www.genome.jp/dbget-bin/www_bget?ko:K11953
K12056	2.05211	5.87e-05	0.000619382	enriched	conjugal transfer mating pair stabilization protein TraG	http://www.genome.jp/dbget-bin/www_bget?ko:K12056
K12057	1.9035	0.0106988	0.0407596	enriched	conjugal transfer pilus assembly protein TraF	http://www.genome.jp/dbget-bin/www_bget?ko:K12057
K12058	1.85194	0.00171036	0.00973008	enriched	conjugal transfer mating pair stabilization protein TraN	http://www.genome.jp/dbget-bin/www_bget?ko:K12058
K12060	1.87477	0.00205845	0.0112466	enriched	conjugal transfer pilus assembly protein TraU	http://www.genome.jp/dbget-bin/www_bget?ko:K12060
K12061	1.99721	0.00965373	0.0377445	enriched	conjugal transfer pilus assembly protein TraW	http://www.genome.jp/dbget-bin/www_bget?ko:K12061
K12063	1.58864	0.000133825	0.00121921	enriched	conjugal transfer ATP-binding protein TraC	http://www.genome.jp/dbget-bin/www_bget?ko:K12063
K12065	1.75088	0.002172	0.0117152	enriched	conjugal transfer pilus assembly protein TraB	http://www.genome.jp/dbget-bin/www_bget?ko:K12065
K12066	2.13728	0.0026266	0.0136342	enriched	conjugal transfer pilus assembly protein TraK	http://www.genome.jp/dbget-bin/www_bget?ko:K12066
K12067	2.06822	4.54e-06	7.64e-05	enriched	conjugal transfer pilus assembly protein TraE	http://www.genome.jp/dbget-bin/www_bget?ko:K12067
K12068	2.07641	0.0016152	0.00926951	enriched	conjugal transfer pilus assembly protein TraL	http://www.genome.jp/dbget-bin/www_bget?ko:K12068
K12071	1.38005	0.0139153	0.049719	enriched	conjugal transfer pilus assembly protein TraD	http://www.genome.jp/dbget-bin/www_bget?ko:K12071
K12072	1.80061	3.9e-06	6.65e-05	enriched	conjugative transfer pilus assembly protein TraH	http://www.genome.jp/dbget-bin/www_bget?ko:K12072
K12073	1.93204	0.00536583	0.0236958	enriched	1,4-dihydroxy-2-naphthoyl-CoA hydrolase [EC:3.1.2.28]	http://www.genome.jp/dbget-bin/www_bget?ko:K12073
K12203	3.56948	0.000544679	0.00385954	enriched	defect in organelle trafficking protein DotB [EC:7.2.4.8]	http://www.genome.jp/dbget-bin/www_bget?ko:K12203
K12206	3.01019	0.00146836	0.00855211	enriched	intracellular multiplication protein IcmB [EC:7.2.4.8]	http://www.genome.jp/dbget-bin/www_bget?ko:K12206
K12209	2.99856	0.00408338	0.0190052	enriched	intracellular multiplication protein IcmE	http://www.genome.jp/dbget-bin/www_bget?ko:K12209
K12212	3.421	0.00195704	0.0108567	enriched	intracellular multiplication protein IcmJ	http://www.genome.jp/dbget-bin/www_bget?ko:K12212
K12213	3.54749	6.98e-05	0.000714145	enriched	intracellular multiplication protein IcmK	http://www.genome.jp/dbget-bin/www_bget?ko:K12213
K12217	2.45914	0.0113902	0.0428134	enriched	intracellular multiplication protein IcmO [EC:7.2.4.8]	http://www.genome.jp/dbget-bin/www_bget?ko:K12217
K12281	1.48403	0.0103894	0.0398411	enriched	MSHA biogenesis protein MshK	http://www.genome.jp/dbget-bin/www_bget?ko:K12281
K12284	1.15198	0.00176445	0.00995569	enriched	MSHA biogenesis protein MshN	http://www.genome.jp/dbget-bin/www_bget?ko:K12284
K12533	3.01325	0.0021259	0.0115158	enriched	ATP-binding cassette, subfamily C, bacterial RsaD	http://www.genome.jp/dbget-bin/www_bget?ko:K12533
K12535	3.65214	8.88e-05	0.000864179	enriched	outer membrane protein, S-layer protein transport system	http://www.genome.jp/dbget-bin/www_bget?ko:K12535
K12537	1.04394	0.00140927	0.00827779	enriched	membrane fusion protein, protease secretion system	http://www.genome.jp/dbget-bin/www_bget?ko:K12537
K12539	1.42714	8.8e-11	7.1e-09	enriched	ATP-binding cassette, subfamily C, bacterial PrsD	http://www.genome.jp/dbget-bin/www_bget?ko:K12539
K12540	2.11233	2.29e-09	1.26e-07	enriched	membrane fusion protein	http://www.genome.jp/dbget-bin/www_bget?ko:K12540
K12542	1.12299	1.02e-06	2.1e-05	enriched	membrane fusion protein, adhesin transport system	http://www.genome.jp/dbget-bin/www_bget?ko:K12542
K12543	1.03916	4.87e-07	1.14e-05	enriched	outer membrane protein, adhesin transport system	http://www.genome.jp/dbget-bin/www_bget?ko:K12543
K12544	5.46501	8.14e-12	8.03e-10	enriched	S-layer protein	http://www.genome.jp/dbget-bin/www_bget?ko:K12544
K12547	2.44207	8.44e-13	1.14e-10	enriched	polysaccharidase protein	http://www.genome.jp/dbget-bin/www_bget?ko:K12547
K12548	2.68787	2.22e-16	7.66e-14	enriched	autoaggregation protein RapA/B/C	http://www.genome.jp/dbget-bin/www_bget?ko:K12548
K12685	1.96616	1.26e-06	2.52e-05	enriched	subtilase-type serine protease [EC:3.4.21.-]	http://www.genome.jp/dbget-bin/www_bget?ko:K12685
K12686	1.60063	2e-07	5.52e-06	enriched	outer membrane lipase/esterase	http://www.genome.jp/dbget-bin/www_bget?ko:K12686
K12813	5.71222	2.37e-10	1.68e-08	enriched	pre-mRNA-splicing factor ATP-dependent RNA helicase DHX16 [EC:3.6.4.13]	http://www.genome.jp/dbget-bin/www_bget?ko:K12813
K12963	3.54266	0.00203903	0.0111739	enriched	undecaprenyl phosphate-alpha-L-ara4N flippase subunit ArnF	http://www.genome.jp/dbget-bin/www_bget?ko:K12963
K12989	1.03477	3e-05	0.000362506	enriched	mannosyltransferase [EC:2.4.1.-]	http://www.genome.jp/dbget-bin/www_bget?ko:K12989
K12990	1.17615	0.000199301	0.00170903	enriched	rhamnosyltransferase [EC:2.4.1.-]	http://www.genome.jp/dbget-bin/www_bget?ko:K12990
K13012	2.43673	1.32e-05	0.000183706	enriched	O-antigen biosynthesis protein WbqP	http://www.genome.jp/dbget-bin/www_bget?ko:K13012
K13028	1.33625	0.000183339	0.00158878	enriched	aldoxime dehydratase [EC:4.99.1.5]	http://www.genome.jp/dbget-bin/www_bget?ko:K13028
K13060	2.00398	0.00739059	0.0304239	enriched	acyl homoserine lactone synthase [EC:2.3.1.184]	http://www.genome.jp/dbget-bin/www_bget?ko:K13060
K13069	1.48874	5.19e-06	8.55e-05	enriched	diguanylate cyclase [EC:2.7.7.65]	http://www.genome.jp/dbget-bin/www_bget?ko:K13069
K13255	1.60721	4.33e-10	2.91e-08	enriched	ferric iron reductase protein FhuF	http://www.genome.jp/dbget-bin/www_bget?ko:K13255
K13256	2.81614	0.00088302	0.00572453	enriched	protein PsiE	http://www.genome.jp/dbget-bin/www_bget?ko:K13256
K13420	2.69923	0.0120688	0.044723	enriched	LRR receptor-like serine/threonine-protein kinase FLS2 [EC:2.7.11.1]	http://www.genome.jp/dbget-bin/www_bget?ko:K13420
K13484	2.39659	0.0136138	0.0489647	enriched	5-hydroxyisourate hydrolase / 2-oxo-4-hydroxy-4-carboxy-5-ureidoimidazoline decarboxylase [EC:3.5.2.17 4.1.1.97]	http://www.genome.jp/dbget-bin/www_bget?ko:K13484
K13507	1.51203	0.0028641	0.014509	enriched	glycerol-3-phosphate O-acyltransferase / dihydroxyacetone phosphate acyltransferase [EC:2.3.1.15 2.3.1.42]	http://www.genome.jp/dbget-bin/www_bget?ko:K13507
K13522	1.3332	0.00305908	0.0152532	enriched	bifunctional NMN adenylyltransferase/nudix hydrolase [EC:2.7.7.1 3.6.1.-]	http://www.genome.jp/dbget-bin/www_bget?ko:K13522
K13586	2.013	0.00395279	0.01854	enriched	holdfast attachment protein HfaB	http://www.genome.jp/dbget-bin/www_bget?ko:K13586
K13591	1.74294	0.000156228	0.00139156	enriched	two-component system, cell cycle response regulator PopA	http://www.genome.jp/dbget-bin/www_bget?ko:K13591
K13623	1.32946	8.35e-07	1.76e-05	enriched	S-adenosylmethionine-diacylgycerolhomoserine-N-methlytransferase	http://www.genome.jp/dbget-bin/www_bget?ko:K13623
K13629	2.91308	8.06e-05	0.000800443	enriched	D-serine transporter	http://www.genome.jp/dbget-bin/www_bget?ko:K13629
K13633	1.24376	7.21e-14	1.37e-11	enriched	AraC family transcriptional regulator, transcriptional activator FtrA	http://www.genome.jp/dbget-bin/www_bget?ko:K13633
K13636	3.54295	0.000822327	0.00539381	enriched	LysR family transcriptional regulator, D-serine deaminase activator	http://www.genome.jp/dbget-bin/www_bget?ko:K13636
K13656	3.13913	0.011211	0.0421817	enriched	undecaprenyl-phosphate glucose phosphotransferase [EC:2.7.8.31]	http://www.genome.jp/dbget-bin/www_bget?ko:K13656
K13657	1.33413	1.46e-08	5.85e-07	enriched	alpha-1,3-mannosyltransferase [EC:2.4.1.252]	http://www.genome.jp/dbget-bin/www_bget?ko:K13657
K13660	2.23867	0.000318222	0.00250518	enriched	beta-1,4-glucosyltransferase [EC:2.4.1.-]	http://www.genome.jp/dbget-bin/www_bget?ko:K13660
K13663	4.06722	0.000110279	0.00104093	enriched	acyltransferase [EC:2.3.1.-]	http://www.genome.jp/dbget-bin/www_bget?ko:K13663
K13665	4.14705	7.36e-09	3.36e-07	enriched	pyruvyltransferase	http://www.genome.jp/dbget-bin/www_bget?ko:K13665
K13772	1.12897	0.00167711	0.00959127	enriched	Rrf2 family transcriptional regulator, iron-responsive regulator	http://www.genome.jp/dbget-bin/www_bget?ko:K13772
K13776	1.74794	0.000244372	0.00201143	enriched	citronellyl-CoA synthetase [EC:6.2.1.-]	http://www.genome.jp/dbget-bin/www_bget?ko:K13776
K13786	1.20906	4.14e-07	1.01e-05	enriched	cob(II)yrinic acid a,c-diamide reductase [EC:1.16.8.-]	http://www.genome.jp/dbget-bin/www_bget?ko:K13786
K13967	1.33702	0.000154893	0.00138455	enriched	N-acetylmannosamine-6-phosphate 2-epimerase / N-acetylmannosamine kinase [EC:5.1.3.9 2.7.1.60]	http://www.genome.jp/dbget-bin/www_bget?ko:K13967
K14153	1.02585	0.00274078	0.0140444	enriched	hydroxymethylpyrimidine kinase / phosphomethylpyrimidine kinase / thiamine-phosphate diphosphorylase [EC:2.7.1.49 2.7.4.7 2.5.1.3]	http://www.genome.jp/dbget-bin/www_bget?ko:K14153
K14157	2.62497	0.0132854	0.0480656	enriched	alpha-aminoadipic semialdehyde synthase [EC:1.5.1.8 1.5.1.9]	http://www.genome.jp/dbget-bin/www_bget?ko:K14157
K14347	1.00845	1.71e-06	3.25e-05	enriched	solute carrier family 10 (sodium/bile acid cotransporter), member 7	http://www.genome.jp/dbget-bin/www_bget?ko:K14347
K14540	1.59189	7.32e-05	0.000740929	enriched	ribosome biogenesis GTPase A	http://www.genome.jp/dbget-bin/www_bget?ko:K14540
K14578	1.1962	0.000977352	0.006185	enriched	naphthalene 1,2-dioxygenase ferredoxin component	http://www.genome.jp/dbget-bin/www_bget?ko:K14578
K14744	3.41339	0.000947931	0.00603051	enriched	prophage endopeptidase [EC:3.4.-.-]	http://www.genome.jp/dbget-bin/www_bget?ko:K14744
K14979	1.70247	0.00259095	0.0134769	enriched	two-component system, LuxR family, secretion system response regulator SsrB	http://www.genome.jp/dbget-bin/www_bget?ko:K14979
K15062	1.95576	0.0109005	0.0413	enriched	OH-DDVA meta-cleavage compound hydrolase	http://www.genome.jp/dbget-bin/www_bget?ko:K15062
K15125	1.76592	0.000786058	0.00520541	enriched	filamentous hemagglutinin	http://www.genome.jp/dbget-bin/www_bget?ko:K15125
K15270	2.38346	1e-15	3.17e-13	enriched	S-adenosylmethionine uptake transporter	http://www.genome.jp/dbget-bin/www_bget?ko:K15270
K15357	1.36611	0.0123706	0.0455647	enriched	N-formylmaleamate deformylase [EC:3.5.1.106]	http://www.genome.jp/dbget-bin/www_bget?ko:K15357
K15460	2.14608	2.87e-05	0.000348854	enriched	tRNA1Val (adenine37-N6)-methyltransferase [EC:2.1.1.223]	http://www.genome.jp/dbget-bin/www_bget?ko:K15460
K15545	3.06521	0.0064974	0.0274395	enriched	transcriptional regulator of PTS gene	http://www.genome.jp/dbget-bin/www_bget?ko:K15545
K15663	3.29135	0.00540551	0.0238401	enriched	iturin family lipopeptide synthetase C	http://www.genome.jp/dbget-bin/www_bget?ko:K15663
K15671	2.82817	0.00613492	0.0262594	enriched	rifamycin polyketide synthase modules 4, 5 and 6	http://www.genome.jp/dbget-bin/www_bget?ko:K15671
K15719	1.64766	0.00417693	0.0192932	enriched	protein O-GlcNAcase / histone acetyltransferase [EC:3.2.1.169 2.3.1.48]	http://www.genome.jp/dbget-bin/www_bget?ko:K15719
K15746	1.60858	2.05e-06	3.85e-05	enriched	beta-carotene 3-hydroxylase [EC:1.14.15.24]	http://www.genome.jp/dbget-bin/www_bget?ko:K15746
K15773	1.20097	0.00486138	0.0219079	enriched	HTH-type transcriptional regulator / antitoxin HipB	http://www.genome.jp/dbget-bin/www_bget?ko:K15773
K15896	3.80948	0.000139259	0.00125964	enriched	UDP-4-amino-4,6-dideoxy-N-acetyl-beta-L-altrosamine N-acetyltransferase [EC:2.3.1.202]	http://www.genome.jp/dbget-bin/www_bget?ko:K15896
K15918	1.50891	8.61e-08	2.72e-06	enriched	D-glycerate 3-kinase [EC:2.7.1.31]	http://www.genome.jp/dbget-bin/www_bget?ko:K15918
K16074	1.0109	4.31e-05	0.000481401	enriched	zinc transporter	http://www.genome.jp/dbget-bin/www_bget?ko:K16074
K16077	2.97742	0.0107273	0.0408066	enriched	sucrose porin	http://www.genome.jp/dbget-bin/www_bget?ko:K16077
K16135	2.16141	0.00049514	0.00355835	enriched	LysR family transcriptional regulator, transcriptional activator for dmlA	http://www.genome.jp/dbget-bin/www_bget?ko:K16135
K16211	1.17749	2.32e-05	0.000290112	enriched	maltose/moltooligosaccharide transporter	http://www.genome.jp/dbget-bin/www_bget?ko:K16211
K16317	2.71855	0.000293554	0.00235246	enriched	tRNA (pseudouridine54-N1)-methyltransferase [EC:2.1.1.257]	http://www.genome.jp/dbget-bin/www_bget?ko:K16317
K16383	3.46809	0.000155699	0.00138849	enriched	polyene macrolide polyketide synthase, A-type KR domains	http://www.genome.jp/dbget-bin/www_bget?ko:K16383
K16516	1.75804	6.03e-05	0.000634342	enriched	LysR family transcriptional regulator, regulator for genes of the gallate degradation pathway	http://www.genome.jp/dbget-bin/www_bget?ko:K16516
K16552	1.34219	1.24e-15	3.76e-13	enriched	polysaccharide biosynthesis/export protein ExoF	http://www.genome.jp/dbget-bin/www_bget?ko:K16552
K16565	1.71509	0.00271435	0.0139656	enriched	exopolysaccharide production repressor protein	http://www.genome.jp/dbget-bin/www_bget?ko:K16565
K16566	1.46679	1.38e-10	1.04e-08	enriched	exopolysaccharide production protein ExoY	http://www.genome.jp/dbget-bin/www_bget?ko:K16566
K16567	1.16968	1.48e-12	1.94e-10	enriched	exopolysaccharide production protein ExoQ	http://www.genome.jp/dbget-bin/www_bget?ko:K16567
K16568	1.71275	8.41e-10	5.19e-08	enriched	exopolysaccharide production protein ExoZ	http://www.genome.jp/dbget-bin/www_bget?ko:K16568
K16694	2.91404	0.0138077	0.0494598	enriched	teichuronic acid exporter	http://www.genome.jp/dbget-bin/www_bget?ko:K16694
K16698	1.24865	0.00601844	0.0258337	enriched	teichuronic acid biosynthesis glycosyltransferase TuaG [EC:2.4.-.-]	http://www.genome.jp/dbget-bin/www_bget?ko:K16698
K16700	3.36421	0.00994081	0.0385295	enriched	amylovoran biosynthesis glycosyltransferase AmsB [EC:2.4.-.-]	http://www.genome.jp/dbget-bin/www_bget?ko:K16700
K16701	3.83588	0.00462027	0.0209919	enriched	amylovoran biosynthesis glycosyltransferase AmsD [EC:2.4.-.-]	http://www.genome.jp/dbget-bin/www_bget?ko:K16701
K16783	1.30499	0.00017675	0.00154179	enriched	biotin transport system permease protein	http://www.genome.jp/dbget-bin/www_bget?ko:K16783
K16784	1.01698	0.000371024	0.00282699	enriched	biotin transport system ATP-binding protein [EC:3.6.3.-]	http://www.genome.jp/dbget-bin/www_bget?ko:K16784
K16818	1.96271	0.00853706	0.0342247	enriched	phospholipase A1 [EC:3.1.1.32]	http://www.genome.jp/dbget-bin/www_bget?ko:K16818
K16906	2.2358	0.0058752	0.0254201	enriched	fluoroquinolone transport system permease protein	http://www.genome.jp/dbget-bin/www_bget?ko:K16906
K17208	1.21807	5.16e-05	0.000559304	enriched	inositol transport system substrate-binding protein	http://www.genome.jp/dbget-bin/www_bget?ko:K17208
K17210	1.42959	7.66e-06	0.000118358	enriched	inositol transport system ATP-binding protein	http://www.genome.jp/dbget-bin/www_bget?ko:K17210
K17213	1.47467	3.03e-10	2.13e-08	enriched	inositol transport system substrate-binding protein	http://www.genome.jp/dbget-bin/www_bget?ko:K17213
K17214	1.64234	8.17e-11	6.74e-09	enriched	inositol transport system permease protein	http://www.genome.jp/dbget-bin/www_bget?ko:K17214
K17215	1.45272	2.21e-09	1.23e-07	enriched	inositol transport system ATP-binding protein	http://www.genome.jp/dbget-bin/www_bget?ko:K17215
K17216	1.80046	0.00703252	0.0292792	enriched	cystathionine beta-synthase (O-acetyl-L-serine) [EC:2.5.1.134]	http://www.genome.jp/dbget-bin/www_bget?ko:K17216
K17237	2.21021	2.27e-21	1.72e-18	enriched	inositol-phosphate transport system substrate-binding protein	http://www.genome.jp/dbget-bin/www_bget?ko:K17237
K17238	2.262	3.45e-24	4.36e-21	enriched	inositol-phosphate transport system permease protein	http://www.genome.jp/dbget-bin/www_bget?ko:K17238
K17239	2.23072	3.61e-14	7.41e-12	enriched	inositol-phosphate transport system permease protein	http://www.genome.jp/dbget-bin/www_bget?ko:K17239
K17240	1.9849	3.07e-12	3.7e-10	enriched	inositol-phosphate transport system ATP-binding protein	http://www.genome.jp/dbget-bin/www_bget?ko:K17240
K17242	1.28896	4.93e-07	1.16e-05	enriched	alpha-1,4-digalacturonate transport system permease protein	http://www.genome.jp/dbget-bin/www_bget?ko:K17242
K17316	1.22082	3.2e-14	6.75e-12	enriched	glucose/mannose transport system permease protein	http://www.genome.jp/dbget-bin/www_bget?ko:K17316
K17317	1.21972	7.31e-10	4.62e-08	enriched	glucose/mannose transport system permease protein	http://www.genome.jp/dbget-bin/www_bget?ko:K17317
K17324	1.02224	3.26e-12	3.86e-10	enriched	glycerol transport system ATP-binding protein	http://www.genome.jp/dbget-bin/www_bget?ko:K17324
K17497	3.32834	7.44e-08	2.39e-06	enriched	phosphomannomutase [EC:5.4.2.8]	http://www.genome.jp/dbget-bin/www_bget?ko:K17497
K17616	3.29353	0.0127631	0.046648	enriched	CTD small phosphatase-like protein 2 [EC:3.1.3.-]	http://www.genome.jp/dbget-bin/www_bget?ko:K17616
K17680	2.92465	1.64e-05	0.000218792	enriched	twinkle protein [EC:3.6.4.12]	http://www.genome.jp/dbget-bin/www_bget?ko:K17680
K17733	1.28288	0.00174536	0.00986997	enriched	peptidoglycan LD-endopeptidase CwlK [EC:3.4.-.-]	http://www.genome.jp/dbget-bin/www_bget?ko:K17733
K17938	1.14891	5.56e-12	5.86e-10	enriched	peptide/bleomycin uptake transporter	http://www.genome.jp/dbget-bin/www_bget?ko:K17938
K17989	2.27282	1.82e-39	6.9e-36	enriched	L-serine/L-threonine ammonia-lyase [EC:4.3.1.17 4.3.1.19]	http://www.genome.jp/dbget-bin/www_bget?ko:K17989
K18022	1.28644	0.00621063	0.0264938	enriched	glyceraldehyde dehydrogenase small subunit [EC:1.2.99.8]	http://www.genome.jp/dbget-bin/www_bget?ko:K18022
K18104	3.20891	0.00281544	0.0143302	enriched	ATP-binding cassette, subfamily B, bacterial AbcA/BmrA [EC:7.6.2.2]	http://www.genome.jp/dbget-bin/www_bget?ko:K18104
K18144	1.77543	3.18e-06	5.61e-05	enriched	two-component system, OmpR family, response regulator AdeR	http://www.genome.jp/dbget-bin/www_bget?ko:K18144
K18146	2.61862	0.000158166	0.00140718	enriched	multidrug efflux pump	http://www.genome.jp/dbget-bin/www_bget?ko:K18146
K18148	1.63221	2.76e-05	0.000337793	enriched	release factor H-coupled RctB family protein	http://www.genome.jp/dbget-bin/www_bget?ko:K18148
K18231	2.65612	0.00734527	0.0302788	enriched	macrolide transport system ATP-binding/permease protein	http://www.genome.jp/dbget-bin/www_bget?ko:K18231
K18242	1.43012	1.64e-05	0.000218792	enriched	salicylate 5-hydroxylase large subunit [EC:1.14.13.172]	http://www.genome.jp/dbget-bin/www_bget?ko:K18242
K18243	2.04717	6.71e-05	0.000693112	enriched	salicylate 5-hydroxylase small subunit [EC:1.14.13.172]	http://www.genome.jp/dbget-bin/www_bget?ko:K18243
K18249	1.26747	0.00200852	0.0110614	enriched	anthranilate 1,2-dioxygenase ferredoxin reductase component [EC:1.18.1.-]	http://www.genome.jp/dbget-bin/www_bget?ko:K18249
K18277	1.01675	8.88e-08	2.8e-06	enriched	trimethylamine monooxygenase [EC:1.14.13.148]	http://www.genome.jp/dbget-bin/www_bget?ko:K18277
K18301	1.27751	4.69e-05	0.000515001	enriched	TetR/AcrR family transcriptional regulator, mexJK operon transcriptional repressor	http://www.genome.jp/dbget-bin/www_bget?ko:K18301
K18305	1.58684	0.000534641	0.0037955	enriched	transmembrane protein	http://www.genome.jp/dbget-bin/www_bget?ko:K18305
K18333	1.61726	0.000496958	0.00356803	enriched	L-fucose dehydrogenase	http://www.genome.jp/dbget-bin/www_bget?ko:K18333
K18337	2.23712	6.39e-06	0.000101771	enriched	L-rhamnose 1-dehydrogenase [EC:1.1.1.378 1.1.1.377 1.1.1.173]	http://www.genome.jp/dbget-bin/www_bget?ko:K18337
K18346	1.30564	0.000570817	0.00401371	enriched	vancomycin resistance protein VanW	http://www.genome.jp/dbget-bin/www_bget?ko:K18346
K18373	2.81288	0.0138265	0.0494948	enriched	type III secretion protein HrpB1	http://www.genome.jp/dbget-bin/www_bget?ko:K18373
K18374	2.64174	0.0123988	0.0456327	enriched	type III secretion inner rod protein HrpB2	http://www.genome.jp/dbget-bin/www_bget?ko:K18374
K18457	1.19132	5.25e-09	2.55e-07	enriched	L-proline amide hydrolase [EC:3.5.1.101]	http://www.genome.jp/dbget-bin/www_bget?ko:K18457
K18476	1.61996	0.00256857	0.0133788	enriched	TetR/AcrR family transcriptional regulator, tetracycline repressor protein	http://www.genome.jp/dbget-bin/www_bget?ko:K18476
K18552	1.80484	3.96e-07	9.76e-06	enriched	MFS transporter, DHA1 family, chloramphenicol/florfenicol resistance protein	http://www.genome.jp/dbget-bin/www_bget?ko:K18552
K18581	1.07511	5.45e-06	8.95e-05	enriched	unsaturated chondroitin disaccharide hydrolase [EC:3.2.1.180]	http://www.genome.jp/dbget-bin/www_bget?ko:K18581
K18587	1.22179	1.72e-09	9.88e-08	enriched	ubiquinone biosynthesis protein COQ9	http://www.genome.jp/dbget-bin/www_bget?ko:K18587
K18593	2.82391	0.000238507	0.00197171	enriched	4-hydroxybutyrate---CoA ligase (ADP-forming) [EC:6.2.1.56]	http://www.genome.jp/dbget-bin/www_bget?ko:K18593
K18640	2.35197	2.85e-07	7.55e-06	enriched	plasmid segregation protein ParM	http://www.genome.jp/dbget-bin/www_bget?ko:K18640
K18841	1.87006	0.00224095	0.0120273	enriched	mRNA interferase ChpB [EC:3.1.-.-]	http://www.genome.jp/dbget-bin/www_bget?ko:K18841
K18903	1.44692	1.31e-06	2.58e-05	enriched	outer membrane protein, multidrug efflux system	http://www.genome.jp/dbget-bin/www_bget?ko:K18903
K18904	2.18904	6.03e-09	2.86e-07	enriched	outer membrane protein, multidrug efflux system	http://www.genome.jp/dbget-bin/www_bget?ko:K18904
K18905	1.72013	0.000939534	0.00599674	enriched	TetR/AcrR family transcriptional regulator, repressor of the ameABC operon	http://www.genome.jp/dbget-bin/www_bget?ko:K18905
K18923	1.93437	0.00226919	0.0121531	enriched	antitoxin StbD	http://www.genome.jp/dbget-bin/www_bget?ko:K18923
K18954	1.12098	4.76e-07	1.13e-05	enriched	AraC family transcriptional regulator, transcriptional activator of pobA	http://www.genome.jp/dbget-bin/www_bget?ko:K18954
K18996	2.55935	6.22e-15	1.57e-12	enriched	replication initiation protein RepC	http://www.genome.jp/dbget-bin/www_bget?ko:K18996
K19002	1.42486	0.000811111	0.0053387	enriched	1,2-diacylglycerol 3-alpha-glucosyltransferase [EC:2.4.1.337]	http://www.genome.jp/dbget-bin/www_bget?ko:K19002
K19092	1.4214	4.24e-23	4.59e-20	enriched	toxin ParE1/3/4	http://www.genome.jp/dbget-bin/www_bget?ko:K19092
K19113	4.77323	6.1e-07	1.38e-05	enriched	acetyltransferase [EC:2.3.1.-]	http://www.genome.jp/dbget-bin/www_bget?ko:K19113
K19156	1.7225	5.52e-05	0.000589669	enriched	antitoxin PrlF	http://www.genome.jp/dbget-bin/www_bget?ko:K19156
K19163	1.49865	1.13e-08	4.76e-07	enriched	toxin CcdB	http://www.genome.jp/dbget-bin/www_bget?ko:K19163
K19164	1.23363	2.01e-06	3.8e-05	enriched	antitoxin CcdA	http://www.genome.jp/dbget-bin/www_bget?ko:K19164
K19246	1.27747	0.0133266	0.0481599	enriched	arachidonate 15-lipoxygenase [EC:1.13.11.33]	http://www.genome.jp/dbget-bin/www_bget?ko:K19246
K19300	1.42641	3.03e-08	1.09e-06	enriched	aminoglycoside 3'-phosphotransferase II [EC:2.7.1.95]	http://www.genome.jp/dbget-bin/www_bget?ko:K19300
K19335	2.85165	0.00106649	0.00660161	enriched	TetR/AcrR family transcriptional regulator, repressor for divergent bdcA	http://www.genome.jp/dbget-bin/www_bget?ko:K19335
K19338	1.04037	2.13e-05	0.00026844	enriched	LysR family transcriptional regulator, nitrogen assimilation regulatory protein	http://www.genome.jp/dbget-bin/www_bget?ko:K19338
K19422	2.23721	0.0114347	0.0428957	enriched	glycosyltransferase EpsD [EC:2.4.-.-]	http://www.genome.jp/dbget-bin/www_bget?ko:K19422
K19431	1.13596	2.13e-05	0.00026844	enriched	pyruvyl transferase EpsO [EC:2.-.-.-]	http://www.genome.jp/dbget-bin/www_bget?ko:K19431
K19587	2.81666	3.22e-07	8.25e-06	enriched	Rrf2 family transcriptional regulator, repressor of oqxAB	http://www.genome.jp/dbget-bin/www_bget?ko:K19587
K19615	5.19001	3.29e-13	5.21e-11	enriched	insecticidal toxin	http://www.genome.jp/dbget-bin/www_bget?ko:K19615
K19694	1.91824	2.31e-05	0.000289451	enriched	two-component system, sensor histidine kinase ChiS	http://www.genome.jp/dbget-bin/www_bget?ko:K19694
K19731	2.21565	6.57e-05	0.000681915	enriched	LuxR family transcriptional regulator, quorum-sensing system regulator CciR	http://www.genome.jp/dbget-bin/www_bget?ko:K19731
K19732	1.25499	0.00591167	0.0255343	enriched	LuxR family transcriptional regulator, activator of conjugal transfer of Ti plasmids	http://www.genome.jp/dbget-bin/www_bget?ko:K19732
K19733	1.70578	1.02e-07	3.05e-06	enriched	LuxR family transcriptional regulator, quorum-sensing system regulator SinR	http://www.genome.jp/dbget-bin/www_bget?ko:K19733
K19736	3.2	0.000435731	0.00322611	enriched	TetR/AcrR family transcriptional regulator, regulator of autoinduction and epiphytic fitness	http://www.genome.jp/dbget-bin/www_bget?ko:K19736
K19811	2.57056	0.00491112	0.0221059	enriched	3alpha-hydroxysteroid 3-dehydrogenase [EC:1.1.1.357]	http://www.genome.jp/dbget-bin/www_bget?ko:K19811
K20079	2.53124	0.00906424	0.0358647	enriched	N-glycosyltransferase StaG [EC:2.4.-.-]	http://www.genome.jp/dbget-bin/www_bget?ko:K20079
K20248	3.10015	5.96e-12	6.11e-10	enriched	acyl homoserine lactone synthase [EC:2.3.1.184]	http://www.genome.jp/dbget-bin/www_bget?ko:K20248
K20249	2.09994	0.00144056	0.00842903	enriched	acyl homoserine lactone synthase [EC:2.3.1.184]	http://www.genome.jp/dbget-bin/www_bget?ko:K20249
K20252	2.80241	8.51e-18	3.8e-15	enriched	LuxR family transcriptional regulator, quorum-sensing system regulator CinR	http://www.genome.jp/dbget-bin/www_bget?ko:K20252
K20263	2.72431	1.05e-16	3.78e-14	enriched	two-component system, NarL family, sensor histidine kinase FusK [EC:2.7.13.3]	http://www.genome.jp/dbget-bin/www_bget?ko:K20263
K20267	3.23253	0.000236988	0.00196558	enriched	type IV secretion system protein TrbH	http://www.genome.jp/dbget-bin/www_bget?ko:K20267
K20272	2.76281	0.00953437	0.0373356	enriched	TraR antiactivator	http://www.genome.jp/dbget-bin/www_bget?ko:K20272
K20329	1.88277	0.000611161	0.00424734	enriched	IclR family transcriptional regulator, positive regulator for flagellar biogenesis	http://www.genome.jp/dbget-bin/www_bget?ko:K20329
K20455	1.00774	0.00217766	0.0117207	enriched	2-methylcitrate dehydratase (2-methyl-trans-aconitate forming) [EC:4.2.1.117]	http://www.genome.jp/dbget-bin/www_bget?ko:K20455
K20541	1.69872	8.75e-23	8.3e-20	enriched	cellulose synthase operon protein B	http://www.genome.jp/dbget-bin/www_bget?ko:K20541
K20542	2.19045	1.39e-19	7.05e-17	enriched	endoglucanase [EC:3.2.1.4]	http://www.genome.jp/dbget-bin/www_bget?ko:K20542
K20543	1.61438	6.96e-17	2.64e-14	enriched	cellulose synthase operon protein C	http://www.genome.jp/dbget-bin/www_bget?ko:K20543
K20766	3.51525	6.28e-05	0.000659076	enriched	arylacetonitrilase [EC:3.5.5.5]	http://www.genome.jp/dbget-bin/www_bget?ko:K20766
K20847	2.50452	0.00447797	0.0204473	enriched	glucan 1,6-alpha-isomaltosidase [EC:3.2.1.94]	http://www.genome.jp/dbget-bin/www_bget?ko:K20847
K20920	1.79455	0.0103306	0.0396754	enriched	polysaccharide biosynthesis protein VpsM	http://www.genome.jp/dbget-bin/www_bget?ko:K20920
K20941	1.16025	1.64e-12	2.11e-10	enriched	gamma-resorcylate decarboxylase [EC:4.1.1.103]	http://www.genome.jp/dbget-bin/www_bget?ko:K20941
K20966	1.08898	4.72e-06	7.9e-05	enriched	c-di-GMP phosphodiesterase [EC:3.1.4.52]	http://www.genome.jp/dbget-bin/www_bget?ko:K20966
K20997	1.86388	2.45e-12	3.1e-10	enriched	polysaccharide biosynthesis protein PslA	http://www.genome.jp/dbget-bin/www_bget?ko:K20997
K21005	4.21358	1.54e-07	4.41e-06	enriched	polysaccharide biosynthesis protein PslL	http://www.genome.jp/dbget-bin/www_bget?ko:K21005
K21006	1.30245	7.09e-06	0.000110759	enriched	polysaccharide biosynthesis protein PelA	http://www.genome.jp/dbget-bin/www_bget?ko:K21006
K21009	2.80983	2.63e-17	1.05e-14	enriched	polysaccharide biosynthesis protein PelD	http://www.genome.jp/dbget-bin/www_bget?ko:K21009
K21010	3.12977	8.78e-09	3.97e-07	enriched	polysaccharide biosynthesis protein PelE	http://www.genome.jp/dbget-bin/www_bget?ko:K21010
K21012	2.22865	1.62e-14	3.84e-12	enriched	polysaccharide biosynthesis protein PelG	http://www.genome.jp/dbget-bin/www_bget?ko:K21012
K21136	1.53311	4.9e-12	5.24e-10	enriched	membrane fusion protein, multidrug efflux system	http://www.genome.jp/dbget-bin/www_bget?ko:K21136
K21137	2.20938	6.85e-13	9.46e-11	enriched	membrane fusion protein, multidrug efflux system	http://www.genome.jp/dbget-bin/www_bget?ko:K21137
K21154	2.33694	4.26e-05	0.0004774	enriched	exopolysaccharide glucosyl ketal-pyruvate-transferase [EC:2.5.1.98]	http://www.genome.jp/dbget-bin/www_bget?ko:K21154
K21252	2.4782	0.00030046	0.00239768	enriched	fosfomycin resistance protein FosX	http://www.genome.jp/dbget-bin/www_bget?ko:K21252
K21285	3.05099	2.61e-06	4.72e-05	enriched	teichoic acid glycerol-phosphate primase [EC:2.7.8.44]	http://www.genome.jp/dbget-bin/www_bget?ko:K21285
K21393	1.46273	4.77e-07	1.13e-05	enriched	TRAP-type transport system large permease protein	http://www.genome.jp/dbget-bin/www_bget?ko:K21393
K21394	1.59568	1.67e-05	0.000221629	enriched	TRAP-type transport system small permease protein	http://www.genome.jp/dbget-bin/www_bget?ko:K21394
K21449	1.21316	5.47e-08	1.83e-06	enriched	trimeric autotransporter adhesin	http://www.genome.jp/dbget-bin/www_bget?ko:K21449
K21468	3.42641	0.00104521	0.00651241	enriched	penicillin-binding protein 4B	http://www.genome.jp/dbget-bin/www_bget?ko:K21468
K21512	2.89103	0.00074622	0.00499829	enriched	terminase, large subunit [EC:3.1.21.4]	http://www.genome.jp/dbget-bin/www_bget?ko:K21512
K21620	1.75855	1.48e-05	0.000200888	enriched	galactitol 2-dehydrogenase [EC:1.1.1.16]	http://www.genome.jp/dbget-bin/www_bget?ko:K21620
K21621	1.90481	4.86e-07	1.14e-05	enriched	tagatose kinase [EC:2.7.1.101]	http://www.genome.jp/dbget-bin/www_bget?ko:K21621
K21622	2.1086	4.26e-08	1.48e-06	enriched	D-tagatose 6-phosphate 4-epimerase [EC:5.1.3.40]	http://www.genome.jp/dbget-bin/www_bget?ko:K21622
K21645	1.6695	4.57e-12	5.03e-10	enriched	LysR family transcriptional regulator, hypochlorite-specific transcription factor HypT	http://www.genome.jp/dbget-bin/www_bget?ko:K21645
K21686	1.28544	1.24e-05	0.00017585	enriched	XRE family transcriptional regulator, fatty acid utilization regulator	http://www.genome.jp/dbget-bin/www_bget?ko:K21686
K21696	4.75874	4.5e-05	0.000497995	enriched	LytTR family transcriptional regulator, CO-responsive transcriptional regulator RcoM	http://www.genome.jp/dbget-bin/www_bget?ko:K21696
K21757	1.20612	2.29e-05	0.000287285	enriched	LysR family transcriptional regulator, benzoate and cis,cis-muconate-responsive activator of ben and cat genes	http://www.genome.jp/dbget-bin/www_bget?ko:K21757
K21829	1.37159	0.000316099	0.00249629	enriched	D-arginine utilization repressor	http://www.genome.jp/dbget-bin/www_bget?ko:K21829
K21832	1.29916	9.72e-08	2.99e-06	enriched	glycine betaine catabolism B	http://www.genome.jp/dbget-bin/www_bget?ko:K21832
K22099	2.28476	6.96e-06	0.000109347	enriched	dihydrofolate synthase / folylpolyglutamate synthase [EC:6.3.2.12 6.3.2.17]	http://www.genome.jp/dbget-bin/www_bget?ko:K22099
K22215	1.54336	1.8e-05	0.00023689	enriched	galactose dehydrogenase [EC:1.1.1.48 1.1.1.120]	http://www.genome.jp/dbget-bin/www_bget?ko:K22215
K22216	3.71239	5.48e-07	1.26e-05	enriched	dehydratase ilvD1	http://www.genome.jp/dbget-bin/www_bget?ko:K22216
K22217	1.85668	1.19e-10	9.32e-09	enriched	sugar lactone lactonase	http://www.genome.jp/dbget-bin/www_bget?ko:K22217
K22248	5.50284	2.98e-12	3.65e-10	enriched	alpha,alpha-trehalose phosphorylase (configuration-retaining) [EC:2.4.1.231]	http://www.genome.jp/dbget-bin/www_bget?ko:K22248
K22252	1.85597	0.00231575	0.0123155	enriched	GDP-6-deoxy-D-talose 4-dehydrogenase [EC:1.1.1.135]	http://www.genome.jp/dbget-bin/www_bget?ko:K22252
K22268	1.47446	0.00594496	0.0256489	enriched	xylan 1,4-beta-xylosidase [EC:3.2.1.37]	http://www.genome.jp/dbget-bin/www_bget?ko:K22268
K22294	1.94205	0.000482755	0.00348585	enriched	TetR/AcrR family transcriptional regulator, upper aerobic nicotinate degradation pathway regulator	http://www.genome.jp/dbget-bin/www_bget?ko:K22294
K22342	1.33913	2.25e-06	4.18e-05	enriched	dimethylamine monooxygenase subunit A [EC:1.14.13.238]	http://www.genome.jp/dbget-bin/www_bget?ko:K22342
K22343	1.55031	1e-07	3.05e-06	enriched	dimethylamine monooxygenase subunit B [EC:1.14.13.238]	http://www.genome.jp/dbget-bin/www_bget?ko:K22343
K22344	1.44985	7.31e-05	0.000740295	enriched	dimethylamine monooxygenase subunit C [EC:1.14.13.238]	http://www.genome.jp/dbget-bin/www_bget?ko:K22344
K22354	2.64044	0.00184668	0.0103581	enriched	alkene monooxygenase beta subunit [EC:1.14.13.69]	http://www.genome.jp/dbget-bin/www_bget?ko:K22354
K22820	1.5804	5.47e-09	2.63e-07	enriched	3-oxochol-4-en-24-oyl-CoA dehydrogenase [EC:1.3.99.-]	http://www.genome.jp/dbget-bin/www_bget?ko:K22820
K22881	1.66092	0.0021252	0.0115158	enriched	polyhydroxyalkanoate synthase subunit PhaE	http://www.genome.jp/dbget-bin/www_bget?ko:K22881
K22955	2.36974	7.88e-05	0.000788813	enriched	acyl homoserine lactone synthase [EC:2.3.1.184]	http://www.genome.jp/dbget-bin/www_bget?ko:K22955
K22968	2.25959	0.000106543	0.00101323	enriched	acyl homoserine lactone synthase [EC:2.3.1.184]	http://www.genome.jp/dbget-bin/www_bget?ko:K22968
K23062	1.20687	0.0108643	0.0412247	enriched	hydroxyproline transport system permease protein	http://www.genome.jp/dbget-bin/www_bget?ko:K23062
K23064	1.10884	0.0110827	0.0418648	enriched	hydroxyproline transport system ATP-binding protein [EC:7.4.2.1]	http://www.genome.jp/dbget-bin/www_bget?ko:K23064
K23123	1.99085	1.13e-05	0.000161732	enriched	5-oxoprolinase (ATP-hydrolysing) subunit B [EC:3.5.2.9]	http://www.genome.jp/dbget-bin/www_bget?ko:K23123
K23124	1.6417	1.39e-05	0.000192074	enriched	5-oxoprolinase (ATP-hydrolysing) subunit C [EC:3.5.2.9]	http://www.genome.jp/dbget-bin/www_bget?ko:K23124
K23186	3.00837	0.000436361	0.00322763	enriched	ferric enterobactin transport system permease protein	http://www.genome.jp/dbget-bin/www_bget?ko:K23186
K23257	1.2951	1.62e-05	0.000216688	enriched	methylglyoxal/glyoxal reductase [EC:1.1.1.283 1.1.1.-]	http://www.genome.jp/dbget-bin/www_bget?ko:K23257
K23370	3.87612	7.93e-06	0.000121621	enriched	L-serine kinase (ADP) [EC:2.7.1.226]	http://www.genome.jp/dbget-bin/www_bget?ko:K23370
K23374	1.68174	0.00765032	0.0312814	enriched	2-[(L-alanin-3-ylcarbamoyl)methyl]-3-(2-aminoethylcarbamoyl)-2-hydroxypropanoate synthase [EC:6.3.2.55]	http://www.genome.jp/dbget-bin/www_bget?ko:K23374
K23375	1.98039	0.000303147	0.00241404	enriched	staphyloferrin B synthase [EC:6.3.2.56]	http://www.genome.jp/dbget-bin/www_bget?ko:K23375
K23376	1.26105	0.00426294	0.0196307	enriched	staphyloferrin B biosynthesis citrate synthase	http://www.genome.jp/dbget-bin/www_bget?ko:K23376
K23462	1.17587	0.000182489	0.00158456	enriched	flavin-dependent trigonelline monooxygenase, reductase component [EC:1.5.1.36]	http://www.genome.jp/dbget-bin/www_bget?ko:K23462
K23463	1.38141	4.41e-07	1.06e-05	enriched	(Z)-2-((N-methylformamido)methylene)-5-hydroxybutyrolactone dehydrogenase [EC:1.2.1.-]	http://www.genome.jp/dbget-bin/www_bget?ko:K23463
K23464	1.17377	4.08e-05	0.000461876	enriched	flavin-dependent trigonelline monooxygenase, oxygenase component [EC:1.14.14.-]	http://www.genome.jp/dbget-bin/www_bget?ko:K23464
K23465	1.79856	3.1e-09	1.6e-07	enriched	(E)-2-((N-methylformamido)methylene)succinate hydrolase [EC:3.5.1.-]	http://www.genome.jp/dbget-bin/www_bget?ko:K23465
K23466	1.25297	0.00872435	0.0348103	enriched	GntR family transcriptional regulator, trigonelline degradation regulator	http://www.genome.jp/dbget-bin/www_bget?ko:K23466
K23483	2.57041	0.0128848	0.0469056	enriched	gamma-crystallin	http://www.genome.jp/dbget-bin/www_bget?ko:K23483
K23492	1.14724	0.00406132	0.0189204	enriched	4-hydroxyphenylacetate 3-monooxygenase [EC:1.14.14.9]	http://www.genome.jp/dbget-bin/www_bget?ko:K23492
K23752	4.33509	7.06e-05	0.000720091	enriched	4-amino-L-phenylalanyl-[CmlP-peptidyl-carrier-protein] 3-hydroxylase [EC:1.14.99.65]	http://www.genome.jp/dbget-bin/www_bget?ko:K23752
K23777	1.01019	4.21e-12	4.7e-10	enriched	TetR/AcrR family transcriptional regulator, regulator of cefoperazone and chloramphenicol sensitivity	http://www.genome.jp/dbget-bin/www_bget?ko:K23777
K00068	-2.84389	0.00969583	0.0378118	depleted	sorbitol-6-phosphate 2-dehydrogenase [EC:1.1.1.140]	http://www.genome.jp/dbget-bin/www_bget?ko:K00068
K00079	-2.34704	0.000133575	0.00121839	depleted	carbonyl reductase 1 [EC:1.1.1.184 1.1.1.189 1.1.1.197]	http://www.genome.jp/dbget-bin/www_bget?ko:K00079
K00083	-2.26154	0.00485397	0.0218876	depleted	cinnamyl-alcohol dehydrogenase [EC:1.1.1.195]	http://www.genome.jp/dbget-bin/www_bget?ko:K00083
K00106	-2.81976	2.26e-11	2.07e-09	depleted	xanthine dehydrogenase/oxidase [EC:1.17.1.4 1.17.3.2]	http://www.genome.jp/dbget-bin/www_bget?ko:K00106
K00120	-1.8014	0.0137086	0.0492263	depleted	F420-dependent hydroxymycolic acid dehydrogenase [EC:1.1.98.-]	http://www.genome.jp/dbget-bin/www_bget?ko:K00120
K00143	-1.68642	0.000361353	0.00276881	depleted	L-2-aminoadipate reductase [EC:1.2.1.95]	http://www.genome.jp/dbget-bin/www_bget?ko:K00143
K00150	-1.56616	3.15e-07	8.15e-06	depleted	glyceraldehyde-3-phosphate dehydrogenase (NAD(P)) [EC:1.2.1.59]	http://www.genome.jp/dbget-bin/www_bget?ko:K00150
K00186	-1.31208	0.000194451	0.00167312	depleted	2-oxoisovalerate ferredoxin oxidoreductase, alpha subunit [EC:1.2.7.7]	http://www.genome.jp/dbget-bin/www_bget?ko:K00186
K00187	-1.17136	0.002428	0.0127693	depleted	2-oxoisovalerate ferredoxin oxidoreductase, beta subunit [EC:1.2.7.7]	http://www.genome.jp/dbget-bin/www_bget?ko:K00187
K00213	-3.05599	0.00100092	0.00628283	depleted	7-dehydrocholesterol reductase [EC:1.3.1.21]	http://www.genome.jp/dbget-bin/www_bget?ko:K00213
K00222	-2.33887	0.000742368	0.00498128	depleted	Delta14-sterol reductase [EC:1.3.1.70]	http://www.genome.jp/dbget-bin/www_bget?ko:K00222
K00289	-2.38157	0.00659426	0.0277867	depleted	formyltetrahydrofolate dehydrogenase [EC:1.5.1.6]	http://www.genome.jp/dbget-bin/www_bget?ko:K00289
K00387	-1.27827	7.99e-05	0.000796385	depleted	sulfite oxidase [EC:1.8.3.1]	http://www.genome.jp/dbget-bin/www_bget?ko:K00387
K00456	-2.86785	2.7e-05	0.000331019	depleted	cysteine dioxygenase [EC:1.13.11.20]	http://www.genome.jp/dbget-bin/www_bget?ko:K00456
K00464	-1.65759	1.97e-05	0.000255315	depleted	all-trans-8'-apo-beta-carotenal 15,15'-oxygenase [EC:1.13.11.75]	http://www.genome.jp/dbget-bin/www_bget?ko:K00464
K00504	-1.9038	3.54e-05	0.000412411	depleted	peptidylglycine monooxygenase [EC:1.14.17.3]	http://www.genome.jp/dbget-bin/www_bget?ko:K00504
K00505	-1.80232	9.65e-05	0.000929457	depleted	tyrosinase [EC:1.14.18.1]	http://www.genome.jp/dbget-bin/www_bget?ko:K00505
K00541	-2.23327	0.000173761	0.00152096	depleted	nicotinamide N-methyltransferase [EC:2.1.1.1]	http://www.genome.jp/dbget-bin/www_bget?ko:K00541
K00553	-2.28618	0.00168544	0.00961717	depleted	phenylethanolamine N-methyltransferase [EC:2.1.1.28]	http://www.genome.jp/dbget-bin/www_bget?ko:K00553
K00646	-3.11185	0.000247348	0.00202933	depleted	malonyl-ACP decarboxylase	http://www.genome.jp/dbget-bin/www_bget?ko:K00646
K00702	-1.01502	0.00496857	0.0222983	depleted	cellobiose phosphorylase [EC:2.4.1.20]	http://www.genome.jp/dbget-bin/www_bget?ko:K00702
K00720	-1.13214	4.08e-11	3.56e-09	depleted	ceramide glucosyltransferase [EC:2.4.1.80]	http://www.genome.jp/dbget-bin/www_bget?ko:K00720
K00750	-2.65944	0.0138102	0.0494598	depleted	glycogenin [EC:2.4.1.186]	http://www.genome.jp/dbget-bin/www_bget?ko:K00750
K00801	-1.15251	1.43e-06	2.77e-05	depleted	farnesyl-diphosphate farnesyltransferase [EC:2.5.1.21]	http://www.genome.jp/dbget-bin/www_bget?ko:K00801
K00889	-2.13971	0.0019738	0.0109257	depleted	1-phosphatidylinositol-4-phosphate 5-kinase [EC:2.7.1.68]	http://www.genome.jp/dbget-bin/www_bget?ko:K00889
K00897	-1.18931	0.00418611	0.019317	depleted	kanamycin kinase [EC:2.7.1.95]	http://www.genome.jp/dbget-bin/www_bget?ko:K00897
K00918	-1.87622	0.00204848	0.0112083	depleted	ADP-dependent phosphofructokinase/glucokinase [EC:2.7.1.146 2.7.1.147]	http://www.genome.jp/dbget-bin/www_bget?ko:K00918
K00947	-1.82925	0.000183394	0.00158878	depleted	molybdenum storage protein	http://www.genome.jp/dbget-bin/www_bget?ko:K00947
K00952	-1.43096	0.000892626	0.00577505	depleted	nicotinamide-nucleotide adenylyltransferase [EC:2.7.7.1]	http://www.genome.jp/dbget-bin/www_bget?ko:K00952
K00993	-2.34272	0.00107209	0.00661569	depleted	ethanolaminephosphotransferase [EC:2.7.8.1]	http://www.genome.jp/dbget-bin/www_bget?ko:K00993
K01054	-1.36149	0.0131637	0.0477251	depleted	acylglycerol lipase [EC:3.1.1.23]	http://www.genome.jp/dbget-bin/www_bget?ko:K01054
K01103	-1.85148	0.00106493	0.00659735	depleted	6-phosphofructo-2-kinase / fructose-2,6-biphosphatase 3 [EC:2.7.1.105 3.1.3.46]	http://www.genome.jp/dbget-bin/www_bget?ko:K01103
K01219	-2.36802	0.00237231	0.0125372	depleted	beta-agarase [EC:3.2.1.81]	http://www.genome.jp/dbget-bin/www_bget?ko:K01219
K01227	-2.73162	0.00941769	0.0369932	depleted	mannosyl-glycoprotein endo-beta-N-acetylglucosaminidase [EC:3.2.1.96]	http://www.genome.jp/dbget-bin/www_bget?ko:K01227
K01337	-1.03371	0.00265869	0.0137444	depleted	lysyl endopeptidase [EC:3.4.21.50]	http://www.genome.jp/dbget-bin/www_bget?ko:K01337
K01343	-2.60661	0.00448911	0.0204858	depleted	tissue plasminogen activator [EC:3.4.21.68]	http://www.genome.jp/dbget-bin/www_bget?ko:K01343
K01400	-1.62205	1.23e-06	2.46e-05	depleted	bacillolysin [EC:3.4.24.28]	http://www.genome.jp/dbget-bin/www_bget?ko:K01400
K01442	-1.48439	1.44e-05	0.000196237	depleted	choloylglycine hydrolase [EC:3.5.1.24]	http://www.genome.jp/dbget-bin/www_bget?ko:K01442
K01568	-3.10388	0.000152411	0.00136558	depleted	pyruvate decarboxylase [EC:4.1.1.1]	http://www.genome.jp/dbget-bin/www_bget?ko:K01568
K01575	-1.05822	2.32e-06	4.27e-05	depleted	acetolactate decarboxylase [EC:4.1.1.5]	http://www.genome.jp/dbget-bin/www_bget?ko:K01575
K01597	-1.10402	5.39e-21	3.72e-18	depleted	diphosphomevalonate decarboxylase [EC:4.1.1.33]	http://www.genome.jp/dbget-bin/www_bget?ko:K01597
K01668	-1.49579	0.00532385	0.023531	depleted	tyrosine phenol-lyase [EC:4.1.99.2]	http://www.genome.jp/dbget-bin/www_bget?ko:K01668
K01829	-2.47387	0.00417541	0.0192932	depleted	protein disulfide-isomerase [EC:5.3.4.1]	http://www.genome.jp/dbget-bin/www_bget?ko:K01829
K01846	-1.50846	0.00147266	0.00857057	depleted	methylaspartate mutase sigma subunit [EC:5.4.99.1]	http://www.genome.jp/dbget-bin/www_bget?ko:K01846
K01852	-1.50282	0.00228409	0.0122242	depleted	lanosterol synthase [EC:5.4.99.7]	http://www.genome.jp/dbget-bin/www_bget?ko:K01852
K01896	-1.35581	0.0114849	0.0430416	depleted	medium-chain acyl-CoA synthetase [EC:6.2.1.2]	http://www.genome.jp/dbget-bin/www_bget?ko:K01896
K01905	-1.11838	6.4e-06	0.000101771	depleted	acetate---CoA ligase (ADP-forming) subunit alpha [EC:6.2.1.13]	http://www.genome.jp/dbget-bin/www_bget?ko:K01905
K01909	-3.21006	3.93e-09	1.94e-07	depleted	long-chain-fatty-acid--[acyl-carrier-protein] ligase [EC:6.2.1.20]	http://www.genome.jp/dbget-bin/www_bget?ko:K01909
K01914	-1.157	0.00522465	0.0231862	depleted	aspartate--ammonia ligase [EC:6.3.1.1]	http://www.genome.jp/dbget-bin/www_bget?ko:K01914
K01932	-1.3933	1.58e-05	0.000213	depleted	gamma-polyglutamate synthase [EC:6.3.2.-]	http://www.genome.jp/dbget-bin/www_bget?ko:K01932
K02080	-2.38207	0.00120904	0.00729508	depleted	galactosamine-6-phosphate isomerase [EC:5.3.1.-]	http://www.genome.jp/dbget-bin/www_bget?ko:K02080
K02100	-1.42798	0.00635067	0.0269284	depleted	MFS transporter, SP family, arabinose:H+ symporter	http://www.genome.jp/dbget-bin/www_bget?ko:K02100
K02171	-2.20975	0.00039431	0.00298347	depleted	BlaI family transcriptional regulator, penicillinase repressor	http://www.genome.jp/dbget-bin/www_bget?ko:K02171
K02172	-1.70968	0.000164228	0.00145429	depleted	bla regulator protein blaR1	http://www.genome.jp/dbget-bin/www_bget?ko:K02172
K02286	-2.87189	0.0122231	0.0451612	depleted	phycocyanin-associated rod linker protein	http://www.genome.jp/dbget-bin/www_bget?ko:K02286
K02293	-1.56699	0.0011589	0.00706158	depleted	15-cis-phytoene desaturase [EC:1.3.5.5]	http://www.genome.jp/dbget-bin/www_bget?ko:K02293
K02490	-2.0304	0.000141483	0.00127671	depleted	two-component system, response regulator, stage 0 sporulation protein F	http://www.genome.jp/dbget-bin/www_bget?ko:K02490
K02755	-1.38982	0.000184911	0.00160011	depleted	beta-glucoside PTS system EIIA component [EC:2.7.1.-]	http://www.genome.jp/dbget-bin/www_bget?ko:K02755
K02760	-2.12851	0.00501238	0.02245	depleted	cellobiose PTS system EIIB component [EC:2.7.1.196 2.7.1.205]	http://www.genome.jp/dbget-bin/www_bget?ko:K02760
K02828	-2.78439	0.0133741	0.0482855	depleted	cytochrome aa3-600 menaquinol oxidase subunit III [EC:7.1.1.5]	http://www.genome.jp/dbget-bin/www_bget?ko:K02828
K02855	-3.6111	0.000124441	0.00115029	depleted	AraC family transcriptional regulator, L-rhamnose operon regulatory protein RhaS	http://www.genome.jp/dbget-bin/www_bget?ko:K02855
K02862	-1.22591	7.5e-07	1.63e-05	depleted	putative membrane protein	http://www.genome.jp/dbget-bin/www_bget?ko:K02862
K03265	-1.2889	0.00882207	0.0350711	depleted	peptide chain release factor subunit 1	http://www.genome.jp/dbget-bin/www_bget?ko:K03265
K03311	-1.22022	0.00691917	0.0289628	depleted	branched-chain amino acid:cation transporter, LIVCS family	http://www.genome.jp/dbget-bin/www_bget?ko:K03311
K03343	-1.13658	0.00598686	0.0257424	depleted	putrescine oxidase [EC:1.4.3.10]	http://www.genome.jp/dbget-bin/www_bget?ko:K03343
K03350	-2.96455	0.00265258	0.0137222	depleted	anaphase-promoting complex subunit 3	http://www.genome.jp/dbget-bin/www_bget?ko:K03350
K03434	-3.72958	9.28e-06	0.00013815	depleted	N-acetylglucosaminylphosphatidylinositol deacetylase [EC:3.5.1.89]	http://www.genome.jp/dbget-bin/www_bget?ko:K03434
K03478	-1.12608	2.52e-09	1.36e-07	depleted	chitin disaccharide deacetylase [EC:3.5.1.105]	http://www.genome.jp/dbget-bin/www_bget?ko:K03478
K03491	-2.10578	6.49e-05	0.000675243	depleted	lichenan operon transcriptional antiterminator	http://www.genome.jp/dbget-bin/www_bget?ko:K03491
K03660	-2.30776	0.00105142	0.00652643	depleted	N-glycosylase/DNA lyase [EC:3.2.2.- 4.2.99.18]	http://www.genome.jp/dbget-bin/www_bget?ko:K03660
K03794	-2.07346	6.31e-07	1.42e-05	depleted	sirohydrochlorin ferrochelatase [EC:4.99.1.4]	http://www.genome.jp/dbget-bin/www_bget?ko:K03794
K03804	-1.91274	0.0130193	0.0473197	depleted	chromosome partition protein MukE	http://www.genome.jp/dbget-bin/www_bget?ko:K03804
K03843	-3.70421	0.00135002	0.00798649	depleted	alpha-1,3/alpha-1,6-mannosyltransferase [EC:2.4.1.132 2.4.1.257]	http://www.genome.jp/dbget-bin/www_bget?ko:K03843
K03918	-1.05189	0.00412186	0.0191203	depleted	L-lysine 6-transaminase [EC:2.6.1.36]	http://www.genome.jp/dbget-bin/www_bget?ko:K03918
K04064	-1.48213	0.00356428	0.0172508	depleted	osmotically inducible lipoprotein OsmE	http://www.genome.jp/dbget-bin/www_bget?ko:K04064
K04067	-3.3303	0.00762324	0.0312281	depleted	primosomal replication protein N''	http://www.genome.jp/dbget-bin/www_bget?ko:K04067
K04107	-1.1948	0.000995926	0.00625765	depleted	4-hydroxybenzoyl-CoA reductase subunit gamma [EC:1.3.7.9]	http://www.genome.jp/dbget-bin/www_bget?ko:K04107
K04767	-1.03894	1.2e-08	4.96e-07	depleted	acetoin utilization protein AcuB	http://www.genome.jp/dbget-bin/www_bget?ko:K04767
K04786	-2.79913	0.000629597	0.00435156	depleted	yersiniabactin nonribosomal peptide/polyketide synthase	http://www.genome.jp/dbget-bin/www_bget?ko:K04786
K04792	-1.60668	0.00302698	0.0151529	depleted	mycobactin peptide synthetase MbtF	http://www.genome.jp/dbget-bin/www_bget?ko:K04792
K04793	-2.42276	6.58e-08	2.15e-06	depleted	mycobactin lysine-N-oxygenase	http://www.genome.jp/dbget-bin/www_bget?ko:K04793
K05185	-1.8775	0.00361221	0.0173941	depleted	gamma-aminobutyric acid receptor subunit epsilon	http://www.genome.jp/dbget-bin/www_bget?ko:K05185
K05346	-1.14419	0.00700541	0.029211	depleted	deoxyribonucleoside regulator	http://www.genome.jp/dbget-bin/www_bget?ko:K05346
K05375	-1.10344	0.00706616	0.0293675	depleted	MbtH protein	http://www.genome.jp/dbget-bin/www_bget?ko:K05375
K05380	-3.23252	0.000596767	0.00417329	depleted	phycoerythrin-associated linker protein	http://www.genome.jp/dbget-bin/www_bget?ko:K05380
K05577	-2.1933	1.6e-07	4.52e-06	depleted	NAD(P)H-quinone oxidoreductase subunit 5 [EC:7.1.1.2]	http://www.genome.jp/dbget-bin/www_bget?ko:K05577
K05588	-1.46288	0.0014068	0.0082697	depleted	bidirectional [NiFe] hydrogenase diaphorase subunit [EC:7.1.1.2]	http://www.genome.jp/dbget-bin/www_bget?ko:K05588
K05687	-2.40998	0.00525918	0.0232858	depleted	protein DJ-1 [EC:3.5.1.124]	http://www.genome.jp/dbget-bin/www_bget?ko:K05687
K05811	-2.65277	0.00854803	0.0342264	depleted	putative lipoprotein	http://www.genome.jp/dbget-bin/www_bget?ko:K05811
K05996	-1.29966	3.92e-06	6.66e-05	depleted	carboxypeptidase T [EC:3.4.17.18]	http://www.genome.jp/dbget-bin/www_bget?ko:K05996
K06006	-1.3415	0.000425276	0.00317035	depleted	periplasmic protein CpxP/Spy	http://www.genome.jp/dbget-bin/www_bget?ko:K06006
K06052	-2.38956	0.0137744	0.0493783	depleted	jagged-1	http://www.genome.jp/dbget-bin/www_bget?ko:K06052
K06120	-1.69735	0.0032261	0.0159498	depleted	glycerol dehydratase large subunit [EC:4.2.1.30]	http://www.genome.jp/dbget-bin/www_bget?ko:K06120
K06160	-1.64028	6.33e-09	2.96e-07	depleted	putative pyoverdin transport system ATP-binding/permease protein	http://www.genome.jp/dbget-bin/www_bget?ko:K06160
K06212	-1.31046	3.36e-07	8.44e-06	depleted	formate transporter	http://www.genome.jp/dbget-bin/www_bget?ko:K06212
K06233	-2.55709	0.000650965	0.00447886	depleted	low density lipoprotein-related protein 2	http://www.genome.jp/dbget-bin/www_bget?ko:K06233
K06336	-3.69426	0.00368034	0.0175771	depleted	spore coat-associated protein N	http://www.genome.jp/dbget-bin/www_bget?ko:K06336
K06374	-2.2501	4.43e-07	1.06e-05	depleted	spore maturation protein B	http://www.genome.jp/dbget-bin/www_bget?ko:K06374
K06560	-1.89622	0.00428555	0.019699	depleted	mannose receptor, C type	http://www.genome.jp/dbget-bin/www_bget?ko:K06560
K06580	-2.49161	4.08e-05	0.000461619	depleted	ammonium transporter Rh	http://www.genome.jp/dbget-bin/www_bget?ko:K06580
K06617	-2.27732	0.00597505	0.0257209	depleted	raffinose synthase [EC:2.4.1.82]	http://www.genome.jp/dbget-bin/www_bget?ko:K06617
K06863	-3.63615	0.00154379	0.00891615	depleted	5-formaminoimidazole-4-carboxamide-1-(beta)-D-ribofuranosyl 5'-monophosphate synthetase [EC:6.3.4.23]	http://www.genome.jp/dbget-bin/www_bget?ko:K06863
K06880	-2.06766	1.46e-13	2.53e-11	depleted	erythromycin esterase [EC:3.1.1.-]	http://www.genome.jp/dbget-bin/www_bget?ko:K06880
K06883	-1.40475	1.68e-10	1.23e-08	depleted	uncharacterized protein	http://www.genome.jp/dbget-bin/www_bget?ko:K06883
K06922	-1.88082	0.00804723	0.0326405	depleted	uncharacterized protein	http://www.genome.jp/dbget-bin/www_bget?ko:K06922
K06943	-3.7843	0.00249856	0.013086	depleted	nucleolar GTP-binding protein	http://www.genome.jp/dbget-bin/www_bget?ko:K06943
K06946	-1.24983	1.07e-06	2.19e-05	depleted	uncharacterized protein	http://www.genome.jp/dbget-bin/www_bget?ko:K06946
K06947	-1.63724	0.00357985	0.0173151	depleted	polynucleotide 5'-hydroxyl-kinase GRC3/NOL9 [EC:2.7.1.-]	http://www.genome.jp/dbget-bin/www_bget?ko:K06947
K06981	-2.42731	9.49e-08	2.94e-06	depleted	isopentenyl phosphate kinase [EC:2.7.4.26]	http://www.genome.jp/dbget-bin/www_bget?ko:K06981
K06984	-1.98858	0.00413577	0.0191731	depleted	beta-ribofuranosylaminobenzene 5'-phosphate synthase [EC:2.4.2.54]	http://www.genome.jp/dbget-bin/www_bget?ko:K06984
K07022	-2.88805	0.0122471	0.0452148	depleted	uncharacterized protein	http://www.genome.jp/dbget-bin/www_bget?ko:K07022
K07031	-1.01055	1.73e-08	6.73e-07	depleted	D-glycero-alpha-D-manno-heptose-7-phosphate kinase [EC:2.7.1.168]	http://www.genome.jp/dbget-bin/www_bget?ko:K07031
K07065	-1.94274	2e-05	0.000258418	depleted	uncharacterized protein	http://www.genome.jp/dbget-bin/www_bget?ko:K07065
K07066	-1.86924	0.000256902	0.00208963	depleted	uncharacterized protein	http://www.genome.jp/dbget-bin/www_bget?ko:K07066
K07096	-1.34339	4.66e-05	0.000512819	depleted	uncharacterized protein	http://www.genome.jp/dbget-bin/www_bget?ko:K07096
K07105	-1.78956	0.0118796	0.0442803	depleted	uncharacterized protein	http://www.genome.jp/dbget-bin/www_bget?ko:K07105
K07151	-2.7051	0.00106767	0.00660356	depleted	dolichyl-diphosphooligosaccharide---protein glycosyltransferase [EC:2.4.99.18]	http://www.genome.jp/dbget-bin/www_bget?ko:K07151
K07279	-1.67904	0.00953947	0.0373363	depleted	autotransporter family porin	http://www.genome.jp/dbget-bin/www_bget?ko:K07279
K07318	-1.22408	2.86e-05	0.00034809	depleted	adenine-specific DNA-methyltransferase [EC:2.1.1.72]	http://www.genome.jp/dbget-bin/www_bget?ko:K07318
K07457	-1.73394	0.000634145	0.00437503	depleted	endonuclease III related protein	http://www.genome.jp/dbget-bin/www_bget?ko:K07457
K07477	-1.61109	1.37e-08	5.61e-07	depleted	translin	http://www.genome.jp/dbget-bin/www_bget?ko:K07477
K07488	-1.37789	1.42e-05	0.000195116	depleted	transposase	http://www.genome.jp/dbget-bin/www_bget?ko:K07488
K07517	-2.00145	0.00229886	0.0122755	depleted	Delta3-Delta2-enoyl-CoA isomerase [EC:5.3.3.8]	http://www.genome.jp/dbget-bin/www_bget?ko:K07517
K07639	-1.06624	0.00119512	0.00724085	depleted	two-component system, OmpR family, sensor histidine kinase RstB [EC:2.7.13.3]	http://www.genome.jp/dbget-bin/www_bget?ko:K07639
K07656	-3.45211	6.69e-06	0.000105481	depleted	two-component system, OmpR family, sensor histidine kinase TrcS [EC:2.7.13.3]	http://www.genome.jp/dbget-bin/www_bget?ko:K07656
K07687	-2.84173	0.00075211	0.00502887	depleted	two-component system, NarL family, captular synthesis response regulator RcsB	http://www.genome.jp/dbget-bin/www_bget?ko:K07687
K07697	-2.12321	0.0131596	0.0477251	depleted	two-component system, sporulation sensor kinase B [EC:2.7.13.3]	http://www.genome.jp/dbget-bin/www_bget?ko:K07697
K07698	-1.30077	0.00702015	0.0292564	depleted	two-component system, sporulation sensor kinase C [EC:2.7.13.3]	http://www.genome.jp/dbget-bin/www_bget?ko:K07698
K07739	-1.50352	0.0050616	0.0225956	depleted	elongator complex protein 3 [EC:2.3.1.48]	http://www.genome.jp/dbget-bin/www_bget?ko:K07739
K07743	-1.21307	0.0109788	0.0415444	depleted	transcriptional regulator	http://www.genome.jp/dbget-bin/www_bget?ko:K07743
K07766	-3.94114	5.03e-05	0.000548762	depleted	diphosphoinositol-polyphosphate diphosphatase [EC:3.6.1.52]	http://www.genome.jp/dbget-bin/www_bget?ko:K07766
K07791	-2.05994	5.07e-13	7.26e-11	depleted	anaerobic C4-dicarboxylate transporter DcuA	http://www.genome.jp/dbget-bin/www_bget?ko:K07791
K07816	-1.23399	0.000730351	0.00491368	depleted	putative GTP pyrophosphokinase [EC:2.7.6.5]	http://www.genome.jp/dbget-bin/www_bget?ko:K07816
K07821	-2.21012	0.00367442	0.0175599	depleted	trimethylamine-N-oxide reductase (cytochrome c), cytochrome c-type subunit TorY	http://www.genome.jp/dbget-bin/www_bget?ko:K07821
K08138	-1.41357	0.00177291	0.00998119	depleted	MFS transporter, SP family, xylose:H+ symportor	http://www.genome.jp/dbget-bin/www_bget?ko:K08138
K08152	-3.55016	0.000578797	0.0040596	depleted	MFS transporter, DHA1 family, multidrug resistance protein B	http://www.genome.jp/dbget-bin/www_bget?ko:K08152
K08217	-1.78949	0.000134445	0.00122192	depleted	MFS transporter, DHA3 family, macrolide efflux protein	http://www.genome.jp/dbget-bin/www_bget?ko:K08217
K08232	-2.72261	0.0012	0.00726222	depleted	monodehydroascorbate reductase (NADH) [EC:1.6.5.4]	http://www.genome.jp/dbget-bin/www_bget?ko:K08232
K08242	-5.27747	1.08e-06	2.2e-05	depleted	24-methylenesterol C-methyltransferase [EC:2.1.1.143]	http://www.genome.jp/dbget-bin/www_bget?ko:K08242
K08246	-3.79154	2.09e-05	0.000265738	depleted	cycloeucalenol cycloisomerase [EC:5.5.1.9]	http://www.genome.jp/dbget-bin/www_bget?ko:K08246
K08320	-2.23347	0.00231197	0.012304	depleted	(d)CTP diphosphatase [EC:3.6.1.65]	http://www.genome.jp/dbget-bin/www_bget?ko:K08320
K08614	-2.75668	0.000107848	0.00102436	depleted	disintegrin and metalloproteinase domain-containing protein 28 [EC:3.4.24.-]	http://www.genome.jp/dbget-bin/www_bget?ko:K08614
K08642	-1.32282	0.00304052	0.0151988	depleted	LasA protease [EC:3.4.24.-]	http://www.genome.jp/dbget-bin/www_bget?ko:K08642
K08646	-1.04356	0.00365926	0.0175316	depleted	peptidyl-Lys metalloendopeptidase [EC:3.4.24.20]	http://www.genome.jp/dbget-bin/www_bget?ko:K08646
K08680	-1.27949	1.41e-06	2.73e-05	depleted	2-succinyl-6-hydroxy-2,4-cyclohexadiene-1-carboxylate synthase [EC:4.2.99.20]	http://www.genome.jp/dbget-bin/www_bget?ko:K08680
K08683	-3.48982	0.000426547	0.00317671	depleted	3-hydroxyacyl-CoA dehydrogenase / 3-hydroxy-2-methylbutyryl-CoA dehydrogenase [EC:1.1.1.35 1.1.1.178]	http://www.genome.jp/dbget-bin/www_bget?ko:K08683
K08715	-1.958	6.76e-07	1.49e-05	depleted	inward rectifier potassium channel	http://www.genome.jp/dbget-bin/www_bget?ko:K08715
K08776	-1.26458	9.54e-10	5.74e-08	depleted	puromycin-sensitive aminopeptidase [EC:3.4.11.-]	http://www.genome.jp/dbget-bin/www_bget?ko:K08776
K08836	-2.06303	0.000229189	0.00191134	depleted	STE20-like kinase [EC:2.7.11.1]	http://www.genome.jp/dbget-bin/www_bget?ko:K08836
K08869	-2.08893	0.000267225	0.00216202	depleted	aarF domain-containing kinase	http://www.genome.jp/dbget-bin/www_bget?ko:K08869
K08900	-2.20546	0.010598	0.0404365	depleted	mitochondrial chaperone BCS1	http://www.genome.jp/dbget-bin/www_bget?ko:K08900
K09000	-1.51816	0.000112787	0.00106255	depleted	CRISPR-associated protein Cmr4	http://www.genome.jp/dbget-bin/www_bget?ko:K09000
K09120	-1.60672	0.00159295	0.00915826	depleted	uncharacterized protein	http://www.genome.jp/dbget-bin/www_bget?ko:K09120
K09127	-1.53956	0.00109903	0.00676446	depleted	CRISPR-associated protein Cmr3	http://www.genome.jp/dbget-bin/www_bget?ko:K09127
K09139	-2.01831	0.0102117	0.0392984	depleted	uncharacterized protein	http://www.genome.jp/dbget-bin/www_bget?ko:K09139
K09459	-1.5701	2.68e-09	1.42e-07	depleted	phosphonopyruvate decarboxylase [EC:4.1.1.82]	http://www.genome.jp/dbget-bin/www_bget?ko:K09459
K09477	-2.3076	4.42e-08	1.53e-06	depleted	citrate:succinate antiporter	http://www.genome.jp/dbget-bin/www_bget?ko:K09477
K09514	-1.91444	0.013883	0.0496505	depleted	DnaJ homolog subfamily B member 8	http://www.genome.jp/dbget-bin/www_bget?ko:K09514
K09625	-2.62503	0.0103403	0.0396928	depleted	testisin [EC:3.4.21.-]	http://www.genome.jp/dbget-bin/www_bget?ko:K09625
K09640	-2.63436	0.000145387	0.00130883	depleted	transmembrane protease serine 9 [EC:3.4.21.-]	http://www.genome.jp/dbget-bin/www_bget?ko:K09640
K09680	-2.23893	2.73e-05	0.000334203	depleted	type II pantothenate kinase [EC:2.7.1.33]	http://www.genome.jp/dbget-bin/www_bget?ko:K09680
K09744	-1.62551	0.000627273	0.00433945	depleted	uncharacterized protein	http://www.genome.jp/dbget-bin/www_bget?ko:K09744
K09805	-2.34158	0.0104055	0.0398424	depleted	uncharacterized protein	http://www.genome.jp/dbget-bin/www_bget?ko:K09805
K09825	-1.38984	0.00216497	0.0116856	depleted	Fur family transcriptional regulator, peroxide stress response regulator	http://www.genome.jp/dbget-bin/www_bget?ko:K09825
K09845	-1.48074	0.00556624	0.0244599	depleted	1-hydroxycarotenoid 3,4-desaturase [EC:1.3.99.27]	http://www.genome.jp/dbget-bin/www_bget?ko:K09845
K09847	-2.85874	0.00818836	0.0331244	depleted	spheroidene monooxygenase [EC:1.14.15.9]	http://www.genome.jp/dbget-bin/www_bget?ko:K09847
K09869	-3.52211	0.00100227	0.00628613	depleted	aquaporin-8	http://www.genome.jp/dbget-bin/www_bget?ko:K09869
K09873	-1.5757	2.54e-05	0.000313863	depleted	aquaporin TIP	http://www.genome.jp/dbget-bin/www_bget?ko:K09873
K09879	-1.43312	9.48e-07	1.97e-05	depleted	carotenoid phi-ring synthase / carotenoid chi-ring synthase [EC:1.3.99.39 1.3.99.40]	http://www.genome.jp/dbget-bin/www_bget?ko:K09879
K09898	-1.2694	0.00293588	0.0147944	depleted	uncharacterized protein	http://www.genome.jp/dbget-bin/www_bget?ko:K09898
K09923	-1.40809	0.00628701	0.0267745	depleted	uncharacterized protein	http://www.genome.jp/dbget-bin/www_bget?ko:K09923
K09942	-1.78603	0.000954355	0.00606076	depleted	uncharacterized protein	http://www.genome.jp/dbget-bin/www_bget?ko:K09942
K10085	-2.26532	0.000632426	0.00436714	depleted	ER degradation enhancer, mannosidase alpha-like 2	http://www.genome.jp/dbget-bin/www_bget?ko:K10085
K10094	-3.29632	0.00880452	0.0350196	depleted	nickel transport protein	http://www.genome.jp/dbget-bin/www_bget?ko:K10094
K10133	-3.4345	0.00210693	0.0114456	depleted	tumor protein p53-inducible protein 3 [EC:1.-.-.-]	http://www.genome.jp/dbget-bin/www_bget?ko:K10133
K10212	-3.25482	0.000162545	0.00144107	depleted	glycosyl-4,4'-diaponeurosporenoate acyltransferase [EC:2.3.1.-]	http://www.genome.jp/dbget-bin/www_bget?ko:K10212
K10260	-2.88789	0.0137366	0.0492893	depleted	F-box and WD-40 domain protein 7	http://www.genome.jp/dbget-bin/www_bget?ko:K10260
K10406	-3.65447	0.000198203	0.00170154	depleted	kinesin family member C2/C3	http://www.genome.jp/dbget-bin/www_bget?ko:K10406
K10620	-2.52585	0.000259373	0.00210411	depleted	2,3-dihydroxy-2,3-dihydro-p-cumate dehydrogenase [EC:1.3.1.58]	http://www.genome.jp/dbget-bin/www_bget?ko:K10620
K10679	-1.55049	0.009756	0.0380091	depleted	nitroreductase / dihydropteridine reductase [EC:1.-.-.- 1.5.1.34]	http://www.genome.jp/dbget-bin/www_bget?ko:K10679
K10700	-2.32567	0.00910755	0.0359986	depleted	ethylbenzene hydroxylase subunit alpha [EC:1.17.99.2]	http://www.genome.jp/dbget-bin/www_bget?ko:K10700
K10794	-1.33888	2.02e-05	0.000259644	depleted	D-proline reductase (dithiol) PrdB [EC:1.21.4.1]	http://www.genome.jp/dbget-bin/www_bget?ko:K10794
K10807	-2.90599	0.00677491	0.028406	depleted	ribonucleoside-diphosphate reductase subunit M1 [EC:1.17.4.1]	http://www.genome.jp/dbget-bin/www_bget?ko:K10807
K11051	-3.19028	0.0103163	0.0396407	depleted	multidrug/hemolysin transport system permease protein	http://www.genome.jp/dbget-bin/www_bget?ko:K11051
K11104	-4.08295	3.22e-05	0.000383083	depleted	melibiose permease	http://www.genome.jp/dbget-bin/www_bget?ko:K11104
K11216	-1.54354	8.3e-05	0.000819891	depleted	autoinducer-2 kinase [EC:2.7.1.189]	http://www.genome.jp/dbget-bin/www_bget?ko:K11216
K11434	-1.33448	7.05e-06	0.000110513	depleted	type I protein arginine methyltransferase [EC:2.1.1.319]	http://www.genome.jp/dbget-bin/www_bget?ko:K11434
K11440	-2.03854	8.28e-07	1.76e-05	depleted	choline dehydrogenase [EC:1.1.1.1]	http://www.genome.jp/dbget-bin/www_bget?ko:K11440
K11611	-1.46511	0.0133094	0.0481207	depleted	meromycolic acid enoyl-[acyl-carrier-protein] reductase [EC:1.3.1.118]	http://www.genome.jp/dbget-bin/www_bget?ko:K11611
K11625	-1.64474	0.000723577	0.00487676	depleted	membrane protein YdfJ	http://www.genome.jp/dbget-bin/www_bget?ko:K11625
K11687	-2.61183	0.0108758	0.0412477	depleted	poly(ADP-ribose) glycohydrolase ARH3 [EC:3.2.1.143]	http://www.genome.jp/dbget-bin/www_bget?ko:K11687
K11729	-3.01826	1.41e-05	0.000193176	depleted	acyl-CoA dehydrogenase family member 10	http://www.genome.jp/dbget-bin/www_bget?ko:K11729
K11750	-3.20905	0.00652481	0.0275399	depleted	esterase FrsA [EC:3.1.-.-]	http://www.genome.jp/dbget-bin/www_bget?ko:K11750
K11788	-1.27009	0.00127091	0.00759443	depleted	phosphoribosylamine--glycine ligase / phosphoribosylformylglycinamidine cyclo-ligase [EC:6.3.4.13 6.3.3.1]	http://www.genome.jp/dbget-bin/www_bget?ko:K11788
K11905	-1.26908	7.4e-05	0.000746376	depleted	type VI secretion system protein	http://www.genome.jp/dbget-bin/www_bget?ko:K11905
K11910	-1.07715	0.000767086	0.00510203	depleted	type VI secretion system protein VasJ	http://www.genome.jp/dbget-bin/www_bget?ko:K11910
K11919	-2.54841	0.00522999	0.0231862	depleted	type VI secretion system lysozyme-related protein	http://www.genome.jp/dbget-bin/www_bget?ko:K11919
K11957	-1.31037	0.0127669	0.046648	depleted	neutral amino acid transport system ATP-binding protein	http://www.genome.jp/dbget-bin/www_bget?ko:K11957
K12267	-1.16676	0.00566642	0.0247853	depleted	peptide methionine sulfoxide reductase msrA/msrB [EC:1.8.4.11 1.8.4.12]	http://www.genome.jp/dbget-bin/www_bget?ko:K12267
K12376	-2.77278	0.0124142	0.0456673	depleted	arylsulfatase K [EC:3.1.6.-]	http://www.genome.jp/dbget-bin/www_bget?ko:K12376
K12466	-4.06652	3.58e-05	0.000415239	depleted	(+)-trans-carveol dehydrogenase [EC:1.1.1.275]	http://www.genome.jp/dbget-bin/www_bget?ko:K12466
K12516	-3.01506	0.00156349	0.00900935	depleted	putative surface-exposed virulence protein	http://www.genome.jp/dbget-bin/www_bget?ko:K12516
K12600	-1.03127	3.41e-05	0.000400365	depleted	superkiller protein 3	http://www.genome.jp/dbget-bin/www_bget?ko:K12600
K12984	-3.79193	7.84e-06	0.000120496	depleted	(heptosyl)LPS beta-1,4-glucosyltransferase [EC:2.4.1.-]	http://www.genome.jp/dbget-bin/www_bget?ko:K12984
K13065	-2.89633	1e-07	3.05e-06	depleted	shikimate O-hydroxycinnamoyltransferase [EC:2.3.1.133]	http://www.genome.jp/dbget-bin/www_bget?ko:K13065
K13252	-1.23442	0.00620362	0.0264937	depleted	putrescine carbamoyltransferase [EC:2.1.3.6]	http://www.genome.jp/dbget-bin/www_bget?ko:K13252
K13421	-1.13214	0.00764275	0.0312673	depleted	uridine monophosphate synthetase [EC:2.4.2.10 4.1.1.23]	http://www.genome.jp/dbget-bin/www_bget?ko:K13421
K13612	-2.11807	0.00668006	0.0280703	depleted	polyketide synthase PksL	http://www.genome.jp/dbget-bin/www_bget?ko:K13612
K13614	-2.17592	0.00853729	0.0342247	depleted	polyketide synthase PksN	http://www.genome.jp/dbget-bin/www_bget?ko:K13614
K13658	-2.25778	3.11e-06	5.53e-05	depleted	beta-1,4-mannosyltransferase [EC:2.4.1.251]	http://www.genome.jp/dbget-bin/www_bget?ko:K13658
K13686	-2.11152	0.00045973	0.00336766	depleted	galactan 5-O-arabinofuranosyltransferase [EC:2.4.2.46]	http://www.genome.jp/dbget-bin/www_bget?ko:K13686
K13730	-1.41348	1.01e-05	0.000148391	depleted	internalin A	http://www.genome.jp/dbget-bin/www_bget?ko:K13730
K13809	-3.10147	0.00857035	0.0342859	depleted	UMP-CMP kinase 2, mitochondrial [EC:2.7.4.14]	http://www.genome.jp/dbget-bin/www_bget?ko:K13809
K13832	-1.05058	8.76e-06	0.00013266	depleted	3-dehydroquinate dehydratase / shikimate dehydrogenase [EC:4.2.1.10 1.1.1.25]	http://www.genome.jp/dbget-bin/www_bget?ko:K13832
K13868	-2.80377	0.0093354	0.036746	depleted	solute carrier family 7 (L-type amino acid transporter), member 9	http://www.genome.jp/dbget-bin/www_bget?ko:K13868
K13940	-1.22961	0.00198285	0.0109419	depleted	dihydroneopterin aldolase / 2-amino-4-hydroxy-6-hydroxymethyldihydropteridine diphosphokinase [EC:4.1.2.25 2.7.6.3]	http://www.genome.jp/dbget-bin/www_bget?ko:K13940
K14056	-2.63355	0.00968238	0.0378039	depleted	HTH-type transcriptional regulator, repressor for puuD	http://www.genome.jp/dbget-bin/www_bget?ko:K14056
K14292	-1.90165	0.000946628	0.00603051	depleted	trimethylguanosine synthase [EC:2.1.1.-]	http://www.genome.jp/dbget-bin/www_bget?ko:K14292
K14319	-3.04518	0.0050957	0.0227077	depleted	Ran GTPase-activating protein 1	http://www.genome.jp/dbget-bin/www_bget?ko:K14319
K14337	-1.22682	0.000215245	0.00182513	depleted	alpha-1,6-mannosyltransferase [EC:2.4.1.-]	http://www.genome.jp/dbget-bin/www_bget?ko:K14337
K14371	-5.32252	1.32e-05	0.000183706	depleted	type I polyketide synthase AVES	http://www.genome.jp/dbget-bin/www_bget?ko:K14371
K14375	-3.94906	0.00210029	0.0114177	depleted	dTDP-L-oleandrosyltransferase [EC:2.4.1.-]	http://www.genome.jp/dbget-bin/www_bget?ko:K14375
K14534	-1.03477	1.97e-05	0.000255315	depleted	4-hydroxybutyryl-CoA dehydratase / vinylacetyl-CoA-Delta-isomerase [EC:4.2.1.120 5.3.3.3]	http://www.genome.jp/dbget-bin/www_bget?ko:K14534
K14575	-2.64244	0.00170075	0.00968432	depleted	AAA family ATPase	http://www.genome.jp/dbget-bin/www_bget?ko:K14575
K14597	-1.4323	0.00805153	0.0326405	depleted	chlorobactene glucosyltransferase	http://www.genome.jp/dbget-bin/www_bget?ko:K14597
K14605	-2.95789	0.00427028	0.0196526	depleted	lycopene cyclase CruA [EC:5.5.1.19]	http://www.genome.jp/dbget-bin/www_bget?ko:K14605
K14630	-3.40178	0.00296839	0.0149186	depleted	two-component flavin-dependent monooxygenase [EC:1.14.14.-]	http://www.genome.jp/dbget-bin/www_bget?ko:K14630
K14633	-2.61209	0.00263041	0.0136447	depleted	ketoreductase RED2 [EC:1.1.1.-]	http://www.genome.jp/dbget-bin/www_bget?ko:K14633
K14826	-2.82022	0.00543813	0.0239524	depleted	FK506-binding nuclear protein [EC:5.2.1.8]	http://www.genome.jp/dbget-bin/www_bget?ko:K14826
K14938	-2.68607	8.65e-05	0.00084789	depleted	cholesterol 7-desaturase [EC:1.14.19.21]	http://www.genome.jp/dbget-bin/www_bget?ko:K14938
K15013	-2.04488	0.00107225	0.00661569	depleted	long-chain-fatty-acid--CoA ligase ACSBG [EC:6.2.1.3]	http://www.genome.jp/dbget-bin/www_bget?ko:K15013
K15023	-3.51195	0.00179207	0.0100816	depleted	5-methyltetrahydrofolate corrinoid/iron sulfur protein methyltransferase [EC:2.1.1.258]	http://www.genome.jp/dbget-bin/www_bget?ko:K15023
K15058	-3.21441	3.64e-05	0.000419076	depleted	2-aminophenol/2-amino-5-chlorophenol 1,6-dioxygenase subunit alpha	http://www.genome.jp/dbget-bin/www_bget?ko:K15058
K15059	-2.42584	0.000729859	0.00491368	depleted	2-aminophenol/2-amino-5-chlorophenol 1,6-dioxygenase subunit beta [EC:1.13.11.74 1.13.11.76]	http://www.genome.jp/dbget-bin/www_bget?ko:K15059
K15230	-1.1141	0.00862483	0.0344675	depleted	ATP-citrate lyase alpha-subunit [EC:2.3.3.8]	http://www.genome.jp/dbget-bin/www_bget?ko:K15230
K15311	-2.8795	3.63e-05	0.000419076	depleted	polyketide biosynthesis 3-hydroxy-3-methylglutaryl-CoA synthase-like enzyme PksG	http://www.genome.jp/dbget-bin/www_bget?ko:K15311
K15312	-3.05427	1.17e-06	2.36e-05	depleted	polyketide biosynthesis enoyl-CoA hydratase PksH	http://www.genome.jp/dbget-bin/www_bget?ko:K15312
K15313	-1.89943	0.0120113	0.0446395	depleted	polyketide biosynthesis enoyl-CoA hydratase PksI	http://www.genome.jp/dbget-bin/www_bget?ko:K15313
K15314	-2.75694	2.3e-07	6.33e-06	depleted	enediyne polyketide synthase	http://www.genome.jp/dbget-bin/www_bget?ko:K15314
K15315	-3.2141	2.7e-09	1.42e-07	depleted	enediyne core biosynthesis thioesterase	http://www.genome.jp/dbget-bin/www_bget?ko:K15315
K15320	-1.64759	0.0117947	0.044007	depleted	6-methylsalicylic acid synthase [EC:2.3.1.165]	http://www.genome.jp/dbget-bin/www_bget?ko:K15320
K15328	-2.50457	0.000452797	0.00332973	depleted	bacillaene synthase trans-acting acyltransferase	http://www.genome.jp/dbget-bin/www_bget?ko:K15328
K15468	-1.01046	0.000472527	0.00342831	depleted	cytochrome P450 PksS	http://www.genome.jp/dbget-bin/www_bget?ko:K15468
K15469	-3.72779	3.77e-05	0.000431248	depleted	rhizoxin biosynthesis acyltransferase	http://www.genome.jp/dbget-bin/www_bget?ko:K15469
K15549	-1.51553	4.23e-05	0.000475276	depleted	membrane fusion protein, multidrug efflux system	http://www.genome.jp/dbget-bin/www_bget?ko:K15549
K15637	-4.36291	1.5e-08	5.94e-07	depleted	serine/threonine-protein phosphatase PGAM5 [EC:3.1.3.16]	http://www.genome.jp/dbget-bin/www_bget?ko:K15637
K15643	-1.55453	0.00705443	0.0293509	depleted	myxalamid-type polyketide synthase MxaB	http://www.genome.jp/dbget-bin/www_bget?ko:K15643
K15644	-3.0773	0.00196839	0.0109037	depleted	coronafacic acid polyketide synthase Cfa6	http://www.genome.jp/dbget-bin/www_bget?ko:K15644
K15650	-1.84801	0.00097881	0.006185	depleted	non-haem Fe2+, alpha-ketoglutarate-dependent halogenase	http://www.genome.jp/dbget-bin/www_bget?ko:K15650
K15735	-1.64282	0.00155109	0.00894472	depleted	GntR family transcriptional regulator, carbon starvation induced regulator	http://www.genome.jp/dbget-bin/www_bget?ko:K15735
K15737	-1.75183	0.00046418	0.00338392	depleted	glutarate dioxygenase [EC:1.14.11.64]	http://www.genome.jp/dbget-bin/www_bget?ko:K15737
K15739	-1.14699	0.0070013	0.0292099	depleted	D-alanine---(R)-lactate ligase [EC:6.1.2.1]	http://www.genome.jp/dbget-bin/www_bget?ko:K15739
K15751	-1.5736	0.00641418	0.0271636	depleted	carbazole 1,9a-dioxygenase [EC:1.14.12.22]	http://www.genome.jp/dbget-bin/www_bget?ko:K15751
K15763	-1.85493	0.0015352	0.00889358	depleted	toluene monooxygenase system protein D [EC:1.14.13.236 1.14.13.-]	http://www.genome.jp/dbget-bin/www_bget?ko:K15763
K15891	-1.65107	1.03e-06	2.12e-05	depleted	NAD+-dependent farnesol dehydrogenase [EC:1.1.1.354]	http://www.genome.jp/dbget-bin/www_bget?ko:K15891
K15930	-2.51006	0.0094596	0.0371386	depleted	bifunctional oxygenase/reductase	http://www.genome.jp/dbget-bin/www_bget?ko:K15930
K16020	-1.19704	0.000902882	0.00582651	depleted	5-deoxy-5-amino-3-dehydroquinate synthase	http://www.genome.jp/dbget-bin/www_bget?ko:K16020
K16022	-2.15655	1.27e-07	3.7e-06	depleted	flavoprotein hydroxylase	http://www.genome.jp/dbget-bin/www_bget?ko:K16022
K16045	-2.77048	0.00254644	0.0132726	depleted	3beta-hydroxy-Delta5-steroid dehydrogenase / steroid Delta-isomerase [EC:1.1.1.145 5.3.3.1]	http://www.genome.jp/dbget-bin/www_bget?ko:K16045
K16046	-1.66487	3.1e-09	1.6e-07	depleted	cholest-4-en-3-one 26-monooxygenase [EC:1.14.15.28]	http://www.genome.jp/dbget-bin/www_bget?ko:K16046
K16054	-2.87716	4.18e-05	0.000470162	depleted	methylthioribulose 1-phosphate dehydratase / enolase-phosphatase E1 [EC:4.2.1.109 3.1.3.77]	http://www.genome.jp/dbget-bin/www_bget?ko:K16054
K16093	-2.6868	0.00203166	0.0111722	depleted	bacitracin synthase 1	http://www.genome.jp/dbget-bin/www_bget?ko:K16093
K16130	-1.99806	0.00506474	0.0225963	depleted	microcystin synthetase protein McyA	http://www.genome.jp/dbget-bin/www_bget?ko:K16130
K16200	-1.51745	0.0133724	0.0482855	depleted	dipeptide transport system permease protein	http://www.genome.jp/dbget-bin/www_bget?ko:K16200
K16235	-2.36458	1.86e-05	0.000243133	depleted	S-methylmethionine transporter	http://www.genome.jp/dbget-bin/www_bget?ko:K16235
K16342	-3.31878	0.000904804	0.005829	depleted	cytosolic phospholipase A2 [EC:3.1.1.4]	http://www.genome.jp/dbget-bin/www_bget?ko:K16342
K16628	-3.83098	5.7e-06	9.28e-05	depleted	collagen, type VII, alpha	http://www.genome.jp/dbget-bin/www_bget?ko:K16628
K16639	-1.54961	0.00968883	0.0378039	depleted	endoribonuclease LACTB2 [EC:3.1.27.-]	http://www.genome.jp/dbget-bin/www_bget?ko:K16639
K16870	-1.05602	7.9e-05	0.000789902	depleted	N-acetylglucosaminyl-diphospho-decaprenol L-rhamnosyltransferase [EC:2.4.1.289]	http://www.genome.jp/dbget-bin/www_bget?ko:K16870
K16879	-1.1019	6.03e-05	0.000634342	depleted	2-furoyl-CoA dehydrogenase 2Fe-2S iron sulfur subunit [EC:1.3.99.8]	http://www.genome.jp/dbget-bin/www_bget?ko:K16879
K16880	-1.07991	2.22e-09	1.23e-07	depleted	2-oxoglutaroyl-CoA hydrolase	http://www.genome.jp/dbget-bin/www_bget?ko:K16880
K17105	-1.4198	0.000168574	0.00148444	depleted	geranylgeranylglycerol-phosphate geranylgeranyltransferase [EC:2.5.1.42]	http://www.genome.jp/dbget-bin/www_bget?ko:K17105
K17108	-1.29529	0.0100901	0.0390085	depleted	non-lysosomal glucosylceramidase [EC:3.2.1.45]	http://www.genome.jp/dbget-bin/www_bget?ko:K17108
K17234	-1.36985	0.00150836	0.00876663	depleted	arabinosaccharide transport system substrate-binding protein	http://www.genome.jp/dbget-bin/www_bget?ko:K17234
K17235	-1.85648	0.00286457	0.014509	depleted	arabinosaccharide transport system permease protein	http://www.genome.jp/dbget-bin/www_bget?ko:K17235
K17236	-1.66562	0.0014614	0.00851807	depleted	arabinosaccharide transport system permease protein	http://www.genome.jp/dbget-bin/www_bget?ko:K17236
K17266	-1.6181	0.00308708	0.0153827	depleted	major vault protein	http://www.genome.jp/dbget-bin/www_bget?ko:K17266
K17312	-1.83538	0.0037752	0.017895	depleted	trehalose transport system permease protein	http://www.genome.jp/dbget-bin/www_bget?ko:K17312
K17313	-1.94956	0.00251795	0.0131784	depleted	trehalose transport system permease protein	http://www.genome.jp/dbget-bin/www_bget?ko:K17313
K17483	-3.32326	0.000736362	0.00494536	depleted	mycocyclosin synthase [EC:1.14.19.70]	http://www.genome.jp/dbget-bin/www_bget?ko:K17483
K17484	-2.48081	0.00437515	0.0200518	depleted	cyclo(L-tyrosyl-L-tyrosyl) synthase [EC:2.3.2.21]	http://www.genome.jp/dbget-bin/www_bget?ko:K17484
K17752	-1.48379	4.73e-28	8.98e-25	depleted	serine/threonine-protein kinase RsbT [EC:2.7.11.1]	http://www.genome.jp/dbget-bin/www_bget?ko:K17752
K17756	-3.07648	0.00358902	0.0173374	depleted	long-chain-alcohol oxidase [EC:1.1.3.20]	http://www.genome.jp/dbget-bin/www_bget?ko:K17756
K17759	-1.18584	1.99e-07	5.51e-06	depleted	NAD(P)H-hydrate epimerase [EC:5.1.99.6]	http://www.genome.jp/dbget-bin/www_bget?ko:K17759
K17762	-1.13994	8.35e-07	1.76e-05	depleted	rsbT antagonist protein RsbS	http://www.genome.jp/dbget-bin/www_bget?ko:K17762
K17763	-1.41916	7.75e-09	3.52e-07	depleted	rsbT co-antagonist protein RsbR	http://www.genome.jp/dbget-bin/www_bget?ko:K17763
K17817	-2.80566	0.00308922	0.0153832	depleted	8-oxo-dGDP phosphatase [EC:3.6.1.58]	http://www.genome.jp/dbget-bin/www_bget?ko:K17817
K17871	-1.78462	0.00080061	0.00527416	depleted	NADH:ubiquinone reductase (non-electrogenic) [EC:1.6.5.9]	http://www.genome.jp/dbget-bin/www_bget?ko:K17871
K18275	-2.95873	9.76e-06	0.000144054	depleted	2-formylbenzoate dehydrogenase [EC:1.2.1.78]	http://www.genome.jp/dbget-bin/www_bget?ko:K18275
K18290	-1.45179	4.24e-07	1.03e-05	depleted	itaconyl-CoA hydratase [EC:4.2.1.56]	http://www.genome.jp/dbget-bin/www_bget?ko:K18290
K18347	-2.23782	9.04e-06	0.000135924	depleted	D-specific alpha-keto acid dehydrogenase [EC:1.1.1.-]	http://www.genome.jp/dbget-bin/www_bget?ko:K18347
K18363	-1.04833	0.00841679	0.03385	depleted	phenylacetyl-CoA:acceptor oxidoreductase 26-kDa subunit	http://www.genome.jp/dbget-bin/www_bget?ko:K18363
K18366	-1.13148	0.00451393	0.0205743	depleted	acetaldehyde/propanal dehydrogenase [EC:1.2.1.10 1.2.1.87]	http://www.genome.jp/dbget-bin/www_bget?ko:K18366
K18410	-2.7591	0.0050317	0.0225018	depleted	ankyrin repeat, SAM and basic leucine zipper domain-containing protein 1	http://www.genome.jp/dbget-bin/www_bget?ko:K18410
K18453	-2.80249	0.0013502	0.00798649	depleted	ADP-ribose/FAD diphosphatase [EC:3.6.1.13 3.6.1.18]	http://www.genome.jp/dbget-bin/www_bget?ko:K18453
K18475	-1.44539	0.00519758	0.0231034	depleted	lysine-N-methylase [EC:2.1.1.-]	http://www.genome.jp/dbget-bin/www_bget?ko:K18475
K18546	-1.15713	0.000658806	0.0045246	depleted	streptogrisin C [EC:3.4.21.-]	http://www.genome.jp/dbget-bin/www_bget?ko:K18546
K18626	-2.16791	0.00768372	0.0313841	depleted	trichohyalin	http://www.genome.jp/dbget-bin/www_bget?ko:K18626
K18688	-1.05303	3.8e-09	1.9e-07	depleted	3-oxocholest-4-en-26-oate---CoA ligase [EC:6.2.1.42]	http://www.genome.jp/dbget-bin/www_bget?ko:K18688
K18703	-2.56959	1.48e-06	2.84e-05	depleted	succinate---hydroxymethylglutarate CoA-transferase [EC:2.8.3.13]	http://www.genome.jp/dbget-bin/www_bget?ko:K18703
K18814	-2.20486	0.000571196	0.00401371	depleted	putative inorganic carbon (hco3(-)) transporter	http://www.genome.jp/dbget-bin/www_bget?ko:K18814
K18818	-1.67381	0.00398898	0.018668	depleted	mannosylglycerate synthase [EC:2.4.1.269]	http://www.genome.jp/dbget-bin/www_bget?ko:K18818
K18827	-1.20193	9.79e-05	0.000941295	depleted	O-antigen chain-terminating methyltransferase [EC:2.1.1.- 2.1.1.294 2.7.1.181]	http://www.genome.jp/dbget-bin/www_bget?ko:K18827
K18828	-1.00593	0.000215557	0.00182574	depleted	tRNA(fMet)-specific endonuclease VapC [EC:3.1.-.-]	http://www.genome.jp/dbget-bin/www_bget?ko:K18828
K19049	-1.91784	0.00765785	0.0312953	depleted	chondroitin AC lyase [EC:4.2.2.5]	http://www.genome.jp/dbget-bin/www_bget?ko:K19049
K19117	-1.07873	0.000529066	0.00376649	depleted	CRISPR-associated protein Csd1	http://www.genome.jp/dbget-bin/www_bget?ko:K19117
K19119	-1.16581	0.0101184	0.0390783	depleted	CRISPR-associated protein Cas5d	http://www.genome.jp/dbget-bin/www_bget?ko:K19119
K19204	-1.81649	6.42e-06	0.000101867	depleted	pimaricinolide synthase PimS2	http://www.genome.jp/dbget-bin/www_bget?ko:K19204
K19219	-5.28489	1.47e-07	4.23e-06	depleted	peptidyl-lysine (3S)-dioxygenase / protease [EC:1.14.11.63 3.4.-.-]	http://www.genome.jp/dbget-bin/www_bget?ko:K19219
K19220	-3.2589	0.00750422	0.0308002	depleted	peptidoglycan DL-endopeptidase CwlS [EC:3.4.-.-]	http://www.genome.jp/dbget-bin/www_bget?ko:K19220
K19226	-3.28506	2.61e-06	4.72e-05	depleted	cationic peptide transport system substrate-binding protein	http://www.genome.jp/dbget-bin/www_bget?ko:K19226
K19271	-1.3983	7.52e-05	0.000756231	depleted	chloramphenicol O-acetyltransferase type A [EC:2.3.1.28]	http://www.genome.jp/dbget-bin/www_bget?ko:K19271
K19276	-2.48514	0.0108959	0.0413	depleted	aminoglycoside 3-N-acetyltransferase IV [EC:2.3.1.81]	http://www.genome.jp/dbget-bin/www_bget?ko:K19276
K19309	-2.40513	0.00231925	0.0123255	depleted	bacitracin transport system ATP-binding protein	http://www.genome.jp/dbget-bin/www_bget?ko:K19309
K19511	-2.01708	3.49e-13	5.41e-11	depleted	peroxidase [EC:1.11.1.7]	http://www.genome.jp/dbget-bin/www_bget?ko:K19511
K19551	-2.61256	3.19e-05	0.000381104	depleted	pectate lyase C [EC:4.2.2.2 4.2.2.10]	http://www.genome.jp/dbget-bin/www_bget?ko:K19551
K19611	-1.05033	0.0116822	0.0436348	depleted	ferric enterobactin receptor	http://www.genome.jp/dbget-bin/www_bget?ko:K19611
K19691	-3.08272	0.00842972	0.0338841	depleted	osomolarity two-component system, sensor histidine kinase NIK1 [EC:2.7.13.3]	http://www.genome.jp/dbget-bin/www_bget?ko:K19691
K19714	-1.6605	0.00273959	0.0140444	depleted	3-deoxy-alpha-D-manno-octulosonate 8-oxidase [EC:1.1.3.48]	http://www.genome.jp/dbget-bin/www_bget?ko:K19714
K19715	-1.19495	0.00101845	0.00638109	depleted	8-amino-3,8-dideoxy-alpha-D-manno-octulosonate transaminase [EC:2.6.1.109]	http://www.genome.jp/dbget-bin/www_bget?ko:K19715
K19721	-3.40685	1.01e-07	3.05e-06	depleted	collagen, type V/XI/XXIV/XXVII, alpha	http://www.genome.jp/dbget-bin/www_bget?ko:K19721
K19793	-3.93319	0.000146701	0.00131909	depleted	(5-formylfuran-3-yl)methyl phosphate transaminase [EC:2.6.1.108]	http://www.genome.jp/dbget-bin/www_bget?ko:K19793
K19856	-2.97472	0.0115373	0.0431953	depleted	3-O-methyltransferase [EC:2.1.1.-]	http://www.genome.jp/dbget-bin/www_bget?ko:K19856
K19954	-1.43809	0.00547898	0.0241043	depleted	alcohol dehydrogenase [EC:1.1.1.-]	http://www.genome.jp/dbget-bin/www_bget?ko:K19954
K19956	-1.5041	0.0121532	0.0449287	depleted	L-sorbose 1-phosphate reductase [EC:1.1.1.-]	http://www.genome.jp/dbget-bin/www_bget?ko:K19956
K19982	-3.1063	0.00252318	0.0131958	depleted	aminopyrrolnitrin oxygenase [EC:1.14.13.-]	http://www.genome.jp/dbget-bin/www_bget?ko:K19982
K20199	-2.76378	8.7e-06	0.000132032	depleted	4-hydroxybenzaldehyde dehydrogenase (NADP+) [EC:1.2.1.96]	http://www.genome.jp/dbget-bin/www_bget?ko:K20199
K20200	-2.50151	0.000556414	0.00392596	depleted	4-cresol dehydrogenase (hydroxylating) cytochrome subunit	http://www.genome.jp/dbget-bin/www_bget?ko:K20200
K20238	-1.98308	0.00115839	0.00706158	depleted	sphingolipid C9-methyltransferase [EC:2.1.1.317]	http://www.genome.jp/dbget-bin/www_bget?ko:K20238
K20262	-5.21845	2.56e-08	9.4e-07	depleted	dihydrophenazinedicarboxylate synthase [EC:1.10.3.16]	http://www.genome.jp/dbget-bin/www_bget?ko:K20262
K20328	-4.5934	3.25e-07	8.31e-06	depleted	membrane protein XagC	http://www.genome.jp/dbget-bin/www_bget?ko:K20328
K20439	-3.22649	7.79e-06	0.000119983	depleted	putative phosphohexomutase / phosphatase	http://www.genome.jp/dbget-bin/www_bget?ko:K20439
K20451	-1.68775	0.00360867	0.0173881	depleted	methylitaconate Delta-isomerase [EC:5.3.3.6]	http://www.genome.jp/dbget-bin/www_bget?ko:K20451
K20459	-2.17346	3.81e-05	0.000434872	depleted	lantibiotic transport system ATP-binding protein	http://www.genome.jp/dbget-bin/www_bget?ko:K20459
K20461	-2.25617	9.13e-05	0.000886398	depleted	lantibiotic transport system permease protein	http://www.genome.jp/dbget-bin/www_bget?ko:K20461
K20483	-1.11839	4.59e-06	7.71e-05	depleted	lantibiotic biosynthesis protein	http://www.genome.jp/dbget-bin/www_bget?ko:K20483
K20484	-1.66808	3.43e-11	3.02e-09	depleted	lantibiotic biosynthesis protein	http://www.genome.jp/dbget-bin/www_bget?ko:K20484
K20488	-3.90266	1.5e-05	0.000203095	depleted	two-component system, OmpR family, lantibiotic biosynthesis response regulator NisR/SpaR	http://www.genome.jp/dbget-bin/www_bget?ko:K20488
K20497	-1.18651	3.05e-09	1.59e-07	depleted	methyl-branched lipid omega-hydroxylase [EC:1.14.15.14]	http://www.genome.jp/dbget-bin/www_bget?ko:K20497
K20547	-3.73102	0.000701933	0.00476047	depleted	basic endochitinase B [EC:3.2.1.14]	http://www.genome.jp/dbget-bin/www_bget?ko:K20547
K20860	-2.411	0.00410506	0.0190656	depleted	FMN hydrolase / 5-amino-6-(5-phospho-D-ribitylamino)uracil phosphatase [EC:3.1.3.102 3.1.3.104]	http://www.genome.jp/dbget-bin/www_bget?ko:K20860
K20900	-1.51018	0.00583998	0.0252966	depleted	D-threitol dehydrogenase (NAD+) [EC:1.1.1.403]	http://www.genome.jp/dbget-bin/www_bget?ko:K20900
K20906	-1.15179	0.000421121	0.00315799	depleted	2-hydroxyisobutanoyl-CoA mutase large subunit [EC:5.4.99.64]	http://www.genome.jp/dbget-bin/www_bget?ko:K20906
K20943	-3.78299	0.00172569	0.00979892	depleted	resorcinol 4-hydroxylase (NADPH) [EC:1.14.13.219]	http://www.genome.jp/dbget-bin/www_bget?ko:K20943
K20944	-2.44964	1.04e-07	3.12e-06	depleted	resorcinol 4-hydroxylase (NADH) [EC:1.14.13.220]	http://www.genome.jp/dbget-bin/www_bget?ko:K20944
K21060	-1.38026	8.48e-07	1.78e-05	depleted	D-hydroxyproline dehydrogenase [EC:1.5.99.-]	http://www.genome.jp/dbget-bin/www_bget?ko:K21060
K21160	-3.06031	0.011142	0.0420472	depleted	enediyne biosynthesis protein E2	http://www.genome.jp/dbget-bin/www_bget?ko:K21160
K21161	-2.45935	4.56e-07	1.09e-05	depleted	enediyne biosynthesis protein E3	http://www.genome.jp/dbget-bin/www_bget?ko:K21161
K21162	-1.78022	2.1e-05	0.000265892	depleted	enediyne biosynthesis protein E4	http://www.genome.jp/dbget-bin/www_bget?ko:K21162
K21163	-1.04804	0.000455151	0.00334338	depleted	enediyne biosynthesis protein E5	http://www.genome.jp/dbget-bin/www_bget?ko:K21163
K21182	-3.93079	0.00055564	0.00392596	depleted	(S)-beta-tyrosine adenylation enzyme [EC:6.2.1.-]	http://www.genome.jp/dbget-bin/www_bget?ko:K21182
K21184	-3.3529	0.00694881	0.0290547	depleted	two-component FAD-dependent monooxygenase [EC:1.14.14.15 1.14.14.-]	http://www.genome.jp/dbget-bin/www_bget?ko:K21184
K21189	-3.48494	0.00626573	0.0266988	depleted	O-methyltransferase [EC:2.1.1.-]	http://www.genome.jp/dbget-bin/www_bget?ko:K21189
K21195	-1.68046	4.98e-06	8.22e-05	depleted	2-aminoethylphosphonate dioxygenase [EC:1.14.11.46]	http://www.genome.jp/dbget-bin/www_bget?ko:K21195
K21200	-1.3492	0.00020788	0.00176663	depleted	cytochrome P450 family 144	http://www.genome.jp/dbget-bin/www_bget?ko:K21200
K21272	-1.26628	0.000240658	0.00198517	depleted	aurachin C monooxygenase/isomerase [EC:1.14.13.222]	http://www.genome.jp/dbget-bin/www_bget?ko:K21272
K21332	-2.86172	0.0122495	0.0452148	depleted	dTDP-alpha-D-glucuronic acid decarboxylase [EC:1.1.1.-]	http://www.genome.jp/dbget-bin/www_bget?ko:K21332
K21402	-2.42699	0.0125194	0.0459871	depleted	2-O-methyltransferase [EC:2.1.1.-]	http://www.genome.jp/dbget-bin/www_bget?ko:K21402
K21472	-1.02166	1.89e-09	1.08e-07	depleted	peptidoglycan LD-endopeptidase LytH [EC:3.4.-.-]	http://www.genome.jp/dbget-bin/www_bget?ko:K21472
K21480	-1.15727	7.84e-05	0.000786411	depleted	heme oxygenase (biliverdin-producing, ferredoxin) [EC:1.14.15.20]	http://www.genome.jp/dbget-bin/www_bget?ko:K21480
K21712	-2.52397	6.15e-06	9.84e-05	depleted	N-acetylglucosamine-binding protein A	http://www.genome.jp/dbget-bin/www_bget?ko:K21712
K21749	-2.22561	0.00476932	0.0215966	depleted	N-acylneuraminate/3-deoxy-D-glycero-D-galacto-nononate cytidylyltransferase [EC:2.7.7.43 2.7.7.92]	http://www.genome.jp/dbget-bin/www_bget?ko:K21749
K21778	-3.11422	0.00977901	0.0380622	depleted	3-acetyloctanal aminotransferase [EC:2.6.1.-]	http://www.genome.jp/dbget-bin/www_bget?ko:K21778
K21786	-3.02642	0.000190671	0.00164432	depleted	4-hydroxy-2,2'-bipyrrole-5-carbaldehyde O-methyltransferase [EC:2.1.1.-]	http://www.genome.jp/dbget-bin/www_bget?ko:K21786
K21815	-1.45834	5.49e-05	0.0005879	depleted	2-oxoglutarate dioxygenase / 2-oxoglutarate/L-arginine monooxygenase/decarboxylase [EC:1.13.12.19 1.14.20.7]	http://www.genome.jp/dbget-bin/www_bget?ko:K21815
K21947	-1.45323	2.57e-07	6.89e-06	depleted	tRNA-5-methyluridine54 2-sulfurtransferase [EC:2.8.1.15]	http://www.genome.jp/dbget-bin/www_bget?ko:K21947
K21977	-1.51374	0.00098329	0.00619269	depleted	phosphopantothenate---cysteine ligase (CTP) [EC:6.3.2.5]	http://www.genome.jp/dbget-bin/www_bget?ko:K21977
K22051	-2.61657	0.00606073	0.0260005	depleted	miniconductance mechanosensitive channel	http://www.genome.jp/dbget-bin/www_bget?ko:K22051
K22101	-2.32843	0.00526305	0.0232894	depleted	dihydroneopterin triphosphate aldolase (PTPS-III) / 6-pyruvoyltetrahydropterin synthase [EC:4.1.2.60 4.2.3.12]	http://www.genome.jp/dbget-bin/www_bget?ko:K22101
K22224	-1.36033	0.00264806	0.0137175	depleted	acetate---CoA ligase (ADP-forming) subunit beta [EC:6.2.1.13]	http://www.genome.jp/dbget-bin/www_bget?ko:K22224
K22227	-1.25804	0.000154731	0.00138455	depleted	AdoMet-dependent heme synthase [EC:1.3.98.6]	http://www.genome.jp/dbget-bin/www_bget?ko:K22227
K22295	-2.33149	3.84e-06	6.56e-05	depleted	TetR/AcrR family transcriptional regulator, repressor for neighboring sulfatase	http://www.genome.jp/dbget-bin/www_bget?ko:K22295
K22312	-1.93705	0.00388513	0.0182905	depleted	hydroxyjasmonate sulfotransferase [EC:2.8.2.39]	http://www.genome.jp/dbget-bin/www_bget?ko:K22312
K22349	-1.10435	3.69e-09	1.86e-07	depleted	manganese oxidase [EC:1.16.3.3]	http://www.genome.jp/dbget-bin/www_bget?ko:K22349
K22350	-1.68177	0.00382272	0.0180414	depleted	manganese oxidase [EC:1.16.3.3]	http://www.genome.jp/dbget-bin/www_bget?ko:K22350
K22424	-2.01543	4.28e-05	0.000478279	depleted	glutamine kinase [EC:2.7.3.13]	http://www.genome.jp/dbget-bin/www_bget?ko:K22424
K22473	-1.8838	0.00624622	0.0266306	depleted	alcohol dehydrogenase (quinone), dehydrogenase subunit [EC:1.1.5.5]	http://www.genome.jp/dbget-bin/www_bget?ko:K22473
K22502	-1.24928	0.0128246	0.0468362	depleted	lycopene beta-cyclase [EC:5.5.1.19]	http://www.genome.jp/dbget-bin/www_bget?ko:K22502
K22684	-2.70307	3.06e-05	0.000368479	depleted	metacaspase-1 [EC:3.4.22.-]	http://www.genome.jp/dbget-bin/www_bget?ko:K22684
K22690	-5.14078	5.68e-06	9.27e-05	depleted	exo-cleaving rubber dioxygenase [EC:1.13.11.85]	http://www.genome.jp/dbget-bin/www_bget?ko:K22690
K22694	-1.17565	3.58e-05	0.000415239	depleted	tryptophan 6-halogenase [EC:1.14.19.59]	http://www.genome.jp/dbget-bin/www_bget?ko:K22694
K22699	-1.43576	0.00492472	0.0221408	depleted	sulfide-dependent adenosine diphosphate thiazole synthase [EC:2.4.2.59]	http://www.genome.jp/dbget-bin/www_bget?ko:K22699
K22723	-2.17404	0.00078339	0.00519227	depleted	inositol phosphorylceramide synthase catalytic subunit [EC:2.7.1.227]	http://www.genome.jp/dbget-bin/www_bget?ko:K22723
K22747	-1.69881	0.00367092	0.0175562	depleted	apoptosis-inducing factor 3	http://www.genome.jp/dbget-bin/www_bget?ko:K22747
K22795	-2.23183	0.00588619	0.0254462	depleted	2-O-sulfo trehalose long-chain-acyltransferase [EC:2.3.1.288]	http://www.genome.jp/dbget-bin/www_bget?ko:K22795
K22907	-1.54279	0.000371394	0.00282699	depleted	polyprenyl-phospho-N-acetylgalactosaminyl synthase	http://www.genome.jp/dbget-bin/www_bget?ko:K22907
K22908	-2.92867	7.55e-07	1.63e-05	depleted	mannosylglucosylglycerate synthase [EC:2.4.1.-]	http://www.genome.jp/dbget-bin/www_bget?ko:K22908
K22912	-2.79252	9.28e-06	0.00013815	depleted	5-amino-6-(5-phospho-D-ribitylamino)uracil phosphatase [EC:3.1.3.104]	http://www.genome.jp/dbget-bin/www_bget?ko:K22912
K22928	-3.1763	6.81e-05	0.000699793	depleted	2'-deoxynucleoside 5'-phosphate N-hydrolase [EC:3.2.2.-]	http://www.genome.jp/dbget-bin/www_bget?ko:K22928
K22933	-2.07457	0.00858727	0.0343355	depleted	galacturan 1,4-alpha-galacturonidase [EC:3.2.1.67]	http://www.genome.jp/dbget-bin/www_bget?ko:K22933
K22957	-2.59936	0.000247162	0.00202933	depleted	acyl homoserine lactone synthase [EC:2.3.1.184]	http://www.genome.jp/dbget-bin/www_bget?ko:K22957
K23031	-2.43749	0.000380297	0.00288896	depleted	10-epi-cubebol synthase [EC:4.2.3.175]	http://www.genome.jp/dbget-bin/www_bget?ko:K23031
K23058	-1.50786	0.000447212	0.0032958	depleted	putative lysine/arginine/ornithine/histidine/octopine transport system ATP-binding protein [EC:7.4.2.1]	http://www.genome.jp/dbget-bin/www_bget?ko:K23058
K23076	-2.89618	0.0108127	0.0410699	depleted	glutathione amide reductase [EC:1.8.1.16]	http://www.genome.jp/dbget-bin/www_bget?ko:K23076
K23118	-1.88959	1.64e-05	0.000218792	depleted	endo-cleaving rubber dioxygenase [EC:1.13.11.87]	http://www.genome.jp/dbget-bin/www_bget?ko:K23118
K23248	-1.18751	0.00990929	0.038427	depleted	3-oxo-isoapionate decarboxylase [EC:4.1.1.-]	http://www.genome.jp/dbget-bin/www_bget?ko:K23248
K23270	-1.00321	8.6e-05	0.000845746	depleted	phosphoribosylformylglycinamidine synthase subunit PurSL [EC:6.3.5.3]	http://www.genome.jp/dbget-bin/www_bget?ko:K23270
K23366	-2.97061	0.00186461	0.0104278	depleted	5-hydroxydodecatetraenal polyketide synthase CpkB [EC:2.3.1.281]	http://www.genome.jp/dbget-bin/www_bget?ko:K23366
K23424	-1.08911	0.00432319	0.019836	depleted	protein O-mannosyl-transferase [EC:2.4.1.-]	http://www.genome.jp/dbget-bin/www_bget?ko:K23424
K23504	-3.08849	0.00430742	0.0197876	depleted	protein SERAC1	http://www.genome.jp/dbget-bin/www_bget?ko:K23504
K23557	-1.52814	0.00198394	0.0109419	depleted	3beta-hydroxysteroid-4beta-carboxylate 3-dehydrogenase (decarboxylating) [EC:1.1.1.417]	http://www.genome.jp/dbget-bin/www_bget?ko:K23557
K23573	-2.7219	1.49e-08	5.9e-07	depleted	dentin sialophosphoprotein	http://www.genome.jp/dbget-bin/www_bget?ko:K23573
K23683	-2.29042	0.000116503	0.00108617	depleted	glycosyltransferase AglD [EC:2.4.1.-]	http://www.genome.jp/dbget-bin/www_bget?ko:K23683
K23743	-1.47394	2.39e-09	1.31e-07	depleted	peptidyl-Asp metalloendopeptidase [EC:3.4.24.33]	http://www.genome.jp/dbget-bin/www_bget?ko:K23743
K23779	-1.39272	0.000432288	0.00321316	depleted	XRE family transcriptional regulator, regulator of sulfur utilization	http://www.genome.jp/dbget-bin/www_bget?ko:K23779
K23988	-1.33	0.000172761	0.00151468	depleted	ArsR family transcriptional regulator, arsenate/arsenite/antimonite-responsive transcriptional repressor / arsenate reductase (thioredoxin) [EC:1.20.4.4]	http://www.genome.jp/dbget-bin/www_bget?ko:K23988
K00001	0.318533	0.00968523	0.0378039	No significant	alcohol dehydrogenase [EC:1.1.1.1]	http://www.genome.jp/dbget-bin/www_bget?ko:K00001
K00002	0.886631	0.491496	1	No significant	alcohol dehydrogenase (NADP+) [EC:1.1.1.2]	http://www.genome.jp/dbget-bin/www_bget?ko:K00002
K00003	-0.0211453	0.723871	0.824596	No significant	homoserine dehydrogenase [EC:1.1.1.3]	http://www.genome.jp/dbget-bin/www_bget?ko:K00003
K00004	-0.91374	1.76e-14	3.92e-12	No significant	(R,R)-butanediol dehydrogenase / meso-butanediol dehydrogenase / diacetyl reductase [EC:1.1.1.4 1.1.1.- 1.1.1.303]	http://www.genome.jp/dbget-bin/www_bget?ko:K00004
K00005	-0.598739	0.211043	0.362108	No significant	glycerol dehydrogenase [EC:1.1.1.6]	http://www.genome.jp/dbget-bin/www_bget?ko:K00005
K00008	-0.562293	6.32e-05	0.000661495	No significant	L-iditol 2-dehydrogenase [EC:1.1.1.14]	http://www.genome.jp/dbget-bin/www_bget?ko:K00008
K00009	-1.07616	0.0335378	0.0982438	No significant	mannitol-1-phosphate 5-dehydrogenase [EC:1.1.1.17]	http://www.genome.jp/dbget-bin/www_bget?ko:K00009
K00010	0.110132	0.26466	0.422831	No significant	myo-inositol 2-dehydrogenase / D-chiro-inositol 1-dehydrogenase [EC:1.1.1.18 1.1.1.369]	http://www.genome.jp/dbget-bin/www_bget?ko:K00010
K00012	-0.0214551	0.700202	0.809418	No significant	UDPglucose 6-dehydrogenase [EC:1.1.1.22]	http://www.genome.jp/dbget-bin/www_bget?ko:K00012
K00013	-0.117791	0.0225423	0.0726158	No significant	histidinol dehydrogenase [EC:1.1.1.23]	http://www.genome.jp/dbget-bin/www_bget?ko:K00013
K00014	0.261671	0.00379875	0.0179618	No significant	shikimate dehydrogenase [EC:1.1.1.25]	http://www.genome.jp/dbget-bin/www_bget?ko:K00014
K00015	-0.130599	0.123808	0.249028	No significant	glyoxylate reductase [EC:1.1.1.26]	http://www.genome.jp/dbget-bin/www_bget?ko:K00015
K00016	-0.257476	0.215541	0.367335	No significant	L-lactate dehydrogenase [EC:1.1.1.27]	http://www.genome.jp/dbget-bin/www_bget?ko:K00016
K00018	-0.502351	0.00762906	0.0312281	No significant	glycerate dehydrogenase [EC:1.1.1.29]	http://www.genome.jp/dbget-bin/www_bget?ko:K00018
K00019	0.24508	0.0161954	0.0560195	No significant	3-hydroxybutyrate dehydrogenase [EC:1.1.1.30]	http://www.genome.jp/dbget-bin/www_bget?ko:K00019
K00020	-0.0255942	0.653432	0.775919	No significant	3-hydroxyisobutyrate dehydrogenase [EC:1.1.1.31]	http://www.genome.jp/dbget-bin/www_bget?ko:K00020
K00021	-0.913616	3.07e-05	0.000369235	No significant	hydroxymethylglutaryl-CoA reductase (NADPH) [EC:1.1.1.34]	http://www.genome.jp/dbget-bin/www_bget?ko:K00021
K00022	-1.31203	0.220139	0.372246	No significant	3-hydroxyacyl-CoA dehydrogenase [EC:1.1.1.35]	http://www.genome.jp/dbget-bin/www_bget?ko:K00022
K00023	0.481232	8.1e-08	2.58e-06	No significant	acetoacetyl-CoA reductase [EC:1.1.1.36]	http://www.genome.jp/dbget-bin/www_bget?ko:K00023
K00024	-0.113004	0.134729	0.264748	No significant	malate dehydrogenase [EC:1.1.1.37]	http://www.genome.jp/dbget-bin/www_bget?ko:K00024
K00025	-0.261021	0.845285	1	No significant	malate dehydrogenase [EC:1.1.1.37]	http://www.genome.jp/dbget-bin/www_bget?ko:K00025
K00027	0.0469606	0.713514	0.818806	No significant	malate dehydrogenase (oxaloacetate-decarboxylating) [EC:1.1.1.38]	http://www.genome.jp/dbget-bin/www_bget?ko:K00027
K00029	0.186867	0.0248088	0.0782194	No significant	malate dehydrogenase (oxaloacetate-decarboxylating)(NADP+) [EC:1.1.1.40]	http://www.genome.jp/dbget-bin/www_bget?ko:K00029
K00030	-0.349414	0.0127642	0.046648	No significant	isocitrate dehydrogenase (NAD+) [EC:1.1.1.41]	http://www.genome.jp/dbget-bin/www_bget?ko:K00030
K00031	-0.0912492	0.110074	0.229934	No significant	isocitrate dehydrogenase [EC:1.1.1.42]	http://www.genome.jp/dbget-bin/www_bget?ko:K00031
K00032	-0.0233822	0.960648	0.978845	No significant	phosphogluconate 2-dehydrogenase [EC:1.1.1.43]	http://www.genome.jp/dbget-bin/www_bget?ko:K00032
K00033	-0.155159	0.00876045	0.0349176	No significant	6-phosphogluconate dehydrogenase [EC:1.1.1.44 1.1.1.343]	http://www.genome.jp/dbget-bin/www_bget?ko:K00033
K00034	-0.0577017	0.730748	0.829858	No significant	glucose 1-dehydrogenase [EC:1.1.1.47]	http://www.genome.jp/dbget-bin/www_bget?ko:K00034
K00036	-0.0953119	0.153151	0.290784	No significant	glucose-6-phosphate 1-dehydrogenase [EC:1.1.1.49 1.1.1.363]	http://www.genome.jp/dbget-bin/www_bget?ko:K00036
K00038	0.354955	0.0739261	0.172464	No significant	3alpha(or 20beta)-hydroxysteroid dehydrogenase [EC:1.1.1.53]	http://www.genome.jp/dbget-bin/www_bget?ko:K00038
K00040	0.948295	1.43e-08	5.76e-07	No significant	fructuronate reductase [EC:1.1.1.57]	http://www.genome.jp/dbget-bin/www_bget?ko:K00040
K00041	0.829834	0.000506637	0.00362041	No significant	tagaturonate reductase [EC:1.1.1.58]	http://www.genome.jp/dbget-bin/www_bget?ko:K00041
K00042	0.763889	8.21e-14	1.52e-11	No significant	2-hydroxy-3-oxopropionate reductase [EC:1.1.1.60]	http://www.genome.jp/dbget-bin/www_bget?ko:K00042
K00043	0.594999	0.000143055	0.00128937	No significant	4-hydroxybutyrate dehydrogenase [EC:1.1.1.61]	http://www.genome.jp/dbget-bin/www_bget?ko:K00043
K00046	0.535336	2.5e-06	4.55e-05	No significant	gluconate 5-dehydrogenase [EC:1.1.1.69]	http://www.genome.jp/dbget-bin/www_bget?ko:K00046
K00048	1.82622	0.101361	0.216807	No significant	lactaldehyde reductase [EC:1.1.1.77]	http://www.genome.jp/dbget-bin/www_bget?ko:K00048
K00049	-2.44552	0.0443344	0.120583	No significant	glyoxylate/hydroxypyruvate reductase [EC:1.1.1.79 1.1.1.81]	http://www.genome.jp/dbget-bin/www_bget?ko:K00049
K00050	-0.0677688	0.935423	0.963983	No significant	hydroxypyruvate reductase [EC:1.1.1.81]	http://www.genome.jp/dbget-bin/www_bget?ko:K00050
K00052	-0.0708275	0.311594	0.473411	No significant	3-isopropylmalate dehydrogenase [EC:1.1.1.85]	http://www.genome.jp/dbget-bin/www_bget?ko:K00052
K00053	-0.0433395	0.482673	0.637076	No significant	ketol-acid reductoisomerase [EC:1.1.1.86]	http://www.genome.jp/dbget-bin/www_bget?ko:K00053
K00054	-0.250049	0.116914	0.239282	No significant	hydroxymethylglutaryl-CoA reductase [EC:1.1.1.88]	http://www.genome.jp/dbget-bin/www_bget?ko:K00054
K00055	0.0151115	0.956514	0.976852	No significant	aryl-alcohol dehydrogenase [EC:1.1.1.90]	http://www.genome.jp/dbget-bin/www_bget?ko:K00055
K00057	-0.0245799	0.664882	0.782613	No significant	glycerol-3-phosphate dehydrogenase (NAD(P)+) [EC:1.1.1.94]	http://www.genome.jp/dbget-bin/www_bget?ko:K00057
K00058	-0.178646	0.00598763	0.0257424	No significant	D-3-phosphoglycerate dehydrogenase / 2-oxoglutarate reductase [EC:1.1.1.95 1.1.1.399]	http://www.genome.jp/dbget-bin/www_bget?ko:K00058
K00059	-0.0263935	0.360416	0.522982	No significant	3-oxoacyl-[acyl-carrier protein] reductase [EC:1.1.1.100]	http://www.genome.jp/dbget-bin/www_bget?ko:K00059
K00060	0.0843654	0.526862	0.67419	No significant	threonine 3-dehydrogenase [EC:1.1.1.103]	http://www.genome.jp/dbget-bin/www_bget?ko:K00060
K00064	-0.121778	0.449924	0.607337	No significant	D-threo-aldose 1-dehydrogenase [EC:1.1.1.122]	http://www.genome.jp/dbget-bin/www_bget?ko:K00064
K00065	0.092582	0.373866	0.536536	No significant	2-dehydro-3-deoxy-D-gluconate 5-dehydrogenase [EC:1.1.1.127]	http://www.genome.jp/dbget-bin/www_bget?ko:K00065
K00066	-0.13182	0.22877	0.38224	No significant	GDP-mannose 6-dehydrogenase [EC:1.1.1.132]	http://www.genome.jp/dbget-bin/www_bget?ko:K00066
K00067	-0.245193	0.006321	0.0268558	No significant	dTDP-4-dehydrorhamnose reductase [EC:1.1.1.133]	http://www.genome.jp/dbget-bin/www_bget?ko:K00067
K00073	-0.78753	0.00128884	0.00768945	No significant	ureidoglycolate dehydrogenase (NAD+) [EC:1.1.1.350]	http://www.genome.jp/dbget-bin/www_bget?ko:K00073
K00074	-0.0960591	0.0850112	0.190422	No significant	3-hydroxybutyryl-CoA dehydrogenase [EC:1.1.1.157]	http://www.genome.jp/dbget-bin/www_bget?ko:K00074
K00075	-0.0131894	0.800332	0.877883	No significant	UDP-N-acetylmuramate dehydrogenase [EC:1.3.1.98]	http://www.genome.jp/dbget-bin/www_bget?ko:K00075
K00076	-0.703828	0.0176168	0.059905	No significant	7-alpha-hydroxysteroid dehydrogenase [EC:1.1.1.159]	http://www.genome.jp/dbget-bin/www_bget?ko:K00076
K00077	-0.137129	0.0302435	0.0910423	No significant	2-dehydropantoate 2-reductase [EC:1.1.1.169]	http://www.genome.jp/dbget-bin/www_bget?ko:K00077
K00082	0.327436	0.114603	0.236359	No significant	5-amino-6-(5-phosphoribosylamino)uracil reductase [EC:1.1.1.193]	http://www.genome.jp/dbget-bin/www_bget?ko:K00082
K00084	0.59983	0.563612	0.705351	No significant	carbonyl reductase 3 [EC:1.1.1.184]	http://www.genome.jp/dbget-bin/www_bget?ko:K00084
K00086	1.04678	0.385767	1	No significant	1,3-propanediol dehydrogenase [EC:1.1.1.202]	http://www.genome.jp/dbget-bin/www_bget?ko:K00086
K00087	-0.31786	0.203028	0.351857	No significant	xanthine dehydrogenase molybdenum-binding subunit [EC:1.17.1.4]	http://www.genome.jp/dbget-bin/www_bget?ko:K00087
K00088	-0.0980773	0.154975	0.293001	No significant	IMP dehydrogenase [EC:1.1.1.205]	http://www.genome.jp/dbget-bin/www_bget?ko:K00088
K00091	-0.325169	0.0386354	0.109038	No significant	dihydroflavonol-4-reductase [EC:1.1.1.219]	http://www.genome.jp/dbget-bin/www_bget?ko:K00091
K00096	-0.0046348	0.968809	0.982664	No significant	glycerol-1-phosphate dehydrogenase [NAD(P)+] [EC:1.1.1.261]	http://www.genome.jp/dbget-bin/www_bget?ko:K00096
K00097	0.318322	0.000865298	0.00563859	No significant	4-hydroxythreonine-4-phosphate dehydrogenase [EC:1.1.1.262]	http://www.genome.jp/dbget-bin/www_bget?ko:K00097
K00099	-0.00870005	0.835944	0.899472	No significant	1-deoxy-D-xylulose-5-phosphate reductoisomerase [EC:1.1.1.267]	http://www.genome.jp/dbget-bin/www_bget?ko:K00099
K00101	0.134172	0.12521	0.250916	No significant	L-lactate dehydrogenase (cytochrome) [EC:1.1.2.3]	http://www.genome.jp/dbget-bin/www_bget?ko:K00101
K00102	0.118796	0.130901	0.2587	No significant	D-lactate dehydrogenase (cytochrome) [EC:1.1.2.4]	http://www.genome.jp/dbget-bin/www_bget?ko:K00102
K00103	-1.48281	0.157543	0.296234	No significant	L-gulonolactone oxidase [EC:1.1.3.8]	http://www.genome.jp/dbget-bin/www_bget?ko:K00103
K00104	-0.197481	0.0239523	0.0762795	No significant	glycolate oxidase [EC:1.1.3.15]	http://www.genome.jp/dbget-bin/www_bget?ko:K00104
K00105	1.61784	0.11967	0.243348	No significant	alpha-glycerophosphate oxidase [EC:1.1.3.21]	http://www.genome.jp/dbget-bin/www_bget?ko:K00105
K00107	-2.68486	0.0295087	0.0895406	No significant	D-arabinono-1,4-lactone oxidase [EC:1.1.3.37]	http://www.genome.jp/dbget-bin/www_bget?ko:K00107
K00108	-0.00382913	0.953896	0.975219	No significant	choline dehydrogenase [EC:1.1.99.1]	http://www.genome.jp/dbget-bin/www_bget?ko:K00108
K00109	-0.420651	0.584972	0.721494	No significant	2-hydroxyglutarate dehydrogenase [EC:1.1.99.2]	http://www.genome.jp/dbget-bin/www_bget?ko:K00109
K00111	-0.0730738	0.10305	0.21943	No significant	glycerol-3-phosphate dehydrogenase [EC:1.1.5.3]	http://www.genome.jp/dbget-bin/www_bget?ko:K00111
K00112	0.149742	0.616383	0.746288	No significant	glycerol-3-phosphate dehydrogenase subunit B [EC:1.1.5.3]	http://www.genome.jp/dbget-bin/www_bget?ko:K00112
K00113	0.0302294	0.851268	0.910843	No significant	glycerol-3-phosphate dehydrogenase subunit C	http://www.genome.jp/dbget-bin/www_bget?ko:K00113
K00114	-0.401715	0.0457007	0.122943	No significant	alcohol dehydrogenase (cytochrome c) [EC:1.1.2.8]	http://www.genome.jp/dbget-bin/www_bget?ko:K00114
K00115	-1.63911	0.158472	1	No significant	glucose 1-dehydrogenase (FAD, quinone) [EC:1.1.5.9]	http://www.genome.jp/dbget-bin/www_bget?ko:K00115
K00116	-0.037121	0.909303	0.94855	No significant	malate dehydrogenase (quinone) [EC:1.1.5.4]	http://www.genome.jp/dbget-bin/www_bget?ko:K00116
K00117	-0.19648	0.258397	0.416016	No significant	quinoprotein glucose dehydrogenase [EC:1.1.5.2]	http://www.genome.jp/dbget-bin/www_bget?ko:K00117
K00118	-1.43603	0.0404652	0.112901	No significant	glucose-fructose oxidoreductase [EC:1.1.99.28]	http://www.genome.jp/dbget-bin/www_bget?ko:K00118
K00119	-0.82623	6.27e-07	1.42e-05	No significant	alcohol dehydrogenase (nicotinoprotein) [EC:1.1.99.36]	http://www.genome.jp/dbget-bin/www_bget?ko:K00119
K00121	-0.0742075	0.185923	0.330748	No significant	S-(hydroxymethyl)glutathione dehydrogenase / alcohol dehydrogenase [EC:1.1.1.284 1.1.1.1]	http://www.genome.jp/dbget-bin/www_bget?ko:K00121
K00122	0.217754	0.341032	0.503813	No significant	formate dehydrogenase [EC:1.17.1.9]	http://www.genome.jp/dbget-bin/www_bget?ko:K00122
K00123	-0.0457393	0.498089	0.649708	No significant	formate dehydrogenase major subunit [EC:1.17.1.9]	http://www.genome.jp/dbget-bin/www_bget?ko:K00123
K00124	0.109724	0.0600103	0.148927	No significant	formate dehydrogenase iron-sulfur subunit	http://www.genome.jp/dbget-bin/www_bget?ko:K00124
K00126	0.723314	0.0034099	0.0166523	No significant	formate dehydrogenase subunit delta [EC:1.17.1.9]	http://www.genome.jp/dbget-bin/www_bget?ko:K00126
K00127	0.0578825	0.44051	0.598145	No significant	formate dehydrogenase subunit gamma	http://www.genome.jp/dbget-bin/www_bget?ko:K00127
K00128	0.206415	0.0134208	0.048408	No significant	aldehyde dehydrogenase (NAD+) [EC:1.2.1.3]	http://www.genome.jp/dbget-bin/www_bget?ko:K00128
K00129	-1.82839	0.158879	0.29786	No significant	aldehyde dehydrogenase (NAD(P)+) [EC:1.2.1.5]	http://www.genome.jp/dbget-bin/www_bget?ko:K00129
K00130	0.0287174	0.683412	0.796684	No significant	betaine-aldehyde dehydrogenase [EC:1.2.1.8]	http://www.genome.jp/dbget-bin/www_bget?ko:K00130
K00131	-0.241873	0.539118	0.684761	No significant	glyceraldehyde-3-phosphate dehydrogenase (NADP+) [EC:1.2.1.9]	http://www.genome.jp/dbget-bin/www_bget?ko:K00131
K00132	-0.446705	0.110885	0.231311	No significant	acetaldehyde dehydrogenase (acetylating) [EC:1.2.1.10]	http://www.genome.jp/dbget-bin/www_bget?ko:K00132
K00133	-0.140848	0.0211696	0.0691588	No significant	aspartate-semialdehyde dehydrogenase [EC:1.2.1.11]	http://www.genome.jp/dbget-bin/www_bget?ko:K00133
K00134	-0.1491	0.0258035	0.0805856	No significant	glyceraldehyde 3-phosphate dehydrogenase [EC:1.2.1.12]	http://www.genome.jp/dbget-bin/www_bget?ko:K00134
K00135	0.177098	0.00173547	0.00984341	No significant	succinate-semialdehyde dehydrogenase / glutarate-semialdehyde dehydrogenase [EC:1.2.1.16 1.2.1.79 1.2.1.20]	http://www.genome.jp/dbget-bin/www_bget?ko:K00135
K00137	0.18386	0.158203	0.297048	No significant	aminobutyraldehyde dehydrogenase [EC:1.2.1.19]	http://www.genome.jp/dbget-bin/www_bget?ko:K00137
K00138	0.393566	0.0107168	0.0407874	No significant	aldehyde dehydrogenase [EC:1.2.1.-]	http://www.genome.jp/dbget-bin/www_bget?ko:K00138
K00139	-0.229172	0.835613	0.899401	No significant	succinate-semialdehyde dehydrogenase [EC:1.2.1.24]	http://www.genome.jp/dbget-bin/www_bget?ko:K00139
K00140	-0.0818872	0.260412	0.417993	No significant	malonate-semialdehyde dehydrogenase (acetylating) / methylmalonate-semialdehyde dehydrogenase [EC:1.2.1.18 1.2.1.27]	http://www.genome.jp/dbget-bin/www_bget?ko:K00140
K00141	0.735401	1.13e-06	2.29e-05	No significant	benzaldehyde dehydrogenase (NAD) [EC:1.2.1.28]	http://www.genome.jp/dbget-bin/www_bget?ko:K00141
K00142	0.372786	0.691215	0.802329	No significant	acyl-CoA synthetase [EC:6.2.1.-]	http://www.genome.jp/dbget-bin/www_bget?ko:K00142
K00145	-0.0388934	0.546153	0.690102	No significant	N-acetyl-gamma-glutamyl-phosphate reductase [EC:1.2.1.38]	http://www.genome.jp/dbget-bin/www_bget?ko:K00145
K00146	-0.0232408	0.89342	0.938821	No significant	phenylacetaldehyde dehydrogenase [EC:1.2.1.39]	http://www.genome.jp/dbget-bin/www_bget?ko:K00146
K00147	-0.0174309	0.75124	0.84301	No significant	glutamate-5-semialdehyde dehydrogenase [EC:1.2.1.41]	http://www.genome.jp/dbget-bin/www_bget?ko:K00147
K00148	0.181812	0.38696	0.54862	No significant	glutathione-independent formaldehyde dehydrogenase [EC:1.2.1.46]	http://www.genome.jp/dbget-bin/www_bget?ko:K00148
K00151	0.24474	0.058355	0.146109	No significant	5-carboxymethyl-2-hydroxymuconic-semialdehyde dehydrogenase [EC:1.2.1.60]	http://www.genome.jp/dbget-bin/www_bget?ko:K00151
K00153	-0.198598	0.211311	0.36224	No significant	S-(hydroxymethyl)mycothiol dehydrogenase [EC:1.1.1.306]	http://www.genome.jp/dbget-bin/www_bget?ko:K00153
K00154	0.51523	0.0333734	0.0980344	No significant	coniferyl-aldehyde dehydrogenase [EC:1.2.1.68]	http://www.genome.jp/dbget-bin/www_bget?ko:K00154
K00156	-0.0586718	0.722113	0.82434	No significant	pyruvate dehydrogenase (quinone) [EC:1.2.5.1]	http://www.genome.jp/dbget-bin/www_bget?ko:K00156
K00158	-0.708544	0.0169255	0.0580239	No significant	pyruvate oxidase [EC:1.2.3.3]	http://www.genome.jp/dbget-bin/www_bget?ko:K00158
K00161	-0.148847	0.11194	0.232744	No significant	pyruvate dehydrogenase E1 component alpha subunit [EC:1.2.4.1]	http://www.genome.jp/dbget-bin/www_bget?ko:K00161
K00162	-0.0452343	0.561842	0.703601	No significant	pyruvate dehydrogenase E1 component beta subunit [EC:1.2.4.1]	http://www.genome.jp/dbget-bin/www_bget?ko:K00162
K00163	-0.0306665	0.459234	0.615856	No significant	pyruvate dehydrogenase E1 component [EC:1.2.4.1]	http://www.genome.jp/dbget-bin/www_bget?ko:K00163
K00164	-0.0833911	0.163171	0.303506	No significant	2-oxoglutarate dehydrogenase E1 component [EC:1.2.4.2]	http://www.genome.jp/dbget-bin/www_bget?ko:K00164
K00166	0.470697	3.71e-06	6.37e-05	No significant	2-oxoisovalerate dehydrogenase E1 component alpha subunit [EC:1.2.4.4]	http://www.genome.jp/dbget-bin/www_bget?ko:K00166
K00167	0.0498614	0.738812	0.835085	No significant	2-oxoisovalerate dehydrogenase E1 component beta subunit [EC:1.2.4.4]	http://www.genome.jp/dbget-bin/www_bget?ko:K00167
K00169	-0.294553	0.146074	0.280647	No significant	pyruvate ferredoxin oxidoreductase alpha subunit [EC:1.2.7.1]	http://www.genome.jp/dbget-bin/www_bget?ko:K00169
K00170	-0.168473	0.343082	0.505563	No significant	pyruvate ferredoxin oxidoreductase beta subunit [EC:1.2.7.1]	http://www.genome.jp/dbget-bin/www_bget?ko:K00170
K00171	-0.33023	0.597423	0.732328	No significant	pyruvate ferredoxin oxidoreductase delta subunit [EC:1.2.7.1]	http://www.genome.jp/dbget-bin/www_bget?ko:K00171
K00172	0.0155495	0.949283	0.971865	No significant	pyruvate ferredoxin oxidoreductase gamma subunit [EC:1.2.7.1]	http://www.genome.jp/dbget-bin/www_bget?ko:K00172
K00174	-0.24514	0.00893704	0.0354539	No significant	2-oxoglutarate/2-oxoacid ferredoxin oxidoreductase subunit alpha [EC:1.2.7.3 1.2.7.11]	http://www.genome.jp/dbget-bin/www_bget?ko:K00174
K00175	-0.200006	0.022249	0.0718195	No significant	2-oxoglutarate/2-oxoacid ferredoxin oxidoreductase subunit beta [EC:1.2.7.3 1.2.7.11]	http://www.genome.jp/dbget-bin/www_bget?ko:K00175
K00177	0.758831	0.00235528	0.012482	No significant	2-oxoglutarate ferredoxin oxidoreductase subunit gamma [EC:1.2.7.3]	http://www.genome.jp/dbget-bin/www_bget?ko:K00177
K00179	0.0350555	0.528301	0.675417	No significant	indolepyruvate ferredoxin oxidoreductase, alpha subunit [EC:1.2.7.8]	http://www.genome.jp/dbget-bin/www_bget?ko:K00179
K00180	0.0113303	0.942764	0.967627	No significant	indolepyruvate ferredoxin oxidoreductase, beta subunit [EC:1.2.7.8]	http://www.genome.jp/dbget-bin/www_bget?ko:K00180
K00184	-0.345798	0.0136053	0.0489571	No significant	dimethyl sulfoxide reductase iron-sulfur subunit	http://www.genome.jp/dbget-bin/www_bget?ko:K00184
K00185	-0.507917	0.000109258	0.00103309	No significant	dimethyl sulfoxide reductase membrane subunit	http://www.genome.jp/dbget-bin/www_bget?ko:K00185
K00197	1.33594	0.308932	1	No significant	acetyl-CoA decarbonylase/synthase, CODH/ACS complex subunit gamma [EC:2.1.1.245]	http://www.genome.jp/dbget-bin/www_bget?ko:K00197
K00198	1.33556	0.251153	1	No significant	anaerobic carbon-monoxide dehydrogenase catalytic subunit [EC:1.2.7.4]	http://www.genome.jp/dbget-bin/www_bget?ko:K00198
K00200	-0.0737764	0.62489	0.753597	No significant	formylmethanofuran dehydrogenase subunit A [EC:1.2.7.12]	http://www.genome.jp/dbget-bin/www_bget?ko:K00200
K00201	-0.171012	0.27235	0.431233	No significant	formylmethanofuran dehydrogenase subunit B [EC:1.2.7.12]	http://www.genome.jp/dbget-bin/www_bget?ko:K00201
K00202	0.125218	0.456209	0.61301	No significant	formylmethanofuran dehydrogenase subunit C [EC:1.2.7.12]	http://www.genome.jp/dbget-bin/www_bget?ko:K00202
K00203	-1.00148	0.142166	0.2753	No significant	formylmethanofuran dehydrogenase subunit D [EC:1.2.7.12]	http://www.genome.jp/dbget-bin/www_bget?ko:K00203
K00205	-0.765409	0.472046	0.627603	No significant	4Fe-4S ferredoxin	http://www.genome.jp/dbget-bin/www_bget?ko:K00205
K00206	0.191464	0.263999	0.422409	No significant	phosphonoacetaldehyde dehydrogenase [EC:1.2.1.-]	http://www.genome.jp/dbget-bin/www_bget?ko:K00206
K00207	-0.588348	0.107375	0.226038	No significant	dihydropyrimidine dehydrogenase (NADP+) [EC:1.3.1.2]	http://www.genome.jp/dbget-bin/www_bget?ko:K00207
K00208	0.0133302	0.723856	0.824596	No significant	enoyl-[acyl-carrier protein] reductase I [EC:1.3.1.9 1.3.1.10]	http://www.genome.jp/dbget-bin/www_bget?ko:K00208
K00209	0.959286	0.000705854	0.00478279	No significant	enoyl-[acyl-carrier protein] reductase / trans-2-enoyl-CoA reductase (NAD+) [EC:1.3.1.9 1.3.1.44]	http://www.genome.jp/dbget-bin/www_bget?ko:K00209
K00215	-0.0676515	0.114613	0.236359	No significant	4-hydroxy-tetrahydrodipicolinate reductase [EC:1.17.1.8]	http://www.genome.jp/dbget-bin/www_bget?ko:K00215
K00216	0.433576	0.218477	0.370476	No significant	2,3-dihydro-2,3-dihydroxybenzoate dehydrogenase [EC:1.3.1.28]	http://www.genome.jp/dbget-bin/www_bget?ko:K00216
K00217	0.341136	0.00215439	0.0116368	No significant	maleylacetate reductase [EC:1.3.1.32]	http://www.genome.jp/dbget-bin/www_bget?ko:K00217
K00218	-0.27512	0.82229	1	No significant	protochlorophyllide reductase [EC:1.3.1.33]	http://www.genome.jp/dbget-bin/www_bget?ko:K00218
K00219	0.318697	5.55e-06	9.1e-05	No significant	2,4-dienoyl-CoA reductase (NADPH2) [EC:1.3.1.34]	http://www.genome.jp/dbget-bin/www_bget?ko:K00219
K00220	0.287503	0.00173955	0.0098518	No significant	cyclohexadieny/prephenate dehydrogenase [EC:1.3.1.43 1.3.1.12]	http://www.genome.jp/dbget-bin/www_bget?ko:K00220
K00221	0.0999043	0.885194	0.934187	No significant	alkylmercury lyase [EC:4.99.1.2]	http://www.genome.jp/dbget-bin/www_bget?ko:K00221
K00226	-0.546509	0.000446115	0.00329336	No significant	dihydroorotate dehydrogenase (fumarate) [EC:1.3.98.1]	http://www.genome.jp/dbget-bin/www_bget?ko:K00226
K00227	2.39433	1	1	No significant	Delta7-sterol 5-desaturase [EC:1.14.19.20]	http://www.genome.jp/dbget-bin/www_bget?ko:K00227
K00228	0.373337	0.000492239	0.00354422	No significant	coproporphyrinogen III oxidase [EC:1.3.3.3]	http://www.genome.jp/dbget-bin/www_bget?ko:K00228
K00230	-0.0212937	0.8684	0.923398	No significant	menaquinone-dependent protoporphyrinogen oxidase [EC:1.3.5.3]	http://www.genome.jp/dbget-bin/www_bget?ko:K00230
K00231	-0.601688	4.84e-08	1.65e-06	No significant	protoporphyrinogen/coproporphyrinogen III oxidase [EC:1.3.3.4 1.3.3.15]	http://www.genome.jp/dbget-bin/www_bget?ko:K00231
K00232	-0.331316	0.0447188	0.121031	No significant	acyl-CoA oxidase [EC:1.3.3.6]	http://www.genome.jp/dbget-bin/www_bget?ko:K00232
K00234	-0.739898	0.391617	0.552618	No significant	succinate dehydrogenase (ubiquinone) flavoprotein subunit [EC:1.3.5.1]	http://www.genome.jp/dbget-bin/www_bget?ko:K00234
K00239	-0.153105	0.00108068	0.00666232	No significant	succinate dehydrogenase / fumarate reductase, flavoprotein subunit [EC:1.3.5.1 1.3.5.4]	http://www.genome.jp/dbget-bin/www_bget?ko:K00239
K00240	-0.171339	0.00203774	0.0111739	No significant	succinate dehydrogenase / fumarate reductase, iron-sulfur subunit [EC:1.3.5.1 1.3.5.4]	http://www.genome.jp/dbget-bin/www_bget?ko:K00240
K00241	-0.0881423	0.0720601	0.169308	No significant	succinate dehydrogenase / fumarate reductase, cytochrome b subunit	http://www.genome.jp/dbget-bin/www_bget?ko:K00241
K00242	0.382006	5.76e-05	0.000609287	No significant	succinate dehydrogenase / fumarate reductase, membrane anchor subunit	http://www.genome.jp/dbget-bin/www_bget?ko:K00242
K00243	-0.0771526	0.805434	0.881242	No significant	uncharacterized protein	http://www.genome.jp/dbget-bin/www_bget?ko:K00243
K00244	-0.154162	0.153895	0.291685	No significant	fumarate reductase flavoprotein subunit [EC:1.3.5.4]	http://www.genome.jp/dbget-bin/www_bget?ko:K00244
K00245	-0.0648846	0.766327	0.853967	No significant	fumarate reductase iron-sulfur subunit [EC:1.3.5.4]	http://www.genome.jp/dbget-bin/www_bget?ko:K00245
K00246	-0.421282	0.149139	0.2854	No significant	fumarate reductase subunit C	http://www.genome.jp/dbget-bin/www_bget?ko:K00246
K00247	-0.197461	0.541754	0.686602	No significant	fumarate reductase subunit D	http://www.genome.jp/dbget-bin/www_bget?ko:K00247
K00248	-0.503404	0.00221179	0.0118876	No significant	butyryl-CoA dehydrogenase [EC:1.3.8.1]	http://www.genome.jp/dbget-bin/www_bget?ko:K00248
K00249	0.0118046	0.743865	0.838561	No significant	acyl-CoA dehydrogenase [EC:1.3.8.7]	http://www.genome.jp/dbget-bin/www_bget?ko:K00249
K00252	-0.131235	0.063401	0.154542	No significant	glutaryl-CoA dehydrogenase [EC:1.3.8.6]	http://www.genome.jp/dbget-bin/www_bget?ko:K00252
K00253	0.259137	0.00133062	0.00788912	No significant	isovaleryl-CoA dehydrogenase [EC:1.3.8.4]	http://www.genome.jp/dbget-bin/www_bget?ko:K00253
K00254	0.0521301	0.566874	0.707684	No significant	dihydroorotate dehydrogenase [EC:1.3.5.2]	http://www.genome.jp/dbget-bin/www_bget?ko:K00254
K00255	-0.789755	0.425063	0.584594	No significant	long-chain-acyl-CoA dehydrogenase [EC:1.3.8.8]	http://www.genome.jp/dbget-bin/www_bget?ko:K00255
K00257	-0.298785	0.706605	0.814433	No significant	acyl-ACP dehydrogenase [EC:1.3.99.-]	http://www.genome.jp/dbget-bin/www_bget?ko:K00257
K00259	-0.0747206	0.205038	0.353965	No significant	alanine dehydrogenase [EC:1.4.1.1]	http://www.genome.jp/dbget-bin/www_bget?ko:K00259
K00260	0.732063	0.0301186	0.0908447	No significant	glutamate dehydrogenase [EC:1.4.1.2]	http://www.genome.jp/dbget-bin/www_bget?ko:K00260
K00261	-0.0428264	0.706951	0.814433	No significant	glutamate dehydrogenase (NAD(P)+) [EC:1.4.1.3]	http://www.genome.jp/dbget-bin/www_bget?ko:K00261
K00262	-0.0566532	0.606334	0.73848	No significant	glutamate dehydrogenase (NADP+) [EC:1.4.1.4]	http://www.genome.jp/dbget-bin/www_bget?ko:K00262
K00263	-0.325932	0.0524069	0.135674	No significant	leucine dehydrogenase [EC:1.4.1.9]	http://www.genome.jp/dbget-bin/www_bget?ko:K00263
K00264	-0.417455	0.355282	0.517313	No significant	glutamate synthase (NADH) [EC:1.4.1.14]	http://www.genome.jp/dbget-bin/www_bget?ko:K00264
K00265	-0.0658568	0.0872321	0.194079	No significant	glutamate synthase (NADPH) large chain [EC:1.4.1.13]	http://www.genome.jp/dbget-bin/www_bget?ko:K00265
K00266	-0.0938174	0.0826621	0.186744	No significant	glutamate synthase (NADPH) small chain [EC:1.4.1.13]	http://www.genome.jp/dbget-bin/www_bget?ko:K00266
K00270	-0.17595	0.886236	1	No significant	phenylalanine dehydrogenase [EC:1.4.1.20]	http://www.genome.jp/dbget-bin/www_bget?ko:K00270
K00271	0.312746	0.168195	0.309634	No significant	valine dehydrogenase (NAD+) [EC:1.4.1.23]	http://www.genome.jp/dbget-bin/www_bget?ko:K00271
K00272	-0.476405	0.703618	0.81176	No significant	D-aspartate oxidase [EC:1.4.3.1]	http://www.genome.jp/dbget-bin/www_bget?ko:K00272
K00273	-0.656084	0.0796965	0.182339	No significant	D-amino-acid oxidase [EC:1.4.3.3]	http://www.genome.jp/dbget-bin/www_bget?ko:K00273
K00274	-0.383762	0.00784271	0.0319476	No significant	monoamine oxidase [EC:1.4.3.4]	http://www.genome.jp/dbget-bin/www_bget?ko:K00274
K00275	0.117305	0.095049	0.206329	No significant	pyridoxamine 5'-phosphate oxidase [EC:1.4.3.5]	http://www.genome.jp/dbget-bin/www_bget?ko:K00275
K00276	-0.516435	0.0102971	0.0395871	No significant	primary-amine oxidase [EC:1.4.3.21]	http://www.genome.jp/dbget-bin/www_bget?ko:K00276
K00278	0.107336	0.0863375	0.19254	No significant	L-aspartate oxidase [EC:1.4.3.16]	http://www.genome.jp/dbget-bin/www_bget?ko:K00278
K00279	-0.605113	0.582202	0.719305	No significant	cytokinin dehydrogenase [EC:1.5.99.12]	http://www.genome.jp/dbget-bin/www_bget?ko:K00279
K00280	0.070236	0.945888	0.969653	No significant	lysyl oxidase-like protein 2/3/4 [EC:1.4.3.-]	http://www.genome.jp/dbget-bin/www_bget?ko:K00280
K00281	0.0280552	0.543116	0.687639	No significant	glycine dehydrogenase [EC:1.4.4.2]	http://www.genome.jp/dbget-bin/www_bget?ko:K00281
K00282	-0.102733	0.211669	0.362608	No significant	glycine dehydrogenase subunit 1 [EC:1.4.4.2]	http://www.genome.jp/dbget-bin/www_bget?ko:K00282
K00283	-0.0862787	0.407505	0.567953	No significant	glycine dehydrogenase subunit 2 [EC:1.4.4.2]	http://www.genome.jp/dbget-bin/www_bget?ko:K00283
K00284	-0.336378	0.0374594	0.106671	No significant	glutamate synthase (ferredoxin) [EC:1.4.7.1]	http://www.genome.jp/dbget-bin/www_bget?ko:K00284
K00285	0.574502	3.14e-06	5.56e-05	No significant	D-amino-acid dehydrogenase [EC:1.4.5.1]	http://www.genome.jp/dbget-bin/www_bget?ko:K00285
K00286	0.0926259	0.179875	0.324091	No significant	pyrroline-5-carboxylate reductase [EC:1.5.1.2]	http://www.genome.jp/dbget-bin/www_bget?ko:K00286
K00287	0.200504	0.111199	0.231753	No significant	dihydrofolate reductase [EC:1.5.1.3]	http://www.genome.jp/dbget-bin/www_bget?ko:K00287
K00288	-0.607295	0.15162	0.288961	No significant	methylenetetrahydrofolate dehydrogenase (NADP+) / methenyltetrahydrofolate cyclohydrolase / formyltetrahydrofolate synthetase [EC:1.5.1.5 3.5.4.9 6.3.4.3]	http://www.genome.jp/dbget-bin/www_bget?ko:K00288
K00290	0.470205	0.00191939	0.0106713	No significant	saccharopine dehydrogenase (NAD+, L-lysine forming) [EC:1.5.1.7]	http://www.genome.jp/dbget-bin/www_bget?ko:K00290
K00294	-0.173401	0.195988	0.342945	No significant	1-pyrroline-5-carboxylate dehydrogenase [EC:1.2.1.88]	http://www.genome.jp/dbget-bin/www_bget?ko:K00294
K00297	-0.0227839	0.722886	0.82434	No significant	methylenetetrahydrofolate reductase (NADPH) [EC:1.5.1.20]	http://www.genome.jp/dbget-bin/www_bget?ko:K00297
K00299	0.463329	0.00703334	0.0292792	No significant	FMN reductase [EC:1.5.1.38]	http://www.genome.jp/dbget-bin/www_bget?ko:K00299
K00300	-0.174433	0.422753	0.582467	No significant	methylenetetrahydrofolate/methylenetetrahydromethanopterin dehydrogenase (NADP+) [EC:1.5.1.5 1.5.1.-]	http://www.genome.jp/dbget-bin/www_bget?ko:K00300
K00301	-0.24382	0.152706	0.29023	No significant	sarcosine oxidase [EC:1.5.3.1]	http://www.genome.jp/dbget-bin/www_bget?ko:K00301
K00302	0.10682	0.165392	0.30622	No significant	sarcosine oxidase, subunit alpha [EC:1.5.3.1]	http://www.genome.jp/dbget-bin/www_bget?ko:K00302
K00303	0.11909	0.142509	0.275591	No significant	sarcosine oxidase, subunit beta [EC:1.5.3.1]	http://www.genome.jp/dbget-bin/www_bget?ko:K00303
K00304	0.437135	0.00336695	0.0165063	No significant	sarcosine oxidase, subunit delta [EC:1.5.3.1]	http://www.genome.jp/dbget-bin/www_bget?ko:K00304
K00305	0.505708	0.000134374	0.00122192	No significant	sarcosine oxidase, subunit gamma [EC:1.5.3.1]	http://www.genome.jp/dbget-bin/www_bget?ko:K00305
K00306	0.879316	0.128564	0.255412	No significant	sarcosine oxidase / L-pipecolate oxidase [EC:1.5.3.1 1.5.3.7]	http://www.genome.jp/dbget-bin/www_bget?ko:K00306
K00309	-0.0686397	0.647713	0.771179	No significant	dimethylglycine oxidase [EC:1.5.3.10]	http://www.genome.jp/dbget-bin/www_bget?ko:K00309
K00310	0.375559	0.635484	0.761382	No significant	pyrimidodiazepine synthase [EC:1.5.4.1]	http://www.genome.jp/dbget-bin/www_bget?ko:K00310
K00311	0.0355304	0.524582	0.672249	No significant	electron-transferring-flavoprotein dehydrogenase [EC:1.5.5.1]	http://www.genome.jp/dbget-bin/www_bget?ko:K00311
K00313	0.207316	0.573249	0.711545	No significant	electron transfer flavoprotein-quinone oxidoreductase [EC:1.5.5.-]	http://www.genome.jp/dbget-bin/www_bget?ko:K00313
K00314	-0.17009	0.469068	0.624957	No significant	sarcosine dehydrogenase [EC:1.5.8.3]	http://www.genome.jp/dbget-bin/www_bget?ko:K00314
K00315	-0.058528	0.409638	0.569727	No significant	dimethylglycine dehydrogenase [EC:1.5.8.4]	http://www.genome.jp/dbget-bin/www_bget?ko:K00315
K00316	-0.12842	0.3658	0.52837	No significant	spermidine dehydrogenase [EC:1.5.99.6]	http://www.genome.jp/dbget-bin/www_bget?ko:K00316
K00317	0.15657	0.123205	0.248394	No significant	dimethylamine/trimethylamine dehydrogenase [EC:1.5.8.1 1.5.8.2]	http://www.genome.jp/dbget-bin/www_bget?ko:K00317
K00318	-0.137498	0.22487	0.377804	No significant	proline dehydrogenase [EC:1.5.5.2]	http://www.genome.jp/dbget-bin/www_bget?ko:K00318
K00319	-0.261021	0.845285	1	No significant	methylenetetrahydromethanopterin dehydrogenase [EC:1.5.98.1]	http://www.genome.jp/dbget-bin/www_bget?ko:K00319
K00320	-0.621997	0.000219958	0.0018568	No significant	5,10-methylenetetrahydromethanopterin reductase [EC:1.5.98.2]	http://www.genome.jp/dbget-bin/www_bget?ko:K00320
K00322	-0.235124	0.00710246	0.0295022	No significant	NAD(P) transhydrogenase [EC:1.6.1.1]	http://www.genome.jp/dbget-bin/www_bget?ko:K00322
K00323	0.1186	0.9205	1	No significant	H+-translocating NAD(P) transhydrogenase [EC:1.6.1.2 7.1.1.1]	http://www.genome.jp/dbget-bin/www_bget?ko:K00323
K00324	0.175045	0.00287352	0.0145284	No significant	H+-translocating NAD(P) transhydrogenase subunit alpha [EC:1.6.1.2 7.1.1.1]	http://www.genome.jp/dbget-bin/www_bget?ko:K00324
K00325	0.148125	0.00253178	0.0132235	No significant	H+-translocating NAD(P) transhydrogenase subunit beta [EC:1.6.1.2 7.1.1.1]	http://www.genome.jp/dbget-bin/www_bget?ko:K00325
K00326	-1.53632	0.0217762	0.070775	No significant	cytochrome-b5 reductase [EC:1.6.2.2]	http://www.genome.jp/dbget-bin/www_bget?ko:K00326
K00330	-0.115159	0.126728	0.253155	No significant	NADH-quinone oxidoreductase subunit A [EC:7.1.1.2]	http://www.genome.jp/dbget-bin/www_bget?ko:K00330
K00331	-0.198066	0.0530962	0.136754	No significant	NADH-quinone oxidoreductase subunit B [EC:7.1.1.2]	http://www.genome.jp/dbget-bin/www_bget?ko:K00331
K00332	-0.0386567	0.409961	0.569815	No significant	NADH-quinone oxidoreductase subunit C [EC:7.1.1.2]	http://www.genome.jp/dbget-bin/www_bget?ko:K00332
K00333	-0.12273	0.085246	0.190667	No significant	NADH-quinone oxidoreductase subunit D [EC:7.1.1.2]	http://www.genome.jp/dbget-bin/www_bget?ko:K00333
K00334	0.254828	2.02e-05	0.000259836	No significant	NADH-quinone oxidoreductase subunit E [EC:7.1.1.2]	http://www.genome.jp/dbget-bin/www_bget?ko:K00334
K00335	-0.0887893	0.310108	0.471837	No significant	NADH-quinone oxidoreductase subunit F [EC:7.1.1.2]	http://www.genome.jp/dbget-bin/www_bget?ko:K00335
K00336	-0.0600368	0.173749	0.315979	No significant	NADH-quinone oxidoreductase subunit G [EC:7.1.1.2]	http://www.genome.jp/dbget-bin/www_bget?ko:K00336
K00337	-0.162794	0.0316346	0.0941102	No significant	NADH-quinone oxidoreductase subunit H [EC:7.1.1.2]	http://www.genome.jp/dbget-bin/www_bget?ko:K00337
K00338	-0.173848	0.0146072	0.0517772	No significant	NADH-quinone oxidoreductase subunit I [EC:7.1.1.2]	http://www.genome.jp/dbget-bin/www_bget?ko:K00338
K00339	-0.109904	0.0603852	0.149515	No significant	NADH-quinone oxidoreductase subunit J [EC:7.1.1.2]	http://www.genome.jp/dbget-bin/www_bget?ko:K00339
K00340	-0.178453	0.0204563	0.0672338	No significant	NADH-quinone oxidoreductase subunit K [EC:7.1.1.2]	http://www.genome.jp/dbget-bin/www_bget?ko:K00340
K00341	-0.254051	2.6e-05	0.000321445	No significant	NADH-quinone oxidoreductase subunit L [EC:7.1.1.2]	http://www.genome.jp/dbget-bin/www_bget?ko:K00341
K00342	-0.157376	0.0120259	0.0446463	No significant	NADH-quinone oxidoreductase subunit M [EC:7.1.1.2]	http://www.genome.jp/dbget-bin/www_bget?ko:K00342
K00343	-0.116784	0.020477	0.0672726	No significant	NADH-quinone oxidoreductase subunit N [EC:7.1.1.2]	http://www.genome.jp/dbget-bin/www_bget?ko:K00343
K00344	-0.116693	0.0493914	0.129744	No significant	NADPH:quinone reductase [EC:1.6.5.5]	http://www.genome.jp/dbget-bin/www_bget?ko:K00344
K00346	-0.622182	0.11439	0.236246	No significant	Na+-transporting NADH:ubiquinone oxidoreductase subunit A [EC:7.2.1.1]	http://www.genome.jp/dbget-bin/www_bget?ko:K00346
K00347	-0.470872	0.257895	0.415357	No significant	Na+-transporting NADH:ubiquinone oxidoreductase subunit B [EC:7.2.1.1]	http://www.genome.jp/dbget-bin/www_bget?ko:K00347
K00348	-0.71245	0.119661	0.243348	No significant	Na+-transporting NADH:ubiquinone oxidoreductase subunit C [EC:7.2.1.1]	http://www.genome.jp/dbget-bin/www_bget?ko:K00348
K00349	-0.286289	0.574085	0.712233	No significant	Na+-transporting NADH:ubiquinone oxidoreductase subunit D [EC:7.2.1.1]	http://www.genome.jp/dbget-bin/www_bget?ko:K00349
K00350	-0.977608	0.0367131	0.105257	No significant	Na+-transporting NADH:ubiquinone oxidoreductase subunit E [EC:7.2.1.1]	http://www.genome.jp/dbget-bin/www_bget?ko:K00350
K00351	0.107859	0.801519	0.878372	No significant	Na+-transporting NADH:ubiquinone oxidoreductase subunit F [EC:7.2.1.1]	http://www.genome.jp/dbget-bin/www_bget?ko:K00351
K00354	-0.543933	0.357979	0.520242	No significant	NADPH2 dehydrogenase [EC:1.6.99.1]	http://www.genome.jp/dbget-bin/www_bget?ko:K00354
K00355	0.133003	0.690614	0.801999	No significant	NAD(P)H dehydrogenase (quinone) [EC:1.6.5.2]	http://www.genome.jp/dbget-bin/www_bget?ko:K00355
K00359	-1.33618	0.0526841	0.136039	No significant	NADPH:quinone reductase [EC:1.6.5.5]	http://www.genome.jp/dbget-bin/www_bget?ko:K00359
K00360	-0.16498	0.648496	0.771841	No significant	assimilatory nitrate reductase electron transfer subunit [EC:1.7.99.-]	http://www.genome.jp/dbget-bin/www_bget?ko:K00360
K00362	0.00247439	0.978894	0.987613	No significant	nitrite reductase (NADH) large subunit [EC:1.7.1.15]	http://www.genome.jp/dbget-bin/www_bget?ko:K00362
K00363	0.209839	0.37712	0.54004	No significant	nitrite reductase (NADH) small subunit [EC:1.7.1.15]	http://www.genome.jp/dbget-bin/www_bget?ko:K00363
K00365	-0.321142	0.0632199	0.15417	No significant	urate oxidase [EC:1.7.3.3]	http://www.genome.jp/dbget-bin/www_bget?ko:K00365
K00366	-0.504653	0.00340833	0.0166523	No significant	ferredoxin-nitrite reductase [EC:1.7.7.1]	http://www.genome.jp/dbget-bin/www_bget?ko:K00366
K00367	-0.0119457	0.971314	0.983759	No significant	ferredoxin-nitrate reductase [EC:1.7.7.2]	http://www.genome.jp/dbget-bin/www_bget?ko:K00367
K00368	0.175632	0.134094	0.263911	No significant	nitrite reductase (NO-forming) [EC:1.7.2.1]	http://www.genome.jp/dbget-bin/www_bget?ko:K00368
K00370	-0.0511317	0.630775	0.757669	No significant	nitrate reductase / nitrite oxidoreductase, alpha subunit [EC:1.7.5.1 1.7.99.-]	http://www.genome.jp/dbget-bin/www_bget?ko:K00370
K00371	0.0523866	0.656507	0.777987	No significant	nitrate reductase / nitrite oxidoreductase, beta subunit [EC:1.7.5.1 1.7.99.-]	http://www.genome.jp/dbget-bin/www_bget?ko:K00371
K00372	0.0941692	0.281014	0.440268	No significant	assimilatory nitrate reductase catalytic subunit [EC:1.7.99.-]	http://www.genome.jp/dbget-bin/www_bget?ko:K00372
K00373	0.0668455	0.622576	0.751747	No significant	nitrate reductase molybdenum cofactor assembly chaperone NarJ/NarW	http://www.genome.jp/dbget-bin/www_bget?ko:K00373
K00374	0.0288845	0.831939	0.897709	No significant	nitrate reductase gamma subunit [EC:1.7.5.1 1.7.99.-]	http://www.genome.jp/dbget-bin/www_bget?ko:K00374
K00375	-0.0905676	0.524264	0.671954	No significant	GntR family transcriptional regulator / MocR family aminotransferase	http://www.genome.jp/dbget-bin/www_bget?ko:K00375
K00376	-0.138515	0.316961	0.479454	No significant	nitrous-oxide reductase [EC:1.7.2.4]	http://www.genome.jp/dbget-bin/www_bget?ko:K00376
K00380	-0.0866686	0.540393	0.68545	No significant	sulfite reductase (NADPH) flavoprotein alpha-component [EC:1.8.1.2]	http://www.genome.jp/dbget-bin/www_bget?ko:K00380
K00381	0.129399	0.111263	0.231779	No significant	sulfite reductase (NADPH) hemoprotein beta-component [EC:1.8.1.2]	http://www.genome.jp/dbget-bin/www_bget?ko:K00381
K00382	0.0301838	0.531011	0.677398	No significant	dihydrolipoamide dehydrogenase [EC:1.8.1.4]	http://www.genome.jp/dbget-bin/www_bget?ko:K00382
K00383	0.0985892	0.299182	0.459786	No significant	glutathione reductase (NADPH) [EC:1.8.1.7]	http://www.genome.jp/dbget-bin/www_bget?ko:K00383
K00384	-0.195902	0.0103506	0.0397123	No significant	thioredoxin reductase (NADPH) [EC:1.8.1.9]	http://www.genome.jp/dbget-bin/www_bget?ko:K00384
K00386	0.733809	0.56432	0.705669	No significant	sulfite dehydrogenase (cytochrome) subunit B [EC:1.8.2.1]	http://www.genome.jp/dbget-bin/www_bget?ko:K00386
K00389	-0.432499	0.0486835	0.128458	No significant	putative membrane protein	http://www.genome.jp/dbget-bin/www_bget?ko:K00389
K00390	-0.000693257	0.991397	0.995595	No significant	phosphoadenosine phosphosulfate reductase [EC:1.8.4.8 1.8.4.10]	http://www.genome.jp/dbget-bin/www_bget?ko:K00390
K00392	-0.473899	0.00121009	0.00729508	No significant	sulfite reductase (ferredoxin) [EC:1.8.7.1]	http://www.genome.jp/dbget-bin/www_bget?ko:K00392
K00394	-0.0632343	0.754603	0.845142	No significant	adenylylsulfate reductase, subunit A [EC:1.8.99.2]	http://www.genome.jp/dbget-bin/www_bget?ko:K00394
K00395	-0.510265	0.0660333	0.158886	No significant	adenylylsulfate reductase, subunit B [EC:1.8.99.2]	http://www.genome.jp/dbget-bin/www_bget?ko:K00395
K00404	0.194376	0.0636494	0.154918	No significant	cytochrome c oxidase cbb3-type subunit I [EC:7.1.1.9]	http://www.genome.jp/dbget-bin/www_bget?ko:K00404
K00405	0.358039	0.00366439	0.0175452	No significant	cytochrome c oxidase cbb3-type subunit II	http://www.genome.jp/dbget-bin/www_bget?ko:K00405
K00406	0.224191	0.032553	0.0960891	No significant	cytochrome c oxidase cbb3-type subunit III	http://www.genome.jp/dbget-bin/www_bget?ko:K00406
K00407	0.69169	0.0501234	0.131106	No significant	cytochrome c oxidase cbb3-type subunit IV	http://www.genome.jp/dbget-bin/www_bget?ko:K00407
K00410	-0.391395	0.00634676	0.0269284	No significant	ubiquinol-cytochrome c reductase cytochrome b/c1 subunit	http://www.genome.jp/dbget-bin/www_bget?ko:K00410
K00411	0.407293	7.62e-06	0.000118013	No significant	ubiquinol-cytochrome c reductase iron-sulfur subunit [EC:7.1.1.8]	http://www.genome.jp/dbget-bin/www_bget?ko:K00411
K00412	0.284316	0.00523363	0.0231862	No significant	ubiquinol-cytochrome c reductase cytochrome b subunit	http://www.genome.jp/dbget-bin/www_bget?ko:K00412
K00413	0.684027	1.25e-07	3.67e-06	No significant	ubiquinol-cytochrome c reductase cytochrome c1 subunit	http://www.genome.jp/dbget-bin/www_bget?ko:K00413
K00422	-3.68716	1	1	No significant	polyphenol oxidase [EC:1.10.3.1]	http://www.genome.jp/dbget-bin/www_bget?ko:K00422
K00424	0.205518	0.872636	1	No significant	cytochrome bd-I ubiquinol oxidase subunit X [EC:7.1.1.7]	http://www.genome.jp/dbget-bin/www_bget?ko:K00424
K00425	0.00807553	0.906484	0.947041	No significant	cytochrome bd ubiquinol oxidase subunit I [EC:7.1.1.7]	http://www.genome.jp/dbget-bin/www_bget?ko:K00425
K00426	-0.0440344	0.390142	0.551354	No significant	cytochrome bd ubiquinol oxidase subunit II [EC:7.1.1.7]	http://www.genome.jp/dbget-bin/www_bget?ko:K00426
K00427	1.45996	0.165727	0.306533	No significant	L-lactate permease	http://www.genome.jp/dbget-bin/www_bget?ko:K00427
K00428	-0.580321	0.00044952	0.00330883	No significant	cytochrome c peroxidase [EC:1.11.1.5]	http://www.genome.jp/dbget-bin/www_bget?ko:K00428
K00432	0.255145	0.0301539	0.0908447	No significant	glutathione peroxidase [EC:1.11.1.9]	http://www.genome.jp/dbget-bin/www_bget?ko:K00432
K00433	0.0604594	0.700172	0.809418	No significant	non-heme chloroperoxidase [EC:1.11.1.10]	http://www.genome.jp/dbget-bin/www_bget?ko:K00433
K00435	-0.260502	0.298771	0.459458	No significant	hydrogen peroxide-dependent heme synthase [EC:1.3.98.5]	http://www.genome.jp/dbget-bin/www_bget?ko:K00435
K00436	-0.604226	0.18005	0.324175	No significant	NAD-reducing hydrogenase large subunit [EC:1.12.1.2]	http://www.genome.jp/dbget-bin/www_bget?ko:K00436
K00437	-1.07712	0.223122	0.375782	No significant	[NiFe] hydrogenase large subunit [EC:1.12.2.1]	http://www.genome.jp/dbget-bin/www_bget?ko:K00437
K00441	-0.31173	0.0749897	0.17438	No significant	coenzyme F420 hydrogenase subunit beta [EC:1.12.98.1]	http://www.genome.jp/dbget-bin/www_bget?ko:K00441
K00446	-0.0889127	0.339172	0.502632	No significant	catechol 2,3-dioxygenase [EC:1.13.11.2]	http://www.genome.jp/dbget-bin/www_bget?ko:K00446
K00448	0.200936	0.0666236	0.159922	No significant	protocatechuate 3,4-dioxygenase, alpha subunit [EC:1.13.11.3]	http://www.genome.jp/dbget-bin/www_bget?ko:K00448
K00449	-0.0516973	0.554224	0.696503	No significant	protocatechuate 3,4-dioxygenase, beta subunit [EC:1.13.11.3]	http://www.genome.jp/dbget-bin/www_bget?ko:K00449
K00450	0.154124	0.0311269	0.0930315	No significant	gentisate 1,2-dioxygenase [EC:1.13.11.4]	http://www.genome.jp/dbget-bin/www_bget?ko:K00450
K00451	0.10038	0.128238	0.254964	No significant	homogentisate 1,2-dioxygenase [EC:1.13.11.5]	http://www.genome.jp/dbget-bin/www_bget?ko:K00451
K00452	-0.282971	0.0973839	0.210495	No significant	3-hydroxyanthranilate 3,4-dioxygenase [EC:1.13.11.6]	http://www.genome.jp/dbget-bin/www_bget?ko:K00452
K00453	-0.0865884	0.318069	0.480625	No significant	tryptophan 2,3-dioxygenase [EC:1.13.11.11]	http://www.genome.jp/dbget-bin/www_bget?ko:K00453
K00455	-0.0609159	0.873312	0.926562	No significant	3,4-dihydroxyphenylacetate 2,3-dioxygenase [EC:1.13.11.15]	http://www.genome.jp/dbget-bin/www_bget?ko:K00455
K00457	0.177654	0.144406	0.278499	No significant	4-hydroxyphenylpyruvate dioxygenase [EC:1.13.11.27]	http://www.genome.jp/dbget-bin/www_bget?ko:K00457
K00459	0.289467	0.00450562	0.0205488	No significant	nitronate monooxygenase [EC:1.13.12.16]	http://www.genome.jp/dbget-bin/www_bget?ko:K00459
K00461	1.32881	0.252946	1	No significant	arachidonate 5-lipoxygenase [EC:1.13.11.34]	http://www.genome.jp/dbget-bin/www_bget?ko:K00461
K00462	0.238232	0.769969	0.856286	No significant	biphenyl-2,3-diol 1,2-dioxygenase [EC:1.13.11.39]	http://www.genome.jp/dbget-bin/www_bget?ko:K00462
K00463	-0.208205	0.433389	0.591651	No significant	indoleamine 2,3-dioxygenase [EC:1.13.11.52]	http://www.genome.jp/dbget-bin/www_bget?ko:K00463
K00466	2.01325	0.0275286	0.0846836	No significant	tryptophan 2-monooxygenase [EC:1.13.12.3]	http://www.genome.jp/dbget-bin/www_bget?ko:K00466
K00467	-0.371298	0.000109312	0.00103309	No significant	lactate 2-monooxygenase [EC:1.13.12.4]	http://www.genome.jp/dbget-bin/www_bget?ko:K00467
K00468	0.0282833	0.932179	0.961706	No significant	lysine 2-monooxygenase [EC:1.13.12.2]	http://www.genome.jp/dbget-bin/www_bget?ko:K00468
K00469	-0.609147	0.0434701	0.118819	No significant	inositol oxygenase [EC:1.13.99.1]	http://www.genome.jp/dbget-bin/www_bget?ko:K00469
K00471	0.115627	0.56972	0.709719	No significant	gamma-butyrobetaine dioxygenase [EC:1.14.11.1]	http://www.genome.jp/dbget-bin/www_bget?ko:K00471
K00474	-0.691826	0.0322899	0.0954237	No significant	trimethyllysine dioxygenase [EC:1.14.11.8]	http://www.genome.jp/dbget-bin/www_bget?ko:K00474
K00476	0.675382	0.148113	0.283917	No significant	aspartate beta-hydroxylase [EC:1.14.11.16]	http://www.genome.jp/dbget-bin/www_bget?ko:K00476
K00477	-0.721357	0.000767897	0.00510295	No significant	phytanoyl-CoA hydroxylase [EC:1.14.11.18]	http://www.genome.jp/dbget-bin/www_bget?ko:K00477
K00479	0.307069	8.1e-06	0.000123363	No significant	glycine betaine catabolism A	http://www.genome.jp/dbget-bin/www_bget?ko:K00479
K00480	-0.155149	0.0289529	0.0881715	No significant	salicylate hydroxylase [EC:1.14.13.1]	http://www.genome.jp/dbget-bin/www_bget?ko:K00480
K00481	0.136688	0.0905888	0.199674	No significant	p-hydroxybenzoate 3-monooxygenase [EC:1.14.13.2]	http://www.genome.jp/dbget-bin/www_bget?ko:K00481
K00483	-0.587508	1.86e-05	0.000243133	No significant	4-hydroxyphenylacetate 3-monooxygenase [EC:1.14.14.9]	http://www.genome.jp/dbget-bin/www_bget?ko:K00483
K00485	-0.191619	0.795955	0.874421	No significant	dimethylaniline monooxygenase (N-oxide forming) [EC:1.14.13.8]	http://www.genome.jp/dbget-bin/www_bget?ko:K00485
K00486	-0.220937	0.249952	0.406708	No significant	kynurenine 3-monooxygenase [EC:1.14.13.9]	http://www.genome.jp/dbget-bin/www_bget?ko:K00486
K00491	0.0469081	0.917944	0.954154	No significant	nitric-oxide synthase, bacterial [EC:1.14.14.47]	http://www.genome.jp/dbget-bin/www_bget?ko:K00491
K00493	0.00319456	0.996067	0.997513	No significant	xanthocillin biosynthesis cytochrome P450 monooxygenase [EC:1.14.-.-]	http://www.genome.jp/dbget-bin/www_bget?ko:K00493
K00496	0.0364924	0.802368	0.878922	No significant	alkane 1-monooxygenase [EC:1.14.15.3]	http://www.genome.jp/dbget-bin/www_bget?ko:K00496
K00499	-0.56945	0.0642393	0.156004	No significant	choline monooxygenase [EC:1.14.15.7]	http://www.genome.jp/dbget-bin/www_bget?ko:K00499
K00500	0.698599	7.65e-07	1.64e-05	No significant	phenylalanine-4-hydroxylase [EC:1.14.16.1]	http://www.genome.jp/dbget-bin/www_bget?ko:K00500
K00501	-1.47164	0.219251	0.371239	No significant	tyrosine 3-monooxygenase [EC:1.14.16.2]	http://www.genome.jp/dbget-bin/www_bget?ko:K00501
K00503	0.259923	0.839928	1	No significant	dopamine beta-monooxygenase [EC:1.14.17.1]	http://www.genome.jp/dbget-bin/www_bget?ko:K00503
K00507	-0.248753	0.00189546	0.0105614	No significant	stearoyl-CoA desaturase (Delta-9 desaturase) [EC:1.14.19.1]	http://www.genome.jp/dbget-bin/www_bget?ko:K00507
K00508	0.318358	0.190288	0.336228	No significant	linoleoyl-CoA desaturase [EC:1.14.19.3]	http://www.genome.jp/dbget-bin/www_bget?ko:K00508
K00511	-1.36378	0.0203585	0.0669995	No significant	squalene monooxygenase [EC:1.14.14.17]	http://www.genome.jp/dbget-bin/www_bget?ko:K00511
K00514	1.74693	0.149972	0.286395	No significant	zeta-carotene desaturase [EC:1.3.5.6]	http://www.genome.jp/dbget-bin/www_bget?ko:K00514
K00515	1.96883	0.072156	0.169481	No significant	beta-carotene 15,15'-dioxygenase [EC:1.13.11.63]	http://www.genome.jp/dbget-bin/www_bget?ko:K00515
K00518	0.224918	0.0971177	0.210049	No significant	nickel superoxide dismutase [EC:1.15.1.1]	http://www.genome.jp/dbget-bin/www_bget?ko:K00518
K00520	0.191207	0.245775	0.402935	No significant	mercuric reductase [EC:1.16.1.1]	http://www.genome.jp/dbget-bin/www_bget?ko:K00520
K00523	0.484807	0.00012779	0.00117409	No significant	CDP-4-dehydro-6-deoxyglucose reductase, E3 [EC:1.17.1.1]	http://www.genome.jp/dbget-bin/www_bget?ko:K00523
K00524	0.714366	0.5373	0.683424	No significant	ribonucleotide reductase, class II [EC:1.17.4.1]	http://www.genome.jp/dbget-bin/www_bget?ko:K00524
K00525	-0.0874013	0.0627638	0.153501	No significant	ribonucleoside-diphosphate reductase alpha chain [EC:1.17.4.1]	http://www.genome.jp/dbget-bin/www_bget?ko:K00525
K00526	0.322176	0.000795522	0.00524975	No significant	ribonucleoside-diphosphate reductase beta chain [EC:1.17.4.1]	http://www.genome.jp/dbget-bin/www_bget?ko:K00526
K00527	-1.27689	0.0186761	0.0626029	No significant	ribonucleoside-triphosphate reductase (thioredoxin) [EC:1.17.4.2]	http://www.genome.jp/dbget-bin/www_bget?ko:K00527
K00528	-0.100732	0.230076	0.383831	No significant	ferredoxin/flavodoxin---NADP+ reductase [EC:1.18.1.2 1.19.1.1]	http://www.genome.jp/dbget-bin/www_bget?ko:K00528
K00529	0.439569	1.4e-08	5.71e-07	No significant	3-phenylpropionate/trans-cinnamate dioxygenase ferredoxin reductase component [EC:1.18.1.3]	http://www.genome.jp/dbget-bin/www_bget?ko:K00529
K00537	0.368213	7.46e-05	0.00075075	No significant	arsenate reductase (glutaredoxin) [EC:1.20.4.1]	http://www.genome.jp/dbget-bin/www_bget?ko:K00537
K00540	-0.516372	8.68e-05	0.000849966	No significant	F420H(2)-dependent quinone reductase [EC:1.1.98.-]	http://www.genome.jp/dbget-bin/www_bget?ko:K00540
K00544	-0.678382	0.120341	0.244386	No significant	betaine-homocysteine S-methyltransferase [EC:2.1.1.5]	http://www.genome.jp/dbget-bin/www_bget?ko:K00544
K00545	-0.354816	0.583217	0.720266	No significant	catechol O-methyltransferase [EC:2.1.1.6]	http://www.genome.jp/dbget-bin/www_bget?ko:K00545
K00547	0.420636	0.000603625	0.00421282	No significant	homocysteine S-methyltransferase [EC:2.1.1.10]	http://www.genome.jp/dbget-bin/www_bget?ko:K00547
K00548	-0.0332294	0.584358	0.721088	No significant	5-methyltetrahydrofolate--homocysteine methyltransferase [EC:2.1.1.13]	http://www.genome.jp/dbget-bin/www_bget?ko:K00548
K00549	-0.490361	1.01e-05	0.000148391	No significant	5-methyltetrahydropteroyltriglutamate--homocysteine methyltransferase [EC:2.1.1.14]	http://www.genome.jp/dbget-bin/www_bget?ko:K00549
K00554	0.0418313	0.428391	0.587086	No significant	tRNA (guanine37-N1)-methyltransferase [EC:2.1.1.228]	http://www.genome.jp/dbget-bin/www_bget?ko:K00554
K00556	-0.917648	0.00797049	0.0323985	No significant	tRNA (guanosine-2'-O-)-methyltransferase [EC:2.1.1.34]	http://www.genome.jp/dbget-bin/www_bget?ko:K00556
K00557	-0.512946	0.21863	0.370518	No significant	tRNA (uracil-5-)-methyltransferase [EC:2.1.1.35]	http://www.genome.jp/dbget-bin/www_bget?ko:K00557
K00558	0.103094	0.701288	0.810427	No significant	DNA (cytosine-5)-methyltransferase 1 [EC:2.1.1.37]	http://www.genome.jp/dbget-bin/www_bget?ko:K00558
K00559	-0.449077	0.539555	0.684761	No significant	sterol 24-C-methyltransferase [EC:2.1.1.41]	http://www.genome.jp/dbget-bin/www_bget?ko:K00559
K00560	0.237239	0.0203291	0.0669316	No significant	thymidylate synthase [EC:2.1.1.45]	http://www.genome.jp/dbget-bin/www_bget?ko:K00560
K00561	-0.0881217	0.753115	0.844098	No significant	23S rRNA (adenine-N6)-dimethyltransferase [EC:2.1.1.184]	http://www.genome.jp/dbget-bin/www_bget?ko:K00561
K00562	0.343217	0.572942	0.711545	No significant	methyltransferase [EC:2.1.1.49 2.1.1.96]	http://www.genome.jp/dbget-bin/www_bget?ko:K00562
K00563	-0.803358	0.00899297	0.0356571	No significant	23S rRNA (guanine745-N1)-methyltransferase [EC:2.1.1.187]	http://www.genome.jp/dbget-bin/www_bget?ko:K00563
K00564	0.505538	0.0375192	0.106762	No significant	16S rRNA (guanine1207-N2)-methyltransferase [EC:2.1.1.172]	http://www.genome.jp/dbget-bin/www_bget?ko:K00564
K00566	-0.0254277	0.613714	0.744077	No significant	tRNA-uridine 2-sulfurtransferase [EC:2.8.1.13]	http://www.genome.jp/dbget-bin/www_bget?ko:K00566
K00567	-0.140549	0.026181	0.0814294	No significant	methylated-DNA-[protein]-cysteine S-methyltransferase [EC:2.1.1.63]	http://www.genome.jp/dbget-bin/www_bget?ko:K00567
K00568	0.385324	3.91e-09	1.94e-07	No significant	2-polyprenyl-6-hydroxyphenyl methylase / 3-demethylubiquinone-9 3-methyltransferase [EC:2.1.1.222 2.1.1.64]	http://www.genome.jp/dbget-bin/www_bget?ko:K00568
K00569	0.0890923	0.831345	0.897283	No significant	thiopurine S-methyltransferase [EC:2.1.1.67]	http://www.genome.jp/dbget-bin/www_bget?ko:K00569
K00570	0.0132681	0.890767	0.937185	No significant	phosphatidylethanolamine/phosphatidyl-N-methylethanolamine N-methyltransferase [EC:2.1.1.17 2.1.1.71]	http://www.genome.jp/dbget-bin/www_bget?ko:K00570
K00571	-0.0789149	0.523225	0.671075	No significant	site-specific DNA-methyltransferase (adenine-specific) [EC:2.1.1.72]	http://www.genome.jp/dbget-bin/www_bget?ko:K00571
K00573	0.0702177	0.359981	0.522551	No significant	protein-L-isoaspartate(D-aspartate) O-methyltransferase [EC:2.1.1.77]	http://www.genome.jp/dbget-bin/www_bget?ko:K00573
K00574	0.229349	0.00034913	0.00270362	No significant	cyclopropane-fatty-acyl-phospholipid synthase [EC:2.1.1.79]	http://www.genome.jp/dbget-bin/www_bget?ko:K00574
K00575	0.0174877	0.87338	0.926562	No significant	chemotaxis protein methyltransferase CheR [EC:2.1.1.80]	http://www.genome.jp/dbget-bin/www_bget?ko:K00575
K00577	-0.171129	0.801679	0.878421	No significant	tetrahydromethanopterin S-methyltransferase subunit A [EC:2.1.1.86]	http://www.genome.jp/dbget-bin/www_bget?ko:K00577
K00588	8e-05	0.999688	0.999688	No significant	caffeoyl-CoA O-methyltransferase [EC:2.1.1.104]	http://www.genome.jp/dbget-bin/www_bget?ko:K00588
K00590	-0.196769	0.866842	0.922128	No significant	site-specific DNA-methyltransferase (cytosine-N4-specific) [EC:2.1.1.113]	http://www.genome.jp/dbget-bin/www_bget?ko:K00590
K00594	-0.533747	0.000982561	0.00619269	No significant	alditol oxidase [EC:1.1.3.41]	http://www.genome.jp/dbget-bin/www_bget?ko:K00594
K00595	0.585455	0.00135158	0.00798841	No significant	precorrin-6Y C5,15-methyltransferase (decarboxylating) [EC:2.1.1.132]	http://www.genome.jp/dbget-bin/www_bget?ko:K00595
K00596	0.0661365	0.693264	0.803847	No significant	2,2-dialkylglycine decarboxylase (pyruvate) [EC:4.1.1.64]	http://www.genome.jp/dbget-bin/www_bget?ko:K00596
K00598	0.230657	0.0196672	0.065205	No significant	trans-aconitate 2-methyltransferase [EC:2.1.1.144]	http://www.genome.jp/dbget-bin/www_bget?ko:K00598
K00600	-0.0687627	0.122702	0.247525	No significant	glycine hydroxymethyltransferase [EC:2.1.2.1]	http://www.genome.jp/dbget-bin/www_bget?ko:K00600
K00601	0.252741	0.823992	0.892693	No significant	phosphoribosylglycinamide formyltransferase [EC:2.1.2.2]	http://www.genome.jp/dbget-bin/www_bget?ko:K00601
K00602	-0.0707054	0.2411	0.39647	No significant	phosphoribosylaminoimidazolecarboxamide formyltransferase / IMP cyclohydrolase [EC:2.1.2.3 3.5.4.10]	http://www.genome.jp/dbget-bin/www_bget?ko:K00602
K00603	-0.390805	0.0408893	0.113708	No significant	glutamate formiminotransferase / 5-formyltetrahydrofolate cyclo-ligase [EC:2.1.2.5 6.3.3.2]	http://www.genome.jp/dbget-bin/www_bget?ko:K00603
K00604	0.0238644	0.570727	0.710623	No significant	methionyl-tRNA formyltransferase [EC:2.1.2.9]	http://www.genome.jp/dbget-bin/www_bget?ko:K00604
K00605	-0.0531696	0.407397	0.567953	No significant	aminomethyltransferase [EC:2.1.2.10]	http://www.genome.jp/dbget-bin/www_bget?ko:K00605
K00606	0.0501948	0.451719	0.608763	No significant	3-methyl-2-oxobutanoate hydroxymethyltransferase [EC:2.1.2.11]	http://www.genome.jp/dbget-bin/www_bget?ko:K00606
K00609	-0.00315171	0.957648	0.9772	No significant	aspartate carbamoyltransferase catalytic subunit [EC:2.1.3.2]	http://www.genome.jp/dbget-bin/www_bget?ko:K00609
K00610	-1.82839	0.158879	0.29786	No significant	aspartate carbamoyltransferase regulatory subunit	http://www.genome.jp/dbget-bin/www_bget?ko:K00610
K00611	-0.0629494	0.353631	0.515701	No significant	ornithine carbamoyltransferase [EC:2.1.3.3]	http://www.genome.jp/dbget-bin/www_bget?ko:K00611
K00612	-0.491173	6.46e-07	1.44e-05	No significant	carbamoyltransferase [EC:2.1.3.-]	http://www.genome.jp/dbget-bin/www_bget?ko:K00612
K00613	-0.724082	0.0503113	0.131343	No significant	glycine amidinotransferase [EC:2.1.4.1]	http://www.genome.jp/dbget-bin/www_bget?ko:K00613
K00615	-0.0891664	0.0132369	0.0479269	No significant	transketolase [EC:2.2.1.1]	http://www.genome.jp/dbget-bin/www_bget?ko:K00615
K00616	-0.109814	0.0966815	0.209394	No significant	transaldolase [EC:2.2.1.2]	http://www.genome.jp/dbget-bin/www_bget?ko:K00616
K00619	-0.254388	0.0653992	0.157923	No significant	amino-acid N-acetyltransferase [EC:2.3.1.1]	http://www.genome.jp/dbget-bin/www_bget?ko:K00619
K00620	-0.0959329	0.108149	0.227102	No significant	glutamate N-acetyltransferase / amino-acid N-acetyltransferase [EC:2.3.1.35 2.3.1.1]	http://www.genome.jp/dbget-bin/www_bget?ko:K00620
K00624	0.803513	0.0849863	0.190422	No significant	carnitine O-acetyltransferase [EC:2.3.1.7]	http://www.genome.jp/dbget-bin/www_bget?ko:K00624
K00625	-0.413883	3.37e-05	0.000396259	No significant	phosphate acetyltransferase [EC:2.3.1.8]	http://www.genome.jp/dbget-bin/www_bget?ko:K00625
K00626	0.035186	0.405379	0.565855	No significant	acetyl-CoA C-acetyltransferase [EC:2.3.1.9]	http://www.genome.jp/dbget-bin/www_bget?ko:K00626
K00627	-0.0894165	0.0484227	0.12801	No significant	pyruvate dehydrogenase E2 component (dihydrolipoamide acetyltransferase) [EC:2.3.1.12]	http://www.genome.jp/dbget-bin/www_bget?ko:K00627
K00630	-0.727697	0.393342	0.554023	No significant	glycerol-3-phosphate O-acyltransferase [EC:2.3.1.15]	http://www.genome.jp/dbget-bin/www_bget?ko:K00630
K00631	-0.418468	0.00224359	0.0120281	No significant	glycerol-3-phosphate O-acyltransferase [EC:2.3.1.15]	http://www.genome.jp/dbget-bin/www_bget?ko:K00631
K00632	-0.208695	0.00536739	0.0236958	No significant	acetyl-CoA acyltransferase [EC:2.3.1.16]	http://www.genome.jp/dbget-bin/www_bget?ko:K00632
K00633	0.433069	0.713621	1	No significant	galactoside O-acetyltransferase [EC:2.3.1.18]	http://www.genome.jp/dbget-bin/www_bget?ko:K00633
K00634	-0.336408	0.521237	0.669247	No significant	phosphate butyryltransferase [EC:2.3.1.19]	http://www.genome.jp/dbget-bin/www_bget?ko:K00634
K00635	-0.175266	0.224615	0.377616	No significant	diacylglycerol O-acyltransferase / wax synthase [EC:2.3.1.20 2.3.1.75]	http://www.genome.jp/dbget-bin/www_bget?ko:K00635
K00638	-0.468866	0.553942	0.69635	No significant	chloramphenicol O-acetyltransferase type B [EC:2.3.1.28]	http://www.genome.jp/dbget-bin/www_bget?ko:K00638
K00639	-0.218747	0.0167234	0.0574532	No significant	glycine C-acetyltransferase [EC:2.3.1.29]	http://www.genome.jp/dbget-bin/www_bget?ko:K00639
K00640	0.253482	0.00523269	0.0231862	No significant	serine O-acetyltransferase [EC:2.3.1.30]	http://www.genome.jp/dbget-bin/www_bget?ko:K00640
K00641	-0.083237	0.275021	0.434187	No significant	homoserine O-acetyltransferase/O-succinyltransferase [EC:2.3.1.31 2.3.1.46]	http://www.genome.jp/dbget-bin/www_bget?ko:K00641
K00643	0.11826	0.100471	0.215289	No significant	5-aminolevulinate synthase [EC:2.3.1.37]	http://www.genome.jp/dbget-bin/www_bget?ko:K00643
K00645	-0.00725124	0.909137	0.948546	No significant	[acyl-carrier-protein] S-malonyltransferase [EC:2.3.1.39]	http://www.genome.jp/dbget-bin/www_bget?ko:K00645
K00647	0.296228	0.0154147	0.0539088	No significant	3-oxoacyl-[acyl-carrier-protein] synthase I [EC:2.3.1.41]	http://www.genome.jp/dbget-bin/www_bget?ko:K00647
K00648	-0.194914	0.0116708	0.0436306	No significant	3-oxoacyl-[acyl-carrier-protein] synthase III [EC:2.3.1.180]	http://www.genome.jp/dbget-bin/www_bget?ko:K00648
K00649	0.427321	0.702221	0.811011	No significant	glyceronephosphate O-acyltransferase [EC:2.3.1.42]	http://www.genome.jp/dbget-bin/www_bget?ko:K00649
K00650	-1.28976	0.288142	0.448005	No significant	lecithin-cholesterol acyltransferase [EC:2.3.1.43]	http://www.genome.jp/dbget-bin/www_bget?ko:K00650
K00651	0.997008	6.28e-10	4.07e-08	No significant	homoserine O-succinyltransferase/O-acetyltransferase [EC:2.3.1.46 2.3.1.31]	http://www.genome.jp/dbget-bin/www_bget?ko:K00651
K00652	0.315597	0.00903203	0.0357559	No significant	8-amino-7-oxononanoate synthase [EC:2.3.1.47]	http://www.genome.jp/dbget-bin/www_bget?ko:K00652
K00654	1.81435	0.0923981	0.202486	No significant	serine palmitoyltransferase [EC:2.3.1.50]	http://www.genome.jp/dbget-bin/www_bget?ko:K00654
K00655	-0.119636	0.0269416	0.0832154	No significant	1-acyl-sn-glycerol-3-phosphate acyltransferase [EC:2.3.1.51]	http://www.genome.jp/dbget-bin/www_bget?ko:K00655
K00656	-0.555623	0.000100474	0.000961531	No significant	formate C-acetyltransferase [EC:2.3.1.54]	http://www.genome.jp/dbget-bin/www_bget?ko:K00656
K00657	-0.76933	0.000299706	0.00239623	No significant	diamine N-acetyltransferase [EC:2.3.1.57]	http://www.genome.jp/dbget-bin/www_bget?ko:K00657
K00658	-0.175361	0.0214131	0.0697442	No significant	2-oxoglutarate dehydrogenase E2 component (dihydrolipoamide succinyltransferase) [EC:2.3.1.61]	http://www.genome.jp/dbget-bin/www_bget?ko:K00658
K00661	-0.00984557	0.93553	0.963983	No significant	maltose O-acetyltransferase [EC:2.3.1.79]	http://www.genome.jp/dbget-bin/www_bget?ko:K00661
K00662	-0.816661	2.03e-06	3.82e-05	No significant	aminoglycoside 3-N-acetyltransferase [EC:2.3.1.81]	http://www.genome.jp/dbget-bin/www_bget?ko:K00662
K00663	-0.716055	0.00597523	0.0257209	No significant	aminoglycoside 6'-N-acetyltransferase [EC:2.3.1.82]	http://www.genome.jp/dbget-bin/www_bget?ko:K00663
K00666	-0.0305066	0.566449	0.707269	No significant	fatty-acyl-CoA synthase [EC:6.2.1.-]	http://www.genome.jp/dbget-bin/www_bget?ko:K00666
K00667	-0.186333	0.873967	1	No significant	fatty acid synthase subunit alpha, fungi type [EC:2.3.1.86]	http://www.genome.jp/dbget-bin/www_bget?ko:K00667
K00672	-0.387747	0.0244728	0.0773207	No significant	formylmethanofuran--tetrahydromethanopterin N-formyltransferase [EC:2.3.1.101]	http://www.genome.jp/dbget-bin/www_bget?ko:K00672
K00673	0.846792	1.09e-05	0.000157372	No significant	arginine N-succinyltransferase [EC:2.3.1.109]	http://www.genome.jp/dbget-bin/www_bget?ko:K00673
K00674	-0.120161	0.0301745	0.0908709	No significant	2,3,4,5-tetrahydropyridine-2,6-dicarboxylate N-succinyltransferase [EC:2.3.1.117]	http://www.genome.jp/dbget-bin/www_bget?ko:K00674
K00675	0.245048	0.11644	0.238664	No significant	N-hydroxyarylamine O-acetyltransferase [EC:2.3.1.118]	http://www.genome.jp/dbget-bin/www_bget?ko:K00675
K00677	-0.115588	0.251198	0.407861	No significant	UDP-N-acetylglucosamine acyltransferase [EC:2.3.1.129]	http://www.genome.jp/dbget-bin/www_bget?ko:K00677
K00681	-0.210513	5.32e-05	0.000573346	No significant	gamma-glutamyltranspeptidase / glutathione hydrolase [EC:2.3.2.2 3.4.19.13]	http://www.genome.jp/dbget-bin/www_bget?ko:K00681
K00682	0.81187	0.433962	0.591962	No significant	gamma-glutamylcyclotransferase [EC:4.3.2.9]	http://www.genome.jp/dbget-bin/www_bget?ko:K00682
K00683	-0.216826	0.853367	0.912371	No significant	glutaminyl-peptide cyclotransferase [EC:2.3.2.5]	http://www.genome.jp/dbget-bin/www_bget?ko:K00683
K00684	-0.0366579	0.597108	0.732275	No significant	leucyl/phenylalanyl-tRNA---protein transferase [EC:2.3.2.6]	http://www.genome.jp/dbget-bin/www_bget?ko:K00684
K00686	0.330834	0.774859	0.859898	No significant	protein-glutamine gamma-glutamyltransferase [EC:2.3.2.13]	http://www.genome.jp/dbget-bin/www_bget?ko:K00686
K00687	0.513568	0.607863	0.73963	No significant	penicillin-binding protein 2B	http://www.genome.jp/dbget-bin/www_bget?ko:K00687
K00688	-0.200757	0.0234834	0.0750065	No significant	glycogen phosphorylase [EC:2.4.1.1]	http://www.genome.jp/dbget-bin/www_bget?ko:K00688
K00689	1.25458	1	1	No significant	dextransucrase [EC:2.4.1.5]	http://www.genome.jp/dbget-bin/www_bget?ko:K00689
K00690	0.340677	0.322388	0.485245	No significant	sucrose phosphorylase [EC:2.4.1.7]	http://www.genome.jp/dbget-bin/www_bget?ko:K00690
K00691	0.842032	0.196274	0.343287	No significant	maltose phosphorylase [EC:2.4.1.8]	http://www.genome.jp/dbget-bin/www_bget?ko:K00691
K00693	-1.32672	0.0151947	0.0533929	No significant	glycogen synthase [EC:2.4.1.11]	http://www.genome.jp/dbget-bin/www_bget?ko:K00693
K00694	0.591307	5.4e-05	0.000579564	No significant	cellulose synthase (UDP-forming) [EC:2.4.1.12]	http://www.genome.jp/dbget-bin/www_bget?ko:K00694
K00695	1.02348	0.0408155	0.113586	No significant	sucrose synthase [EC:2.4.1.13]	http://www.genome.jp/dbget-bin/www_bget?ko:K00695
K00696	0.932678	0.000455535	0.00334338	No significant	sucrose-phosphate synthase [EC:2.4.1.14]	http://www.genome.jp/dbget-bin/www_bget?ko:K00696
K00697	-0.23406	0.00190413	0.0106019	No significant	trehalose 6-phosphate synthase [EC:2.4.1.15 2.4.1.347]	http://www.genome.jp/dbget-bin/www_bget?ko:K00697
K00700	0.033001	0.567129	0.707885	No significant	1,4-alpha-glucan branching enzyme [EC:2.4.1.18]	http://www.genome.jp/dbget-bin/www_bget?ko:K00700
K00701	1.78021	0.0523077	0.135482	No significant	cyclomaltodextrin glucanotransferase [EC:2.4.1.19]	http://www.genome.jp/dbget-bin/www_bget?ko:K00701
K00703	0.206517	0.0220178	0.0713159	No significant	starch synthase [EC:2.4.1.21]	http://www.genome.jp/dbget-bin/www_bget?ko:K00703
K00705	-0.306191	0.0102305	0.0393507	No significant	4-alpha-glucanotransferase [EC:2.4.1.25]	http://www.genome.jp/dbget-bin/www_bget?ko:K00705
K00709	-1.052	0.405991	1	No significant	histo-blood group ABO system transferase [EC:2.4.1.40 2.4.1.37]	http://www.genome.jp/dbget-bin/www_bget?ko:K00709
K00712	-0.309159	0.753066	0.844098	No significant	poly(glycerol-phosphate) alpha-glucosyltransferase [EC:2.4.1.52]	http://www.genome.jp/dbget-bin/www_bget?ko:K00712
K00721	-0.284561	6.75e-05	0.000694997	No significant	dolichol-phosphate mannosyltransferase [EC:2.4.1.83]	http://www.genome.jp/dbget-bin/www_bget?ko:K00721
K00728	0.230819	0.0764775	0.176678	No significant	dolichyl-phosphate-mannose-protein mannosyltransferase [EC:2.4.1.109]	http://www.genome.jp/dbget-bin/www_bget?ko:K00728
K00729	0.763574	0.507205	0.657094	No significant	dolichyl-phosphate beta-glucosyltransferase [EC:2.4.1.117]	http://www.genome.jp/dbget-bin/www_bget?ko:K00729
K00748	-0.0749836	0.491675	0.64322	No significant	lipid-A-disaccharide synthase [EC:2.4.1.182]	http://www.genome.jp/dbget-bin/www_bget?ko:K00748
K00752	0.581535	0.138252	0.269646	No significant	hyaluronan synthase [EC:2.4.1.212]	http://www.genome.jp/dbget-bin/www_bget?ko:K00752
K00754	-0.85291	0.00124988	0.00749239	No significant	L-malate glycosyltransferase [EC:2.4.1.-]	http://www.genome.jp/dbget-bin/www_bget?ko:K00754
K00756	-0.603397	7.73e-06	0.000119176	No significant	pyrimidine-nucleoside phosphorylase [EC:2.4.2.2]	http://www.genome.jp/dbget-bin/www_bget?ko:K00756
K00757	-0.229285	0.275319	0.434396	No significant	uridine phosphorylase [EC:2.4.2.3]	http://www.genome.jp/dbget-bin/www_bget?ko:K00757
K00758	0.360568	0.000168611	0.00148444	No significant	thymidine phosphorylase [EC:2.4.2.4]	http://www.genome.jp/dbget-bin/www_bget?ko:K00758
K00759	-0.203845	0.00201816	0.0111065	No significant	adenine phosphoribosyltransferase [EC:2.4.2.7]	http://www.genome.jp/dbget-bin/www_bget?ko:K00759
K00760	-0.338084	0.0024805	0.0130093	No significant	hypoxanthine phosphoribosyltransferase [EC:2.4.2.8]	http://www.genome.jp/dbget-bin/www_bget?ko:K00760
K00761	-0.0381638	0.700899	0.810101	No significant	uracil phosphoribosyltransferase [EC:2.4.2.9]	http://www.genome.jp/dbget-bin/www_bget?ko:K00761
K00762	-0.00908506	0.844481	0.905998	No significant	orotate phosphoribosyltransferase [EC:2.4.2.10]	http://www.genome.jp/dbget-bin/www_bget?ko:K00762
K00763	-0.0613523	0.513615	0.66249	No significant	nicotinate phosphoribosyltransferase [EC:6.3.4.21]	http://www.genome.jp/dbget-bin/www_bget?ko:K00763
K00764	-0.0421244	0.50273	0.653301	No significant	amidophosphoribosyltransferase [EC:2.4.2.14]	http://www.genome.jp/dbget-bin/www_bget?ko:K00764
K00765	-0.0767964	0.212443	0.363442	No significant	ATP phosphoribosyltransferase [EC:2.4.2.17]	http://www.genome.jp/dbget-bin/www_bget?ko:K00765
K00766	-0.0934824	0.132783	0.261874	No significant	anthranilate phosphoribosyltransferase [EC:2.4.2.18]	http://www.genome.jp/dbget-bin/www_bget?ko:K00766
K00767	0.035763	0.584518	0.721169	No significant	nicotinate-nucleotide pyrophosphorylase (carboxylating) [EC:2.4.2.19]	http://www.genome.jp/dbget-bin/www_bget?ko:K00767
K00768	0.31877	0.0569323	0.143685	No significant	nicotinate-nucleotide--dimethylbenzimidazole phosphoribosyltransferase [EC:2.4.2.21]	http://www.genome.jp/dbget-bin/www_bget?ko:K00768
K00769	0.332026	0.0174338	0.0594094	No significant	xanthine phosphoribosyltransferase [EC:2.4.2.22]	http://www.genome.jp/dbget-bin/www_bget?ko:K00769
K00772	-0.130808	0.118043	0.241333	No significant	5'-methylthioadenosine phosphorylase [EC:2.4.2.28]	http://www.genome.jp/dbget-bin/www_bget?ko:K00772
K00773	0.0240256	0.764546	0.853005	No significant	queuine tRNA-ribosyltransferase [EC:2.4.2.29]	http://www.genome.jp/dbget-bin/www_bget?ko:K00773
K00782	-0.0717355	0.542282	0.687041	No significant	L-lactate dehydrogenase complex protein LldG	http://www.genome.jp/dbget-bin/www_bget?ko:K00782
K00783	0.16823	0.137845	0.268941	No significant	23S rRNA (pseudouridine1915-N3)-methyltransferase [EC:2.1.1.177]	http://www.genome.jp/dbget-bin/www_bget?ko:K00783
K00784	-0.716295	2.53e-07	6.82e-06	No significant	ribonuclease Z [EC:3.1.26.11]	http://www.genome.jp/dbget-bin/www_bget?ko:K00784
K00786	-0.277042	0.509628	0.65908	No significant	glycosyltransferase [EC:2.4.-.-]	http://www.genome.jp/dbget-bin/www_bget?ko:K00786
K00788	0.187695	0.00446516	0.020401	No significant	thiamine-phosphate pyrophosphorylase [EC:2.5.1.3]	http://www.genome.jp/dbget-bin/www_bget?ko:K00788
K00789	-0.12089	0.0382879	0.108501	No significant	S-adenosylmethionine synthetase [EC:2.5.1.6]	http://www.genome.jp/dbget-bin/www_bget?ko:K00789
K00790	0.0463106	0.418154	0.578449	No significant	UDP-N-acetylglucosamine 1-carboxyvinyltransferase [EC:2.5.1.7]	http://www.genome.jp/dbget-bin/www_bget?ko:K00790
K00791	0.0232347	0.687321	0.799766	No significant	tRNA dimethylallyltransferase [EC:2.5.1.75]	http://www.genome.jp/dbget-bin/www_bget?ko:K00791
K00793	-0.152911	0.0712234	0.168123	No significant	riboflavin synthase [EC:2.5.1.9]	http://www.genome.jp/dbget-bin/www_bget?ko:K00793
K00794	0.0509846	0.27333	0.432126	No significant	6,7-dimethyl-8-ribityllumazine synthase [EC:2.5.1.78]	http://www.genome.jp/dbget-bin/www_bget?ko:K00794
K00795	0.648122	1.9e-10	1.36e-08	No significant	farnesyl diphosphate synthase [EC:2.5.1.1 2.5.1.10]	http://www.genome.jp/dbget-bin/www_bget?ko:K00795
K00796	-0.0452946	0.369555	0.53278	No significant	dihydropteroate synthase [EC:2.5.1.15]	http://www.genome.jp/dbget-bin/www_bget?ko:K00796
K00797	-0.227701	0.0286251	0.087419	No significant	spermidine synthase [EC:2.5.1.16]	http://www.genome.jp/dbget-bin/www_bget?ko:K00797
K00798	0.0656462	0.227884	0.381096	No significant	cob(I)alamin adenosyltransferase [EC:2.5.1.17]	http://www.genome.jp/dbget-bin/www_bget?ko:K00798
K00799	0.332483	0.00153809	0.00890358	No significant	glutathione S-transferase [EC:2.5.1.18]	http://www.genome.jp/dbget-bin/www_bget?ko:K00799
K00800	-0.0120491	0.81874	0.889664	No significant	3-phosphoshikimate 1-carboxyvinyltransferase [EC:2.5.1.19]	http://www.genome.jp/dbget-bin/www_bget?ko:K00800
K00803	-0.605277	2.36e-05	0.000294716	No significant	alkyldihydroxyacetonephosphate synthase [EC:2.5.1.26]	http://www.genome.jp/dbget-bin/www_bget?ko:K00803
K00805	-0.30815	0.0247456	0.078085	No significant	heptaprenyl diphosphate synthase [EC:2.5.1.30]	http://www.genome.jp/dbget-bin/www_bget?ko:K00805
K00806	-0.0868257	0.0602292	0.149271	No significant	undecaprenyl diphosphate synthase [EC:2.5.1.31]	http://www.genome.jp/dbget-bin/www_bget?ko:K00806
K00808	-0.131164	0.200705	0.349068	No significant	homospermidine synthase [EC:2.5.1.44]	http://www.genome.jp/dbget-bin/www_bget?ko:K00808
K00809	-0.516687	0.000415799	0.00312117	No significant	deoxyhypusine synthase [EC:2.5.1.46]	http://www.genome.jp/dbget-bin/www_bget?ko:K00809
K00812	-0.0101618	0.922046	0.955147	No significant	aspartate aminotransferase [EC:2.6.1.1]	http://www.genome.jp/dbget-bin/www_bget?ko:K00812
K00813	-0.355638	0.145404	0.279723	No significant	aspartate aminotransferase [EC:2.6.1.1]	http://www.genome.jp/dbget-bin/www_bget?ko:K00813
K00817	0.0987187	0.224828	0.377804	No significant	histidinol-phosphate aminotransferase [EC:2.6.1.9]	http://www.genome.jp/dbget-bin/www_bget?ko:K00817
K00818	0.341425	0.721207	0.824309	No significant	acetylornithine aminotransferase [EC:2.6.1.11]	http://www.genome.jp/dbget-bin/www_bget?ko:K00818
K00819	-0.0405349	0.620583	0.750378	No significant	ornithine--oxo-acid transaminase [EC:2.6.1.13]	http://www.genome.jp/dbget-bin/www_bget?ko:K00819
K00820	-0.0369797	0.501515	0.652382	No significant	glutamine---fructose-6-phosphate transaminase (isomerizing) [EC:2.6.1.16]	http://www.genome.jp/dbget-bin/www_bget?ko:K00820
K00821	0.0503366	0.258748	0.416466	No significant	acetylornithine/N-succinyldiaminopimelate aminotransferase [EC:2.6.1.11 2.6.1.17]	http://www.genome.jp/dbget-bin/www_bget?ko:K00821
K00822	0.12118	0.0970201	0.209947	No significant	beta-alanine--pyruvate transaminase [EC:2.6.1.18]	http://www.genome.jp/dbget-bin/www_bget?ko:K00822
K00823	-0.164702	0.348464	0.51052	No significant	4-aminobutyrate aminotransferase [EC:2.6.1.19]	http://www.genome.jp/dbget-bin/www_bget?ko:K00823
K00824	0.246641	0.00126251	0.00755018	No significant	D-alanine transaminase [EC:2.6.1.21]	http://www.genome.jp/dbget-bin/www_bget?ko:K00824
K00826	-0.115952	0.0321635	0.0951613	No significant	branched-chain amino acid aminotransferase [EC:2.6.1.42]	http://www.genome.jp/dbget-bin/www_bget?ko:K00826
K00827	-0.295446	0.275602	0.434742	No significant	alanine-glyoxylate transaminase / (R)-3-amino-2-methylpropionate-pyruvate transaminase [EC:2.6.1.44 2.6.1.40]	http://www.genome.jp/dbget-bin/www_bget?ko:K00827
K00830	-0.271714	0.00922388	0.0364015	No significant	alanine-glyoxylate transaminase / serine-glyoxylate transaminase / serine-pyruvate transaminase [EC:2.6.1.44 2.6.1.45 2.6.1.51]	http://www.genome.jp/dbget-bin/www_bget?ko:K00830
K00831	0.0940579	0.0335198	0.0982438	No significant	phosphoserine aminotransferase [EC:2.6.1.52]	http://www.genome.jp/dbget-bin/www_bget?ko:K00831
K00832	0.886909	2.53e-09	1.36e-07	No significant	aromatic-amino-acid transaminase [EC:2.6.1.57]	http://www.genome.jp/dbget-bin/www_bget?ko:K00832
K00833	0.118355	0.211561	0.362506	No significant	adenosylmethionine---8-amino-7-oxononanoate aminotransferase [EC:2.6.1.62]	http://www.genome.jp/dbget-bin/www_bget?ko:K00833
K00835	-0.294233	0.317528	0.480024	No significant	valine--pyruvate aminotransferase [EC:2.6.1.66]	http://www.genome.jp/dbget-bin/www_bget?ko:K00835
K00836	-0.186277	0.279848	0.439504	No significant	diaminobutyrate-2-oxoglutarate transaminase [EC:2.6.1.76]	http://www.genome.jp/dbget-bin/www_bget?ko:K00836
K00837	0.825064	0.108907	0.228062	No significant	aromatic aminotransferase [EC:2.6.1.-]	http://www.genome.jp/dbget-bin/www_bget?ko:K00837
K00839	0.827521	0.00444737	0.020332	No significant	(S)-ureidoglycine---glyoxylate transaminase [EC:2.6.1.112]	http://www.genome.jp/dbget-bin/www_bget?ko:K00839
K00840	-0.289675	0.283823	0.442923	No significant	succinylornithine aminotransferase [EC:2.6.1.81]	http://www.genome.jp/dbget-bin/www_bget?ko:K00840
K00841	-0.311941	0.663278	0.781617	No significant	aminotransferase [EC:2.6.1.-]	http://www.genome.jp/dbget-bin/www_bget?ko:K00841
K00844	-1.76998	0.170262	0.312483	No significant	hexokinase [EC:2.7.1.1]	http://www.genome.jp/dbget-bin/www_bget?ko:K00844
K00845	-0.0346881	0.535975	0.682239	No significant	glucokinase [EC:2.7.1.2]	http://www.genome.jp/dbget-bin/www_bget?ko:K00845
K00846	0.516074	0.645843	0.769919	No significant	ketohexokinase [EC:2.7.1.3]	http://www.genome.jp/dbget-bin/www_bget?ko:K00846
K00847	0.283934	0.0266415	0.0824898	No significant	fructokinase [EC:2.7.1.4]	http://www.genome.jp/dbget-bin/www_bget?ko:K00847
K00848	-0.57627	1.1e-07	3.26e-06	No significant	rhamnulokinase [EC:2.7.1.5]	http://www.genome.jp/dbget-bin/www_bget?ko:K00848
K00849	-0.483906	2.3e-06	4.25e-05	No significant	galactokinase [EC:2.7.1.6]	http://www.genome.jp/dbget-bin/www_bget?ko:K00849
K00850	-0.87705	0.000252676	0.00205841	No significant	6-phosphofructokinase 1 [EC:2.7.1.11]	http://www.genome.jp/dbget-bin/www_bget?ko:K00850
K00851	0.335043	0.0299142	0.0903992	No significant	gluconokinase [EC:2.7.1.12]	http://www.genome.jp/dbget-bin/www_bget?ko:K00851
K00852	0.403791	3.51e-06	6.09e-05	No significant	ribokinase [EC:2.7.1.15]	http://www.genome.jp/dbget-bin/www_bget?ko:K00852
K00853	-0.223257	0.222979	0.375625	No significant	L-ribulokinase [EC:2.7.1.16]	http://www.genome.jp/dbget-bin/www_bget?ko:K00853
K00854	-0.0294326	0.72476	0.825072	No significant	xylulokinase [EC:2.7.1.17]	http://www.genome.jp/dbget-bin/www_bget?ko:K00854
K00855	0.515582	0.00239108	0.0126101	No significant	phosphoribulokinase [EC:2.7.1.19]	http://www.genome.jp/dbget-bin/www_bget?ko:K00855
K00856	0.278234	0.00138836	0.00818034	No significant	adenosine kinase [EC:2.7.1.20]	http://www.genome.jp/dbget-bin/www_bget?ko:K00856
K00857	0.0816831	0.559488	0.701116	No significant	thymidine kinase [EC:2.7.1.21]	http://www.genome.jp/dbget-bin/www_bget?ko:K00857
K00858	-0.138667	0.0769092	0.177455	No significant	NAD+ kinase [EC:2.7.1.23]	http://www.genome.jp/dbget-bin/www_bget?ko:K00858
K00859	0.0186551	0.75126	0.84301	No significant	dephospho-CoA kinase [EC:2.7.1.24]	http://www.genome.jp/dbget-bin/www_bget?ko:K00859
K00860	-0.330699	0.0104052	0.0398424	No significant	adenylylsulfate kinase [EC:2.7.1.25]	http://www.genome.jp/dbget-bin/www_bget?ko:K00860
K00862	-0.251565	0.170889	0.312999	No significant	erythritol kinase (D-erythritol 1-phosphate-forming) [EC:2.7.1.215]	http://www.genome.jp/dbget-bin/www_bget?ko:K00862
K00864	0.00124534	0.979523	0.987985	No significant	glycerol kinase [EC:2.7.1.30]	http://www.genome.jp/dbget-bin/www_bget?ko:K00864
K00865	-0.233667	0.00396311	0.0185769	No significant	glycerate 2-kinase [EC:2.7.1.165]	http://www.genome.jp/dbget-bin/www_bget?ko:K00865
K00867	-0.174429	0.0499995	0.130934	No significant	type I pantothenate kinase [EC:2.7.1.33]	http://www.genome.jp/dbget-bin/www_bget?ko:K00867
K00868	0.0769253	0.411682	0.571554	No significant	pyridoxine kinase [EC:2.7.1.35]	http://www.genome.jp/dbget-bin/www_bget?ko:K00868
K00869	-0.746807	0.00172633	0.00979892	No significant	mevalonate kinase [EC:2.7.1.36]	http://www.genome.jp/dbget-bin/www_bget?ko:K00869
K00872	-0.315443	0.0024114	0.0127004	No significant	homoserine kinase [EC:2.7.1.39]	http://www.genome.jp/dbget-bin/www_bget?ko:K00872
K00873	0.0173151	0.721167	0.824309	No significant	pyruvate kinase [EC:2.7.1.40]	http://www.genome.jp/dbget-bin/www_bget?ko:K00873
K00874	0.2021	0.0716151	0.168732	No significant	2-dehydro-3-deoxygluconokinase [EC:2.7.1.45]	http://www.genome.jp/dbget-bin/www_bget?ko:K00874
K00875	0.639664	0.164011	0.304845	No significant	D-ribulokinase [EC:2.7.1.47]	http://www.genome.jp/dbget-bin/www_bget?ko:K00875
K00876	-0.541273	0.000701817	0.00476047	No significant	uridine kinase [EC:2.7.1.48]	http://www.genome.jp/dbget-bin/www_bget?ko:K00876
K00878	0.493968	0.00381681	0.0180247	No significant	hydroxyethylthiazole kinase [EC:2.7.1.50]	http://www.genome.jp/dbget-bin/www_bget?ko:K00878
K00881	-0.476088	0.640371	0.765647	No significant	allose kinase [EC:2.7.1.55]	http://www.genome.jp/dbget-bin/www_bget?ko:K00881
K00882	-0.125317	0.208119	0.358384	No significant	1-phosphofructokinase [EC:2.7.1.56]	http://www.genome.jp/dbget-bin/www_bget?ko:K00882
K00885	-0.261021	0.845285	1	No significant	N-acylmannosamine kinase [EC:2.7.1.60]	http://www.genome.jp/dbget-bin/www_bget?ko:K00885
K00886	-0.415326	0.0059726	0.0257209	No significant	polyphosphate glucokinase [EC:2.7.1.63]	http://www.genome.jp/dbget-bin/www_bget?ko:K00886
K00887	0.0226644	0.977604	0.987319	No significant	undecaprenol kinase [EC:2.7.1.66]	http://www.genome.jp/dbget-bin/www_bget?ko:K00887
K00891	0.0948092	0.128176	0.254909	No significant	shikimate kinase [EC:2.7.1.71]	http://www.genome.jp/dbget-bin/www_bget?ko:K00891
K00899	0.0527198	0.795476	0.874148	No significant	5-methylthioribose kinase [EC:2.7.1.100]	http://www.genome.jp/dbget-bin/www_bget?ko:K00899
K00901	0.404071	0.00199419	0.0109905	No significant	diacylglycerol kinase (ATP) [EC:2.7.1.107]	http://www.genome.jp/dbget-bin/www_bget?ko:K00901
K00903	0.615704	0.43033	0.58888	No significant	protein-tyrosine kinase [EC:2.7.10.2]	http://www.genome.jp/dbget-bin/www_bget?ko:K00903
K00906	-0.102639	0.420064	0.580033	No significant	isocitrate dehydrogenase kinase/phosphatase [EC:2.7.11.5 3.1.3.-]	http://www.genome.jp/dbget-bin/www_bget?ko:K00906
K00912	-0.174012	0.0695329	0.165056	No significant	tetraacyldisaccharide 4'-kinase [EC:2.7.1.130]	http://www.genome.jp/dbget-bin/www_bget?ko:K00912
K00917	-0.273345	0.189895	0.335954	No significant	tagatose 6-phosphate kinase [EC:2.7.1.144]	http://www.genome.jp/dbget-bin/www_bget?ko:K00917
K00919	0.078057	0.269741	0.428615	No significant	4-diphosphocytidyl-2-C-methyl-D-erythritol kinase [EC:2.7.1.148]	http://www.genome.jp/dbget-bin/www_bget?ko:K00919
K00924	1.58097	0.229248	0.382855	No significant	kinase [EC:2.7.1.-]	http://www.genome.jp/dbget-bin/www_bget?ko:K00924
K00925	0.0599344	0.422212	0.582046	No significant	acetate kinase [EC:2.7.2.1]	http://www.genome.jp/dbget-bin/www_bget?ko:K00925
K00926	-0.241777	0.113652	0.235377	No significant	carbamate kinase [EC:2.7.2.2]	http://www.genome.jp/dbget-bin/www_bget?ko:K00926
K00927	-0.0490974	0.433721	0.591891	No significant	phosphoglycerate kinase [EC:2.7.2.3]	http://www.genome.jp/dbget-bin/www_bget?ko:K00927
K00928	-0.131543	0.0650914	0.157569	No significant	aspartate kinase [EC:2.7.2.4]	http://www.genome.jp/dbget-bin/www_bget?ko:K00928
K00929	0.447432	0.660631	0.780885	No significant	butyrate kinase [EC:2.7.2.7]	http://www.genome.jp/dbget-bin/www_bget?ko:K00929
K00930	-0.0554797	0.504668	0.654801	No significant	acetylglutamate kinase [EC:2.7.2.8]	http://www.genome.jp/dbget-bin/www_bget?ko:K00930
K00931	0.00927899	0.888956	0.936465	No significant	glutamate 5-kinase [EC:2.7.2.11]	http://www.genome.jp/dbget-bin/www_bget?ko:K00931
K00932	0.315931	0.766581	0.853967	No significant	propionate kinase [EC:2.7.2.15]	http://www.genome.jp/dbget-bin/www_bget?ko:K00932
K00936	-0.199671	0.276322	0.435516	No significant	two-component system, sensor histidine kinase PdtaS [EC:2.7.13.3]	http://www.genome.jp/dbget-bin/www_bget?ko:K00936
K00937	-0.194123	0.00205192	0.011219	No significant	polyphosphate kinase [EC:2.7.4.1]	http://www.genome.jp/dbget-bin/www_bget?ko:K00937
K00938	-0.748135	0.00220509	0.01186	No significant	phosphomevalonate kinase [EC:2.7.4.2]	http://www.genome.jp/dbget-bin/www_bget?ko:K00938
K00939	-0.0669648	0.211841	0.362739	No significant	adenylate kinase [EC:2.7.4.3]	http://www.genome.jp/dbget-bin/www_bget?ko:K00939
K00940	0.0361758	0.653122	0.775672	No significant	nucleoside-diphosphate kinase [EC:2.7.4.6]	http://www.genome.jp/dbget-bin/www_bget?ko:K00940
K00941	0.215872	0.00520717	0.023123	No significant	hydroxymethylpyrimidine/phosphomethylpyrimidine kinase [EC:2.7.1.49 2.7.4.7]	http://www.genome.jp/dbget-bin/www_bget?ko:K00941
K00942	0.0202753	0.704545	0.812583	No significant	guanylate kinase [EC:2.7.4.8]	http://www.genome.jp/dbget-bin/www_bget?ko:K00942
K00943	-0.102277	0.15577	0.294063	No significant	dTMP kinase [EC:2.7.4.9]	http://www.genome.jp/dbget-bin/www_bget?ko:K00943
K00945	-0.153166	0.0119446	0.044435	No significant	CMP/dCMP kinase [EC:2.7.4.25]	http://www.genome.jp/dbget-bin/www_bget?ko:K00945
K00946	-0.0911136	0.294226	0.455325	No significant	thiamine-monophosphate kinase [EC:2.7.4.16]	http://www.genome.jp/dbget-bin/www_bget?ko:K00946
K00948	-0.12071	0.114465	0.236246	No significant	ribose-phosphate pyrophosphokinase [EC:2.7.6.1]	http://www.genome.jp/dbget-bin/www_bget?ko:K00948
K00949	0.316805	0.0737619	0.17224	No significant	thiamine pyrophosphokinase [EC:2.7.6.2]	http://www.genome.jp/dbget-bin/www_bget?ko:K00949
K00950	0.155376	0.00327957	0.016151	No significant	2-amino-4-hydroxy-6-hydroxymethyldihydropteridine diphosphokinase [EC:2.7.6.3]	http://www.genome.jp/dbget-bin/www_bget?ko:K00950
K00951	-0.219951	0.000464868	0.00338569	No significant	GTP pyrophosphokinase [EC:2.7.6.5]	http://www.genome.jp/dbget-bin/www_bget?ko:K00951
K00953	-0.667349	0.380138	0.542268	No significant	FAD synthetase [EC:2.7.7.2]	http://www.genome.jp/dbget-bin/www_bget?ko:K00953
K00954	-0.0289746	0.652713	0.775308	No significant	pantetheine-phosphate adenylyltransferase [EC:2.7.7.3]	http://www.genome.jp/dbget-bin/www_bget?ko:K00954
K00955	-0.129159	0.0234181	0.0749241	No significant	bifunctional enzyme CysN/CysC [EC:2.7.7.4 2.7.1.25]	http://www.genome.jp/dbget-bin/www_bget?ko:K00955
K00956	0.19301	0.352535	0.514597	No significant	sulfate adenylyltransferase subunit 1 [EC:2.7.7.4]	http://www.genome.jp/dbget-bin/www_bget?ko:K00956
K00957	-0.0453453	0.589885	0.726255	No significant	sulfate adenylyltransferase subunit 2 [EC:2.7.7.4]	http://www.genome.jp/dbget-bin/www_bget?ko:K00957
K00958	-0.203978	0.0652752	0.157819	No significant	sulfate adenylyltransferase [EC:2.7.7.4]	http://www.genome.jp/dbget-bin/www_bget?ko:K00958
K00962	-0.0213427	0.723712	0.824596	No significant	polyribonucleotide nucleotidyltransferase [EC:2.7.7.8]	http://www.genome.jp/dbget-bin/www_bget?ko:K00962
K00963	-0.0160951	0.849815	0.909882	No significant	UTP--glucose-1-phosphate uridylyltransferase [EC:2.7.7.9]	http://www.genome.jp/dbget-bin/www_bget?ko:K00963
K00965	-0.497409	0.00121402	0.00730624	No significant	UDPglucose--hexose-1-phosphate uridylyltransferase [EC:2.7.7.12]	http://www.genome.jp/dbget-bin/www_bget?ko:K00965
K00966	-0.685267	2.11e-05	0.000267135	No significant	mannose-1-phosphate guanylyltransferase [EC:2.7.7.13]	http://www.genome.jp/dbget-bin/www_bget?ko:K00966
K00968	0.14676	0.740928	0.836741	No significant	choline-phosphate cytidylyltransferase [EC:2.7.7.15]	http://www.genome.jp/dbget-bin/www_bget?ko:K00968
K00969	-0.0306745	0.628838	0.756299	No significant	nicotinate-nucleotide adenylyltransferase [EC:2.7.7.18]	http://www.genome.jp/dbget-bin/www_bget?ko:K00969
K00970	-0.0530984	0.342004	0.504465	No significant	poly(A) polymerase [EC:2.7.7.19]	http://www.genome.jp/dbget-bin/www_bget?ko:K00970
K00971	0.243395	0.00560927	0.0246044	No significant	mannose-1-phosphate guanylyltransferase [EC:2.7.7.13]	http://www.genome.jp/dbget-bin/www_bget?ko:K00971
K00972	-0.825478	0.00939425	0.0369393	No significant	UDP-N-acetylglucosamine/UDP-N-acetylgalactosamine diphosphorylase [EC:2.7.7.23 2.7.7.83]	http://www.genome.jp/dbget-bin/www_bget?ko:K00972
K00973	-0.0892058	0.11122	0.231753	No significant	glucose-1-phosphate thymidylyltransferase [EC:2.7.7.24]	http://www.genome.jp/dbget-bin/www_bget?ko:K00973
K00974	-0.297348	0.0169405	0.0580349	No significant	tRNA nucleotidyltransferase (CCA-adding enzyme) [EC:2.7.7.72 3.1.3.- 3.1.4.-]	http://www.genome.jp/dbget-bin/www_bget?ko:K00974
K00975	-0.0263835	0.708141	0.815243	No significant	glucose-1-phosphate adenylyltransferase [EC:2.7.7.27]	http://www.genome.jp/dbget-bin/www_bget?ko:K00975
K00978	-0.167581	0.12713	0.253759	No significant	glucose-1-phosphate cytidylyltransferase [EC:2.7.7.33]	http://www.genome.jp/dbget-bin/www_bget?ko:K00978
K00979	0.244542	0.00579038	0.0251824	No significant	3-deoxy-manno-octulosonate cytidylyltransferase (CMP-KDO synthetase) [EC:2.7.7.38]	http://www.genome.jp/dbget-bin/www_bget?ko:K00979
K00980	0.853202	0.0597693	0.148572	No significant	glycerol-3-phosphate cytidylyltransferase [EC:2.7.7.39]	http://www.genome.jp/dbget-bin/www_bget?ko:K00980
K00981	0.107155	0.111386	0.23191	No significant	phosphatidate cytidylyltransferase [EC:2.7.7.41]	http://www.genome.jp/dbget-bin/www_bget?ko:K00981
K00982	-0.000696292	0.992463	0.995849	No significant	[glutamine synthetase] adenylyltransferase / [glutamine synthetase]-adenylyl-L-tyrosine phosphorylase [EC:2.7.7.42 2.7.7.89]	http://www.genome.jp/dbget-bin/www_bget?ko:K00982
K00983	-0.351763	0.303346	0.464788	No significant	N-acylneuraminate cytidylyltransferase [EC:2.7.7.43]	http://www.genome.jp/dbget-bin/www_bget?ko:K00983
K00984	-0.951424	0.00304215	0.0151988	No significant	streptomycin 3"-adenylyltransferase [EC:2.7.7.47]	http://www.genome.jp/dbget-bin/www_bget?ko:K00984
K00986	-0.792735	1.17e-05	0.000166419	No significant	RNA-directed DNA polymerase [EC:2.7.7.49]	http://www.genome.jp/dbget-bin/www_bget?ko:K00986
K00988	0.230882	0.686124	0.799109	No significant	sulfate adenylyltransferase (ADP) / ATP adenylyltransferase [EC:2.7.7.5 2.7.7.53]	http://www.genome.jp/dbget-bin/www_bget?ko:K00988
K00989	-0.0815241	0.250079	0.406828	No significant	ribonuclease PH [EC:2.7.7.56]	http://www.genome.jp/dbget-bin/www_bget?ko:K00989
K00990	0.0150549	0.844971	0.906358	No significant	[protein-PII] uridylyltransferase [EC:2.7.7.59]	http://www.genome.jp/dbget-bin/www_bget?ko:K00990
K00991	-0.184798	0.115609	0.237444	No significant	2-C-methyl-D-erythritol 4-phosphate cytidylyltransferase [EC:2.7.7.60]	http://www.genome.jp/dbget-bin/www_bget?ko:K00991
K00992	0.304604	0.00428458	0.019699	No significant	N-acetyl-alpha-D-muramate 1-phosphate uridylyltransferase [EC:2.7.7.99]	http://www.genome.jp/dbget-bin/www_bget?ko:K00992
K00995	-0.0737142	0.384493	0.54637	No significant	CDP-diacylglycerol---glycerol-3-phosphate 3-phosphatidyltransferase [EC:2.7.8.5]	http://www.genome.jp/dbget-bin/www_bget?ko:K00995
K00996	-0.786473	0.0877081	0.194843	No significant	undecaprenyl-phosphate galactose phosphotransferase [EC:2.7.8.6]	http://www.genome.jp/dbget-bin/www_bget?ko:K00996
K00997	0.230912	0.000758711	0.00506408	No significant	holo-[acyl-carrier protein] synthase [EC:2.7.8.7]	http://www.genome.jp/dbget-bin/www_bget?ko:K00997
K00998	1.13923	0.0666323	0.159922	No significant	CDP-diacylglycerol---serine O-phosphatidyltransferase [EC:2.7.8.8]	http://www.genome.jp/dbget-bin/www_bget?ko:K00998
K00999	1.37221	0.0525171	0.135701	No significant	CDP-diacylglycerol--inositol 3-phosphatidyltransferase [EC:2.7.8.11]	http://www.genome.jp/dbget-bin/www_bget?ko:K00999
K01000	-0.00373198	0.950924	0.973107	No significant	phospho-N-acetylmuramoyl-pentapeptide-transferase [EC:2.7.8.13]	http://www.genome.jp/dbget-bin/www_bget?ko:K01000
K01002	1.27402	0.0443613	0.120583	No significant	phosphoglycerol transferase [EC:2.7.8.20]	http://www.genome.jp/dbget-bin/www_bget?ko:K01002
K01003	-0.591359	2.05e-05	0.000262507	No significant	oxaloacetate decarboxylase [EC:4.1.1.112]	http://www.genome.jp/dbget-bin/www_bget?ko:K01003
K01004	0.0811767	0.586855	0.723229	No significant	phosphatidylcholine synthase [EC:2.7.8.24]	http://www.genome.jp/dbget-bin/www_bget?ko:K01004
K01005	0.116782	0.515835	0.66463	No significant	polyisoprenyl-teichoic acid--peptidoglycan teichoic acid transferase [EC:2.7.8.-]	http://www.genome.jp/dbget-bin/www_bget?ko:K01005
K01006	-0.139236	0.0999145	0.21462	No significant	pyruvate, orthophosphate dikinase [EC:2.7.9.1]	http://www.genome.jp/dbget-bin/www_bget?ko:K01006
K01007	-0.288747	0.00161597	0.00926951	No significant	pyruvate, water dikinase [EC:2.7.9.2]	http://www.genome.jp/dbget-bin/www_bget?ko:K01007
K01008	-0.169433	0.100436	0.215289	No significant	selenide, water dikinase [EC:2.7.9.3]	http://www.genome.jp/dbget-bin/www_bget?ko:K01008
K01009	-0.675039	0.0504189	0.131578	No significant	L-glutamine-phosphate cytidylyltransferase [EC:2.7.7.103]	http://www.genome.jp/dbget-bin/www_bget?ko:K01009
K01011	-0.0618509	0.299039	0.459673	No significant	thiosulfate/3-mercaptopyruvate sulfurtransferase [EC:2.8.1.1 2.8.1.2]	http://www.genome.jp/dbget-bin/www_bget?ko:K01011
K01012	0.137008	0.0447836	0.121163	No significant	biotin synthase [EC:2.8.1.6]	http://www.genome.jp/dbget-bin/www_bget?ko:K01012
K01014	-0.147026	0.340112	0.503533	No significant	aryl sulfotransferase [EC:2.8.2.1]	http://www.genome.jp/dbget-bin/www_bget?ko:K01014
K01015	0.878803	0.307658	0.469593	No significant	alcohol sulfotransferase [EC:2.8.2.2]	http://www.genome.jp/dbget-bin/www_bget?ko:K01015
K01016	-1.93344	0.0832818	0.187606	No significant	estrone sulfotransferase [EC:2.8.2.4]	http://www.genome.jp/dbget-bin/www_bget?ko:K01016
K01021	0.577333	0.606266	0.73848	No significant	protein-tyrosine sulfotransferase [EC:2.8.2.20]	http://www.genome.jp/dbget-bin/www_bget?ko:K01021
K01023	1.00852	0.0411322	0.114091	No significant	arylsulfate sulfotransferase [EC:2.8.2.22]	http://www.genome.jp/dbget-bin/www_bget?ko:K01023
K01024	-0.969243	0.295671	0.456745	No significant	[heparan sulfate]-glucosamine 3-sulfotransferase 1 [EC:2.8.2.23]	http://www.genome.jp/dbget-bin/www_bget?ko:K01024
K01025	0.784483	0.308706	0.470802	No significant	sulfotransferase [EC:2.8.2.-]	http://www.genome.jp/dbget-bin/www_bget?ko:K01025
K01026	0.00466178	0.963078	0.979986	No significant	propionate CoA-transferase [EC:2.8.3.1]	http://www.genome.jp/dbget-bin/www_bget?ko:K01026
K01027	-0.567273	0.000614717	0.00426815	No significant	3-oxoacid CoA-transferase [EC:2.8.3.5]	http://www.genome.jp/dbget-bin/www_bget?ko:K01027
K01028	0.304463	0.0300639	0.0907178	No significant	3-oxoacid CoA-transferase subunit A [EC:2.8.3.5]	http://www.genome.jp/dbget-bin/www_bget?ko:K01028
K01029	0.0614254	0.724832	0.825072	No significant	3-oxoacid CoA-transferase subunit B [EC:2.8.3.5]	http://www.genome.jp/dbget-bin/www_bget?ko:K01029
K01031	0.395859	0.00187819	0.0104806	No significant	3-oxoadipate CoA-transferase, alpha subunit [EC:2.8.3.6]	http://www.genome.jp/dbget-bin/www_bget?ko:K01031
K01032	0.837873	2.45e-11	2.2e-09	No significant	3-oxoadipate CoA-transferase, beta subunit [EC:2.8.3.6]	http://www.genome.jp/dbget-bin/www_bget?ko:K01032
K01034	-0.450983	0.146543	0.281315	No significant	acetate CoA/acetoacetate CoA-transferase alpha subunit [EC:2.8.3.8 2.8.3.9]	http://www.genome.jp/dbget-bin/www_bget?ko:K01034
K01035	-0.97012	0.000102626	0.000979654	No significant	acetate CoA/acetoacetate CoA-transferase beta subunit [EC:2.8.3.8 2.8.3.9]	http://www.genome.jp/dbget-bin/www_bget?ko:K01035
K01039	-0.36151	0.000119047	0.00110311	No significant	glutaconate CoA-transferase, subunit A [EC:2.8.3.12]	http://www.genome.jp/dbget-bin/www_bget?ko:K01039
K01040	-0.409173	0.00345403	0.0168353	No significant	glutaconate CoA-transferase, subunit B [EC:2.8.3.12]	http://www.genome.jp/dbget-bin/www_bget?ko:K01040
K01042	-0.306606	0.0218463	0.070942	No significant	L-seryl-tRNA(Ser) seleniumtransferase [EC:2.9.1.1]	http://www.genome.jp/dbget-bin/www_bget?ko:K01042
K01043	-0.777949	0.543881	1	No significant	reducing polyketide synthase SwnK [EC:2.3.1.-]	http://www.genome.jp/dbget-bin/www_bget?ko:K01043
K01045	-0.262238	0.733368	0.831154	No significant	arylesterase / paraoxonase [EC:3.1.1.2 3.1.8.1]	http://www.genome.jp/dbget-bin/www_bget?ko:K01045
K01046	-0.941017	0.00154499	0.00891632	No significant	triacylglycerol lipase [EC:3.1.1.3]	http://www.genome.jp/dbget-bin/www_bget?ko:K01046
K01048	0.64606	2e-06	3.78e-05	No significant	lysophospholipase [EC:3.1.1.5]	http://www.genome.jp/dbget-bin/www_bget?ko:K01048
K01049	-1.91314	0.140176	0.272399	No significant	acetylcholinesterase [EC:3.1.1.7]	http://www.genome.jp/dbget-bin/www_bget?ko:K01049
K01051	-0.055999	0.799465	0.877262	No significant	pectinesterase [EC:3.1.1.11]	http://www.genome.jp/dbget-bin/www_bget?ko:K01051
K01053	-0.157423	0.194414	0.341214	No significant	gluconolactonase [EC:3.1.1.17]	http://www.genome.jp/dbget-bin/www_bget?ko:K01053
K01055	-0.0787527	0.297141	0.458055	No significant	3-oxoadipate enol-lactonase [EC:3.1.1.24]	http://www.genome.jp/dbget-bin/www_bget?ko:K01055
K01056	0.0278786	0.544181	0.688184	No significant	peptidyl-tRNA hydrolase, PTH1 family [EC:3.1.1.29]	http://www.genome.jp/dbget-bin/www_bget?ko:K01056
K01057	0.0284634	0.702472	0.811054	No significant	6-phosphogluconolactonase [EC:3.1.1.31]	http://www.genome.jp/dbget-bin/www_bget?ko:K01057
K01060	-0.0162546	0.897849	0.942301	No significant	cephalosporin-C deacetylase [EC:3.1.1.41]	http://www.genome.jp/dbget-bin/www_bget?ko:K01060
K01061	-0.126302	0.0731695	0.171278	No significant	carboxymethylenebutenolidase [EC:3.1.1.45]	http://www.genome.jp/dbget-bin/www_bget?ko:K01061
K01062	-1.80103	0.129648	0.256893	No significant	platelet-activating factor acetylhydrolase [EC:3.1.1.47]	http://www.genome.jp/dbget-bin/www_bget?ko:K01062
K01066	0.145722	0.0681475	0.162735	No significant	acetyl esterase [EC:3.1.1.-]	http://www.genome.jp/dbget-bin/www_bget?ko:K01066
K01067	0.122031	0.795832	0.874413	No significant	acetyl-CoA hydrolase [EC:3.1.2.1]	http://www.genome.jp/dbget-bin/www_bget?ko:K01067
K01069	0.140566	0.016863	0.057854	No significant	hydroxyacylglutathione hydrolase [EC:3.1.2.6]	http://www.genome.jp/dbget-bin/www_bget?ko:K01069
K01071	-0.349418	0.70686	0.814433	No significant	medium-chain acyl-[acyl-carrier-protein] hydrolase [EC:3.1.2.21]	http://www.genome.jp/dbget-bin/www_bget?ko:K01071
K01075	0.282776	0.0629532	0.153766	No significant	4-hydroxybenzoyl-CoA thioesterase [EC:3.1.2.23]	http://www.genome.jp/dbget-bin/www_bget?ko:K01075
K01076	0.73855	0.391556	0.552618	No significant	abhydrolase domain-containing protein 17 [EC:3.1.2.22]	http://www.genome.jp/dbget-bin/www_bget?ko:K01076
K01077	0.129749	0.141379	0.274054	No significant	alkaline phosphatase [EC:3.1.3.1]	http://www.genome.jp/dbget-bin/www_bget?ko:K01077
K01078	-2.44492	0.0685354	0.163353	No significant	acid phosphatase [EC:3.1.3.2]	http://www.genome.jp/dbget-bin/www_bget?ko:K01078
K01079	0.217867	0.0206859	0.0677244	No significant	phosphoserine phosphatase [EC:3.1.3.3]	http://www.genome.jp/dbget-bin/www_bget?ko:K01079
K01081	0.118127	0.298839	0.459458	No significant	5'-nucleotidase [EC:3.1.3.5]	http://www.genome.jp/dbget-bin/www_bget?ko:K01081
K01082	0.157926	0.0568786	0.143685	No significant	3'(2'), 5'-bisphosphate nucleotidase [EC:3.1.3.7]	http://www.genome.jp/dbget-bin/www_bget?ko:K01082
K01083	0.545604	0.00987007	0.0383141	No significant	3-phytase [EC:3.1.3.8]	http://www.genome.jp/dbget-bin/www_bget?ko:K01083
K01086	1.21162	0.0402261	0.112358	No significant	fructose-1,6-bisphosphatase I / sedoheptulose-1,7-bisphosphatase [EC:3.1.3.11 3.1.3.37]	http://www.genome.jp/dbget-bin/www_bget?ko:K01086
K01087	0.0472498	0.606722	0.738834	No significant	trehalose 6-phosphate phosphatase [EC:3.1.3.12]	http://www.genome.jp/dbget-bin/www_bget?ko:K01087
K01089	-0.144416	0.635727	0.761448	No significant	imidazoleglycerol-phosphate dehydratase / histidinol-phosphatase [EC:4.2.1.19 3.1.3.15]	http://www.genome.jp/dbget-bin/www_bget?ko:K01089
K01090	-0.115962	0.537029	0.683238	No significant	protein phosphatase [EC:3.1.3.16]	http://www.genome.jp/dbget-bin/www_bget?ko:K01090
K01091	0.0739583	0.401874	0.562283	No significant	phosphoglycolate phosphatase [EC:3.1.3.18]	http://www.genome.jp/dbget-bin/www_bget?ko:K01091
K01092	0.0951667	0.053894	0.13827	No significant	myo-inositol-1(or 4)-monophosphatase [EC:3.1.3.25]	http://www.genome.jp/dbget-bin/www_bget?ko:K01092
K01095	0.146722	0.315405	0.478053	No significant	phosphatidylglycerophosphatase A [EC:3.1.3.27]	http://www.genome.jp/dbget-bin/www_bget?ko:K01095
K01097	-2.41395	0.0241072	0.0766215	No significant	N-acylneuraminate-9-phosphatase [EC:3.1.3.29]	http://www.genome.jp/dbget-bin/www_bget?ko:K01097
K01101	-0.19266	0.578699	0.716435	No significant	4-nitrophenyl phosphatase [EC:3.1.3.41]	http://www.genome.jp/dbget-bin/www_bget?ko:K01101
K01104	0.0314909	0.799458	0.877262	No significant	protein-tyrosine phosphatase [EC:3.1.3.48]	http://www.genome.jp/dbget-bin/www_bget?ko:K01104
K01113	-0.18353	0.00239022	0.0126101	No significant	alkaline phosphatase D [EC:3.1.3.1]	http://www.genome.jp/dbget-bin/www_bget?ko:K01113
K01114	-0.320405	0.0543724	0.139168	No significant	phospholipase C [EC:3.1.4.3]	http://www.genome.jp/dbget-bin/www_bget?ko:K01114
K01115	0.31855	0.379121	0.541632	No significant	phospholipase D1/2 [EC:3.1.4.4]	http://www.genome.jp/dbget-bin/www_bget?ko:K01115
K01118	0.554232	0.00613351	0.0262594	No significant	FMN-dependent NADH-azoreductase [EC:1.7.1.17]	http://www.genome.jp/dbget-bin/www_bget?ko:K01118
K01119	0.342513	0.0660874	0.158915	No significant	2',3'-cyclic-nucleotide 2'-phosphodiesterase / 3'-nucleotidase [EC:3.1.4.16 3.1.3.6]	http://www.genome.jp/dbget-bin/www_bget?ko:K01119
K01120	0.734205	0.41157	0.571554	No significant	3',5'-cyclic-nucleotide phosphodiesterase [EC:3.1.4.17]	http://www.genome.jp/dbget-bin/www_bget?ko:K01120
K01126	0.106201	0.0541621	0.13875	No significant	glycerophosphoryl diester phosphodiesterase [EC:3.1.4.46]	http://www.genome.jp/dbget-bin/www_bget?ko:K01126
K01127	0.806583	0.384665	0.546467	No significant	glycosylphosphatidylinositol phospholipase D [EC:3.1.4.50]	http://www.genome.jp/dbget-bin/www_bget?ko:K01127
K01128	-1.2561	0.0287907	0.0877481	No significant	sphingomyelin phosphodiesterase acid-like 3 [EC:3.1.4.-]	http://www.genome.jp/dbget-bin/www_bget?ko:K01128
K01129	-0.0306752	0.639325	0.764596	No significant	dGTPase [EC:3.1.5.1]	http://www.genome.jp/dbget-bin/www_bget?ko:K01129
K01130	-0.244555	0.0130705	0.0474604	No significant	arylsulfatase [EC:3.1.6.1]	http://www.genome.jp/dbget-bin/www_bget?ko:K01130
K01131	0.904558	0.451055	0.608218	No significant	steryl-sulfatase [EC:3.1.6.2]	http://www.genome.jp/dbget-bin/www_bget?ko:K01131
K01132	-0.261021	0.845285	1	No significant	N-acetylgalactosamine-6-sulfatase [EC:3.1.6.4]	http://www.genome.jp/dbget-bin/www_bget?ko:K01132
K01133	0.325796	0.000917438	0.00590037	No significant	choline-sulfatase [EC:3.1.6.6]	http://www.genome.jp/dbget-bin/www_bget?ko:K01133
K01134	-0.326319	0.242372	0.398389	No significant	arylsulfatase A [EC:3.1.6.8]	http://www.genome.jp/dbget-bin/www_bget?ko:K01134
K01135	-0.263988	0.830654	1	No significant	arylsulfatase B [EC:3.1.6.12]	http://www.genome.jp/dbget-bin/www_bget?ko:K01135
K01136	-0.92366	0.35061	0.512674	No significant	iduronate 2-sulfatase [EC:3.1.6.13]	http://www.genome.jp/dbget-bin/www_bget?ko:K01136
K01137	-0.451825	0.382237	0.54424	No significant	N-acetylglucosamine-6-sulfatase [EC:3.1.6.14]	http://www.genome.jp/dbget-bin/www_bget?ko:K01137
K01138	-0.750291	0.0672066	0.161096	No significant	uncharacterized sulfatase [EC:3.1.6.-]	http://www.genome.jp/dbget-bin/www_bget?ko:K01138
K01139	0.183523	0.00826741	0.0333553	No significant	GTP diphosphokinase / guanosine-3',5'-bis(diphosphate) 3'-diphosphatase [EC:2.7.6.5 3.1.7.2]	http://www.genome.jp/dbget-bin/www_bget?ko:K01139
K01142	0.169172	0.00467909	0.0212378	No significant	exodeoxyribonuclease III [EC:3.1.11.2]	http://www.genome.jp/dbget-bin/www_bget?ko:K01142
K01144	0.91221	1	1	No significant	exodeoxyribonuclease V [EC:3.1.11.5]	http://www.genome.jp/dbget-bin/www_bget?ko:K01144
K01147	-0.18282	0.331472	0.494892	No significant	exoribonuclease II [EC:3.1.13.1]	http://www.genome.jp/dbget-bin/www_bget?ko:K01147
K01150	-0.674676	0.177313	0.320236	No significant	deoxyribonuclease I [EC:3.1.21.1]	http://www.genome.jp/dbget-bin/www_bget?ko:K01150
K01151	-0.123064	0.426958	0.586247	No significant	deoxyribonuclease IV [EC:3.1.21.2]	http://www.genome.jp/dbget-bin/www_bget?ko:K01151
K01153	-0.238347	0.07622	0.176459	No significant	type I restriction enzyme, R subunit [EC:3.1.21.3]	http://www.genome.jp/dbget-bin/www_bget?ko:K01153
K01154	-0.503637	0.0152039	0.0533929	No significant	type I restriction enzyme, S subunit [EC:3.1.21.3]	http://www.genome.jp/dbget-bin/www_bget?ko:K01154
K01155	-0.332057	0.581979	0.719206	No significant	type II restriction enzyme [EC:3.1.21.4]	http://www.genome.jp/dbget-bin/www_bget?ko:K01155
K01156	0.241913	0.0997574	0.214343	No significant	type III restriction enzyme [EC:3.1.21.5]	http://www.genome.jp/dbget-bin/www_bget?ko:K01156
K01158	1.6886	0.0362226	0.104087	No significant	deoxyribonuclease II [EC:3.1.22.1]	http://www.genome.jp/dbget-bin/www_bget?ko:K01158
K01159	-0.00656392	0.924098	0.956599	No significant	crossover junction endodeoxyribonuclease RuvC [EC:3.1.22.4]	http://www.genome.jp/dbget-bin/www_bget?ko:K01159
K01160	0.212815	0.5963	0.73166	No significant	crossover junction endodeoxyribonuclease RusA [EC:3.1.22.4]	http://www.genome.jp/dbget-bin/www_bget?ko:K01160
K01161	1.81208	0.0943723	0.205419	No significant	deoxyribonuclease (pyrimidine dimer) [EC:3.1.25.1]	http://www.genome.jp/dbget-bin/www_bget?ko:K01161
K01163	-0.694157	0.06542	0.157923	No significant	uncharacterized protein	http://www.genome.jp/dbget-bin/www_bget?ko:K01163
K01165	0.245756	0.789786	0.870038	No significant	ribonuclease L	http://www.genome.jp/dbget-bin/www_bget?ko:K01165
K01166	0.372636	0.000434141	0.0032192	No significant	ribonuclease T2 [EC:4.6.1.19]	http://www.genome.jp/dbget-bin/www_bget?ko:K01166
K01167	-0.0583219	0.886701	0.935127	No significant	ribonuclease T1 [EC:3.1.27.3]	http://www.genome.jp/dbget-bin/www_bget?ko:K01167
K01169	-0.428816	0.670761	0.786285	No significant	ribonuclease I (enterobacter ribonuclease) [EC:4.6.1.21]	http://www.genome.jp/dbget-bin/www_bget?ko:K01169
K01173	-0.815179	0.000361729	0.00276881	No significant	endonuclease G, mitochondrial	http://www.genome.jp/dbget-bin/www_bget?ko:K01173
K01174	-0.181696	0.356227	0.51849	No significant	micrococcal nuclease [EC:3.1.31.1]	http://www.genome.jp/dbget-bin/www_bget?ko:K01174
K01175	-0.224054	0.780474	0.863162	No significant	esterase [EC:3.1.-.-]	http://www.genome.jp/dbget-bin/www_bget?ko:K01175
K01176	-0.619734	0.000514993	0.00366975	No significant	alpha-amylase [EC:3.2.1.1]	http://www.genome.jp/dbget-bin/www_bget?ko:K01176
K01178	0.066646	0.739161	0.835244	No significant	glucoamylase [EC:3.2.1.3]	http://www.genome.jp/dbget-bin/www_bget?ko:K01178
K01179	-0.122485	0.224941	0.377839	No significant	endoglucanase [EC:3.2.1.4]	http://www.genome.jp/dbget-bin/www_bget?ko:K01179
K01181	-0.243028	0.015689	0.0546665	No significant	endo-1,4-beta-xylanase [EC:3.2.1.8]	http://www.genome.jp/dbget-bin/www_bget?ko:K01181
K01182	0.570774	0.00819497	0.0331335	No significant	oligo-1,6-glucosidase [EC:3.2.1.10]	http://www.genome.jp/dbget-bin/www_bget?ko:K01182
K01183	-0.204623	0.187095	0.33221	No significant	chitinase [EC:3.2.1.14]	http://www.genome.jp/dbget-bin/www_bget?ko:K01183
K01184	0.316904	0.481359	0.635974	No significant	polygalacturonase [EC:3.2.1.15]	http://www.genome.jp/dbget-bin/www_bget?ko:K01184
K01186	-0.365103	0.220093	0.372246	No significant	sialidase-1 [EC:3.2.1.18]	http://www.genome.jp/dbget-bin/www_bget?ko:K01186
K01187	0.18674	0.022241	0.0718195	No significant	alpha-glucosidase [EC:3.2.1.20]	http://www.genome.jp/dbget-bin/www_bget?ko:K01187
K01190	0.181749	0.270035	0.428813	No significant	beta-galactosidase [EC:3.2.1.23]	http://www.genome.jp/dbget-bin/www_bget?ko:K01190
K01191	-0.223315	0.315898	0.478363	No significant	alpha-mannosidase [EC:3.2.1.24]	http://www.genome.jp/dbget-bin/www_bget?ko:K01191
K01192	0.540446	3.41e-07	8.48e-06	No significant	beta-mannosidase [EC:3.2.1.25]	http://www.genome.jp/dbget-bin/www_bget?ko:K01192
K01193	0.760438	7.3e-05	0.000740295	No significant	beta-fructofuranosidase [EC:3.2.1.26]	http://www.genome.jp/dbget-bin/www_bget?ko:K01193
K01194	0.158256	0.556957	0.698866	No significant	alpha,alpha-trehalase [EC:3.2.1.28]	http://www.genome.jp/dbget-bin/www_bget?ko:K01194
K01195	-0.503678	0.0239941	0.0763485	No significant	beta-glucuronidase [EC:3.2.1.31]	http://www.genome.jp/dbget-bin/www_bget?ko:K01195
K01197	-0.798767	9.31e-05	0.000900971	No significant	hyaluronoglucosaminidase [EC:3.2.1.35]	http://www.genome.jp/dbget-bin/www_bget?ko:K01197
K01198	0.12666	0.380424	0.542472	No significant	xylan 1,4-beta-xylosidase [EC:3.2.1.37]	http://www.genome.jp/dbget-bin/www_bget?ko:K01198
K01200	0.239645	0.593875	0.729398	No significant	pullulanase [EC:3.2.1.41]	http://www.genome.jp/dbget-bin/www_bget?ko:K01200
K01201	0.445214	0.099175	0.213515	No significant	glucosylceramidase [EC:3.2.1.45]	http://www.genome.jp/dbget-bin/www_bget?ko:K01201
K01202	0.842463	0.427995	0.58682	No significant	galactosylceramidase [EC:3.2.1.46]	http://www.genome.jp/dbget-bin/www_bget?ko:K01202
K01206	0.282462	0.0208202	0.0681348	No significant	alpha-L-fucosidase [EC:3.2.1.51]	http://www.genome.jp/dbget-bin/www_bget?ko:K01206
K01207	0.124904	0.0268522	0.0830065	No significant	beta-N-acetylhexosaminidase [EC:3.2.1.52]	http://www.genome.jp/dbget-bin/www_bget?ko:K01207
K01208	-0.229637	0.399919	0.560365	No significant	cyclomaltodextrinase / maltogenic alpha-amylase / neopullulanase [EC:3.2.1.54 3.2.1.133 3.2.1.135]	http://www.genome.jp/dbget-bin/www_bget?ko:K01208
K01209	-0.108064	0.404671	0.565367	No significant	alpha-L-arabinofuranosidase [EC:3.2.1.55]	http://www.genome.jp/dbget-bin/www_bget?ko:K01209
K01210	1.72735	1	1	No significant	glucan 1,3-beta-glucosidase [EC:3.2.1.58]	http://www.genome.jp/dbget-bin/www_bget?ko:K01210
K01212	-0.532819	0.184871	0.32926	No significant	levanase [EC:3.2.1.65]	http://www.genome.jp/dbget-bin/www_bget?ko:K01212
K01214	-0.337708	0.00022059	0.00185813	No significant	isoamylase [EC:3.2.1.68]	http://www.genome.jp/dbget-bin/www_bget?ko:K01214
K01218	-0.47262	0.0105894	0.040424	No significant	mannan endo-1,4-beta-mannosidase [EC:3.2.1.78]	http://www.genome.jp/dbget-bin/www_bget?ko:K01218
K01222	-0.100989	0.540803	0.68574	No significant	6-phospho-beta-glucosidase [EC:3.2.1.86]	http://www.genome.jp/dbget-bin/www_bget?ko:K01222
K01223	-0.202152	0.615842	0.745751	No significant	6-phospho-beta-glucosidase [EC:3.2.1.86]	http://www.genome.jp/dbget-bin/www_bget?ko:K01223
K01224	-0.485549	0.0225616	0.0726431	No significant	arabinogalactan endo-1,4-beta-galactosidase [EC:3.2.1.89]	http://www.genome.jp/dbget-bin/www_bget?ko:K01224
K01229	0.648224	0.614299	1	No significant	lactase-phlorizin hydrolase [EC:3.2.1.108 3.2.1.62]	http://www.genome.jp/dbget-bin/www_bget?ko:K01229
K01230	1.60008	0.0306851	0.0920796	No significant	mannosyl-oligosaccharide alpha-1,2-mannosidase [EC:3.2.1.113]	http://www.genome.jp/dbget-bin/www_bget?ko:K01230
K01233	0.000229511	0.999454	0.999586	No significant	chitosanase [EC:3.2.1.132]	http://www.genome.jp/dbget-bin/www_bget?ko:K01233
K01235	-0.507776	0.00361919	0.0173948	No significant	alpha-glucuronidase [EC:3.2.1.139]	http://www.genome.jp/dbget-bin/www_bget?ko:K01235
K01236	-0.299844	0.00592503	0.0255774	No significant	maltooligosyltrehalose trehalohydrolase [EC:3.2.1.141]	http://www.genome.jp/dbget-bin/www_bget?ko:K01236
K01239	0.10208	0.355104	0.517313	No significant	purine nucleosidase [EC:3.2.2.1]	http://www.genome.jp/dbget-bin/www_bget?ko:K01239
K01240	-0.967867	0.267584	0.425812	No significant	uridine nucleosidase [EC:3.2.2.3]	http://www.genome.jp/dbget-bin/www_bget?ko:K01240
K01241	0.655362	1.02e-06	2.1e-05	No significant	AMP nucleosidase [EC:3.2.2.4]	http://www.genome.jp/dbget-bin/www_bget?ko:K01241
K01243	0.289233	0.115048	0.236957	No significant	adenosylhomocysteine nucleosidase [EC:3.2.2.9]	http://www.genome.jp/dbget-bin/www_bget?ko:K01243
K01246	-0.0691211	0.126367	0.252573	No significant	DNA-3-methyladenine glycosylase I [EC:3.2.2.20]	http://www.genome.jp/dbget-bin/www_bget?ko:K01246
K01247	0.0386364	0.656476	0.777987	No significant	DNA-3-methyladenine glycosylase II [EC:3.2.2.21]	http://www.genome.jp/dbget-bin/www_bget?ko:K01247
K01250	-0.220532	0.196735	0.344014	No significant	pyrimidine-specific ribonucleoside hydrolase [EC:3.2.-.-]	http://www.genome.jp/dbget-bin/www_bget?ko:K01250
K01251	-0.0586827	0.295224	0.456397	No significant	adenosylhomocysteinase [EC:3.3.1.1]	http://www.genome.jp/dbget-bin/www_bget?ko:K01251
K01252	0.137666	0.714709	0.819448	No significant	bifunctional isochorismate lyase / aryl carrier protein [EC:3.3.2.1 6.3.2.14]	http://www.genome.jp/dbget-bin/www_bget?ko:K01252
K01253	-0.879149	0.025868	0.0807203	No significant	microsomal epoxide hydrolase [EC:3.3.2.9]	http://www.genome.jp/dbget-bin/www_bget?ko:K01253
K01254	-0.582951	0.20053	0.348881	No significant	leukotriene-A4 hydrolase [EC:3.3.2.6]	http://www.genome.jp/dbget-bin/www_bget?ko:K01254
K01255	0.00657962	0.870569	0.924537	No significant	leucyl aminopeptidase [EC:3.4.11.1]	http://www.genome.jp/dbget-bin/www_bget?ko:K01255
K01256	0.223823	0.000316065	0.00249629	No significant	aminopeptidase N [EC:3.4.11.2]	http://www.genome.jp/dbget-bin/www_bget?ko:K01256
K01258	-0.0478001	0.759085	0.848417	No significant	tripeptide aminopeptidase [EC:3.4.11.4]	http://www.genome.jp/dbget-bin/www_bget?ko:K01258
K01259	0.0471072	0.599025	0.733348	No significant	proline iminopeptidase [EC:3.4.11.5]	http://www.genome.jp/dbget-bin/www_bget?ko:K01259
K01262	-0.01834	0.70446	0.812583	No significant	Xaa-Pro aminopeptidase [EC:3.4.11.9]	http://www.genome.jp/dbget-bin/www_bget?ko:K01262
K01263	0.0176549	0.978769	0.987613	No significant	cytosol alanyl aminopeptidase [EC:3.4.11.14]	http://www.genome.jp/dbget-bin/www_bget?ko:K01263
K01265	-0.0128787	0.804201	0.880295	No significant	methionyl aminopeptidase [EC:3.4.11.18]	http://www.genome.jp/dbget-bin/www_bget?ko:K01265
K01266	-0.205075	0.077544	0.178328	No significant	D-aminopeptidase [EC:3.4.11.19]	http://www.genome.jp/dbget-bin/www_bget?ko:K01266
K01267	-0.599044	0.0241742	0.076719	No significant	aspartyl aminopeptidase [EC:3.4.11.21]	http://www.genome.jp/dbget-bin/www_bget?ko:K01267
K01270	-0.82365	0.000187725	0.00162083	No significant	dipeptidase D [EC:3.4.13.-]	http://www.genome.jp/dbget-bin/www_bget?ko:K01270
K01271	-0.180818	0.0551436	0.14062	No significant	Xaa-Pro dipeptidase [EC:3.4.13.9]	http://www.genome.jp/dbget-bin/www_bget?ko:K01271
K01273	-0.128221	0.0610783	0.150414	No significant	membrane dipeptidase [EC:3.4.13.19]	http://www.genome.jp/dbget-bin/www_bget?ko:K01273
K01277	-0.597986	0.00409195	0.0190281	No significant	dipeptidyl-peptidase III [EC:3.4.14.4]	http://www.genome.jp/dbget-bin/www_bget?ko:K01277
K01278	-0.25728	8.62e-05	0.000846721	No significant	dipeptidyl-peptidase 4 [EC:3.4.14.5]	http://www.genome.jp/dbget-bin/www_bget?ko:K01278
K01279	-0.261021	0.845285	1	No significant	tripeptidyl-peptidase I [EC:3.4.14.9]	http://www.genome.jp/dbget-bin/www_bget?ko:K01279
K01280	0.417154	0.595307	0.730679	No significant	tripeptidyl-peptidase II [EC:3.4.14.10]	http://www.genome.jp/dbget-bin/www_bget?ko:K01280
K01281	-0.407867	0.00098612	0.00620536	No significant	X-Pro dipeptidyl-peptidase [EC:3.4.14.11]	http://www.genome.jp/dbget-bin/www_bget?ko:K01281
K01283	-0.34193	0.0012277	0.0073769	No significant	peptidyl-dipeptidase A [EC:3.4.15.1]	http://www.genome.jp/dbget-bin/www_bget?ko:K01283
K01284	-0.0416914	0.627212	0.755661	No significant	peptidyl-dipeptidase Dcp [EC:3.4.15.5]	http://www.genome.jp/dbget-bin/www_bget?ko:K01284
K01286	-0.178039	0.103159	0.219477	No significant	D-alanyl-D-alanine carboxypeptidase [EC:3.4.16.4]	http://www.genome.jp/dbget-bin/www_bget?ko:K01286
K01295	0.0372159	0.654501	0.776823	No significant	glutamate carboxypeptidase [EC:3.4.17.11]	http://www.genome.jp/dbget-bin/www_bget?ko:K01295
K01296	-0.513584	0.654906	0.777183	No significant	carboxypeptidase M [EC:3.4.17.12]	http://www.genome.jp/dbget-bin/www_bget?ko:K01296
K01297	0.116702	0.411835	0.571583	No significant	muramoyltetrapeptide carboxypeptidase [EC:3.4.17.13]	http://www.genome.jp/dbget-bin/www_bget?ko:K01297
K01298	1.43602	0.23863	0.394115	No significant	carboxypeptidase A2 [EC:3.4.17.15]	http://www.genome.jp/dbget-bin/www_bget?ko:K01298
K01299	-0.148399	0.174968	0.317739	No significant	carboxypeptidase Taq [EC:3.4.17.19]	http://www.genome.jp/dbget-bin/www_bget?ko:K01299
K01301	-0.438822	0.0159983	0.0555148	No significant	N-acetylated-alpha-linked acidic dipeptidase [EC:3.4.17.21]	http://www.genome.jp/dbget-bin/www_bget?ko:K01301
K01302	-0.121162	0.713873	0.81886	No significant	carboxypeptidase Q [EC:3.4.17.-]	http://www.genome.jp/dbget-bin/www_bget?ko:K01302
K01303	0.0897546	0.855153	0.913664	No significant	acylaminoacyl-peptidase [EC:3.4.19.1]	http://www.genome.jp/dbget-bin/www_bget?ko:K01303
K01304	-0.057195	0.766285	0.853967	No significant	pyroglutamyl-peptidase [EC:3.4.19.3]	http://www.genome.jp/dbget-bin/www_bget?ko:K01304
K01305	0.490917	0.22181	0.373959	No significant	beta-aspartyl-dipeptidase (metallo-type) [EC:3.4.19.-]	http://www.genome.jp/dbget-bin/www_bget?ko:K01305
K01308	0.455659	0.552029	0.694636	No significant	g-D-glutamyl-meso-diaminopimelate peptidase [EC:3.4.19.11]	http://www.genome.jp/dbget-bin/www_bget?ko:K01308
K01310	-1.85105	0.0581761	0.145853	No significant	chymotrypsin [EC:3.4.21.1]	http://www.genome.jp/dbget-bin/www_bget?ko:K01310
K01311	-0.261021	0.845285	1	No significant	chymotrypsin C [EC:3.4.21.2]	http://www.genome.jp/dbget-bin/www_bget?ko:K01311
K01312	0.614343	0.217675	0.369808	No significant	trypsin [EC:3.4.21.4]	http://www.genome.jp/dbget-bin/www_bget?ko:K01312
K01313	0.826247	0.315666	0.478353	No significant	coagulation factor II (thrombin) [EC:3.4.21.5]	http://www.genome.jp/dbget-bin/www_bget?ko:K01313
K01317	0.427772	0.404231	0.564955	No significant	acrosin [EC:3.4.21.10]	http://www.genome.jp/dbget-bin/www_bget?ko:K01317
K01318	-4.77999	1	1	No significant	glutamyl endopeptidase [EC:3.4.21.19]	http://www.genome.jp/dbget-bin/www_bget?ko:K01318
K01322	0.144774	0.172624	0.315052	No significant	prolyl oligopeptidase [EC:3.4.21.26]	http://www.genome.jp/dbget-bin/www_bget?ko:K01322
K01325	0.955341	0.454868	1	No significant	tissue kallikrein [EC:3.4.21.35]	http://www.genome.jp/dbget-bin/www_bget?ko:K01325
K01336	-2.15181	0.104406	0.221324	No significant	cerevisin [EC:3.4.21.48]	http://www.genome.jp/dbget-bin/www_bget?ko:K01336
K01338	-0.248417	0.00416421	0.0192814	No significant	ATP-dependent Lon protease [EC:3.4.21.53]	http://www.genome.jp/dbget-bin/www_bget?ko:K01338
K01341	-1.28502	0.115555	0.237399	No significant	kexin [EC:3.4.21.61]	http://www.genome.jp/dbget-bin/www_bget?ko:K01341
K01342	0.134984	0.665051	0.782613	No significant	subtilisin [EC:3.4.21.62]	http://www.genome.jp/dbget-bin/www_bget?ko:K01342
K01345	-0.261021	0.845285	1	No significant	pancreatic endopeptidase E [EC:3.4.21.70]	http://www.genome.jp/dbget-bin/www_bget?ko:K01345
K01346	-1.27752	0.262976	0.421186	No significant	pancreatic elastase II [EC:3.4.21.71]	http://www.genome.jp/dbget-bin/www_bget?ko:K01346
K01349	0.416154	0.722064	1	No significant	furin [EC:3.4.21.75]	http://www.genome.jp/dbget-bin/www_bget?ko:K01349
K01354	-0.048442	0.676088	0.790819	No significant	oligopeptidase B [EC:3.4.21.83]	http://www.genome.jp/dbget-bin/www_bget?ko:K01354
K01356	-0.0958172	0.323541	0.486401	No significant	repressor LexA [EC:3.4.21.88]	http://www.genome.jp/dbget-bin/www_bget?ko:K01356
K01358	-0.0921265	0.196077	0.343021	No significant	ATP-dependent Clp protease, protease subunit [EC:3.4.21.92]	http://www.genome.jp/dbget-bin/www_bget?ko:K01358
K01361	-0.624085	0.494375	0.646419	No significant	lactocepin [EC:3.4.21.96]	http://www.genome.jp/dbget-bin/www_bget?ko:K01361
K01365	-0.859022	1	1	No significant	cathepsin L [EC:3.4.22.15]	http://www.genome.jp/dbget-bin/www_bget?ko:K01365
K01369	-1.62441	0.20689	1	No significant	legumain [EC:3.4.22.34]	http://www.genome.jp/dbget-bin/www_bget?ko:K01369
K01371	0.648224	0.614299	1	No significant	cathepsin K [EC:3.4.22.38]	http://www.genome.jp/dbget-bin/www_bget?ko:K01371
K01372	0.519896	0.0209088	0.0683954	No significant	bleomycin hydrolase [EC:3.4.22.40]	http://www.genome.jp/dbget-bin/www_bget?ko:K01372
K01387	-1.24301	0.0463167	0.124073	No significant	microbial collagenase [EC:3.4.24.3]	http://www.genome.jp/dbget-bin/www_bget?ko:K01387
K01392	0.00720245	0.969057	0.982784	No significant	thimet oligopeptidase [EC:3.4.24.15]	http://www.genome.jp/dbget-bin/www_bget?ko:K01392
K01394	0.997398	0.443823	1	No significant	matrix metalloproteinase-3 (stromelysin 1, progelatinase) [EC:3.4.24.17]	http://www.genome.jp/dbget-bin/www_bget?ko:K01394
K01399	0.595248	0.641939	1	No significant	pseudolysin [EC:3.4.24.26]	http://www.genome.jp/dbget-bin/www_bget?ko:K01399
K01401	0.275122	0.722799	0.82434	No significant	aureolysin [EC:3.4.24.29]	http://www.genome.jp/dbget-bin/www_bget?ko:K01401
K01403	-1.16748	0.343746	1	No significant	matrix metalloproteinase-9 (gelatinase B) [EC:3.4.24.35]	http://www.genome.jp/dbget-bin/www_bget?ko:K01403
K01405	0.277242	0.829623	1	No significant	saccharolysin [EC:3.4.24.37]	http://www.genome.jp/dbget-bin/www_bget?ko:K01405
K01406	0.714374	0.000996079	0.00625765	No significant	serralysin [EC:3.4.24.40]	http://www.genome.jp/dbget-bin/www_bget?ko:K01406
K01407	1.81186	0.156611	0.294969	No significant	protease III [EC:3.4.24.55]	http://www.genome.jp/dbget-bin/www_bget?ko:K01407
K01408	0.939057	0.251631	0.408215	No significant	insulysin [EC:3.4.24.56]	http://www.genome.jp/dbget-bin/www_bget?ko:K01408
K01409	-0.0290025	0.639363	0.764596	No significant	N6-L-threonylcarbamoyladenine synthase [EC:2.3.1.234]	http://www.genome.jp/dbget-bin/www_bget?ko:K01409
K01414	0.405678	0.0194305	0.0645897	No significant	oligopeptidase A [EC:3.4.24.70]	http://www.genome.jp/dbget-bin/www_bget?ko:K01414
K01416	-0.150695	0.727907	0.827703	No significant	snapalysin [EC:3.4.24.77]	http://www.genome.jp/dbget-bin/www_bget?ko:K01416
K01417	0.328253	0.42088	0.580844	No significant	extracellular elastinolytic metalloproteinase [EC:3.4.24.-]	http://www.genome.jp/dbget-bin/www_bget?ko:K01417
K01419	0.0176756	0.825018	0.893162	No significant	ATP-dependent HslUV protease, peptidase subunit HslV [EC:3.4.25.2]	http://www.genome.jp/dbget-bin/www_bget?ko:K01419
K01420	0.561258	0.000134832	0.00122397	No significant	CRP/FNR family transcriptional regulator, anaerobic regulatory protein	http://www.genome.jp/dbget-bin/www_bget?ko:K01420
K01421	-0.415527	0.0619456	0.151941	No significant	putative membrane protein	http://www.genome.jp/dbget-bin/www_bget?ko:K01421
K01423	0.354086	0.0416871	0.115293	No significant	beta-barrel assembly-enhancing protease [EC:3.4.-.-]	http://www.genome.jp/dbget-bin/www_bget?ko:K01423
K01424	-0.176022	0.0335163	0.0982438	No significant	L-asparaginase [EC:3.5.1.1]	http://www.genome.jp/dbget-bin/www_bget?ko:K01424
K01425	-0.117429	0.277468	0.43714	No significant	glutaminase [EC:3.5.1.2]	http://www.genome.jp/dbget-bin/www_bget?ko:K01425
K01426	-0.187963	0.00130693	0.00777293	No significant	amidase [EC:3.5.1.4]	http://www.genome.jp/dbget-bin/www_bget?ko:K01426
K01427	-0.157977	0.868102	0.92321	No significant	urease [EC:3.5.1.5]	http://www.genome.jp/dbget-bin/www_bget?ko:K01427
K01428	-0.198985	0.000764683	0.00509051	No significant	urease subunit alpha [EC:3.5.1.5]	http://www.genome.jp/dbget-bin/www_bget?ko:K01428
K01429	0.12726	0.468664	0.624748	No significant	urease subunit beta [EC:3.5.1.5]	http://www.genome.jp/dbget-bin/www_bget?ko:K01429
K01430	0.259863	0.0374328	0.106655	No significant	urease subunit gamma [EC:3.5.1.5]	http://www.genome.jp/dbget-bin/www_bget?ko:K01430
K01431	-0.864532	6.53e-10	4.2e-08	No significant	beta-ureidopropionase [EC:3.5.1.6]	http://www.genome.jp/dbget-bin/www_bget?ko:K01431
K01432	-0.026938	0.865036	0.920496	No significant	arylformamidase [EC:3.5.1.9]	http://www.genome.jp/dbget-bin/www_bget?ko:K01432
K01433	0.408012	0.00838513	0.0337714	No significant	formyltetrahydrofolate deformylase [EC:3.5.1.10]	http://www.genome.jp/dbget-bin/www_bget?ko:K01433
K01434	-0.37959	1.99e-08	7.54e-07	No significant	penicillin G amidase [EC:3.5.1.11]	http://www.genome.jp/dbget-bin/www_bget?ko:K01434
K01436	-0.269576	0.195038	0.341984	No significant	amidohydrolase [EC:3.5.1.-]	http://www.genome.jp/dbget-bin/www_bget?ko:K01436
K01437	-1.00261	0.4492	0.606636	No significant	aspartoacylase [EC:3.5.1.15]	http://www.genome.jp/dbget-bin/www_bget?ko:K01437
K01438	-0.171425	0.0100051	0.0387193	No significant	acetylornithine deacetylase [EC:3.5.1.16]	http://www.genome.jp/dbget-bin/www_bget?ko:K01438
K01439	0.124478	0.0452911	0.122138	No significant	succinyl-diaminopimelate desuccinylase [EC:3.5.1.18]	http://www.genome.jp/dbget-bin/www_bget?ko:K01439
K01443	-0.111147	0.216446	0.368219	No significant	N-acetylglucosamine-6-phosphate deacetylase [EC:3.5.1.25]	http://www.genome.jp/dbget-bin/www_bget?ko:K01443
K01444	0.0323989	0.820511	0.890696	No significant	N4-(beta-N-acetylglucosaminyl)-L-asparaginase [EC:3.5.1.26]	http://www.genome.jp/dbget-bin/www_bget?ko:K01444
K01446	-0.20619	0.530219	0.676729	No significant	peptidoglycan recognition protein	http://www.genome.jp/dbget-bin/www_bget?ko:K01446
K01447	0.150754	0.541356	0.686212	No significant	N-acetylmuramoyl-L-alanine amidase [EC:3.5.1.28]	http://www.genome.jp/dbget-bin/www_bget?ko:K01447
K01448	-0.212299	9.35e-05	0.000904035	No significant	N-acetylmuramoyl-L-alanine amidase [EC:3.5.1.28]	http://www.genome.jp/dbget-bin/www_bget?ko:K01448
K01449	-0.236462	0.491403	0.643134	No significant	N-acetylmuramoyl-L-alanine amidase [EC:3.5.1.28]	http://www.genome.jp/dbget-bin/www_bget?ko:K01449
K01452	0.380767	0.608512	0.739945	No significant	chitin deacetylase [EC:3.5.1.41]	http://www.genome.jp/dbget-bin/www_bget?ko:K01452
K01453	-0.410359	0.724777	0.825072	No significant	6-aminohexanoate-oligomer exohydrolase [EC:3.5.1.46]	http://www.genome.jp/dbget-bin/www_bget?ko:K01453
K01455	0.449806	4.85e-05	0.000531497	No significant	formamidase [EC:3.5.1.49]	http://www.genome.jp/dbget-bin/www_bget?ko:K01455
K01457	0.492921	0.00299494	0.0150321	No significant	allophanate hydrolase [EC:3.5.1.54]	http://www.genome.jp/dbget-bin/www_bget?ko:K01457
K01458	0.995648	1.46e-08	5.85e-07	No significant	N-formylglutamate deformylase [EC:3.5.1.68]	http://www.genome.jp/dbget-bin/www_bget?ko:K01458
K01459	-0.349511	0.0111762	0.0421146	No significant	N-carbamoyl-D-amino-acid hydrolase [EC:3.5.1.77]	http://www.genome.jp/dbget-bin/www_bget?ko:K01459
K01460	-0.777949	0.543881	1	No significant	glutathionylspermidine amidase/synthetase [EC:3.5.1.78 6.3.1.8]	http://www.genome.jp/dbget-bin/www_bget?ko:K01460
K01461	0.737144	0.20386	0.352734	No significant	N-acyl-D-glutamate deacylase [EC:3.5.1.82]	http://www.genome.jp/dbget-bin/www_bget?ko:K01461
K01462	-0.00319096	0.968064	0.982662	No significant	peptide deformylase [EC:3.5.1.88]	http://www.genome.jp/dbget-bin/www_bget?ko:K01462
K01463	-0.60395	2.44e-05	0.000303792	No significant	N-acetylglucosamine malate deacetylase 1 [EC:3.5.1.-]	http://www.genome.jp/dbget-bin/www_bget?ko:K01463
K01464	-0.00708561	0.940422	0.966944	No significant	dihydropyrimidinase [EC:3.5.2.2]	http://www.genome.jp/dbget-bin/www_bget?ko:K01464
K01465	-0.0351563	0.519641	0.667946	No significant	dihydroorotase [EC:3.5.2.3]	http://www.genome.jp/dbget-bin/www_bget?ko:K01465
K01466	-0.1079	0.294624	0.455748	No significant	allantoinase [EC:3.5.2.5]	http://www.genome.jp/dbget-bin/www_bget?ko:K01466
K01467	0.435902	0.158523	0.297485	No significant	beta-lactamase class C [EC:3.5.2.6]	http://www.genome.jp/dbget-bin/www_bget?ko:K01467
K01468	0.0965212	0.125076	0.250806	No significant	imidazolonepropionase [EC:3.5.2.7]	http://www.genome.jp/dbget-bin/www_bget?ko:K01468
K01469	-0.149274	0.170971	0.313027	No significant	5-oxoprolinase (ATP-hydrolysing) [EC:3.5.2.9]	http://www.genome.jp/dbget-bin/www_bget?ko:K01469
K01470	-0.0659602	0.271249	0.4302	No significant	creatinine amidohydrolase [EC:3.5.2.10]	http://www.genome.jp/dbget-bin/www_bget?ko:K01470
K01473	-0.355937	6.34e-05	0.000661729	No significant	N-methylhydantoinase A [EC:3.5.2.14]	http://www.genome.jp/dbget-bin/www_bget?ko:K01473
K01474	-0.338368	0.000376354	0.00286187	No significant	N-methylhydantoinase B [EC:3.5.2.14]	http://www.genome.jp/dbget-bin/www_bget?ko:K01474
K01475	-0.668474	0.18399	0.328619	No significant	isatin hydrolase [EC:3.5.2.20]	http://www.genome.jp/dbget-bin/www_bget?ko:K01475
K01476	-0.112088	0.440207	0.597948	No significant	arginase [EC:3.5.3.1]	http://www.genome.jp/dbget-bin/www_bget?ko:K01476
K01477	-0.41735	0.0120616	0.044723	No significant	allantoicase [EC:3.5.3.4]	http://www.genome.jp/dbget-bin/www_bget?ko:K01477
K01478	-0.175571	0.167179	0.308439	No significant	arginine deiminase [EC:3.5.3.6]	http://www.genome.jp/dbget-bin/www_bget?ko:K01478
K01479	-0.24391	0.474425	0.629773	No significant	formiminoglutamase [EC:3.5.3.8]	http://www.genome.jp/dbget-bin/www_bget?ko:K01479
K01480	0.221312	0.0285261	0.0872219	No significant	agmatinase [EC:3.5.3.11]	http://www.genome.jp/dbget-bin/www_bget?ko:K01480
K01481	-0.954008	0.153346	0.290889	No significant	protein-arginine deiminase [EC:3.5.3.15]	http://www.genome.jp/dbget-bin/www_bget?ko:K01481
K01482	-0.52713	0.00561211	0.0246044	No significant	dimethylargininase [EC:3.5.3.18]	http://www.genome.jp/dbget-bin/www_bget?ko:K01482
K01483	0.763553	0.000976532	0.006185	No significant	ureidoglycolate lyase [EC:4.3.2.3]	http://www.genome.jp/dbget-bin/www_bget?ko:K01483
K01485	0.231212	0.16291	0.303308	No significant	cytosine/creatinine deaminase [EC:3.5.4.1 3.5.4.21]	http://www.genome.jp/dbget-bin/www_bget?ko:K01485
K01486	0.496035	1.37e-05	0.000189628	No significant	adenine deaminase [EC:3.5.4.2]	http://www.genome.jp/dbget-bin/www_bget?ko:K01486
K01487	0.300085	0.0533364	0.13721	No significant	guanine deaminase [EC:3.5.4.3]	http://www.genome.jp/dbget-bin/www_bget?ko:K01487
K01488	-0.0334013	0.746634	0.839685	No significant	adenosine deaminase [EC:3.5.4.4]	http://www.genome.jp/dbget-bin/www_bget?ko:K01488
K01489	0.130538	0.0845251	0.189501	No significant	cytidine deaminase [EC:3.5.4.5]	http://www.genome.jp/dbget-bin/www_bget?ko:K01489
K01491	0.067775	0.124436	0.24996	No significant	methylenetetrahydrofolate dehydrogenase (NADP+) / methenyltetrahydrofolate cyclohydrolase [EC:1.5.1.5 3.5.4.9]	http://www.genome.jp/dbget-bin/www_bget?ko:K01491
K01493	-0.541553	0.10429	0.221263	No significant	dCMP deaminase [EC:3.5.4.12]	http://www.genome.jp/dbget-bin/www_bget?ko:K01493
K01494	-0.317071	1.08e-08	4.61e-07	No significant	dCTP deaminase [EC:3.5.4.13]	http://www.genome.jp/dbget-bin/www_bget?ko:K01494
K01495	-0.251293	0.00165236	0.00946435	No significant	GTP cyclohydrolase IA [EC:3.5.4.16]	http://www.genome.jp/dbget-bin/www_bget?ko:K01495
K01496	0.194583	0.121974	0.246645	No significant	phosphoribosyl-AMP cyclohydrolase [EC:3.5.4.19]	http://www.genome.jp/dbget-bin/www_bget?ko:K01496
K01497	0.36655	0.00356021	0.0172421	No significant	GTP cyclohydrolase II [EC:3.5.4.25]	http://www.genome.jp/dbget-bin/www_bget?ko:K01497
K01499	-0.153141	0.210153	0.360846	No significant	methenyltetrahydromethanopterin cyclohydrolase [EC:3.5.4.27]	http://www.genome.jp/dbget-bin/www_bget?ko:K01499
K01500	0.292977	0.239897	0.395606	No significant	methenyltetrahydrofolate cyclohydrolase [EC:3.5.4.9]	http://www.genome.jp/dbget-bin/www_bget?ko:K01500
K01501	0.353281	0.0231281	0.0741838	No significant	nitrilase [EC:3.5.5.1]	http://www.genome.jp/dbget-bin/www_bget?ko:K01501
K01502	0.343166	0.0680987	0.16267	No significant	aliphatic nitrilase [EC:3.5.5.7]	http://www.genome.jp/dbget-bin/www_bget?ko:K01502
K01505	0.217271	0.153107	0.290773	No significant	1-aminocyclopropane-1-carboxylate deaminase [EC:3.5.99.7]	http://www.genome.jp/dbget-bin/www_bget?ko:K01505
K01506	-0.114937	0.576411	0.714302	No significant	5-aminopentanamidase [EC:3.5.1.30]	http://www.genome.jp/dbget-bin/www_bget?ko:K01506
K01507	-0.14157	0.130222	0.257695	No significant	inorganic pyrophosphatase [EC:3.6.1.1]	http://www.genome.jp/dbget-bin/www_bget?ko:K01507
K01509	-0.261021	0.845285	1	No significant	adenosinetriphosphatase [EC:3.6.1.3]	http://www.genome.jp/dbget-bin/www_bget?ko:K01509
K01512	-0.0864637	0.260678	0.418242	No significant	acylphosphatase [EC:3.6.1.7]	http://www.genome.jp/dbget-bin/www_bget?ko:K01512
K01513	-0.261021	0.845285	1	No significant	ectonucleotide pyrophosphatase/phosphodiesterase family member 1/3 [EC:3.1.4.1 3.6.1.9]	http://www.genome.jp/dbget-bin/www_bget?ko:K01513
K01515	0.0801613	0.377153	0.54004	No significant	ADP-ribose pyrophosphatase [EC:3.6.1.13]	http://www.genome.jp/dbget-bin/www_bget?ko:K01515
K01518	-0.46772	0.203353	0.352099	No significant	bis(5'-nucleosidyl)-tetraphosphatase [EC:3.6.1.17]	http://www.genome.jp/dbget-bin/www_bget?ko:K01518
K01519	-0.793997	0.256343	0.413209	No significant	inosine triphosphate pyrophosphatase [EC:3.6.1.-]	http://www.genome.jp/dbget-bin/www_bget?ko:K01519
K01520	0.128213	0.115942	0.237999	No significant	dUTP pyrophosphatase [EC:3.6.1.23]	http://www.genome.jp/dbget-bin/www_bget?ko:K01520
K01521	-0.784555	0.235869	0.390918	No significant	CDP-diacylglycerol pyrophosphatase [EC:3.6.1.26]	http://www.genome.jp/dbget-bin/www_bget?ko:K01521
K01523	0.614496	1.04e-08	4.54e-07	No significant	phosphoribosyl-ATP pyrophosphohydrolase [EC:3.6.1.31]	http://www.genome.jp/dbget-bin/www_bget?ko:K01523
K01524	0.0228386	0.672856	0.788253	No significant	exopolyphosphatase / guanosine-5'-triphosphate,3'-diphosphate pyrophosphatase [EC:3.6.1.11 3.6.1.40]	http://www.genome.jp/dbget-bin/www_bget?ko:K01524
K01525	0.0593481	0.710621	0.817107	No significant	bis(5'-nucleosyl)-tetraphosphatase (symmetrical) [EC:3.6.1.41]	http://www.genome.jp/dbget-bin/www_bget?ko:K01525
K01531	-0.184466	0.180528	0.324267	No significant	P-type Mg2+ transporter [EC:7.2.2.14]	http://www.genome.jp/dbget-bin/www_bget?ko:K01531
K01533	0.248365	0.00375916	0.0178525	No significant	P-type Cu2+ transporter [EC:7.2.2.9]	http://www.genome.jp/dbget-bin/www_bget?ko:K01533
K01534	0.20387	0.0240538	0.0765065	No significant	Zn2+/Cd2+-exporting ATPase [EC:7.2.2.12 7.2.2.21]	http://www.genome.jp/dbget-bin/www_bget?ko:K01534
K01535	-0.113633	0.729852	0.829293	No significant	H+-transporting ATPase [EC:7.1.2.1]	http://www.genome.jp/dbget-bin/www_bget?ko:K01535
K01536	0.851611	0.486571	1	No significant	P-type Na+/K+ transporter [EC:7.2.2.3 7.2.2.-]	http://www.genome.jp/dbget-bin/www_bget?ko:K01536
K01537	-0.192363	0.0278513	0.0855377	No significant	P-type Ca2+ transporter type 2C [EC:7.2.2.10]	http://www.genome.jp/dbget-bin/www_bget?ko:K01537
K01539	0.760269	0.167653	0.309021	No significant	sodium/potassium-transporting ATPase subunit alpha [EC:7.2.2.13]	http://www.genome.jp/dbget-bin/www_bget?ko:K01539
K01546	0.0834601	0.638457	0.764355	No significant	potassium-transporting ATPase potassium-binding subunit	http://www.genome.jp/dbget-bin/www_bget?ko:K01546
K01547	-0.00600589	0.967228	0.982319	No significant	potassium-transporting ATPase ATP-binding subunit [EC:7.2.2.6]	http://www.genome.jp/dbget-bin/www_bget?ko:K01547
K01548	0.161632	0.41074	0.570794	No significant	potassium-transporting ATPase KdpC subunit	http://www.genome.jp/dbget-bin/www_bget?ko:K01548
K01551	-0.267665	0.0488112	0.128621	No significant	arsenite/tail-anchored protein-transporting ATPase [EC:7.3.2.7 7.3.-.-]	http://www.genome.jp/dbget-bin/www_bget?ko:K01551
K01552	0.252469	0.59388	0.729398	No significant	energy-coupling factor transport system ATP-binding protein [EC:3.6.3.-]	http://www.genome.jp/dbget-bin/www_bget?ko:K01552
K01554	-0.209742	0.312142	0.473959	No significant	8-oxo-dGDP phosphatase [EC:3.6.1.58]	http://www.genome.jp/dbget-bin/www_bget?ko:K01554
K01555	0.240609	0.0712634	0.168165	No significant	fumarylacetoacetase [EC:3.7.1.2]	http://www.genome.jp/dbget-bin/www_bget?ko:K01555
K01556	0.013106	0.877393	0.929568	No significant	kynureninase [EC:3.7.1.3]	http://www.genome.jp/dbget-bin/www_bget?ko:K01556
K01560	0.372157	5.57e-10	3.65e-08	No significant	2-haloacid dehalogenase [EC:3.8.1.2]	http://www.genome.jp/dbget-bin/www_bget?ko:K01560
K01561	-0.254566	0.0799995	0.182977	No significant	haloacetate dehalogenase [EC:3.8.1.3]	http://www.genome.jp/dbget-bin/www_bget?ko:K01561
K01563	-0.485546	0.000508579	0.00363086	No significant	haloalkane dehalogenase [EC:3.8.1.5]	http://www.genome.jp/dbget-bin/www_bget?ko:K01563
K01565	-0.446462	0.208726	0.358944	No significant	N-sulfoglucosamine sulfohydrolase [EC:3.10.1.1]	http://www.genome.jp/dbget-bin/www_bget?ko:K01565
K01567	-0.680978	0.495175	0.64713	No significant	peptidoglycan-N-acetylmuramic acid deacetylase [EC:3.5.1.-]	http://www.genome.jp/dbget-bin/www_bget?ko:K01567
K01569	-0.859242	2.04e-05	0.000260975	No significant	oxalate decarboxylase [EC:4.1.1.2]	http://www.genome.jp/dbget-bin/www_bget?ko:K01569
K01571	-0.0916622	0.613726	0.744077	No significant	oxaloacetate decarboxylase (Na+ extruding) subunit alpha [EC:7.2.4.2]	http://www.genome.jp/dbget-bin/www_bget?ko:K01571
K01573	-0.935408	0.343497	0.50588	No significant	oxaloacetate decarboxylase (Na+ extruding) subunit gamma	http://www.genome.jp/dbget-bin/www_bget?ko:K01573
K01574	-0.229612	0.161841	0.301854	No significant	acetoacetate decarboxylase [EC:4.1.1.4]	http://www.genome.jp/dbget-bin/www_bget?ko:K01574
K01576	-0.190445	0.00588793	0.0254462	No significant	benzoylformate decarboxylase [EC:4.1.1.7]	http://www.genome.jp/dbget-bin/www_bget?ko:K01576
K01577	-0.153332	0.0217502	0.0707206	No significant	oxalyl-CoA decarboxylase [EC:4.1.1.8]	http://www.genome.jp/dbget-bin/www_bget?ko:K01577
K01578	0.352153	0.0020855	0.0113454	No significant	malonyl-CoA decarboxylase [EC:4.1.1.9]	http://www.genome.jp/dbget-bin/www_bget?ko:K01578
K01579	-0.118171	0.37097	0.533705	No significant	aspartate 1-decarboxylase [EC:4.1.1.11]	http://www.genome.jp/dbget-bin/www_bget?ko:K01579
K01580	-0.694644	0.000114525	0.00107168	No significant	glutamate decarboxylase [EC:4.1.1.15]	http://www.genome.jp/dbget-bin/www_bget?ko:K01580
K01581	0.145881	0.0114139	0.04286	No significant	ornithine decarboxylase [EC:4.1.1.17]	http://www.genome.jp/dbget-bin/www_bget?ko:K01581
K01582	-0.124837	0.821125	0.891108	No significant	lysine decarboxylase [EC:4.1.1.18]	http://www.genome.jp/dbget-bin/www_bget?ko:K01582
K01583	0.342076	0.335718	0.49917	No significant	arginine decarboxylase [EC:4.1.1.19]	http://www.genome.jp/dbget-bin/www_bget?ko:K01583
K01584	0.13423	0.179937	0.324125	No significant	arginine decarboxylase [EC:4.1.1.19]	http://www.genome.jp/dbget-bin/www_bget?ko:K01584
K01585	-0.365647	0.00150866	0.00876663	No significant	arginine decarboxylase [EC:4.1.1.19]	http://www.genome.jp/dbget-bin/www_bget?ko:K01585
K01586	0.0236601	0.580016	0.71748	No significant	diaminopimelate decarboxylase [EC:4.1.1.20]	http://www.genome.jp/dbget-bin/www_bget?ko:K01586
K01587	-0.574478	0.0582071	0.145877	No significant	phosphoribosylaminoimidazole carboxylase / phosphoribosylaminoimidazole-succinocarboxamide synthase [EC:4.1.1.21 6.3.2.6]	http://www.genome.jp/dbget-bin/www_bget?ko:K01587
K01588	-0.0620724	0.478615	0.633861	No significant	5-(carboxyamino)imidazole ribonucleotide mutase [EC:5.4.99.18]	http://www.genome.jp/dbget-bin/www_bget?ko:K01588
K01589	0.159791	0.00358628	0.0173352	No significant	5-(carboxyamino)imidazole ribonucleotide synthase [EC:6.3.4.18]	http://www.genome.jp/dbget-bin/www_bget?ko:K01589
K01590	0.585939	0.0991371	0.21351	No significant	histidine decarboxylase [EC:4.1.1.22]	http://www.genome.jp/dbget-bin/www_bget?ko:K01590
K01591	-0.00421644	0.946553	0.970204	No significant	orotidine-5'-phosphate decarboxylase [EC:4.1.1.23]	http://www.genome.jp/dbget-bin/www_bget?ko:K01591
K01593	-0.348914	0.00574425	0.025041	No significant	aromatic-L-amino-acid/L-tryptophan decarboxylase [EC:4.1.1.28 4.1.1.105]	http://www.genome.jp/dbget-bin/www_bget?ko:K01593
K01594	-1.08549	0.333612	0.496857	No significant	sulfinoalanine decarboxylase [EC:4.1.1.29]	http://www.genome.jp/dbget-bin/www_bget?ko:K01594
K01595	0.0178095	0.806461	0.881242	No significant	phosphoenolpyruvate carboxylase [EC:4.1.1.31]	http://www.genome.jp/dbget-bin/www_bget?ko:K01595
K01596	-0.0919954	0.212196	0.363101	No significant	phosphoenolpyruvate carboxykinase (GTP) [EC:4.1.1.32]	http://www.genome.jp/dbget-bin/www_bget?ko:K01596
K01598	0.139344	0.636056	0.761722	No significant	phosphopantothenoylcysteine decarboxylase [EC:4.1.1.36]	http://www.genome.jp/dbget-bin/www_bget?ko:K01598
K01599	0.00696962	0.91277	0.950338	No significant	uroporphyrinogen decarboxylase [EC:4.1.1.37]	http://www.genome.jp/dbget-bin/www_bget?ko:K01599
K01601	0.303588	0.106108	0.224117	No significant	ribulose-bisphosphate carboxylase large chain [EC:4.1.1.39]	http://www.genome.jp/dbget-bin/www_bget?ko:K01601
K01602	0.584047	0.120433	0.244481	No significant	ribulose-bisphosphate carboxylase small chain [EC:4.1.1.39]	http://www.genome.jp/dbget-bin/www_bget?ko:K01602
K01604	-0.412846	0.12084	0.245202	No significant	methylmalonyl-CoA decarboxylase subunit alpha [EC:7.2.4.3]	http://www.genome.jp/dbget-bin/www_bget?ko:K01604
K01607	-0.119529	0.101521	0.216842	No significant	4-carboxymuconolactone decarboxylase [EC:4.1.1.44]	http://www.genome.jp/dbget-bin/www_bget?ko:K01607
K01608	0.476309	0.0102111	0.0392984	No significant	tartronate-semialdehyde synthase [EC:4.1.1.47]	http://www.genome.jp/dbget-bin/www_bget?ko:K01608
K01609	0.0124208	0.823998	0.892693	No significant	indole-3-glycerol phosphate synthase [EC:4.1.1.48]	http://www.genome.jp/dbget-bin/www_bget?ko:K01609
K01610	-0.0519761	0.539167	0.684761	No significant	phosphoenolpyruvate carboxykinase (ATP) [EC:4.1.1.49]	http://www.genome.jp/dbget-bin/www_bget?ko:K01610
K01611	-0.190216	0.140085	0.272313	No significant	S-adenosylmethionine decarboxylase [EC:4.1.1.50]	http://www.genome.jp/dbget-bin/www_bget?ko:K01611
K01612	-0.824823	0.000383493	0.00290742	No significant	vanillate/4-hydroxybenzoate decarboxylase subunit C [EC:4.1.1.- 4.1.1.61]	http://www.genome.jp/dbget-bin/www_bget?ko:K01612
K01613	0.0532893	0.604054	0.737241	No significant	phosphatidylserine decarboxylase [EC:4.1.1.65]	http://www.genome.jp/dbget-bin/www_bget?ko:K01613
K01615	0.549568	0.661709	0.781423	No significant	glutaconyl-CoA decarboxylase subunit alpha [EC:7.2.4.5]	http://www.genome.jp/dbget-bin/www_bget?ko:K01615
K01616	0.419091	0.299697	0.460125	No significant	2-oxoglutarate decarboxylase [EC:4.1.1.71]	http://www.genome.jp/dbget-bin/www_bget?ko:K01616
K01617	0.651479	2.38e-07	6.47e-06	No significant	2-oxo-3-hexenedioate decarboxylase [EC:4.1.1.77]	http://www.genome.jp/dbget-bin/www_bget?ko:K01617
K01619	-0.0148172	0.861746	0.918395	No significant	deoxyribose-phosphate aldolase [EC:4.1.2.4]	http://www.genome.jp/dbget-bin/www_bget?ko:K01619
K01620	-0.0581284	0.306182	0.468121	No significant	threonine aldolase [EC:4.1.2.48]	http://www.genome.jp/dbget-bin/www_bget?ko:K01620
K01621	0.000893226	0.992432	0.995849	No significant	xylulose-5-phosphate/fructose-6-phosphate phosphoketolase [EC:4.1.2.9 4.1.2.22]	http://www.genome.jp/dbget-bin/www_bget?ko:K01621
K01622	-0.0235983	0.943253	0.967998	No significant	fructose 1,6-bisphosphate aldolase/phosphatase [EC:4.1.2.13 3.1.3.11]	http://www.genome.jp/dbget-bin/www_bget?ko:K01622
K01623	0.154742	0.0427497	0.117543	No significant	fructose-bisphosphate aldolase, class I [EC:4.1.2.13]	http://www.genome.jp/dbget-bin/www_bget?ko:K01623
K01624	0.0371535	0.71446	0.819286	No significant	fructose-bisphosphate aldolase, class II [EC:4.1.2.13]	http://www.genome.jp/dbget-bin/www_bget?ko:K01624
K01625	-0.0434073	0.732298	0.830864	No significant	2-dehydro-3-deoxyphosphogluconate aldolase / (4S)-4-hydroxy-2-oxoglutarate aldolase [EC:4.1.2.14 4.1.3.42]	http://www.genome.jp/dbget-bin/www_bget?ko:K01625
K01626	0.0798057	0.0724465	0.169952	No significant	3-deoxy-7-phosphoheptulonate synthase [EC:2.5.1.54]	http://www.genome.jp/dbget-bin/www_bget?ko:K01626
K01627	0.0735912	0.344666	0.506717	No significant	2-dehydro-3-deoxyphosphooctonate aldolase (KDO 8-P synthase) [EC:2.5.1.55]	http://www.genome.jp/dbget-bin/www_bget?ko:K01627
K01628	-0.163199	0.0932595	0.203903	No significant	L-fuculose-phosphate aldolase [EC:4.1.2.17]	http://www.genome.jp/dbget-bin/www_bget?ko:K01628
K01629	0.402014	0.583024	0.720145	No significant	rhamnulose-1-phosphate aldolase [EC:4.1.2.19]	http://www.genome.jp/dbget-bin/www_bget?ko:K01629
K01630	-0.668751	0.000115165	0.00107501	No significant	2-dehydro-3-deoxyglucarate aldolase [EC:4.1.2.20]	http://www.genome.jp/dbget-bin/www_bget?ko:K01630
K01633	0.30323	0.000315208	0.00249629	No significant	7,8-dihydroneopterin aldolase/epimerase/oxygenase [EC:4.1.2.25 5.1.99.8 1.13.11.81]	http://www.genome.jp/dbget-bin/www_bget?ko:K01633
K01634	-0.642856	0.000889956	0.00576269	No significant	sphinganine-1-phosphate aldolase [EC:4.1.2.27]	http://www.genome.jp/dbget-bin/www_bget?ko:K01634
K01635	-0.582649	0.00776438	0.0316795	No significant	tagatose 1,6-diphosphate aldolase [EC:4.1.2.40]	http://www.genome.jp/dbget-bin/www_bget?ko:K01635
K01637	0.237203	0.000204177	0.00173945	No significant	isocitrate lyase [EC:4.1.3.1]	http://www.genome.jp/dbget-bin/www_bget?ko:K01637
K01638	0.187341	0.0025371	0.013233	No significant	malate synthase [EC:2.3.3.9]	http://www.genome.jp/dbget-bin/www_bget?ko:K01638
K01639	0.650355	0.0653865	0.157923	No significant	N-acetylneuraminate lyase [EC:4.1.3.3]	http://www.genome.jp/dbget-bin/www_bget?ko:K01639
K01640	0.322061	3.69e-06	6.35e-05	No significant	hydroxymethylglutaryl-CoA lyase [EC:4.1.3.4]	http://www.genome.jp/dbget-bin/www_bget?ko:K01640
K01641	-0.352868	0.00646525	0.0273189	No significant	hydroxymethylglutaryl-CoA synthase [EC:2.3.3.10]	http://www.genome.jp/dbget-bin/www_bget?ko:K01641
K01644	0.171234	0.0171631	0.0586453	No significant	citrate lyase subunit beta / citryl-CoA lyase [EC:4.1.3.34]	http://www.genome.jp/dbget-bin/www_bget?ko:K01644
K01647	-0.146643	0.00509	0.0226957	No significant	citrate synthase [EC:2.3.3.1]	http://www.genome.jp/dbget-bin/www_bget?ko:K01647
K01648	2.27988	0.0959479	0.208102	No significant	ATP citrate (pro-S)-lyase [EC:2.3.3.8]	http://www.genome.jp/dbget-bin/www_bget?ko:K01648
K01649	-0.11949	0.0995109	0.213874	No significant	2-isopropylmalate synthase [EC:2.3.3.13]	http://www.genome.jp/dbget-bin/www_bget?ko:K01649
K01652	-0.173771	0.00437551	0.0200518	No significant	acetolactate synthase I/II/III large subunit [EC:2.2.1.6]	http://www.genome.jp/dbget-bin/www_bget?ko:K01652
K01653	-0.117489	0.18707	0.33221	No significant	acetolactate synthase I/III small subunit [EC:2.2.1.6]	http://www.genome.jp/dbget-bin/www_bget?ko:K01653
K01654	-0.188362	0.28102	0.440268	No significant	N-acetylneuraminate synthase [EC:2.5.1.56]	http://www.genome.jp/dbget-bin/www_bget?ko:K01654
K01655	-0.806239	0.203161	0.351927	No significant	homocitrate synthase [EC:2.3.3.14]	http://www.genome.jp/dbget-bin/www_bget?ko:K01655
K01656	0.840051	0.491845	1	No significant	anthranilate synthase / indole-3-glycerol phosphate synthase [EC:4.1.3.27 4.1.1.48]	http://www.genome.jp/dbget-bin/www_bget?ko:K01656
K01657	-0.156721	0.0139068	0.0497119	No significant	anthranilate synthase component I [EC:4.1.3.27]	http://www.genome.jp/dbget-bin/www_bget?ko:K01657
K01658	-0.125993	0.0465792	0.124512	No significant	anthranilate synthase component II [EC:4.1.3.27]	http://www.genome.jp/dbget-bin/www_bget?ko:K01658
K01659	0.0569067	0.643361	0.767805	No significant	2-methylcitrate synthase [EC:2.3.3.5]	http://www.genome.jp/dbget-bin/www_bget?ko:K01659
K01661	-0.491542	0.00424195	0.0195459	No significant	naphthoate synthase [EC:4.1.3.36]	http://www.genome.jp/dbget-bin/www_bget?ko:K01661
K01662	-0.0334413	0.628635	0.756176	No significant	1-deoxy-D-xylulose-5-phosphate synthase [EC:2.2.1.7]	http://www.genome.jp/dbget-bin/www_bget?ko:K01662
K01663	-0.0990945	0.911494	0.949791	No significant	imidazole glycerol-phosphate synthase [EC:4.3.2.10]	http://www.genome.jp/dbget-bin/www_bget?ko:K01663
K01664	-0.20377	0.071479	0.168516	No significant	para-aminobenzoate synthetase component II [EC:2.6.1.85]	http://www.genome.jp/dbget-bin/www_bget?ko:K01664
K01665	-0.0756721	0.468832	0.624862	No significant	para-aminobenzoate synthetase component I [EC:2.6.1.85]	http://www.genome.jp/dbget-bin/www_bget?ko:K01665
K01666	0.233267	0.176662	0.319591	No significant	4-hydroxy 2-oxovalerate aldolase [EC:4.1.3.39]	http://www.genome.jp/dbget-bin/www_bget?ko:K01666
K01667	-0.934285	9.05e-06	0.000135924	No significant	tryptophanase [EC:4.1.99.1]	http://www.genome.jp/dbget-bin/www_bget?ko:K01667
K01669	0.0356787	0.822519	0.891728	No significant	deoxyribodipyrimidine photo-lyase [EC:4.1.99.3]	http://www.genome.jp/dbget-bin/www_bget?ko:K01669
K01671	0.664836	0.0531627	0.136856	No significant	sulfofructosephosphate aldolase [EC:4.1.2.57]	http://www.genome.jp/dbget-bin/www_bget?ko:K01671
K01673	-0.0882259	0.318538	0.48088	No significant	carbonic anhydrase [EC:4.2.1.1]	http://www.genome.jp/dbget-bin/www_bget?ko:K01673
K01676	0.0378516	0.651837	0.774631	No significant	fumarate hydratase, class I [EC:4.2.1.2]	http://www.genome.jp/dbget-bin/www_bget?ko:K01676
K01677	-0.309042	0.159136	0.298159	No significant	fumarate hydratase subunit alpha [EC:4.2.1.2]	http://www.genome.jp/dbget-bin/www_bget?ko:K01677
K01678	-0.364788	0.497472	0.649434	No significant	fumarate hydratase subunit beta [EC:4.2.1.2]	http://www.genome.jp/dbget-bin/www_bget?ko:K01678
K01679	-0.0818476	0.234274	0.389465	No significant	fumarate hydratase, class II [EC:4.2.1.2]	http://www.genome.jp/dbget-bin/www_bget?ko:K01679
K01681	-0.0734956	0.3068	0.468472	No significant	aconitate hydratase [EC:4.2.1.3]	http://www.genome.jp/dbget-bin/www_bget?ko:K01681
K01682	0.925813	0.00030949	0.00245939	No significant	aconitate hydratase 2 / 2-methylisocitrate dehydratase [EC:4.2.1.3 4.2.1.99]	http://www.genome.jp/dbget-bin/www_bget?ko:K01682
K01683	-0.563714	0.309893	0.471677	No significant	D-arabinonate dehydratase [EC:4.2.1.5]	http://www.genome.jp/dbget-bin/www_bget?ko:K01683
K01684	0.0796555	0.308985	0.470861	No significant	galactonate dehydratase [EC:4.2.1.6]	http://www.genome.jp/dbget-bin/www_bget?ko:K01684
K01685	0.394085	1.41e-05	0.000194102	No significant	altronate hydrolase [EC:4.2.1.7]	http://www.genome.jp/dbget-bin/www_bget?ko:K01685
K01686	0.41697	0.000413395	0.00310927	No significant	mannonate dehydratase [EC:4.2.1.8]	http://www.genome.jp/dbget-bin/www_bget?ko:K01686
K01687	-0.0580611	0.218254	0.370213	No significant	dihydroxy-acid dehydratase [EC:4.2.1.9]	http://www.genome.jp/dbget-bin/www_bget?ko:K01687
K01689	0.0622877	0.238604	0.394115	No significant	enolase [EC:4.2.1.11]	http://www.genome.jp/dbget-bin/www_bget?ko:K01689
K01690	0.919053	9.24e-09	4.12e-07	No significant	phosphogluconate dehydratase [EC:4.2.1.12]	http://www.genome.jp/dbget-bin/www_bget?ko:K01690
K01692	-0.0440387	0.503113	0.653453	No significant	enoyl-CoA hydratase [EC:4.2.1.17]	http://www.genome.jp/dbget-bin/www_bget?ko:K01692
K01693	0.0666598	0.273169	0.431981	No significant	imidazoleglycerol-phosphate dehydratase [EC:4.2.1.19]	http://www.genome.jp/dbget-bin/www_bget?ko:K01693
K01694	-0.0589647	0.928913	0.960033	No significant	tryptophan synthase [EC:4.2.1.20]	http://www.genome.jp/dbget-bin/www_bget?ko:K01694
K01695	-0.182987	0.00396789	0.0185878	No significant	tryptophan synthase alpha chain [EC:4.2.1.20]	http://www.genome.jp/dbget-bin/www_bget?ko:K01695
K01696	-0.11002	0.0750232	0.17438	No significant	tryptophan synthase beta chain [EC:4.2.1.20]	http://www.genome.jp/dbget-bin/www_bget?ko:K01696
K01697	-0.135807	0.0538343	0.138163	No significant	cystathionine beta-synthase [EC:4.2.1.22]	http://www.genome.jp/dbget-bin/www_bget?ko:K01697
K01698	-0.0458931	0.388988	0.550034	No significant	porphobilinogen synthase [EC:4.2.1.24]	http://www.genome.jp/dbget-bin/www_bget?ko:K01698
K01699	-0.607445	5.99e-05	0.000631879	No significant	propanediol dehydratase large subunit [EC:4.2.1.28]	http://www.genome.jp/dbget-bin/www_bget?ko:K01699
K01702	0.853998	0.151916	0.28938	No significant	3-isopropylmalate dehydratase [EC:4.2.1.33]	http://www.genome.jp/dbget-bin/www_bget?ko:K01702
K01703	-0.0415447	0.519759	0.667985	No significant	3-isopropylmalate/(R)-2-methylmalate dehydratase large subunit [EC:4.2.1.33 4.2.1.35]	http://www.genome.jp/dbget-bin/www_bget?ko:K01703
K01704	0.0540767	0.383406	0.545315	No significant	3-isopropylmalate/(R)-2-methylmalate dehydratase small subunit [EC:4.2.1.33 4.2.1.35]	http://www.genome.jp/dbget-bin/www_bget?ko:K01704
K01705	0.712809	0.488127	0.640788	No significant	homoaconitate hydratase [EC:4.2.1.36]	http://www.genome.jp/dbget-bin/www_bget?ko:K01705
K01706	0.300202	0.1989	0.346842	No significant	glucarate dehydratase [EC:4.2.1.40]	http://www.genome.jp/dbget-bin/www_bget?ko:K01706
K01707	0.37151	0.0941925	0.205174	No significant	5-dehydro-4-deoxyglucarate dehydratase [EC:4.2.1.41]	http://www.genome.jp/dbget-bin/www_bget?ko:K01707
K01708	0.0426471	0.880759	0.931564	No significant	galactarate dehydratase [EC:4.2.1.42]	http://www.genome.jp/dbget-bin/www_bget?ko:K01708
K01709	0.52407	9.37e-05	0.000904851	No significant	CDP-glucose 4,6-dehydratase [EC:4.2.1.45]	http://www.genome.jp/dbget-bin/www_bget?ko:K01709
K01710	-0.162807	0.0159039	0.0552723	No significant	dTDP-glucose 4,6-dehydratase [EC:4.2.1.46]	http://www.genome.jp/dbget-bin/www_bget?ko:K01710
K01711	-0.0795619	0.44455	0.601901	No significant	GDPmannose 4,6-dehydratase [EC:4.2.1.47]	http://www.genome.jp/dbget-bin/www_bget?ko:K01711
K01712	0.0937889	0.26498	0.422831	No significant	urocanate hydratase [EC:4.2.1.49]	http://www.genome.jp/dbget-bin/www_bget?ko:K01712
K01713	0.341847	0.298798	0.459458	No significant	cyclohexadienyl dehydratase [EC:4.2.1.51 4.2.1.91]	http://www.genome.jp/dbget-bin/www_bget?ko:K01713
K01714	0.127336	0.00495641	0.0222701	No significant	4-hydroxy-tetrahydrodipicolinate synthase [EC:4.3.3.7]	http://www.genome.jp/dbget-bin/www_bget?ko:K01714
K01715	-0.19503	0.0736842	0.172111	No significant	enoyl-CoA hydratase [EC:4.2.1.17]	http://www.genome.jp/dbget-bin/www_bget?ko:K01715
K01716	0.206069	0.148662	0.284754	No significant	3-hydroxyacyl-[acyl-carrier protein] dehydratase / trans-2-decenoyl-[acyl-carrier protein] isomerase [EC:4.2.1.59 5.3.3.14]	http://www.genome.jp/dbget-bin/www_bget?ko:K01716
K01719	0.113917	0.224078	0.37689	No significant	uroporphyrinogen-III synthase [EC:4.2.1.75]	http://www.genome.jp/dbget-bin/www_bget?ko:K01719
K01720	-0.5584	1.61e-05	0.000215798	No significant	2-methylcitrate dehydratase [EC:4.2.1.79]	http://www.genome.jp/dbget-bin/www_bget?ko:K01720
K01721	-0.0529319	0.458846	0.615444	No significant	nitrile hydratase subunit alpha [EC:4.2.1.84]	http://www.genome.jp/dbget-bin/www_bget?ko:K01721
K01724	-0.172256	0.0450577	0.121731	No significant	4a-hydroxytetrahydrobiopterin dehydratase [EC:4.2.1.96]	http://www.genome.jp/dbget-bin/www_bget?ko:K01724
K01725	-0.138237	0.523991	0.671831	No significant	cyanate lyase [EC:4.2.1.104]	http://www.genome.jp/dbget-bin/www_bget?ko:K01725
K01726	0.586846	0.586987	0.723274	No significant	gamma-carbonic anhydrase [EC:4.2.1.-]	http://www.genome.jp/dbget-bin/www_bget?ko:K01726
K01727	-0.692379	0.154419	0.292141	No significant	hyaluronate lyase [EC:4.2.2.1]	http://www.genome.jp/dbget-bin/www_bget?ko:K01727
K01728	-0.786414	0.000167852	0.0014812	No significant	pectate lyase [EC:4.2.2.2]	http://www.genome.jp/dbget-bin/www_bget?ko:K01728
K01729	0.3697	0.348271	0.510335	No significant	poly(beta-D-mannuronate) lyase [EC:4.2.2.3]	http://www.genome.jp/dbget-bin/www_bget?ko:K01729
K01730	-0.517181	0.0868083	0.193363	No significant	oligogalacturonide lyase [EC:4.2.2.6]	http://www.genome.jp/dbget-bin/www_bget?ko:K01730
K01731	0.277242	0.829623	1	No significant	pectate disaccharide-lyase [EC:4.2.2.9]	http://www.genome.jp/dbget-bin/www_bget?ko:K01731
K01733	-0.167907	0.00265209	0.0137222	No significant	threonine synthase [EC:4.2.3.1]	http://www.genome.jp/dbget-bin/www_bget?ko:K01733
K01735	0.0632062	0.411173	0.571186	No significant	3-dehydroquinate synthase [EC:4.2.3.4]	http://www.genome.jp/dbget-bin/www_bget?ko:K01735
K01736	0.00279633	0.963184	0.979986	No significant	chorismate synthase [EC:4.2.3.5]	http://www.genome.jp/dbget-bin/www_bget?ko:K01736
K01737	-0.437165	0.0221398	0.0715278	No significant	6-pyruvoyltetrahydropterin/6-carboxytetrahydropterin synthase [EC:4.2.3.12 4.1.2.50]	http://www.genome.jp/dbget-bin/www_bget?ko:K01737
K01738	-0.202443	0.0214047	0.0697442	No significant	cysteine synthase [EC:2.5.1.47]	http://www.genome.jp/dbget-bin/www_bget?ko:K01738
K01739	-0.299523	0.00120969	0.00729508	No significant	cystathionine gamma-synthase [EC:2.5.1.48]	http://www.genome.jp/dbget-bin/www_bget?ko:K01739
K01740	-0.221805	0.0047905	0.0216787	No significant	O-acetylhomoserine (thiol)-lyase [EC:2.5.1.49]	http://www.genome.jp/dbget-bin/www_bget?ko:K01740
K01743	0.862889	0.464269	1	No significant	carbonic anhydrase [EC:4.2.1.1]	http://www.genome.jp/dbget-bin/www_bget?ko:K01743
K01744	-0.412602	0.00038134	0.00289399	No significant	aspartate ammonia-lyase [EC:4.3.1.1]	http://www.genome.jp/dbget-bin/www_bget?ko:K01744
K01745	0.216907	0.050972	0.132793	No significant	histidine ammonia-lyase [EC:4.3.1.3]	http://www.genome.jp/dbget-bin/www_bget?ko:K01745
K01746	-0.892134	0.3314	0.494882	No significant	formiminotetrahydrofolate cyclodeaminase [EC:4.3.1.4]	http://www.genome.jp/dbget-bin/www_bget?ko:K01746
K01749	-0.0262496	0.684456	0.797534	No significant	hydroxymethylbilane synthase [EC:2.5.1.61]	http://www.genome.jp/dbget-bin/www_bget?ko:K01749
K01750	0.742318	2.78e-13	4.49e-11	No significant	ornithine cyclodeaminase [EC:4.3.1.12]	http://www.genome.jp/dbget-bin/www_bget?ko:K01750
K01751	0.857863	4.98e-06	8.22e-05	No significant	diaminopropionate ammonia-lyase [EC:4.3.1.15]	http://www.genome.jp/dbget-bin/www_bget?ko:K01751
K01752	-0.0522076	0.73538	0.832463	No significant	L-serine dehydratase [EC:4.3.1.17]	http://www.genome.jp/dbget-bin/www_bget?ko:K01752
K01753	0.898708	0.000150242	0.00134774	No significant	D-serine dehydratase [EC:4.3.1.18]	http://www.genome.jp/dbget-bin/www_bget?ko:K01753
K01754	-0.050296	0.357617	0.519815	No significant	threonine dehydratase [EC:4.3.1.19]	http://www.genome.jp/dbget-bin/www_bget?ko:K01754
K01755	-0.00409293	0.952435	0.97426	No significant	argininosuccinate lyase [EC:4.3.2.1]	http://www.genome.jp/dbget-bin/www_bget?ko:K01755
[truncated: 6,109 more rows]
